# Supplementary material for: Transcriptome analysis reveals the molecular mechanisms underlying growth superiority in a novel grouper hybrid (Epinephelus fuscogutatus♀ × E. lanceolatus♂)
Source: BMC Genet. 2016 Jan 19;17:24. doi: 10.1186/s12863-016-0328-y (PMC4719697; doi:10.1186/s12863-016-0328-y)
Supplement: Additional file 1: — RPKMs of all genes detected in the brains and livers of three grouper species. (XLSX 4270 kb) [file 12863_2016_328_MOESM1_ESM.xlsx]

## Sheet: Sheet1
GeneID	Length	Ela-Brain_Uniq_reads_num(16252462)	Ela-Brain_Coverage	Ela-Brain_RPKM	Ela-Liver_Uniq_reads_num(20864337)	Ela-Liver_Coverage	Ela-Liver_RPKM	Hyb-Brain_Uniq_reads_num(15373498)	Hyb-Brain_Coverage	Hyb-Brain_RPKM	Hyb-Liver_Uniq_reads_num(21714016)	Hyb-Liver_Coverage	Hyb-Liver_RPKM	Efu-Brain_Uniq_reads_num(15200692)	Efu-Brain_Coverage	Efu-Brain_RPKM	Efu-Liver_Uniq_reads_num(20358804)	Efu-Liver_Coverage	Efu-Liver_RPKM
ECO_epd_22307	708	289623	0.9972	25169.9	5	0.4675	0.338479	346538	0.9972	31837.9	4	0.3799	0.260188	247122	0.9788	22962.3	15	0.8093	1.04065
ECO_bactin2_18184	1128	137051	0.9991	7475.74	81369	0.9991	3457.37	130053	0.9991	7499.61	88159	0.9991	3599.29	112858	0.9991	6582.03	55892	0.9991	2433.82
ECO_NA_00735	648	77301	0.9985	7339.91	0	0	0	15399	0.9985	1545.77	31	0.8009	2.20316	50088	0.9985	5085.05	96	0.9182	7.27686
ECO_NA_12829	13878	102199	0.997	453.107	10	0.0713	0.0345357	105129	0.9965	492.746	0	0	0	116969	0.9956	554.473	5	0.0247	0.0176966
ECO_hsp90ab1_12209	2184	65518	0.9995	1845.82	105909	0.9995	2324.21	64551	0.9995	1922.55	61235	0.9995	1291.24	54829	0.9991	1651.56	128696	0.9995	2894.41
ECO_LOC100049402_05017	678	75626	0.9985	6863.13	2	0.2655	0.141383	12934	0.9941	1240.88	0	0	0	254080	0.9985	24653.4	5	0.4971	0.362233
ECO_NA_13105	840	17660	0.9988	1293.58	11571	0.9988	660.217	17655	0.9988	1367.15	5929	0.9988	325.059	16009	0.9988	1253.78	7711	0.9976	450.899
ECO_NA_13628	603	64647	0.8441	6596.47	0	0	0	17127	0.8242	1847.53	0	0	0	12782	0.8209	1394.5	1	0.1493	0.0814574
ECO_EF1A_ORYLA_00793	1398	40032	0.9964	1761.9	142717	0.9993	4892.87	37141	0.9971	1728.12	105970	0.9979	3490.89	37209	0.9986	1750.97	179108	1	6292.97
ECO_NA_04466	2475	28859	0.9996	717.442	62149	0.9964	1203.52	31670	0.9996	832.339	50998	0.9996	948.938	34865	0.9988	926.725	111147	0.9996	2205.82
ECO_NA_07326	1908	29994	0.9995	967.246	15727	0.9974	395.06	31177	0.9979	1062.88	9704	0.9984	234.224	32058	0.9995	1105.34	25498	0.999	656.41
ECO_GAPDHS_06116	990	45339	0.9909	2817.85	1300	0.9899	62.9366	40113	0.9939	2635.59	694	0.9899	32.2838	32406	0.9909	2153.41	645	0.9737	32.0016
ECO_NA_05574	1335	43772	0.9993	2017.42	675	0.9985	24.2336	36779	0.9993	1792.03	384	0.9978	13.2468	37946	0.9993	1869.91	299	0.991	11.0011
ECO_NA_08308	7893	40214	0.9946	313.484	5	0.0342	0.0303615	38307	0.9959	315.692	5	0.0518	0.0291734	39897	0.9916	332.533	2	0.0224	0.0124462
ECO_hspa8_11312	1953	22945	0.7337	722.881	21528	0.7312	528.32	23016	0.8054	766.575	15099	0.7414	356.046	20816	0.7414	701.183	36894	0.7424	927.9
ECO_aldocb_10200	1077	33718	0.9721	1926.31	219	0.8468	9.74594	29308	0.9694	1770.1	105	0.8422	4.48987	25544	0.9666	1560.31	95	0.8078	4.33267
ECO_NA_00767	3063	34882	0.9997	700.705	26	0.3928	0.406838	30125	0.9997	639.746	10	0.1694	0.150353	28788	0.9997	618.303	1	0.0294	0.0160362
ECO_syne1b_13242	26313	21251	0.9886	49.6924	238	0.4329	0.433513	26186	0.9889	64.7331	176	0.3645	0.308036	33184	0.989	82.965	285	0.523	0.532013
ECO_SPTAN1_22379	7251	30932	0.9997	262.477	5358	0.9932	35.4161	31106	0.9997	279.045	2504	0.9903	15.9036	36156	0.9996	328.034	2263	0.9921	15.3297
ECO_DYNC1H1_12060	13737	28105	0.9988	125.885	3227	0.9953	11.2591	27820	0.9959	131.732	1620	0.9839	5.43104	32137	0.9961	153.904	5050	0.9892	18.0571
ECO_slc25a5_06259	897	23007	0.9978	1578.15	41687	0.9989	2227.43	22916	0.9989	1661.78	39853	0.9989	2046.11	23069	0.9989	1691.89	54499	0.9989	2984.31
ECO_NA_04284	3075	30807	0.9805	616.432	744	0.959	11.5964	27103	0.9834	573.323	244	0.9278	3.6543	30100	0.9772	643.959	218	0.8605	3.48224
ECO_ckbb_06360	1269	31519	0.9693	1528.24	0	0	0	26785	0.9858	1372.96	0	0	0	29433	0.9874	1525.84	1	0.0709	0.0387067
ECO_NA_00790	1389	27456	0.9993	1216.23	2728	0.9935	94.1321	21962	0.9986	1028.48	5154	0.9935	170.884	17055	0.9986	807.767	8023	0.9971	283.715
ECO_RPL4_10469	1071	21193	0.9729	1217.54	55038	0.9729	2463.02	22384	0.9729	1359.49	40873	0.9916	1757.55	19591	0.9739	1203.38	45430	0.9916	2083.54
ECO_RPL26_17302	438	21214	0.9977	2980.09	39601	0.9977	4333.39	22510	0.9977	3342.94	35722	0.9977	3755.96	20663	0.9977	3103.53	37784	0.9977	4237.23
ECO_apoeb_02306	828	14772	0.9976	1097.72	28687	0.9988	1660.54	21624	0.9928	1698.76	3619	0.9903	201.288	16407	0.9915	1303.57	39870	0.9952	2365.18
ECO_RPS15A_08143	393	21933	0.9898	3433.89	46509	0.9975	5672.05	28021	0.9975	4637.87	40731	0.9975	4773.01	20821	0.9975	3485.34	44104	0.9949	5512.3
ECO_RPL13A_12096	618	21607	0.9984	2151.23	49791	0.9984	3861.52	22283	0.9984	2345.38	43296	0.9984	3226.41	17098	0.9984	1820.09	38538	0.9951	3063.01
ECO_NA_21607	1278	23896	0.9992	1150.47	1686	0.9969	63.2298	22477	1.0008	1144.02	3282	0.9898	118.268	25370	1.0008	1305.95	1996	0.9969	76.7145
ECO_UBC_05677	1863	14236	0.9995	470.171	9969	0.9989	256.469	18008	0.9989	628.753	9340	0.9989	230.884	15776	0.9989	557.084	9638	0.9989	254.11
ECO_snap25a_10888	471	25048	0.9979	3272.15	0	0	0	24077	0.9979	3325.13	0	0	0	23686	0.9979	3308.32	0	0	0
ECO_NA_22789	888	17447	0.9887	1208.9	41681	0.9876	2249.68	19708	0.9854	1443.63	35784	0.9887	1855.82	18607	0.9944	1378.48	35205	0.9854	1947.33
ECO_NA_20976	7038	25771	0.9902	225.301	3023	0.9883	20.5866	23256	0.9892	214.938	2233	0.9878	14.6117	21254	0.9896	198.668	1662	0.9869	11.5992
ECO_CLSTN1_20513	2895	24580	0.9997	522.413	72	0.8446	1.19201	23394	0.9997	525.634	43	0.723	0.684037	21839	0.9997	496.273	110	0.934	1.86634
ECO_MAP1B_18506	6051	27367	0.9995	278.279	2	0.0297	0.0158416	24618	0.9997	264.638	0	0	0	27068	0.9997	294.283	0	0	0
ECO_sf3b1_07678	3960	17446	0.9806	271.07	6717	0.9811	81.2972	18875	0.9818	310.041	5908	0.9813	68.7077	18181	0.9806	302.036	4157	0.9795	51.5623
ECO_NACA2_17367	1404	17533	0.9865	768.369	25172	0.9708	859.302	20515	0.9907	950.455	19957	0.9879	654.618	20254	0.9637	949.031	40257	0.985	1408.39
ECO_MYCBP2_19119	13830	20106	0.9961	89.4508	3749	0.9931	12.9924	20678	0.997	97.2554	2864	0.9941	9.53698	24452	0.9971	116.313	2846	0.989	10.1079
ECO_RPS4XP21_09903	738	17877	0.9986	1490.46	37952	0.9986	2464.75	14878	0.9973	1311.34	32054	0.9986	2000.26	14287	0.9986	1273.57	32860	0.9986	2187.05
ECO_NEFM_13903	2544	27863	0.9992	673.894	0	0	0	24266	0.9996	620.452	0	0	0	29467	0.9996	762.001	0	0	0
ECO_CLU_03036	1476	15480	0.9919	645.306	1257	0.9322	40.8173	17507	0.9919	771.53	459	0.9885	14.3214	23377	0.9898	1041.93	1014	0.9905	33.7442
ECO_ATP5B_18213	1251	19936	0.9992	980.532	9571	0.9992	366.687	15603	0.9992	811.294	7845	0.9992	288.799	16407	0.9992	862.797	13251	0.9992	520.282
ECO_map2_22927	5481	25033	0.9989	281.018	0	0	0	22800	0.9987	270.584	0	0	0	22633	0.9922	271.656	0	0	0
ECO_rpl8_19164	774	15731	0.9987	1250.54	38357	0.9987	2375.19	17982	0.9974	1511.21	34965	0.9987	2080.43	15090	0.9987	1282.58	27436	0.9987	1741.12
ECO_NA_06627	1677	24237	0.9994	889.256	4	0.2105	0.11432	22564	0.9893	875.206	0	0	0	18194	0.997	713.726	3	0.161	0.087869
ECO_RPL3_09700	1209	12941	0.9975	658.601	34440	0.9992	1365.31	13080	0.9983	703.734	32757	0.9983	1247.78	15567	0.9983	847.062	42013	0.9983	1706.89
ECO_MACF1_00774	27561	21200	0.9725	47.3284	9741	0.9882	16.9396	19735	0.9502	46.5768	5619	0.9291	9.3891	20692	0.9368	49.3906	3355	0.8749	5.97923
ECO_NA_15386	1809	28792	0.9994	979.296	2	0.0995	0.0529891	21137	0.9994	760.032	0	0	0	18244	0.9994	663.465	0	0	0
ECO_RS3A_ORYLA_14081	690	15120	0.9971	1348.29	35756	0.9986	2483.68	10759	0.9986	1014.26	25290	0.9986	1687.95	10490	0.9971	1000.15	28132	0.9957	2002.62
ECO_NA_16442	4368	18364	0.9998	258.682	0	0	0	17500	0.9998	260.605	0	0	0	18051	0.9995	271.866	0	0	0
ECO_RPL13_10958	636	14257	0.9984	1379.28	28738	0.9984	2165.68	14428	0.9984	1475.63	26354	0.9984	1908.31	14124	0.9984	1460.96	26718	0.9984	2063.45
ECO_Q7T1Q7_ORYLA_08782	1323	16275	0.9992	756.906	0	0	0	16871	0.9985	829.485	0	0	0	22684	0.9992	1127.97	3	0.2041	0.11138
ECO_bactin2_05351	1131	23335	0.9991	1269.48	3228	0.9973	136.794	18644	0.9991	1072.27	2723	0.9973	110.878	14484	0.9991	842.486	2762	0.9973	119.952
ECO_GNB2L1_13079	954	14609	0.9979	942.221	35491	0.999	1783.06	14554	0.9979	992.342	30872	0.999	1490.31	15488	0.999	1068.03	37527	0.999	1932.16
ECO_KIF1B_20518	5460	20260	0.9978	228.311	855	0.95	7.50531	18992	0.9993	226.259	1909	0.978	16.1018	20624	0.9989	248.495	413	0.9055	3.7154
ECO_RPL7A_18498	801	12537	0.995	963.035	34244	0.9988	2049.03	12947	0.995	1051.39	27498	0.9988	1580.99	12255	0.9975	1006.51	28453	0.9988	1744.79
ECO_NA_07091	1269	18014	0.9992	873.433	665	0.9874	25.1163	18436	0.9992	945.001	1	0.0709	0.0362909	19192	0.9992	994.936	0	0	0
ECO_NA_21329	2478	18945	0.9968	470.407	0	0	0	16547	0.9976	434.355	0	0	0	16872	0.9895	447.921	0	0	0
ECO_NA_09956	2367	17279	0.9987	449.16	1527	0.9975	30.9198	16090	0.9987	442.166	793	0.997	15.4289	14529	0.9987	403.807	1149	0.9979	23.8435
ECO_NA_15230	11022	18386	0.9954	102.638	14	0.1079	0.0608784	19137	0.9967	112.938	6	0.0475	0.0250698	19992	0.9946	119.325	0	0	0
ECO_NA_12478	2817	14520	0.9986	317.147	28513	0.9823	485.123	20624	0.9986	476.226	23820	0.9993	389.417	15383	0.9986	359.245	22646	0.9904	394.868
ECO_NA_06214	648	24595	0.9985	2335.35	2162	0.9969	159.91	21442	0.9985	2152.37	1678	0.9938	119.255	24157	0.9985	2452.48	8	0.6898	0.606405
ECO_RPS8_12303	627	15106	0.9984	1482.39	38646	0.9984	2954.15	15186	0.9984	1575.44	36062	0.9984	2648.76	13517	0.9984	1418.24	30854	0.9984	2417.08
ECO_NA_10542	5100	18932	0.9988	228.406	5	0.0529	0.0469889	16755	0.998	213.699	19	0.2814	0.171571	14969	0.9994	193.09	11	0.1941	0.105943
ECO_tubb5_00061	1335	29286	0.9978	1349.77	291	0.9798	10.4474	24691	0.9978	1203.05	74	0.9296	2.55276	21097	0.9993	1039.62	42	0.8382	1.54531
ECO_ANK3_00212	11943	17128	0.9905	88.2417	197	0.4102	0.790584	17447	0.9934	95.0243	101	0.3223	0.389464	19261	0.9912	106.097	137	0.3008	0.563449
ECO_IQSEC2_08635	4383	20955	0.9995	294.169	91	0.6605	0.995097	18096	0.9995	268.558	43	0.5469	0.451811	16398	0.9998	246.125	37	0.4867	0.414646
ECO_NA_04894	1185	13482	0.9781	700.03	492	0.9722	19.8995	10619	0.9755	582.898	78	0.9688	3.03135	9489	0.9797	526.791	202	0.9595	8.37299
ECO_NA_19933	780	15005	0.9987	1183.65	37123	0.9987	2281.1	9772	0.9987	814.922	20128	0.9987	1188.41	4785	0.9974	403.575	13641	0.9987	859.012
ECO_Q6IEI8_ORYLA_14906	2145	21244	0.9981	609.382	1132	0.9338	25.2938	19215	0.9986	582.694	1636	0.9492	35.125	17627	0.9991	540.615	847	0.828	19.3956
ECO_rpl10_12768	648	14074	0.9985	1336.36	52190	0.9985	3860.18	14429	0.9985	1448.4	47453	0.9985	3372.47	11446	0.9985	1162.02	38960	0.9985	2953.19
ECO_NA_00050	2955	18317	0.9986	381.397	48	0.7337	0.778537	17409	0.9997	383.216	36	0.5766	0.561054	20764	0.9993	462.264	20	0.403	0.332445
ECO_RPS2_05867	840	13023	0.9988	953.921	51623	0.9988	2945.5	11047	0.9988	855.446	44783	0.9988	2455.24	9953	0.9988	779.491	46335	0.9988	2709.43
ECO_NA_04073	1599	17027	0.9981	655.195	0	0	0	18661	0.9981	759.126	12	0.5297	0.345615	18781	0.9994	772.693	16	0.5372	0.491495
ECO_RPL27A_11230	447	12715	0.9978	1750.21	43858	0.9978	4702.59	19242	0.9955	2800.08	37817	0.9978	3896.18	13831	0.9978	2035.55	36055	0.9978	3961.92
ECO_R3HDM1_16452	2997	18227	0.9987	374.205	258	0.9259	4.12599	14758	0.9993	320.308	408	0.9273	6.26951	12995	0.999	285.25	127	0.8205	2.08144
ECO_EEF1G_04193	1302	14426	0.9992	681.735	37381	0.9992	1376.05	12862	0.9992	642.576	34244	0.9992	1211.25	11225	0.9992	567.168	49160	0.9992	1854.59
ECO_RPL10A_20450	654	13564	0.9908	1276.12	32656	0.9924	2393.21	13119	0.9893	1304.82	23232	0.9908	1635.94	12496	0.9908	1256.98	31737	0.9893	2383.61
ECO_RPS6_08333	657	12556	0.9939	1175.89	28428	0.9985	2073.85	11548	0.9985	1143.32	24996	0.9985	1752.12	11145	0.9985	1115.97	24215	0.9985	1810.37
ECO_NA_03939	5727	16257	0.9907	174.66	147	0.8876	1.23023	16105	0.9907	182.92	2042	0.9839	16.4206	14246	0.9906	163.645	1391	0.9799	11.9302
ECO_WDFY3_17705	10869	11512	0.9765	65.1691	747	0.9546	3.29402	11860	0.9764	70.9778	612	0.953	2.59311	15496	0.9764	93.7922	796	0.9508	3.59725
ECO_SYNE1_03944	25338	13908	0.9819	33.7733	931	0.6021	1.76105	13519	0.9795	34.7056	524	0.4234	0.952399	16355	0.9774	42.4634	466	0.4892	0.903361
ECO_eno1_20500	1239	15015	0.9992	745.65	272	0.9944	10.5219	12593	0.9976	661.127	305	0.9822	11.3367	12733	0.9984	676.077	518	0.9855	20.5355
ECO_calm2b_17774	450	17018	0.9978	2326.9	595	0.9756	63.3724	20257	0.9956	2928.13	327	0.98	33.4653	20496	0.9956	2996.35	756	0.98	82.5196
ECO_NA_01901	6414	15031	0.9903	144.192	2346	0.9896	17.5305	13492	0.9889	136.828	1840	0.9749	13.2114	11627	0.9938	119.255	1327	0.9668	10.1622
ECO_serinc1_04946	1380	14943	0.9993	666.254	1497	0.9986	51.9922	15746	0.9993	742.196	1690	0.9986	56.3985	17128	0.9993	816.515	1082	0.9993	38.512
ECO_RPSAP58_09425	918	13616	0.9967	912.615	33279	0.9989	1737.49	12789	0.9967	906.194	29820	0.9989	1495.98	11946	0.9967	856.084	27480	0.9967	1470.35
ECO_LOC100144350_12113	354	21756	0.9972	3781.43	0	0	0	13298	0.9972	2443.49	0	0	0	5829	0.9972	1083.25	0	0	0
ECO_RPL18A_10712	444	13456	0.9977	1864.72	26911	0.9977	2904.97	13075	0.9977	1915.52	28300	0.9977	2935.37	11049	0.9977	1637.11	22524	0.9977	2491.78
ECO_calm2b_01807	450	16864	0.9978	2305.84	1010	0.9911	107.573	17402	0.9978	2515.44	505	0.9956	51.6819	16800	0.9978	2456.03	710	0.9933	77.4985
ECO_NA_05732	534	12373	0.9981	1425.66	38600	0.9981	3464.51	13001	0.9981	1583.66	38282	0.9981	3301.51	15198	0.9981	1872.33	18477	0.9981	1699.57
ECO_nacad_16959	6927	13041	0.971	115.837	12	0.1382	0.0830293	14999	0.984	140.846	6	0.078	0.0398902	15956	0.9708	151.536	15	0.1318	0.106364
ECO_unknown_17263	981	10173	0.998	638.059	3710	0.9918	181.259	12781	0.999	847.468	4467	0.9959	209.704	8576	0.9867	575.112	1386	0.9215	69.3972
ECO_NA_10251	13548	12355	0.9997	56.1111	857	0.9725	3.0318	10743	0.9996	51.5796	325	0.8028	1.10476	11536	0.9997	56.0166	691	0.9407	2.50525
ECO_CLSTN3_00078	3072	14750	0.9137	295.428	41	0.5706	0.639673	14386	0.946	304.611	13	0.2699	0.194887	14142	0.9137	302.849	74	0.818	1.1832
ECO_rps25_05035	369	11090	0.9973	1849.21	38844	0.9973	5045.37	18833	0.9973	3319.87	33668	0.9919	4201.95	15728	0.9864	2804.04	32065	0.9892	4268.28
ECO_NA_16273	1284	20125	0.9969	964.388	2	0.1402	0.0746553	14770	0.9984	748.243	0	0	0	14655	0.9984	750.857	1	0.0701	0.0382545
ECO_NA_04594	735	16676	0.9986	1396	2285	0.9986	149.003	16709	0.9986	1478.74	1653	0.9973	103.573	16850	0.9986	1508.17	2172	0.9973	145.151
ECO_Q8AXS2_ORYLA_01514	924	17054	0.8647	1135.63	47258	0.9805	2451.31	13071	0.8647	920.162	32790	0.9848	1634.29	10996	0.8647	782.888	37379	0.9762	1987.03
ECO_C3V6M9_ORYLA_08584	504	733	0.9782	89.4858	1323	0.994	125.813	1009	0.9901	130.223	2267	0.998	207.148	454	0.9167	59.26	9613	0.9444	936.863
ECO_tuba1l_08421	1356	16696	0.7404	757.589	13	0.3584	0.459493	13792	0.7316	661.599	7	0.2979	0.237738	13892	0.7426	673.972	20	0.281	0.724466
ECO_GLUL_10565	1116	17107	0.9973	943.171	23700	0.9982	1017.84	18083	0.9982	1053.98	10091	0.9982	416.418	16788	0.9982	989.627	3801	0.9973	167.294
ECO_chgb_02775	1419	20573	0.9993	892.064	2	0.1268	0.0675527	18712	0.9993	857.759	0	0	0	13163	0.9993	610.252	0	0	0
ECO_RPS7_04637	585	12406	0.9932	1304.84	28823	0.9897	2361.45	11640	0.9897	1294.27	25209	0.9932	1984.54	12825	0.9846	1442.24	30745	0.9932	2581.47
ECO_NA_20288	1605	15511	0.9994	594.628	486	0.9757	14.513	15340	0.9988	621.695	281	0.9682	8.0629	14139	0.9994	579.536	344	0.9944	10.5276
ECO_NA_02121	7176	16541	0.9967	141.827	2608	0.9919	17.4189	16170	0.9965	146.573	1804	0.9713	11.5775	16082	0.9961	147.433	1588	0.9728	10.8697
ECO_Q45RI2_ORYLA_14378	726	10374	0.9917	879.206	25362	0.9986	1674.33	8968	0.9959	803.501	23322	0.9972	1479.41	8468	0.9945	767.328	28237	0.9986	1910.42
ECO_ATP2B2_03021	3774	14397	0.9997	234.72	7	0.1267	0.0888979	13205	0.9997	227.596	0	0	0	13917	0.9997	242.594	14	0.244	0.182211
ECO_pabpc1b_18118	1905	11897	0.9995	384.258	18512	0.9995	465.751	10919	0.9995	372.834	17263	0.9995	417.331	10924	0.999	377.245	14125	0.999	364.201
ECO_NA_13796	3588	16065	0.9061	275.492	3	0.0753	0.0400741	11980	0.8615	217.186	0	0	0	9853	0.8935	180.656	0	0	0
ECO_RPL32_04582	408	11325	0.9975	1707.89	26492	0.9975	3112.07	13645	0.9975	2175.41	27525	0.9975	3106.9	11777	0.9951	1898.94	28268	0.9975	3403.16
ECO_Q90ZJ6_ORYLA_21562	342	3108	0.9942	559.16	3148	0.9971	441.168	1799	0.9883	342.162	1615	0.9971	217.473	1654	0.9971	318.16	2909	0.9971	417.797
ECO_APLP1_16856	2364	14899	0.8769	387.785	93	0.8046	1.88552	14731	0.9543	405.333	38	0.6887	0.74028	15441	0.9552	429.699	67	0.7593	1.39211
ECO_s100b_21722	285	17449	0.9965	3767.09	2	0.6316	0.336342	19640	0.9965	4482.54	0	0	0	15862	0.9965	3661.42	0	0	0
ECO_NA_06155	597	2570	0.7504	264.874	1492	0.8928	119.782	3296	0.6968	359.12	854	0.6432	65.8785	1735	0.5745	191.189	944	0.5595	77.6686
ECO_RPS5_00384	594	10291	0.9882	1065.99	30546	0.9882	2464.7	10853	0.9865	1188.48	21808	0.9882	1690.79	6227	0.9798	689.651	14030	0.9798	1160.16
ECO_NA_06511	14670	13488	0.9626	56.5716	0	0	0	14042	0.9672	62.2624	0	0	0	16195	0.9659	72.6252	0	0	0
ECO_FAT1_14048	13725	12916	0.9997	57.9024	5270	0.9996	18.4032	13353	0.9999	63.284	4129	0.9997	13.8545	15801	0.9998	75.7371	2495	0.9982	8.92906
ECO_NA_12496	9123	12084	0.998	81.4993	1140	0.9772	5.98911	11691	0.9954	83.3568	951	0.9861	4.80068	12174	0.9928	87.7874	515	0.9495	2.77279
ECO_NA_10506	1314	12745	0.9992	596.795	5412	0.9985	197.405	10576	0.9992	523.544	5123	0.9977	179.551	8036	0.9985	402.329	3852	0.9992	143.992
ECO_tuba8l3_12419	1722	12368	0.9983	441.924	2289	0.7863	63.7101	9403	0.9971	355.19	1958	0.878	52.3648	8483	0.9913	324.081	972	0.878	27.7256
ECO_rps3_01357	804	9672	0.9353	740.186	23431	0.9963	1396.79	11025	0.9403	891.969	23245	0.9602	1331.48	10639	0.9465	870.525	25932	0.9602	1584.26
ECO_hsp90a.2_21145	2193	12235	0.9986	343.278	1096	0.9991	23.9534	13354	0.9982	396.096	367	0.995	7.70703	11176	0.995	335.262	411	0.9859	9.20558
ECO_LOC100144362_10552	2034	23621	0.9995	714.543	392414	0.9995	9246.75	12689	0.999	405.792	1056298	0.9995	23916.4	2214	0.998	71.6083	1092685	0.9995	26387.1
ECO_synj1_10153	4941	13743	0.9998	171.138	1046	0.9927	10.1464	11428	0.999	150.447	422	0.9749	3.9333	11763	0.9994	156.617	599	0.9862	5.9547
ECO_ank3_07236	12210	12252	0.9937	61.7408	1192	0.5152	4.67903	12378	0.9934	65.942	1084	0.2513	4.08859	15144	0.9938	81.5946	1247	0.3154	5.01647
ECO_zbtb4_22716	5010	10984	0.9998	134.897	2509	0.9986	24.0026	10488	0.999	136.17	942	0.9936	8.65911	11599	0.9996	152.307	1049	0.993	10.2846
ECO_NA_11601	1707	799	0.9397	28.8001	682	0.9426	19.149	838	0.9479	31.9329	162	0.8946	4.3706	1290	0.9391	49.7156	554	0.9209	15.9413
ECO_rps23_15429	429	10614	0.9953	1522.31	20861	0.9977	2330.63	10924	0.9977	1656.35	19217	0.9977	2062.95	9549	0.9977	1464.32	20336	0.9977	2328.39
ECO_NA_04685	5172	12324	0.9927	146.614	81	0.6682	0.750623	12601	0.999	158.48	33	0.4122	0.293843	12447	0.9932	158.323	47	0.5021	0.446362
ECO_huwe1_20416	13149	11180	0.9973	52.3154	6702	0.992	24.4291	10946	0.9985	54.1489	3917	0.9941	13.7189	12129	0.9923	60.6833	4086	0.9889	15.2635
ECO_NA_07336	13572	12305	0.8826	55.7852	14	0.0761	0.0494401	11298	0.8899	54.1483	2	0.0133	0.0067865	13709	0.9008	66.4505	0	0	0
ECO_NA_13016	1116	12796	0.9991	705.49	0	0	0	10788	0.9982	628.788	0	0	0	11219	0.9991	661.343	0	0	0
ECO_UBR4_01506	15261	11422	0.9991	46.0511	4309	0.9982	13.5328	10920	0.9992	46.5443	3490	0.998	10.5318	12525	0.999	53.9922	3956	0.998	12.7327
ECO_RPS14_20355	456	9967	0.9978	1344.87	19058	0.9978	2003.12	10590	0.9978	1510.63	18909	0.9978	1909.69	10543	0.9978	1521.02	23448	0.9978	2525.74
ECO_NA_17974	1050	9651	0.9648	565.541	1612	0.9638	73.5819	8759	0.9638	542.616	395	0.9524	17.3248	8062	0.9657	505.115	431	0.9638	20.1621
ECO_NA_10208	438	9280	0.9909	1303.63	22820	0.9909	2497.11	11330	0.9909	1682.61	19415	0.9909	2041.38	10650	0.9863	1599.6	19199	0.9863	2153.04
ECO_NA_02491	11964	12590	0.9994	64.7486	2	0.015	0.00801215	12116	0.9994	65.8734	0	0	0	14644	0.9984	80.523	0	0	0
ECO_SRRM1_14722	2604	9775	0.9885	230.971	2483	0.9877	45.7016	9887	0.9892	246.974	2056	0.9854	36.3615	10107	0.9892	255.339	2137	0.9889	40.3099
ECO_grin1a_04081	2781	14370	0.9986	317.934	0	0	0	13540	0.9982	316.698	0	0	0	12799	0.9986	302.769	2	0.0565	0.0353246
ECO_NA_20438	5070	11101	0.9972	134.721	4	0.0609	0.0378135	13675	0.9963	175.447	0	0	0	14095	0.997	182.892	0	0	0
ECO_RPL17_03968	477	9178	0.9937	1183.89	19721	0.9979	1981.55	9833	0.9958	1340.9	19154	0.9979	1849.27	8792	0.9979	1212.57	20442	0.9979	2105
ECO_RPS26_19591	348	8827	0.9971	1560.68	24841	0.9971	3421.25	10279	0.9971	1921.32	22811	0.9971	3018.73	9427	0.9971	1782.1	20330	0.9971	2869.5
ECO_DMXL2_22678	8592	10962	0.9988	78.5012	360	0.946	2.00818	11585	0.9991	87.706	183	0.7955	0.980882	12299	0.9988	94.1699	393	0.934	2.2467
ECO_RPS10_12990	438	9043	0.9132	1270.34	19869	0.9155	2174.19	8067	0.9178	1198.02	19918	0.9498	2094.26	7406	0.9201	1112.36	15853	0.9247	1777.81
ECO_rpl24_13392	474	8272	0.9937	1073.77	20814	0.9937	2104.61	8781	0.9958	1205.02	24215	0.9937	2352.7	8942	0.9958	1241.06	22147	0.9937	2295.01
ECO_RPL11_00787	531	9523	0.9981	1103.47	22084	0.9981	1993.33	9993	0.9981	1224.13	23518	0.9981	2039.7	9046	0.9981	1120.72	25308	0.9981	2341.05
ECO_PSAPL1_11453	1494	7598	0.8996	312.917	7521	0.8989	241.279	6505	0.8983	283.22	3664	0.9116	112.944	8206	0.8815	361.341	4891	0.8822	160.803
ECO_SEZ6L2_02034	2655	12576	0.9992	291.446	0	0	0	12173	0.9996	298.236	2	0.0678	0.0346917	12840	0.9996	318.154	0	0	0
ECO_gpatch8_02858	4326	12495	0.9998	177.718	3144	0.9998	34.833	10857	0.9993	163.249	1392	0.9984	14.8188	10406	0.9995	158.246	1747	0.9993	19.836
ECO_FAT2_11935	12756	9283	0.9969	44.777	11	0.066	0.0413308	10075	0.9976	51.3757	4	0.0282	0.0144413	15632	0.9968	80.6189	13	0.0797	0.0500584
ECO_stmn1b_20108	387	11922	0.9897	1895.48	29	0.9302	3.59155	11331	0.9897	1904.52	20	0.9251	2.38001	9798	0.9819	1665.57	15	0.8475	1.90383
ECO_CPE_14059	1155	11309	0.9983	602.453	22	0.7082	0.912927	11773	0.9965	663.029	4	0.3117	0.159492	12094	0.9957	688.85	10	0.4286	0.425271
ECO_gdi1_08442	1350	13858	0.9622	631.608	75	0.9452	2.6627	11953	0.9622	575.931	36	0.6956	1.22809	11421	0.9622	556.554	63	0.8874	2.29221
ECO_NA_06505	12777	11483	0.9988	55.2977	10650	0.9986	39.9499	10832	0.9989	55.1451	15059	0.9989	54.2784	10826	0.9987	55.7411	14370	0.999	55.2428
ECO_SNCB_17287	354	11791	0.9944	2049.41	0	0	0	13503	0.9944	2481.16	0	0	0	11979	0.9944	2226.15	2	0.5085	0.277507
ECO_SAFB_18605	2565	9911	0.9899	237.745	1470	0.9891	27.4679	9984	0.9981	253.189	1433	0.9965	25.7287	9062	0.9992	232.42	1475	0.9965	28.2457
ECO_LCP1_05472	1896	3935	0.9662	127.699	1587	0.9362	40.1175	2980	0.9652	102.236	826	0.9578	20.0633	2607	0.9647	90.4564	1041	0.9615	26.9687
ECO_DST_09177	22812	10437	0.7879	28.151	1206	0.7417	2.53384	10635	0.8051	30.325	2245	0.7107	4.53224	13923	0.8242	40.1519	1705	0.7359	3.67121
ECO_gpia_18338	1665	11398	0.9988	421.207	15510	0.9994	446.471	9525	0.9994	372.116	21503	0.9994	594.764	9095	0.9988	359.356	15724	0.9994	463.87
ECO_NA_13377	2262	11437	0.9991	311.1	1907	0.996	40.4067	11129	0.9996	320.03	1697	0.9965	34.5501	10733	0.9991	312.151	1555	0.9982	33.7665
ECO_ptprn2_14310	2997	11458	0.982	235.236	0	0	0	10157	0.982	220.448	48	0.6343	0.737589	9951	0.9816	218.432	4	0.0854	0.0655573
ECO_NA_20502	4614	7503	0.9985	100.055	2830	0.9983	29.3971	6002	0.9991	84.6147	2284	0.9959	22.797	6154	0.9983	87.7438	1862	0.9976	19.8221
ECO_mdha_16057	1020	9388	0.9902	566.309	19413	0.9902	912.195	8258	0.9863	526.626	23363	0.9863	1054.84	9046	0.9902	583.436	30914	0.9892	1488.68
ECO_ANKHD1_01062	8070	9946	0.9993	75.8326	3845	0.9996	22.8359	8730	0.9994	70.3668	5339	0.9995	30.4682	8463	0.9989	68.9902	2888	0.9995	17.5781
ECO_prrc2a_00395	5802	12046	0.9997	127.746	2224	0.9976	18.3718	10886	0.9995	122.044	1393	0.9941	11.0569	11690	0.9993	132.548	1784	0.9952	15.1031
ECO_EIF4A1_07886	1194	8766	0.9992	451.729	17411	0.9992	698.9	7487	0.9992	407.878	16604	0.9992	640.425	6763	0.9983	372.625	28546	0.9992	1174.33
ECO_ogt.1_16536	3096	9834	0.9977	195.438	3063	0.9977	47.4178	10013	0.9987	210.373	2453	0.9984	36.4885	9756	0.9987	207.304	1557	0.9971	24.7022
ECO_NA_02450	6384	11843	0.9759	114.143	12	0.1308	0.0900915	9454	0.9884	96.3274	36	0.433	0.259699	9707	0.9857	100.03	21	0.2387	0.161575
ECO_CLASP2_10007	4119	9723	0.9995	145.241	1249	0.9964	14.5334	8991	0.9985	141.985	1244	0.9968	13.9088	9128	0.9988	145.788	751	0.992	8.95562
ECO_NA_08911	2313	9243	0.9996	245.877	15942	0.9996	330.341	8703	0.9996	244.749	11945	0.9996	237.832	8716	0.9996	247.901	18211	0.9996	386.728
ECO_CCNI_12717	1317	8819	0.9992	412.016	3266	0.9985	118.857	9918	0.9992	489.853	2671	0.9985	93.4002	8552	0.9992	427.188	4064	0.9992	151.571
ECO_NA_15814	10173	12784	0.9975	77.3212	2	0.0162	0.00942272	9813	0.9975	62.7451	4	0.0354	0.018108	9835	0.9971	63.6007	2	0.0177	0.0096567
ECO_APC2_09080	7470	10500	0.9987	86.4867	1	0.012	0.00641615	10334	0.9997	89.986	3	0.0252	0.0184953	9703	0.9987	85.452	6	0.0391	0.0394529
ECO_NA_17868	1821	9212	0.9962	311.261	1409	0.9962	37.0848	5004	0.9962	178.745	10020	0.9962	253.406	5656	0.9956	204.332	771	0.9956	20.7966
ECO_NA_05497	6273	9313	0.993	91.3472	2682	0.9922	20.4917	9815	0.9931	101.775	2534	0.9927	18.6034	9977	0.9933	104.631	1593	0.9927	12.4735
ECO_EIF3A_01123	3750	8589	0.996	140.926	19293	0.9976	246.583	7609	0.9995	131.985	13780	0.9997	169.23	7554	0.9995	132.52	25251	0.9997	330.746
ECO_rplp0_09454	936	7915	0.9274	520.302	48954	0.9274	2506.73	7296	0.9263	507.033	33885	0.9274	1667.21	7556	0.9284	531.071	21386	0.9284	1122.28
ECO_NA_04803	5472	9941	0.9868	111.78	32	0.4075	0.280285	9079	0.9876	107.924	30	0.3448	0.252485	9694	0.9834	116.545	13	0.1882	0.116693
ECO_NA_22301	774	11301	0.9987	898.373	2	0.2326	0.123847	13779	0.9987	1157.99	4	0.2377	0.238001	11909	0.9987	1012.21	0	0	0
ECO_NA_09395	1362	6908	0.9993	312.073	2571	0.9993	90.4733	6871	0.9963	328.148	6229	0.9993	210.621	6771	0.9985	327.049	2260	0.9963	81.504
ECO_NA_09604	585	8870	0.9983	932.929	20851	0.9983	1708.31	9098	0.9966	1011.62	17948	0.9983	1412.93	8826	0.9983	992.532	19501	0.9983	1637.38
ECO_CIRBP_13790	552	7340	0.9982	818.159	3958	0.9946	343.662	6403	0.9964	754.522	2551	0.9964	212.829	7273	0.9982	866.785	3490	0.9909	310.552
ECO_GRIA2_12516	2694	9872	0.9989	225.47	15	0.4024	0.266863	11761	0.9989	283.971	2	0.0668	0.0341895	11986	0.9989	292.694	0	0	0
ECO_NA_09423	5829	6108	0.9938	64.4742	8264	0.9868	67.9503	6561	0.9966	73.2155	4601	0.9882	36.3511	4238	0.9873	47.8303	5825	0.9933	49.0851
ECO_NA_16421	2835	9305	0.9979	201.95	0	0	0	9702	0.9989	222.605	0	0	0	11604	0.9651	269.272	2	0.0635	0.0346517
ECO_NA_12909	501	11885	0.998	1459.63	35469	0.998	3393.18	9123	0.996	1184.48	43373	0.998	3986.96	8122	0.8922	1066.5	22790	0.8303	2234.37
ECO_ANKRD11_05721	8562	8036	0.9988	57.7491	2123	0.9973	11.8842	9502	0.9995	72.1883	1090	0.995	5.86288	9947	0.9993	76.4282	1365	0.9814	7.83078
ECO_NA_04321	7377	8757	0.9892	73.0393	1177	0.9848	7.64702	8052	0.9902	70.9988	496	0.9138	3.09643	8516	0.9869	75.9438	891	0.9656	5.93261
ECO_eif3c_15888	2751	8244	0.9982	184.386	16465	0.9989	286.858	8303	0.9993	196.323	10108	0.9989	169.213	8706	0.9796	208.192	15869	0.9993	283.339
ECO_mapk8ip2_06537	3831	10069	0.9838	161.717	0	0	0	10612	0.9883	180.182	0	0	0	11186	0.9872	192.088	4	0.0921	0.0512856
ECO_NA_09099	888	9681	0.9989	670.792	0	0	0	8656	0.9989	634.062	0	0	0	7585	0.9966	561.926	0	0	0
ECO_MDH2_09544	1014	9386	0.999	569.539	4103	0.997	193.936	7594	0.998	487.147	4057	0.998	184.258	7727	0.998	501.314	6707	0.999	324.891
ECO_KIAA1109_08995	14946	9131	0.9887	37.5902	1426	0.963	4.57288	8000	0.992	34.8171	1028	0.9441	3.16758	7957	0.9909	35.0236	1067	0.9512	3.50661
ECO_RPS11_02855	486	7425	0.9979	940.029	20627	0.9979	2034.21	8441	0.9979	1129.76	16686	0.9979	1581.16	7623	0.9979	1031.87	17842	0.9979	1803.25
ECO_RPL28_07450	414	6603	0.9976	981.345	16108	0.9976	1864.82	8555	0.9976	1344.15	19378	0.9976	2155.6	7936	0.9952	1261.07	18508	0.9976	2195.87
ECO_NA_04633	7476	9041	0.9992	74.4094	397	0.9369	2.54517	8791	0.9984	76.4885	1386	0.991	8.53795	7087	0.9984	62.3634	322	0.9353	2.1156
ECO_IVNS1ABP_11578	1953	7883	0.9923	248.353	2487	0.9923	61.0336	7356	0.9913	245	4173	0.9949	98.4025	6258	0.9974	210.8	2080	0.9826	52.3129
ECO_NA_08521	5307	9507	0.9932	110.224	0	0	0	9381	0.993	114.981	8	0.0948	0.0694226	9926	0.993	123.044	4	0.0528	0.0370219
ECO_NA_03449	4944	7720	0.999	96.0771	5892	0.9994	57.1189	6605	0.9996	86.9004	4453	0.999	41.4796	5862	0.9998	78.0017	4645	0.9992	46.1482
ECO_RPL31_03248	375	7485	0.9893	1228.12	14929	0.9947	1908.07	8053	0.992	1396.86	16346	0.9973	2007.43	7126	0.992	1250.12	14146	0.992	1852.89
ECO_rps27a_20973	495	7861	0.9131	977.132	17232	0.9556	1668.5	9399	0.9717	1235.1	14840	0.998	1380.67	7649	0.9556	1016.57	13537	0.9556	1343.28
ECO_NA_08075	5769	9084	0.9851	96.8852	8	0.1239	0.0664638	9027	0.9763	101.782	11	0.1356	0.0878116	9422	0.9749	107.443	21	0.2435	0.1788
ECO_RPL36_03733	318	8185	0.9969	1583.7	15118	0.9969	2278.57	7816	0.9969	1598.77	13698	0.9969	1983.76	6617	0.9937	1368.9	12434	0.9937	1920.58
ECO_NA_01882	4449	8084	0.9989	111.801	39109	0.9996	421.318	7547	0.9982	110.342	28731	0.9998	297.405	6665	0.9984	98.554	40496	0.9998	447.093
ECO_NA_12882	735	9430	0.9578	789.415	1424	0.9374	92.8577	8382	0.9741	741.801	1030	0.951	64.5371	8639	0.981	773.237	1803	0.9347	120.491
ECO_PPP3CA_20008	1560	8726	0.9987	344.169	173	0.9801	5.31517	9902	0.9974	412.882	148	0.9397	4.36915	9632	0.9987	406.189	171	0.9814	5.38418
ECO_acin1a_07959	5460	8181	0.9996	92.1923	3309	0.9993	29.0469	8978	0.9996	106.958	1657	0.9995	13.9762	8921	0.9996	107.487	1434	0.9971	12.9004
ECO_ATP1B4_22067	1005	11508	0.998	704.555	0	0	0	9346	0.997	604.905	2	0.1791	0.0916482	10020	0.998	655.901	2	0.1791	0.0977489
ECO_NA_15241	3927	10288	0.9997	161.195	0	0	0	9639	0.9997	159.661	0	0	0	10545	0.9997	176.654	0	0	0
ECO_RPLP1_06335	342	9367	0.9591	1685.21	19982	0.9854	2800.32	9104	0.9561	1731.54	15097	0.9883	2032.94	7730	0.9825	1486.93	15979	0.962	2294.94
ECO_pygma_14443	2460	7828	0.9996	195.793	134	0.9463	2.61075	7460	0.9996	197.256	53	0.8146	0.992203	7909	0.9996	211.506	108	0.8846	2.15644
ECO_nsfa_11268	2283	10151	0.965	273.58	0	0	0	9301	0.9658	265.003	0	0	0	10476	0.9654	301.874	12	0.3447	0.25818
ECO_APOA1_20764	792	7710	0.9457	598.977	161712	0.9987	9786.16	4860	0.9987	399.152	82657	0.9987	4806.34	683	0.9356	56.7325	49652	0.3194	3079.35
ECO_NA_02092	3498	7397	0.9974	130.112	0	0	0	9082	0.9994	168.884	0	0	0	9845	0.9994	185.154	0	0	0
ECO_RPL27_09695	411	8246	0.9976	1234.48	14684	0.9976	1712.37	7442	0.9878	1177.81	13949	0.9976	1563.01	6207	0.9976	993.52	20849	0.9976	2491.67
ECO_NA_03010	4785	10467	0.9908	134.593	2	0.0278	0.0200329	10090	0.9944	137.163	0	0	0	8064	0.987	110.868	0	0	0
ECO_ARHGAP39_04117	3432	6321	0.9962	113.323	513	0.9848	7.16416	6697	0.9997	126.929	6225	0.9968	83.5318	8298	0.9985	159.061	898	0.9956	12.8522
ECO_NA_04280	9633	10526	0.9969	67.233	8	0.0561	0.0398037	9867	0.9994	66.6271	8	0.0747	0.0382462	9401	0.999	64.2021	11	0.0492	0.0560892
ECO_NA_16000	2487	10196	0.9984	252.252	2	0.0692	0.0385434	9028	0.9988	236.126	10	0.2722	0.185176	10208	0.9988	270.023	6	0.2151	0.118501
ECO_NEFH_17459	2310	9228	0.9926	245.797	0	0	0	7930	0.9991	223.3	0	0	0	8441	0.9948	240.391	0	0	0
ECO_NA_03586	4602	8811	0.98	117.804	0	0	0	8050	0.9802	113.783	0	0	0	8236	0.975	117.735	0	0	0
ECO_NA_13904	2010	12052	1	368.93	53	0.7617	1.26379	11597	1	375.299	1	0.0448	0.022912	12136	0.9995	397.206	2	0.0896	0.0488744
ECO_CROCC_04860	6168	8243	0.9995	82.2284	100	0.7004	0.777054	8211	0.9985	86.5922	43	0.4379	0.321058	8261	0.999	88.1099	70	0.5277	0.557444
ECO_NA_20660	8925	9296	0.9943	64.0868	0	0	0	8377	0.9939	61.0531	0	0	0	8686	0.9947	64.0248	2	0.0202	0.011007
ECO_herc2_08560	14412	9210	0.9963	39.3202	1959	0.9842	6.51487	8312	0.9959	37.5153	1026	0.963	3.27856	9485	0.9965	43.2962	1437	0.9865	4.89757
ECO_NA_08088	2628	8849	0.9791	207.181	4482	0.9779	81.7414	7154	0.9787	177.072	436	0.9783	7.64049	7480	0.9787	187.246	305	0.9787	5.70062
ECO_GRN_09698	2223	2827	0.9996	78.2469	2218	0.9951	47.8209	2353	0.9996	68.8509	994	0.9978	20.5924	2185	0.9982	64.6619	1530	0.9955	33.8065
ECO_NA_05032	4989	9014	0.9976	111.169	246	0.9493	2.36329	8697	0.9992	113.392	72	0.6436	0.664628	8847	0.9988	116.659	200	0.8753	1.96908
ECO_stau1_03376	2055	8723	0.999	261.177	1298	0.9966	30.2732	7789	0.9971	246.546	929	0.9976	20.8192	7833	0.9981	250.757	2035	0.9971	48.6408
ECO_ank2_15821	9948	7660	0.9223	47.3777	9	0.0526	0.0433613	9173	0.9431	59.9795	44	0.2029	0.203693	10122	0.9041	66.9371	21	0.1362	0.103689
ECO_Q9W6X2_ORYLA_15396	738	4367	0.9783	364.089	15988	0.9986	1038.32	4759	0.9621	419.456	11522	0.9688	719.004	5063	0.9607	451.324	15560	0.9621	1035.62
ECO_rps9_10795	585	6497	0.9983	683.342	19610	0.9983	1606.63	5642	0.9983	627.342	11568	0.9983	910.673	6380	0.9983	717.466	17047	0.9983	1431.33
ECO_NA_03393	2676	7353	0.9701	169.067	3623	0.9548	64.89	8240	0.9372	200.294	3102	0.9716	53.3845	8362	0.9484	205.57	2392	0.9111	43.9059
ECO_etv5a_07715	1623	6696	0.9988	253.85	265	0.9895	7.82569	7167	0.9982	287.241	986	0.9982	27.9781	7243	0.9994	293.587	220	0.9667	6.65812
ECO_TNRC18_18186	8691	7934	0.9957	56.1699	1195	0.9845	6.59012	6539	0.9959	48.9406	1072	0.9876	5.68048	8052	0.9968	60.9496	1048	0.9827	5.92297
ECO_atp6v1ba_14605	1560	8697	0.9994	343.025	15	0.584	0.460853	8035	0.9987	335.034	10	0.3865	0.295213	7875	0.9994	332.095	7	0.2212	0.220405
ECO_PNISR_04156	2418	8189	0.9988	208.38	1727	0.995	34.2319	8552	0.9988	230.059	1201	0.9963	22.8742	8017	0.9996	218.118	1099	0.9963	22.3249
ECO_Q8AYS9_ORYLA_15689	10068	8844	0.9996	54.0488	629	0.9533	2.99435	9177	0.9997	59.2905	337	0.8439	1.54151	8941	0.9996	58.4224	452	0.934	2.20517
ECO_SCG3_22682	1479	10188	0.9993	423.84	2	0.1217	0.0648123	9128	0.9993	401.453	2	0.1217	0.0622761	8644	0.9986	384.488	2	0.0994	0.0664216
ECO_NA_23027	14280	7463	0.9651	32.1563	2485	0.9496	8.34053	5659	0.9707	25.7774	1698	0.9506	5.47607	5683	0.9667	26.181	2214	0.9616	7.61548
ECO_hspa8_21985	1941	8789	0.9995	278.609	9740	0.999	240.508	9821	0.9995	329.122	2801	0.999	66.458	7496	0.9995	254.063	5323	0.9995	134.703
ECO_rpl9_09122	582	6144	0.9983	649.545	20695	0.9983	1704.27	8017	0.9983	896.017	20170	0.9983	1596.04	6902	0.9983	780.169	15589	0.9983	1315.66
ECO_NA_04119	1047	9069	0.9752	532.959	155	0.9331	7.09546	8090	0.9733	502.608	316	0.9312	13.8995	8579	0.9742	539.047	165	0.9265	7.74078
ECO_AP2M1_08053	1305	8369	0.9985	394.588	2812	0.9985	103.276	6986	0.9985	348.213	1835	0.9977	64.7568	6686	0.9977	337.049	3163	0.9992	119.052
ECO_NA_12757	2421	8441	0.9765	214.526	0	0	0	8429	0.9785	226.469	0	0	0	10051	0.9773	273.119	0	0	0
ECO_rpl12_06788	456	5286	0.9978	713.252	16423	0.9978	1726.17	5189	0.9978	740.195	10697	0.9978	1080.33	4918	0.9978	709.513	12323	0.9978	1327.39
ECO_prpf8_08385	6984	6888	0.9999	60.6834	4081	0.9966	28.0064	6580	0.9983	61.2843	2626	0.997	17.3161	7652	0.997	72.0788	3059	0.9967	21.5141
ECO_ATP2B3_14267	3783	8683	0.9699	141.226	10	0.1821	0.126695	8381	0.9704	144.108	0	0	0	9579	0.9699	166.579	2	0.046	0.0259682
ECO_PDIA3_12821	1497	5689	0.988	233.827	5239	0.9886	167.734	4642	0.998	201.702	4078	0.9953	125.454	4119	0.9793	181.012	9299	0.9793	305.114
ECO_RPL35A_15792	432	7686	0.9815	1094.71	20087	0.9931	2228.57	8775	0.9931	1321.27	17449	0.9907	1860.14	7274	0.9444	1107.71	16864	0.9259	1917.45
ECO_uba52_00624	393	6550	0.9949	1025.49	23589	0.9949	2876.82	8145	0.9975	1348.11	18980	0.9949	2224.15	7600	0.9949	1272.21	19283	0.9975	2410.07
ECO_RPL18_10807	507	6367	0.9921	772.694	14825	0.9822	1401.46	6126	0.9803	785.953	15028	0.9803	1365.06	6381	0.9941	827.975	15328	0.9783	1485
ECO_gpm6ba_15798	879	7998	0.9977	559.852	14	0.6394	0.763369	7481	0.9977	553.603	19	0.7588	0.995462	5778	0.9989	432.439	10	0.6974	0.558803
ECO_cx43_03267	1167	8692	0.994	458.279	29	0.874	1.19103	7935	0.9931	442.286	43	0.7815	1.6969	10689	0.994	602.564	9	0.4602	0.378808
ECO_CAMK2A_20356	1572	9046	0.8251	354.067	5	0.2341	0.152445	9442	0.8238	390.696	0	0	0	8335	0.8295	348.811	0	0	0
ECO_NA_10799	9363	8365	0.9995	54.9708	229	0.154	1.17224	8272	0.9998	57.4676	111	0.1875	0.545969	8843	0.9994	62.1328	250	0.2212	1.31151
ECO_HIVEP1_06877	7830	7324	0.9997	57.5529	1123	0.9977	6.87406	7839	0.9995	65.1218	1485	0.9986	8.73423	5802	0.9996	48.7475	666	0.9934	4.17792
ECO_GFAP_09647	1125	12943	0.9991	707.886	0	0	0	9158	0.9991	529.512	0	0	0	10282	0.9991	601.259	0	0	0
ECO_BX284638.3_03895	4311	12356	0.9984	176.352	209	0.7428	2.32361	9660	0.9979	145.756	177	0.743	1.89084	7953	0.9859	121.364	251	0.7388	2.85985
ECO_KIAA1370_07187	3447	5589	0.9402	99.764	2063	0.9399	28.6849	7255	0.9397	136.906	2010	0.9391	26.8543	6716	0.9394	128.176	552	0.9397	7.86585
ECO_NA_22047	744	9692	0.9987	801.533	17	0.875	1.09514	9377	0.9987	819.82	13	0.8965	0.804693	8878	0.9973	785.017	6	0.4153	0.396119
ECO_rpl15_20724	615	6012	0.9967	601.485	16106	0.9984	1255.19	5269	0.9984	557.289	11869	0.9984	888.789	4391	0.9951	469.705	12120	0.9967	968
ECO_NA_22484	1224	8205	0.8227	412.456	23390	0.933	915.892	7475	0.6944	397.244	22101	0.6961	831.554	6877	0.6953	369.619	18393	0.6838	738.106
ECO_RPS20_19567	363	5756	0.989	975.652	20777	0.989	2743.29	5120	0.989	917.467	17240	0.989	2187.21	4650	0.989	842.719	12998	0.989	1758.8
ECO_MAPK8IP3_03822	3264	8231	0.9994	155.161	18	0.3989	0.264313	7562	0.9991	150.7	5	0.1308	0.0705472	9423	0.9994	189.922	7	0.1238	0.105341
ECO_NA_21994	4935	8575	0.9872	106.912	71	0.6727	0.689551	7392	0.9872	97.4321	103	0.7277	0.961191	6336	0.9844	84.4626	78	0.66	0.776346
ECO_NA_13024	3702	8076	0.9995	134.227	46	0.5964	0.595548	7067	0.9984	124.173	49	0.6515	0.609564	6706	0.9984	119.169	63	0.6486	0.835895
ECO_NA_02165	7083	7984	0.9951	69.356	31	0.2849	0.209768	6562	0.9942	60.2624	21	0.1837	0.136541	6970	0.9945	64.7369	2	0.0232	0.0138695
ECO_NA_04273	4806	7881	0.9992	100.897	1056	0.9829	10.5311	7695	0.9996	104.148	239	0.8654	2.2902	9983	0.9992	136.651	718	0.9415	7.33818
ECO_akap12b_03940	3714	4523	0.982	74.9317	109	0.7776	1.40663	5084	0.9852	89.0412	423	0.9623	5.24515	4006	0.9873	70.9587	132	0.8648	1.74574
ECO_calm2b_17255	675	8095	0.9511	737.894	1493	0.6637	106.011	10412	0.9081	1003.36	1045	0.6637	71.2972	8457	0.9985	824.231	1531	0.9407	111.409
ECO_rplp2_17220	381	5462	0.9265	882.079	14682	0.9659	1846.95	10703	0.9475	1827.29	13093	0.979	1582.61	7145	0.9659	1233.71	9800	0.9659	1263.42
ECO_NA_01497	3090	9109	0.999	181.382	0	0	0	8170	0.9987	171.985	0	0	0	8576	0.999	182.584	0	0	0
ECO_NA_16900	2529	7286	0.9996	177.264	4404	0.9992	83.463	6722	0.9992	172.893	4106	0.9996	74.7704	6864	0.9996	178.552	3777	0.9988	73.3577
ECO_NA_22360	7218	8672	0.9903	73.9236	0	0	0	9257	0.9873	83.422	0	0	0	8573	0.9874	78.1363	0	0	0
ECO_NA_15749	3243	8273	0.9685	156.963	27	0.4998	0.399036	8202	0.9685	164.513	8	0.2152	0.113606	8695	0.9704	176.384	3	0.0833	0.0454383
ECO_ak5_12297	1638	8683	0.9518	326.165	16	0.5226	0.468168	7442	0.9518	295.531	33	0.6587	0.927812	5422	0.9444	217.762	52	0.8755	1.55933
ECO_RPL35_20154	372	6432	0.9973	1063.86	24335	0.9973	3135.33	7439	0.9973	1300.77	18580	0.9973	2300.18	7130	0.9946	1260.91	19086	0.9973	2520.11
ECO_APLP2_11108	1590	9354	0.9717	361.977	1330	0.9704	40.0913	7818	0.9717	319.835	1323	0.9717	38.3197	7556	0.9711	312.631	1322	0.9623	40.8397
ECO_NA_12363	8112	5014	0.9994	38.031	305	0.9252	1.80205	5141	0.9986	41.2237	127	0.6294	0.721001	7502	0.9994	60.8395	138	0.5899	0.835601
ECO_UBA1_14817	3174	6850	0.9991	132.79	2074	0.9984	31.3182	6188	0.9991	126.815	1399	0.9981	20.2988	6508	0.9997	134.889	1612	0.9994	24.9463
ECO_PCDHAC2_17646	3048	8454	0.9442	170.659	8	0.2215	0.125797	7782	0.9446	166.075	0	0	0	7362	0.9872	158.898	0	0	0
ECO_NA_18092	3474	7999	0.9508	141.673	2	0.0518	0.0275928	8269	0.9485	154.828	6	0.1344	0.0795392	7956	0.9493	150.661	15	0.1937	0.212085
ECO_CCNG1_01732	900	7794	0.9989	532.842	9722	0.9989	517.736	8884	0.9967	642.086	6836	0.9978	349.8	8879	0.9967	649.02	9494	0.9989	518.149
ECO_Q7ZZK2_ORYLA_11272	618	55652	0.9693	5540.81	3	0.4369	0.232663	175218	0.9968	18442.4	2	0.2913	0.149039	150120	0.9984	15980.4	15	0.911	1.1922
ECO_NA_22162	7077	5224	0.9975	45.4187	6591	0.9997	44.6373	5781	0.9986	53.135	7401	0.9996	48.1616	6516	0.9987	60.5715	12354	0.9994	85.7445
ECO_RPL21_17041	393	7834	0.9975	1226.51	15912	0.9975	1940.56	9074	0.9975	1501.87	17690	0.9975	2072.98	8663	0.9975	1450.15	14559	0.9975	1819.65
ECO_sptbn2_06284	6840	8084	0.9902	72.7195	2717	0.9525	19.0383	7326	0.9905	69.6688	2687	0.9557	18.0914	7349	0.9893	70.682	2778	0.9558	19.9491
ECO_NA_00655	1656	7913	0.9994	294.01	3130	0.9994	90.5898	7756	0.9994	304.653	1816	0.9982	50.5028	8392	0.9994	333.382	5434	0.9982	161.178
ECO_ZIC2_19148	1203	6474	0.9958	331.122	0	0	0	6471	0.9983	349.891	2	0.1496	0.0765639	7659	0.9992	418.835	1	0.0748	0.0408303
ECO_RTN3_14437	660	7235	0.9985	674.49	1157	0.9894	84.0204	6953	0.9955	685.26	848	0.9939	59.1714	7004	0.9985	698.134	2064	0.9985	153.608
ECO_NA_05653	657	8860	0.9985	829.754	18	0.9041	1.31311	7604	0.997	752.842	65	0.9589	4.55625	6465	0.9985	647.351	105	0.9711	7.85004
ECO_rps24_21788	393	5900	0.9924	923.72	17064	0.9924	2081.06	6514	0.9898	1078.16	14891	0.9898	1744.98	5814	0.9924	973.238	13932	0.9924	1741.28
ECO_agrn_08905	5772	7337	0.9472	78.2119	2802	0.9331	23.2668	6779	0.9447	76.3953	2776	0.9392	22.1489	6843	0.9446	77.9932	3435	0.9291	29.2313
ECO_ZFP36_16987	1059	3959	0.9972	230.023	3825	0.9981	173.113	3358	0.9972	206.259	3636	0.9981	158.12	1699	0.9981	105.544	5870	0.9981	272.264
ECO_FAM171A2_22663	2487	8201	0.9996	202.895	25	0.6096	0.481792	6617	0.9996	173.066	21	0.5698	0.388869	6169	0.9992	163.183	18	0.4841	0.355504
ECO_vsnl1b_18006	417	8250	0.9976	1217.3	0	0	0	7397	0.9976	1153.84	0	0	0	8343	0.9976	1316.2	2	0.3261	0.235582
ECO_NA_15053	5559	6653	0.9977	73.638	90	0.6552	0.775963	7754	0.9966	90.7312	39	0.4157	0.323093	8587	0.9968	101.621	65	0.565	0.574334
ECO_CFL1_13690	504	7942	0.996	969.572	1029	0.994	97.8544	7979	0.996	1029.78	597	0.9921	54.5511	7951	0.996	1037.83	572	0.9861	55.7459
ECO_rps15_08024	357	4711	0.9916	811.943	13880	0.9972	1863.45	5423	0.9972	988.095	13657	0.9972	1761.76	6667	0.9972	1228.57	14405	0.9972	1981.95
ECO_Q2L4U4_ORYLA_10263	1281	5668	0.9977	272.246	990	0.9953	37.0409	6844	0.9953	347.527	360	0.9742	12.9424	5928	0.9953	304.436	820	0.9938	31.4422
ECO_NA_15399	354	10078	0.9972	1751.67	23	0.9774	3.11401	9845	0.9972	1809	13	0.7825	1.69122	7599	0.9944	1412.18	2	0.4209	0.277507
ECO_SLC6A15_12554	2217	7401	0.917	205.402	47	0.6721	1.01608	5796	0.9175	170.055	24	0.4366	0.498546	5782	0.9576	171.573	22	0.5828	0.487422
ECO_ptprna_05132	2613	8525	0.9828	200.741	5	0.16	0.091712	7460	0.9832	185.706	3	0.1033	0.0528739	6857	0.9835	172.636	8	0.2093	0.150383
ECO_NA_05415	13974	9493	0.9566	41.7988	2952	0.9499	10.1249	8124	0.9677	37.8161	1524	0.949	5.02255	7940	0.9595	37.3798	6584	0.958	23.1428
ECO_NA_10584	2628	8377	0.9756	196.13	6296	0.9756	114.825	7561	0.9756	187.146	2481	0.9741	43.4772	6784	0.9764	169.823	3017	0.9753	56.3894
ECO_NA_05928	5550	8217	0.9993	91.0964	4	0.0649	0.0345432	7411	0.985	86.8583	7	0.1036	0.0580851	7419	0.985	87.9405	14	0.1942	0.123903
ECO_HDLBP_19078	3750	7229	0.9997	118.612	39539	0.9997	505.347	5986	0.9987	103.832	32482	0.9997	398.907	5899	0.9989	103.487	46343	0.9997	607.017
ECO_PPP2R1B_16603	1788	7661	0.9978	263.632	1142	0.9933	30.6122	7186	0.9994	261.425	841	0.9994	21.6615	7109	0.9989	261.564	975	0.9944	26.7846
ECO_NA_12208	2265	6894	0.9987	187.277	1951	0.9991	41.2843	5971	0.9987	171.477	1295	0.9978	26.3306	6065	0.9996	176.157	1400	0.9982	30.3604
ECO_NA_12982	1443	3640	0.9979	155.209	202	0.9965	6.70935	2851	0.9972	128.516	790	0.9924	25.2128	2158	0.9993	98.3834	267	0.9896	9.08851
ECO_NA_09039	1566	6750	0.9521	265.212	28	0.6916	0.856962	6664	0.9496	276.803	0	0	0	6672	0.9483	280.286	36	0.7797	1.12917
ECO_NA_21772	1089	9021	0.8586	509.692	46	0.5427	2.02454	9014	0.7833	538.415	56	0.5519	2.36821	9372	0.6795	566.162	67	0.483	3.022
ECO_NA_22485	1251	5022	0.9968	247.002	37050	0.9992	1419.47	5266	0.9968	273.811	29574	0.9992	1088.71	4324	0.992	227.387	11299	0.9928	443.64
ECO_NA_09594	1305	8643	0.9234	407.507	153	0.892	5.61922	10000	0.9218	498.444	233	0.9019	8.22253	8418	0.9218	424.361	112	0.8697	4.21556
ECO_NA_04579	6135	7975	0.9904	79.9829	0	0	0	6840	0.9899	72.5218	0	0	0	6802	0.9914	72.9388	0	0	0
ECO_NA_09106	894	6429	0.9989	442.473	0	0	0	6080	0.9989	442.378	0	0	0	8612	0.9989	633.728	2	0.2013	0.109885
ECO_TACC2_11449	2943	6794	0.9993	142.042	651	0.9399	10.602	6040	0.9997	133.498	154	0.8984	2.40985	6442	0.999	144.002	151	0.9066	2.5202
ECO_cnot1_20374	7146	7027	0.9993	60.5045	5349	0.999	35.8761	6673	0.9996	60.7415	3912	0.9996	25.2113	6689	0.9997	61.5793	3419	0.9997	23.5009
ECO_NA_06884	1461	7729	0.9993	325.502	379	0.9952	12.4332	7989	0.9986	355.688	674	0.9952	21.2456	8049	0.9986	362.434	830	0.9938	27.9046
ECO_eif3d_11357	1614	5660	0.9641	215.771	7875	0.9641	233.853	5590	0.9641	225.287	4887	0.9616	139.444	5351	0.9622	218.106	10837	0.9622	329.802
ECO_NA_13081	1533	5927	0.9987	237.889	2298	0.9987	71.8461	6463	0.9974	274.233	1601	0.9902	48.096	4944	0.983	212.165	1719	0.9811	55.0784
ECO_NA_20654	8925	7261	0.989	50.0575	78	0.4966	0.418872	7213	0.9894	52.5696	21	0.1597	0.10836	7663	0.9897	56.4842	18	0.1193	0.0990631
ECO_CTNNB1_16159	2286	7280	0.9996	195.946	4673	0.9991	97.9749	6677	0.9996	189.991	2456	0.9996	49.478	6101	0.9996	175.574	1364	0.9991	29.308
ECO_tmem59l_10356	1017	8116	0.999	491.023	0	0	0	7301	0.999	466.97	0	0	0	7252	0.999	469.109	2	0.1288	0.0965955
ECO_BAI3_06815	4599	7842	0.9991	104.917	0	0	0	7471	0.9996	105.668	2	0.025	0.0200275	7958	0.998	113.835	0	0	0
ECO_gpm6aa_12507	801	7599	0.9988	583.72	1	0.1124	0.059836	9471	0.9988	769.114	5	0.3308	0.287473	7898	0.9988	648.666	2	0.2247	0.122644
ECO_NA_06558	6516	5753	0.864	54.3243	1438	0.8283	10.5773	5554	0.8709	55.4437	2688	0.8798	18.998	4444	0.8706	44.8673	1088	0.8326	8.20154
ECO_atp6v1al_01371	1857	7212	0.9995	238.96	157	0.9908	4.05213	6949	0.9984	243.41	114	0.93	2.82718	6797	0.9995	240.792	234	0.9957	6.18944
ECO_C3V6N1_ORYLA_01229	513	6728	0.9961	806.955	24415	0.9981	2281.05	6991	0.9961	886.44	17706	0.9981	1589.51	6552	0.9357	840.22	24662	0.9357	2361.34
ECO_NA_15668	780	7629	0.9872	601.802	4	0.3244	0.245788	6816	0.9859	568.411	5	0.4333	0.295213	7679	0.9859	647.659	1	0.1154	0.0629728
ECO_EIF5A2_17334	483	4845	0.9979	617.202	13572	0.9979	1346.77	6340	0.9979	853.826	17767	0.9979	1694.05	5545	0.9979	755.251	19385	0.9979	1971.36
ECO_ctsf_13595	1425	6680	0.9993	288.431	156494	0.9993	5263.54	6674	0.9993	304.648	184434	0.9993	5960.54	8159	0.9993	376.668	256729	0.9993	8849.28
ECO_camsap1l1_11876	4272	5630	0.9993	81.0883	7	0.1475	0.0785348	5963	0.9991	90.7948	13	0.2238	0.140143	6312	0.9991	97.2014	12	0.2158	0.137974
ECO_rims1a_20795	4377	7913	0.9993	111.236	0	0	0	6654	0.9998	98.8857	3	0.0436	0.0315649	6530	0.9954	98.1462	0	0	0
ECO_PCDHGC5_14535	2922	7801	0.9815	164.267	221	0.2101	3.625	7231	0.9932	160.97	116	0.1478	1.82826	7047	0.9014	158.658	179	0.1496	3.00899
ECO_rps18_05266	459	3920	0.9956	525.478	13540	0.9978	1413.84	6037	0.9978	855.531	15483	0.9978	1553.47	6524	0.9978	935.057	14859	0.9978	1590.1
ECO_FLNA_12769	7371	5799	0.99	48.4069	2887	0.9905	18.7722	6284	0.99	55.4545	1602	0.9778	10.0091	5235	0.9811	46.7226	2542	0.9802	16.9394
ECO_cacna1ab_11328	6141	5024	0.9593	50.3375	0	0	0	6295	0.9616	66.6782	0	0	0	7785	0.9746	83.3981	2	0.0293	0.015997
ECO_CKMT1A_12820	1248	7216	0.9976	355.765	294	0.9808	11.2909	6760	0.9984	352.338	367	0.9808	13.5429	5605	0.9992	295.459	430	0.9904	16.9239
ECO_syt11a_10348	1392	6672	0.9986	294.916	0	0	0	5424	0.9986	253.459	0	0	0	5170	0.9986	244.336	0	0	0
ECO_slc38a2_10749	1515	2995	0.9993	121.637	284	0.9096	8.98465	4605	0.9993	197.717	3667	0.9861	111.47	3749	0.9993	162.794	183	0.8977	5.93316
ECO_LGALS3BP_20122	1767	6463	0.9932	225.05	600	0.9881	16.2746	4003	0.9989	147.359	3567	0.996	92.9665	4259	0.9932	158.565	12485	0.9989	347.056
ECO_NA_17392	1200	7602	0.9992	389.787	0	0	0	7720	0.9992	418.469	0	0	0	7908	0.9992	433.533	0	0	0
ECO_hif1ab_14918	2316	4726	0.965	125.556	2943	0.9974	60.9042	4230	0.9845	118.803	3142	0.9646	62.4781	3551	0.997	100.867	2330	0.9918	49.4157
ECO_birc6_02948	14760	6543	0.9938	27.2754	2726	0.9911	8.85187	5974	0.9949	26.3273	1996	0.9853	6.22779	6066	0.9932	27.0366	2087	0.9906	6.94519
ECO_SLC6A11_08107	2028	7887	0.9951	239.29	0	0	0	6894	0.9965	221.121	0	0	0	8110	0.9901	263.081	0	0	0
ECO_NA_17558	4197	5930	0.9993	86.9354	556	0.9936	6.34938	6001	0.9995	93.0062	246	0.9726	2.69933	4656	0.999	72.9811	220	0.9609	2.57473
ECO_NA_17167	6192	6531	0.9979	64.8977	806	0.9929	6.23878	7165	0.9971	75.2684	611	0.9948	4.54433	6952	0.9977	73.861	525	0.9887	4.16463
ECO_NA_10570	14874	7609	0.9984	31.4761	2099	0.9769	6.76363	6124	0.9984	26.7815	1448	0.9626	4.48333	6364	0.994	28.1474	1330	0.9718	4.39209
ECO_MAG_16966	1950	6190	0.999	195.316	2	0.0923	0.0491576	7323	0.9985	244.277	0	0	0	7384	0.999	249.111	0	0	0
ECO_PLCB1_09100	3486	7746	0.9994	136.72	0	0	0	7510	0.9991	140.133	0	0	0	6214	0.9991	117.268	0	0	0
ECO_SDHA_20873	1992	7117	0.999	219.831	2593	0.9985	62.3891	6227	0.999	203.337	1113	0.998	25.7315	5149	0.999	170.047	897	0.9975	22.1183
ECO_NA_07205	5328	7122	0.9987	82.2467	1961	0.9396	17.6404	6330	0.9989	77.2799	1310	0.9732	11.3231	5189	0.9989	64.0702	1347	0.9324	12.418
ECO_HERC1_08450	14955	7136	0.9995	29.3595	3593	0.9914	11.5151	6324	0.9993	27.5063	3700	0.997	11.394	7344	0.9998	32.306	3988	0.9997	13.0983
ECO_NA_10068	513	7991	0.9435	958.439	0	0	0	6906	0.9259	875.662	0	0	0	7266	0.9259	931.783	0	0	0
ECO_PRSS12_19802	2688	7098	0.9825	162.475	33	0.6819	0.58841	6502	0.9829	157.342	46	0.6112	0.788113	6260	0.9833	153.208	4	0.0647	0.0730935
ECO_DNER_05283	2169	7542	0.8432	213.948	0	0	0	5662	0.8838	169.8	4	0.166	0.0849298	5745	0.8419	174.248	0	0	0
ECO_BPTF_17871	10428	5871	0.9885	34.6411	1434	0.9833	6.59088	5332	0.989	33.2596	526	0.9489	2.32298	5115	0.9882	32.2687	936	0.9648	4.40882
ECO_NA_06732	1863	6885	0.9989	227.39	1245	0.9957	32.0296	6585	0.9989	229.917	980	0.9968	24.2255	6211	0.9989	219.324	867	0.9968	22.8588
ECO_SYBU_17188	2235	6383	0.894	175.723	250	0.9029	5.36115	5971	0.8957	173.779	1934	0.9459	39.851	6262	0.8953	184.32	249	0.9051	5.4723
ECO_BAZ2A_17365	8133	6485	0.9852	49.0614	1564	0.9852	9.21683	5400	0.9852	43.1887	568	0.9549	3.21631	5531	0.9861	44.7393	1134	0.968	6.84873
ECO_ODZ1_13538	7704	7324	0.9997	58.4942	10	0.1037	0.0622127	7101	0.9999	59.9557	5	0.0453	0.0298892	7622	0.9992	65.0863	20	0.0598	0.127515
ECO_HECTD1_14235	7401	5324	0.99	44.2617	4225	0.9891	27.361	5803	0.9942	51.0023	3691	0.9901	22.9675	5570	0.9916	49.511	2142	0.9876	14.216
ECO_hcfc1a_04136	5064	6896	0.9953	83.7885	1857	0.9941	17.5757	5048	0.9911	64.8415	772	0.9941	7.02075	4955	0.9937	64.3705	1310	0.9818	12.7065
ECO_RUSC2_17702	5151	5086	0.9666	60.7527	407	0.8967	3.78703	5153	0.9662	65.0723	443	0.8783	3.9607	4652	0.9668	59.4135	397	0.9072	3.7857
ECO_NA_06489	2388	8321	0.9761	214.399	3247	0.9753	65.1693	7278	0.9786	198.246	3662	0.9778	70.6226	5775	0.9782	159.094	1696	0.9757	34.885
ECO_ITM2A_13553	747	6869	0.9946	565.788	137	0.992	8.79013	6492	0.996	565.308	143	0.9759	8.81608	7120	0.9946	627.041	138	0.9799	9.07416
ECO_A4KUJ6_ORYLA_13489	13860	6054	0.9967	26.8757	68	0.3038	0.235148	7084	0.9978	33.2462	8	0.0457	0.0265819	7625	0.9978	36.1921	7	0.0437	0.0248075
ECO_NA_01320	2955	5285	0.9986	110.045	0	0	0	6490	0.999	142.861	0	0	0	6250	0.9997	139.142	0	0	0
ECO_NA_09372	4080	5214	0.9868	78.6306	0	0	0	5571	0.9863	88.8179	0	0	0	6598	0.9873	106.387	0	0	0
ECO_fasn_01692	8040	7634	0.9592	58.4221	944	0.899	5.62745	7586	0.9769	61.374	404	0.8831	2.31412	6817	0.9655	55.7794	4437	0.9516	27.107
ECO_gpm6aa_18314	831	6991	0.9639	517.63	0	0	0	6934	0.9627	542.763	0	0	0	6369	0.9627	504.205	0	0	0
ECO_A7UDN9_ORYLA_09720	447	7396	0.9978	1018.05	0	0	0	2288	0.9978	332.948	0	0	0	949	0.9933	139.667	0	0	0
ECO_NA_10216	456	8130	0.9978	1097	12	0.8026	1.26128	7936	0.9978	1132.05	51	0.9627	5.15069	5129	0.9978	739.954	50	0.932	5.38583
ECO_NA_10587	1362	7558	0.9971	341.437	0	0	0	5790	0.9963	276.521	0	0	0	6119	0.9883	295.556	0	0	0
ECO_VCP_17457	2409	5638	0.9971	144.002	2399	0.9963	47.7297	5289	0.9946	142.812	1346	0.9913	25.7317	5290	0.9929	144.463	2051	0.9938	41.8193
ECO_NA_06349	1176	5919	0.9991	309.686	417	0.9957	16.9951	5607	0.9991	310.135	122	0.9889	4.77763	5994	0.9991	335.31	172	0.9889	7.18404
ECO_AP2B1_01603	2733	6484	0.9894	145.977	313	0.9751	5.48909	6346	0.9887	151.039	97	0.869	1.63453	6481	0.989	156.005	236	0.9674	4.24151
ECO_NA_02302	432	6615	0.9931	942.165	29795	0.9907	3305.64	11138	0.9977	1677.07	62356	0.9977	6647.44	9190	0.9977	1399.49	29792	0.9954	3387.38
ECO_ATP2A3_05645	3072	6860	0.9961	137.399	352	0.9486	5.49183	6004	0.9945	127.13	78	0.8236	1.16932	5761	0.9945	123.371	106	0.8516	1.69485
ECO_NA_22876	2886	6897	0.9823	147.043	441	0.9626	7.32382	7001	0.9349	157.794	153	0.8995	2.44149	6531	0.9345	148.874	115	0.8829	1.95726
ECO_GLUL_22800	1122	5028	0.9964	275.73	1222	0.9911	52.2004	5264	0.9964	305.176	4554	0.9973	186.922	3793	0.9973	222.396	509	0.9955	22.2829
ECO_NELL2_04993	2484	6698	0.9134	165.911	2	0.0725	0.0385899	7293	0.913	190.977	0	0	0	6386	0.8981	169.127	1	0.0362	0.0197741
ECO_NA_00044	8265	6038	0.9959	44.9501	758	0.9183	4.39564	5898	0.9972	46.4183	513	0.9241	2.85847	5109	0.9996	40.6658	588	0.876	3.49448
ECO_NA_22487	4920	3535	0.9108	44.2084	1808	0.8909	17.6128	3689	0.9104	48.772	4998	0.8992	46.7833	3392	0.8909	45.3552	4458	0.9278	44.5064
ECO_gtpbp4_07942	1956	5099	0.9611	160.397	7427	0.9637	181.987	4468	0.9642	148.584	4009	0.9617	94.3902	3711	0.9606	124.813	11461	0.9632	287.807
ECO_supt6h_03368	5214	5881	0.9937	69.4002	3000	0.9921	27.5769	5754	0.9971	71.7837	2388	0.9919	21.0923	6258	0.9921	78.9589	1586	0.9918	14.941
ECO_fryl_18879	9207	4269	0.9922	28.5292	2248	0.9743	11.7024	5939	0.9907	41.9587	1870	0.9914	9.3537	4462	0.9909	31.8822	943	0.9501	5.03085
ECO_SYT4_08482	1416	6598	0.9802	286.701	0	0	0	6886	0.9802	316.323	2	0.1271	0.0650469	5645	0.9788	262.263	0	0	0
ECO_SYT1_13069	1272	6604	0.9984	319.448	42	0.9198	1.58255	6503	0.9976	332.548	8	0.4528	0.289643	6714	0.9969	347.241	0	0	0
ECO_SV2A_11666	2214	7087	0.9968	196.954	0	0	0	6008	0.9968	176.514	0	0	0	6041	0.9995	179.501	0	0	0
ECO_YWHAQ_10904	696	7116	0.9928	629.082	800	0.9727	55.0904	4440	0.9971	414.955	257	0.9756	17.0053	1364	0.7874	128.926	95	0.7385	6.70443
ECO_Q2PHF0_ORYLA_15307	399	8720	0.9975	1344.7	1	0.2256	0.120122	9623	0.9975	1568.79	0	0	0	8820	0.9975	1454.23	0	0	0
ECO_NA_08547	900	5159	0.9989	352.699	4468	0.9989	237.939	4685	0.9989	338.606	4462	0.9967	228.322	4350	0.9989	317.968	7001	0.9989	382.09
ECO_unknown_00794	591	4302	0.9526	447.882	14085	0.9898	1142.26	4124	0.9797	453.898	9887	0.9865	770.437	3583	0.9848	398.837	14381	0.9983	1195.22
ECO_NA_17593	3696	3793	0.9981	63.1439	1329	0.9911	17.2341	3435	0.9949	60.4536	708	0.9873	8.82188	2731	0.997	48.6101	918	0.9976	12.2
ECO_cct5_14356	1626	5106	0.9994	193.215	3578	0.9994	105.467	4519	0.9994	180.779	2037	0.9994	57.694	4350	0.9994	175.997	5449	0.9994	164.605
ECO_NA_10397	1356	4823	0.9956	218.846	158	0.927	5.58461	5165	0.9956	247.764	88	0.9764	2.9887	5336	0.9985	258.877	136	0.9661	4.92637
ECO_MARCKS_14293	816	6493	0.9988	489.594	380	0.9853	22.3197	6169	0.9963	491.759	123	0.9865	6.94184	5450	0.9951	439.383	101	0.9645	6.07966
ECO_CLEC2D_00119	711	6282	0.9986	543.637	562	0.9958	37.8845	3827	0.9972	350.119	594	0.9902	38.4748	2821	0.9859	261.018	1011	0.9747	69.844
ECO_NA_10784	2238	7602	0.9955	209.001	0	0	0	5777	0.9978	167.907	0	0	0	5506	0.9982	161.85	2	0.0804	0.0438953
ECO_NA_19450	7773	5053	0.9991	39.9983	6	0.0693	0.0369963	6589	0.9991	55.1389	0	0	0	6526	0.9996	55.2325	2	0.0232	0.0126383
ECO_NA_21528	786	6795	0.9949	531.922	43	0.9911	2.62205	5230	0.9987	432.819	32	0.9262	1.87494	5120	0.9962	428.533	129	0.9758	8.06148
ECO_NA_07504	14202	6048	0.9902	26.2025	478	0.854	1.61315	5999	0.9965	27.4762	608	0.8897	1.97158	6762	0.9958	31.3229	375	0.7498	1.29697
ECO_unknown_00415	246	1575	0.9959	393.937	7130	0.9959	1389.15	1529	0.9959	404.296	3104	0.9959	581.094	1562	0.9959	417.717	4318	0.9959	862.175
ECO_NA_15681	1923	4843	0.9979	154.959	4703	0.9995	117.217	4210	0.9995	142.407	2718	0.9979	65.0924	4297	0.9995	147.002	7184	0.9995	183.499
ECO_FAU_21154	417	5004	0.9904	738.35	14369	0.9928	1651.53	4903	0.9904	764.809	12355	0.9904	1364.48	4998	0.9904	788.491	14391	0.9952	1695.13
ECO_CR407704.1_13244	5346	8070	0.9946	92.8807	13	0.208	0.116549	7101	0.994	86.4008	15	0.1987	0.129218	7066	0.994	86.9523	29	0.3107	0.266451
ECO_DPYSL3_05220	2037	6940	0.999	209.628	278	0.8159	6.54108	5798	0.9936	185.146	133	0.812	3.00691	5517	0.9971	178.176	98	0.8125	2.3631
ECO_NA_07345	1389	5395	0.9993	238.985	4	0.1325	0.138024	5761	0.9986	269.788	2	0.1296	0.0663113	6542	0.9993	309.845	1	0.0648	0.0353627
ECO_CLIP3_10656	1599	4913	0.9994	189.051	49	0.7749	1.46873	4542	0.9987	184.768	4	0.1126	0.115205	4785	0.9987	196.866	0	0	0
ECO_OXR1_15528	2340	5530	0.9991	145.409	764	0.9962	15.6485	5123	0.9991	142.408	919	0.9936	18.0867	5656	0.9983	159.012	368	0.9821	7.72467
ECO_stx1b_07880	858	6779	0.7692	486.138	0	0	0	6424	0.7681	487.019	0	0	0	6517	0.8753	499.686	3	0.2867	0.171744
ECO_cars_08460	2466	1211	0.9943	30.2156	710	0.9907	13.7994	1030	0.9972	27.1689	277	0.9603	5.17305	920	0.9988	24.5432	573	0.9964	11.4132
ECO_NA_13801	7926	6153	0.9753	47.7654	86	0.6183	0.520044	6642	0.9857	54.5095	4	0.0454	0.0232416	7369	0.9921	61.1633	88	0.4842	0.545351
ECO_NA_07459	1533	6378	0.9524	255.99	5863	0.985	183.305	4973	0.9713	211.01	5808	0.953	174.479	4959	0.9765	212.808	7860	0.9824	251.842
ECO_SFPQ_00782	1962	5595	0.998	175.462	2235	0.9898	54.5976	4612	0.9995	152.904	3058	0.9918	71.7792	3523	0.9857	118.127	928	0.9776	23.2325
ECO_NA_19803	1845	6457	0.9561	215.335	391	0.8715	10.1572	7295	0.9355	257.191	380	0.8434	9.48521	6911	0.9274	246.423	340	0.8515	9.0517
ECO_GRINA_10046	1044	5551	0.999	327.153	473	0.9971	21.7148	6588	0.999	410.469	813	0.9904	35.8633	6183	0.9981	389.615	142	0.9895	6.68091
ECO_EIF5_04892	1317	4580	0.9248	213.974	1624	0.9241	59.1011	4764	0.9248	235.295	1349	0.9241	47.1722	4560	0.9241	227.78	2007	0.9226	74.853
ECO_snrnp70_19019	1410	5442	0.9979	237.476	1222	0.9979	41.5382	5809	0.9979	267.984	1038	0.9957	33.903	4888	0.9979	228.06	1020	0.9915	35.5327
ECO_NA_16365	1128	5755	0.9894	313.919	348	0.9814	14.7865	5406	0.9894	311.741	293	0.9752	11.9624	5143	0.9894	299.947	423	0.9778	18.4195
ECO_ACIN1_05981	3768	5193	0.9981	84.7985	1282	0.9958	16.3069	4820	0.9976	83.2077	955	0.9963	11.6722	4750	0.9958	82.9315	1043	0.9926	13.5963
ECO_E7FKF1_ORYLA_16225	1134	3251	0.9991	176.394	1084	0.9974	45.8154	2605	0.9991	149.425	33125	0.9991	1345.25	2322	0.9991	134.706	1150	0.9991	49.8118
ECO_NA_12878	1881	3076	0.9973	100.619	3190	0.9989	81.2825	3865	0.9936	133.656	5855	0.9995	143.35	2756	0.9979	96.3889	4597	0.9995	120.042
ECO_CKAP5_02923	6078	5188	0.9997	52.5194	879	0.9865	6.93144	4969	0.999	53.1784	544	0.9748	4.12191	5509	0.9992	59.6278	531	0.9895	4.29123
ECO_NA_02490	4509	2756	0.9818	37.608	221	0.9275	2.34913	3944	0.9612	56.8963	3332	0.9607	34.0318	3729	0.9741	54.4062	454	0.9428	4.94565
ECO_NCOA6_18267	6051	6286	0.9983	63.9187	2245	0.9975	17.7822	5490	0.9985	59.0164	1546	0.997	11.7664	5621	0.9962	61.1115	1755	0.9939	14.2462
ECO_NA_14302	3675	5088	0.9986	85.1865	1562	0.9921	20.3713	4231	0.9981	74.8881	996	0.9725	12.4814	3176	0.9989	56.8538	728	0.9954	9.7302
ECO_unknown_01870	4617	5397	0.9985	71.9239	1	0.0195	0.0103809	7074	0.9983	99.6627	2	0.039	0.0199494	6597	0.9989	93.999	6	0.0771	0.0638321
ECO_vsnl1a_13222	576	7446	0.9983	795.392	0	0	0	6234	0.9983	703.998	0	0	0	5350	0.9983	611.038	1	0.1562	0.0852757
ECO_NA_09610	5244	6306	0.999	73.9898	313	0.9577	2.86073	5011	0.9998	62.1569	94	0.6953	0.825515	5663	0.9979	71.0429	221	0.9346	2.07003
ECO_TOP2B_19365	4755	5995	0.9956	77.5746	1021	0.9926	10.2913	5241	0.9985	71.6953	387	0.9779	3.74818	5340	0.9981	73.8801	477	0.983	4.92737
ECO_CCT3_18985	1587	4915	0.9994	190.558	2656	0.9975	80.2133	4512	0.9994	184.935	1182	0.9994	34.3005	4049	0.9987	167.845	3605	0.9994	111.577
ECO_MAPK6_22686	2274	5205	0.9956	140.835	1054	0.9952	22.215	4372	0.996	125.06	7575	0.9991	153.409	3527	0.9965	102.036	932	0.9727	20.1314
ECO_NA_14253	3597	4349	0.9569	74.3926	4	0.1001	0.0532985	5324	0.9758	96.2775	3	0.0751	0.0384097	4677	0.9672	85.5389	4	0.0773	0.054622
ECO_NA_07375	3699	6653	0.9965	110.666	2	0.0449	0.0259144	5218	0.9981	91.7587	0	0	0	4590	0.9968	81.6329	0	0	0
ECO_NA_13348	4440	6795	0.968	94.1645	1903	0.9671	20.5424	5642	0.9734	82.6566	2288	0.9664	23.7319	4723	0.9676	69.9796	1012	0.9667	11.1955
ECO_ARPC1B_17111	1083	2019	0.9963	114.707	1888	0.9963	83.5543	1730	0.9982	103.907	835	0.9954	35.5073	1216	0.9954	73.8655	921	0.9963	41.7714
ECO_TET3_14423	6315	4618	0.9408	44.9947	1056	0.9253	8.01468	5265	0.9401	54.2316	440	0.9264	3.20877	4568	0.9392	47.5871	264	0.9069	2.05342
ECO_slc25a3b_17975	951	5038	0.9989	325.956	4025	0.9989	202.853	4472	0.9989	305.878	3685	0.9968	178.45	4717	0.9989	326.304	7724	0.9968	398.942
ECO_NA_11396	6945	5352	0.9938	47.416	972	0.965	6.70794	5069	0.9935	47.4764	367	0.9042	2.43363	4996	0.9937	47.3246	610	0.9415	4.31425
ECO_HNRNPU_01909	2307	4398	0.9822	117.297	1287	0.9783	26.7378	4271	0.9822	120.423	971	0.9801	19.3835	3007	0.9801	85.7477	566	0.9788	12.0508
ECO_gabrb2_01735	1503	6282	0.998	257.17	0	0	0	6224	0.9987	269.363	0	0	0	6484	0.9993	283.805	0	0	0
ECO_CCDC165_12274	5583	5428	0.9979	59.8209	0	0	0	4475	0.997	52.1378	0	0	0	4454	0.9934	52.4831	0	0	0
ECO_NA_05118	2610	6015	0.9816	141.8	659	0.9751	12.1015	5626	0.9797	140.212	714	0.9716	12.5985	3966	0.9797	99.9652	426	0.9716	8.01709
ECO_NA_16425	3597	6483	0.9997	110.896	812	0.9978	10.8196	5805	0.9997	104.976	187	0.9639	2.3942	6131	0.9994	112.131	597	0.9953	8.15233
ECO_UNC13C_05339	6669	4605	0.9852	42.4864	4	0.0514	0.0287471	6323	0.9841	61.6722	0	0	0	6585	0.984	64.9579	2	0.027	0.0147305
ECO_PER3_18357	3435	3568	0.9977	63.9115	2095	0.9983	29.2316	4838	0.998	91.615	1051	0.993	14.0908	6355	0.9994	121.71	1602	0.9939	22.9078
ECO_NA_07618	6546	5042	0.985	47.3923	1251	0.9821	9.1596	4684	0.9875	46.5445	614	0.9591	4.31969	4747	0.987	47.7068	532	0.9716	3.99193
ECO_PRRC2B_05591	4287	5845	0.9841	83.8903	1267	0.9678	14.1651	5192	0.9858	78.7786	1019	0.9783	10.9466	5722	0.9862	87.8074	1233	0.9769	14.1272
ECO_LYST_21384	11328	3260	0.9934	17.707	682	0.9465	2.88554	2987	0.9913	17.1518	233	0.7103	0.947245	3360	0.9896	19.5129	417	0.8575	1.80813
ECO_smarca4_09434	4866	5155	0.9994	65.1835	530	0.9963	5.22034	4914	0.9994	65.6887	241	0.9688	2.28089	4536	0.9994	61.325	486	0.9953	4.90582
ECO_ryr1a_11089	15084	5105	0.9941	20.8238	380	0.5137	1.20743	5886	0.991	25.3823	214	0.4429	0.653367	6604	0.9943	28.8023	2	0.0119	0.0065127
ECO_NCKAP1_04731	3387	5823	0.9997	105.782	1026	0.9959	14.5187	5340	0.9976	102.554	800	0.9663	10.8776	4885	0.9991	94.8825	868	0.9926	12.5879
ECO_tshb_17212	420	2899	0.9976	424.698	4	0.4714	0.456464	5172	0.9952	801.007	0	0	0	1127	0.9905	176.527	3	0.4357	0.350849
ECO_MADD_11382	4542	5672	0.9899	76.8369	291	0.9557	3.07073	5281	0.9886	75.6304	356	0.9192	3.60963	5614	0.9905	81.3134	331	0.8829	3.57955
ECO_MINK1_04250	3771	6117	0.9751	99.8074	670	0.9645	8.51557	5459	0.9849	94.1638	310	0.9724	3.78586	5231	0.9743	91.2567	350	0.9387	4.55889
ECO_CR352258.2_03838	1146	5729	0.9956	307.592	315	0.9913	13.1741	4948	0.9956	280.849	1174	0.9948	47.1784	4513	0.9948	259.07	133	0.9729	5.70052
ECO_aars_04666	2889	5312	0.9941	113.134	1801	0.9924	29.8787	4582	0.9931	103.166	1418	0.9917	22.6042	5137	0.9948	116.977	5128	0.9938	87.1863
ECO_NA_09767	4599	7464	0.9809	99.8594	0	0	0	8387	0.9989	118.623	0	0	0	7031	0.9996	100.575	0	0	0
ECO_aldoab_19010	1095	4095	0.9991	230.102	3673	0.9991	160.769	2979	0.9991	176.963	1245	0.9954	52.3619	2420	0.9991	145.391	1793	0.9991	80.4292
ECO_MLL2_20396	14184	5108	0.9946	22.1581	2253	0.9898	7.61304	4534	0.9957	20.7927	792	0.9301	2.5715	5042	0.991	23.3852	1467	0.9704	5.08018
ECO_PCSK2_18734	1926	5179	0.9974	165.451	0	0	0	4807	0.9974	162.347	0	0	0	4924	0.9964	168.189	0	0	0
ECO_atrx_16514	6150	6311	0.9984	63.1399	1593	0.9904	12.4147	6499	0.9995	68.7383	1014	0.9953	7.59316	6956	0.9977	74.4083	1028	0.9878	8.21043
ECO_NA_04394	3057	6357	0.998	127.949	0	0	0	4825	0.9977	102.667	0	0	0	5093	0.9993	109.601	0	0	0
ECO_abca2_16756	7815	5823	0.9981	45.8457	116	0.6477	0.711417	5595	0.9995	46.5692	13	0.1012	0.076608	5386	0.9992	45.3392	27	0.2275	0.1697
ECO_LPHN3_09329	4401	5923	0.9995	82.8078	67	0.7003	0.729657	5472	0.9995	80.8764	20	0.2456	0.209285	4991	0.9993	74.6058	66	0.7042	0.736615
ECO_NA_04867	9930	4880	0.9821	30.2379	2355	0.9717	11.3668	5394	0.9808	35.3337	1607	0.9748	7.45292	5652	0.9837	37.4446	1521	0.9722	7.52363
ECO_CSPG5_16155	1128	5976	0.9991	325.974	1	0.0798	0.04249	5535	0.9991	319.18	1	0.0798	0.0408273	6024	0.9973	351.328	0	0	0
ECO_EIF3G_16329	807	4291	0.995	327.164	5835	0.995	346.547	4574	0.9938	368.68	4087	0.9963	233.234	4232	0.9926	344.992	7548	0.9926	459.416
ECO_HSP90B1_15704	2475	5476	0.9608	136.135	3649	0.9568	70.6633	4764	0.9572	125.206	3557	0.9192	66.1864	5466	0.92	145.288	8999	0.9196	178.594
ECO_tbc1d9_08280	3867	4373	0.9992	69.5803	215	0.9666	2.66477	4641	0.9997	78.0665	983	0.9982	11.7068	3760	0.9992	63.9662	147	0.9449	1.8672
ECO_NA_13481	8754	5074	0.9958	35.6636	1406	0.98	7.69793	4327	0.9962	32.152	930	0.9773	4.89256	4304	0.9923	32.3446	1080	0.9694	6.05989
ECO_NA_20415	3615	6350	0.9994	108.08	1497	0.9953	19.8476	6031	0.9994	108.52	1581	0.9997	20.1411	6011	0.9994	109.389	2849	0.9994	38.7108
ECO_NA_12013	7737	4653	0.9957	37.0034	394	0.792	2.44073	4477	0.9959	37.6393	322	0.6291	1.91665	5754	0.996	48.9253	290	0.7412	1.84108
ECO_NA_07724	2949	5315	0.9841	110.894	1102	0.98	17.9103	5177	0.9993	114.191	208	0.9658	3.24824	5595	0.9817	124.814	311	0.9451	5.18004
ECO_NA_19170	4368	6747	0.9922	95.0405	4	0.071	0.0438907	4876	0.9915	72.612	0	0	0	4948	0.9799	74.5219	0	0	0
ECO_IPO7_10935	3066	4866	0.9932	97.6519	7000	0.9935	109.426	4644	0.9915	98.5252	4389	0.9928	65.9255	3756	0.9912	80.5917	9343	0.9935	149.679
ECO_EP400NL_15513	8937	5456	0.9777	37.5633	1331	0.9692	7.13808	4822	0.9992	35.0964	462	0.9116	2.38073	5127	0.9925	37.7405	1035	0.9505	5.68848
ECO_CCT7_22602	1602	4843	0.9981	186.009	1763	0.9994	52.7455	4402	0.9981	178.737	1059	0.9875	30.4434	3676	0.9988	150.956	4114	0.9963	126.139
ECO_NA_09165	2436	5894	0.9795	148.872	156	0.8896	3.06932	5696	0.9507	152.097	91	0.9163	1.72038	5900	0.9475	159.335	233	0.8929	4.69814
ECO_ash1l_10837	5511	4630	0.9982	51.693	855	0.9737	7.43586	5094	0.9938	60.1251	246	0.9131	2.05572	6575	0.9884	78.4878	407	0.9481	3.62754
ECO_NA_00649	471	2438	0.9958	318.488	0	0	0	3855	0.9936	532.391	0	0	0	1552	0.9915	216.774	0	0	0
ECO_pcl_22629	3540	6401	0.9994	111.257	4219	0.9997	57.1218	4978	0.9994	91.4701	7306	0.9992	95.0465	3428	0.9994	63.7051	16901	0.9997	234.508
ECO_NA_07057	1404	7329	0.9993	321.187	0	0	0	6492	0.9972	300.773	4	0.2564	0.131206	5101	0.9993	239.015	7	0.3326	0.244894
ECO_NA_07955	615	4656	0.9984	465.821	0	0	0	4835	0.9984	511.386	0	0	0	4619	0.9984	494.094	0	0	0
ECO_islr2_10453	2325	6378	0.9996	168.788	83	0.8667	1.711	5890	0.9819	164.786	7	0.2452	0.138655	4779	0.9931	135.223	56	0.8701	1.18308
ECO_APBA2_07208	2421	5621	0.9546	142.856	4	0.1487	0.0791882	5560	0.9546	149.385	4	0.1318	0.0760896	5221	0.9537	141.872	3	0.1115	0.0608659
ECO_NA_04787	5436	4004	0.9972	45.3206	680	0.9904	5.99549	4451	0.9976	53.2605	412	0.9535	3.49042	3025	0.9928	36.6086	443	0.9746	4.00287
ECO_DDX21_03756	2265	5310	0.9996	144.247	22219	0.9996	470.167	6692	0.9991	192.183	11236	0.9996	228.456	7417	0.9991	215.425	21513	0.9996	466.531
ECO_CCT2_18065	1596	4343	0.9994	167.432	3185	0.9994	95.6471	4066	0.9994	165.715	1883	0.9975	54.3347	3566	0.9994	146.989	5969	0.9987	183.703
ECO_KAT6B_06471	6249	5216	0.9979	51.358	1145	0.991	8.78194	4408	0.9994	45.8837	384	0.9565	2.82996	4707	0.9987	49.553	697	0.9922	5.47861
ECO_CCT4_16066	1713	4058	0.9872	145.759	3165	0.9807	88.5547	3539	0.986	134.385	1876	0.9766	50.4354	3186	0.9866	122.356	4518	0.9866	129.55
ECO_NA_01056	1551	4240	0.9194	168.203	165	0.9162	5.0988	5083	0.9239	213.175	151	0.9078	4.48358	5309	0.922	225.184	283	0.8788	8.96236
ECO_MEGF8_04061	8337	5793	0.989	42.7538	1016	0.9663	5.84089	5063	0.9902	39.5026	641	0.9464	3.54085	5183	0.9908	40.8986	710	0.9272	4.18308
ECO_ACTN4_11069	2700	4672	0.9974	106.468	5351	0.9989	94.9875	4567	0.9981	110.026	6286	0.9967	107.219	4387	0.9956	106.891	4931	0.9967	89.7055
ECO_crebbpa_05942	7089	4783	0.9966	41.5142	1315	0.9841	8.8907	4268	0.9966	39.1622	707	0.9764	4.59298	4732	0.9977	43.9133	1011	0.9803	7.00509
ECO_NA_07062	3696	4701	0.9951	78.2599	1154	0.9949	14.9647	4174	0.9989	73.4595	2472	0.9976	30.8018	4602	0.9984	81.9127	2354	0.9962	31.284
ECO_CACNA1A_04908	7008	6470	0.9954	56.8056	0	0	0	5342	0.9949	49.5835	0	0	0	5229	0.9963	49.0864	0	0	0
ECO_ASH1L_09751	8523	4527	0.9955	32.6813	1351	0.9928	7.59728	4577	0.994	34.9314	728	0.9815	3.93368	4410	0.9941	34.0395	1115	0.989	6.42584
ECO_akap9_06320	12291	5558	0.9839	27.8235	1362	0.9662	5.31111	5149	0.9873	27.2498	755	0.9399	2.82891	5285	0.988	28.2875	856	0.9707	3.42085
ECO_sgk1_18930	1296	4565	0.9985	216.729	823	0.9961	30.4362	4457	0.9977	223.699	2637	0.9985	93.7055	4434	0.9992	225.075	451	0.9884	17.093
ECO_slc4a4a_17056	3411	5623	0.978	101.43	6	0.1469	0.0843073	5755	0.9581	109.747	10	0.1689	0.135014	7025	0.9581	135.488	0	0	0
ECO_LENG8_10793	2598	4707	0.9915	111.477	1084	0.9892	19.998	4367	0.9908	109.338	833	0.9842	14.7661	4651	0.9877	117.772	841	0.9815	15.9003
ECO_NA_21073	390	4651	0.9949	733.774	11674	0.9974	1434.66	4578	0.9974	763.552	12051	0.9974	1423.04	3783	0.9923	638.129	8200	0.9769	1032.75
ECO_ACO2_17607	2346	5591	0.9987	146.637	1558	0.9962	31.8299	5504	0.9987	152.608	1366	0.997	26.8153	6935	0.9987	194.471	1475	0.9987	30.8825
ECO_asap1_09268	3504	5575	0.9991	97.8952	303	0.9189	4.14452	5285	0.9977	98.1089	103	0.7509	1.35373	5423	0.9991	101.815	196	0.9115	2.74751
ECO_NA_04173	3879	5810	0.9995	92.1589	1104	0.9887	13.641	5502	0.999	92.2631	1430	0.9711	16.9776	5521	0.9997	93.6342	1294	0.9972	16.3856
ECO_Q7T1Q8_ORYLA_08781	1593	3526	0.9862	136.191	0	0	0	4622	0.9862	188.73	0	0	0	4675	0.99	193.065	0	0	0
ECO_pcbp3_18029	1023	4739	0.9609	285.031	0	0	0	3796	0.957	241.367	0	0	0	5609	0.9629	360.7	1	0.088	0.0480145
ECO_DENND5B_06570	3741	5512	0.9997	90.6572	24	0.4317	0.307481	5218	0.9997	90.7285	6	0.0481	0.0738624	5048	0.9995	88.7704	22	0.3577	0.288857
ECO_NA_17543	5838	5603	0.9743	59.0524	3561	0.7569	29.235	5531	0.977	61.6264	406	0.5975	3.20274	6258	0.9503	70.5193	332	0.6149	2.79333
ECO_NA_15655	5838	5351	0.9829	56.3964	793	0.9236	6.51035	4743	0.9925	52.8465	300	0.869	2.36656	5150	0.9813	58.0336	498	0.9284	4.18999
ECO_NA_17179	2778	4998	0.9042	110.699	0	0	0	5184	0.9298	121.384	0	0	0	6632	0.9219	157.054	0	0	0
ECO_NA_02745	5868	4394	0.9864	46.0735	2441	0.9855	19.9376	3872	0.9867	42.9213	1747	0.9869	13.7108	3846	0.9862	43.1177	1743	0.9855	14.59
ECO_RNF208_19270	777	4074	0.9974	322.612	9	0.6692	0.555158	3684	0.9961	308.408	3	0.3475	0.177812	4173	0.9961	353.317	13	0.7889	0.821807
ECO_NA_05875	6759	4658	0.9991	42.4031	3	0.0266	0.0212733	4970	0.9997	47.8301	2	0.0266	0.0136272	5700	0.9982	55.4791	7	0.0771	0.0508702
ECO_NA_13209	5085	5603	0.9996	67.797	27	0.3758	0.254489	5281	0.9996	67.5542	53	0.5618	0.480004	3924	0.9996	50.7662	20	0.2262	0.193191
ECO_NA_09676	6273	5136	0.9971	50.3768	0	0	0	5157	0.9982	53.4748	1	0.0143	0.0073415	5330	0.9968	55.897	0	0	0
ECO_NCOR2_05618	6291	3938	0.9859	38.5156	1501	0.9846	11.4355	3131	0.9863	32.3736	1168	0.9793	8.55033	2416	0.9849	25.2647	490	0.9448	3.82582
ECO_RGPD2_01228	9330	3684	0.9944	24.2951	1816	0.9789	9.32888	5430	0.9954	37.8569	4965	0.9928	24.5074	4433	0.9926	31.2574	1015	0.9657	5.34358
ECO_NA_03919	5673	4932	0.9811	53.4923	371	0.9316	3.13442	5130	0.97	58.8209	1002	0.9586	8.1342	6139	0.9663	71.1904	307	0.9385	2.65811
ECO_CHD5_01529	5676	5468	0.9914	59.2744	99	0.5099	0.835965	5421	0.9935	62.1247	113	0.5375	0.916845	5556	0.9935	64.3956	72	0.4519	0.623071
ECO_CUL7_04786	7674	4239	0.9991	33.9878	3347	0.9949	20.904	3921	0.9958	33.2355	2002	0.9978	12.0144	4341	0.9974	37.2139	1865	0.9828	11.9373
ECO_NA_13523	8202	5318	0.9965	39.8942	0	0	0	5033	0.9918	39.9148	0	0	0	5429	0.997	43.5448	0	0	0
ECO_SORL1_10672	6195	4690	0.9914	46.5814	1729	0.9839	13.3767	4610	0.9916	48.4046	4374	0.9918	32.516	4194	0.9913	44.5373	4097	0.9906	32.4842
ECO_BSG_09927	1065	4803	0.9362	277.488	5307	0.8883	238.833	4633	0.9587	282.97	5925	0.9906	256.211	3607	0.8751	222.809	5596	0.9117	258.093
ECO_NA_05474	1761	4460	0.9989	155.832	16	0.3572	0.435468	3698	0.9989	136.595	11	0.4299	0.287669	3727	0.9989	139.231	12	0.4094	0.334711
ECO_rasgrf2_08215	3810	4450	0.9982	71.8647	13	0.2701	0.163536	5016	0.9992	85.6367	26	0.3987	0.314274	5338	0.9997	92.1701	2	0.0399	0.0257841
ECO_UBR5_15538	8379	4505	0.9998	33.0814	2033	0.9986	11.629	4628	0.9996	35.9276	952	0.9965	5.23244	4577	0.9998	35.9356	1106	0.9969	6.48352
ECO_RTN4_20974	1140	4719	0.9939	254.698	2282	0.9518	95.9414	5305	0.9991	302.697	2391	0.9798	96.5905	5268	0.9991	304.003	6137	0.9526	264.423
ECO_NA_03510	1935	4048	0.9979	128.718	921	0.9979	22.8126	3721	0.9984	125.085	705	0.9907	16.7791	4219	0.999	143.438	561	0.9824	14.2406
ECO_TKTL2_14823	1881	4202	0.9979	137.451	37812	0.9995	963.466	3901	0.9984	134.901	59531	0.9995	1457.52	4395	0.9989	153.712	11884	0.9989	310.328
ECO_NA_15893	3504	5212	0.9954	91.5211	202	0.6005	2.76301	4766	0.9974	88.4743	106	0.5622	1.39316	4575	0.9943	85.8942	129	0.5751	1.80831
ECO_NA_22989	3360	3473	0.9932	63.5984	1631	0.9905	23.2654	3268	0.9917	63.266	1167	0.9914	15.9953	3250	0.992	63.6328	860	0.986	12.5721
ECO_NA_13179	1296	5174	0.9228	245.642	0	0	0	6047	0.983	303.502	0	0	0	5864	0.9144	297.664	0	0	0
ECO_TRIP12_05284	6177	4988	0.999	49.6855	3936	0.9992	30.5403	4658	0.9995	49.0511	2966	0.999	22.1133	4783	0.9995	50.9401	2569	0.999	20.4284
ECO_STAU2_14376	2109	5215	0.9839	152.145	432	0.9753	9.81754	4592	0.9829	141.629	447	0.9777	9.76092	5099	0.9834	159.054	814	0.9711	18.9581
ECO_WDR7_12714	4515	4422	0.9685	60.2618	318	0.9227	3.37571	4074	0.9683	58.6936	268	0.8946	2.73361	4220	0.969	61.4881	352	0.9287	3.82942
ECO_NA_02603	636	6685	0.9843	646.733	16376	0.9906	1234.09	5658	0.9843	578.673	14607	0.9874	1057.7	5036	0.989	520.913	15288	0.9858	1180.7
ECO_PCF11_22321	4683	3552	0.9654	46.6691	865	0.9398	8.85294	3200	0.9733	44.4481	1571	0.9599	15.4494	3282	0.9712	46.1053	853	0.9639	8.9469
ECO_EIF3B_17099	1944	4102	0.9995	129.832	8678	0.9995	213.953	3390	0.999	113.431	4496	0.9995	106.51	2660	0.9964	90.0165	8739	0.9995	220.807
ECO_PRRC2C_02459	8529	5246	0.9988	37.8452	1583	0.9954	8.89566	3967	0.9987	30.2546	900	0.9928	4.85964	4022	0.9973	31.0228	952	0.9897	5.4826
ECO_URGCP_15849	5157	479	0.9236	5.71504	486	0.9378	4.51684	445	0.9246	5.61294	416	0.9197	3.71498	509	0.8924	6.49318	571	0.923	5.43859
ECO_ATP5G2_07569	414	4657	0.9976	692.129	5085	0.9976	588.689	4649	0.9976	730.443	7425	0.9976	825.954	3970	0.9976	630.851	5607	0.9928	665.239
ECO_FAT4_02645	10998	5337	0.9513	29.8582	2	0.0327	0.00871589	4946	0.9775	29.2528	0	0	0	5473	0.9118	32.7377	2	0.0171	0.00893231
ECO_NA_05001	5274	3682	0.9911	42.9561	226	0.9323	2.05383	4328	0.9909	53.3795	170	0.8663	1.48446	5845	0.9911	72.909	219	0.8176	2.03963
ECO_ADD1_07531	2298	4503	0.9926	120.568	634	0.9595	13.2231	4481	0.9896	126.839	381	0.9086	7.63545	4073	0.9869	116.601	331	0.9534	7.07499
ECO_myh10_17865	6012	5168	0.9978	52.8913	1580	0.9875	12.596	5258	0.9998	56.8891	1198	0.9859	9.17694	4939	0.9983	54.0451	1065	0.9797	8.70118
ECO_DDX3Y_21125	1917	3927	0.9984	126.043	2801	0.9995	70.0304	3776	0.999	128.126	2742	0.9969	65.8727	3705	0.9995	127.146	1761	0.9969	45.1217
ECO_ACO2_15840	2346	5112	0.9996	134.074	394	0.9919	8.0494	4026	0.9991	111.628	312	0.9996	6.12472	4423	0.9991	124.03	255	0.9919	5.339
ECO_CHGA_00326	1143	7093	0.9991	381.825	0	0	0	4959	0.9983	282.212	0	0	0	6178	0.9991	355.581	0	0	0
ECO_NA_11091	2325	3922	0.9798	103.792	1832	0.9776	37.7657	4097	0.9776	114.623	1714	0.9974	33.9506	3762	0.9841	106.447	1175	0.9892	24.8235
ECO_DOCK4_20938	5922	4320	0.9537	44.8845	118	0.7707	0.955012	3639	0.9573	39.9706	150	0.7163	1.16649	3808	0.9287	42.3024	57	0.5248	0.472775
ECO_TLN1_22505	7575	3207	0.9802	26.0494	3475	0.9922	21.9871	2725	0.9857	23.3997	2920	0.9918	17.7525	2268	0.9857	19.6969	2288	0.9905	14.8361
ECO_NA_18227	3303	4950	0.9679	92.2099	2	0.043	0.0290213	5066	0.9715	99.7663	0	0	0	5827	0.9673	116.057	2	0.0545	0.0297419
ECO_APBB1_13950	1761	4743	0.9989	165.72	310	0.9966	8.43719	4458	0.9994	164.668	400	0.9909	10.4607	4465	0.9994	166.801	223	0.992	6.22004
ECO_TUBA1C_08422	1023	2903	0.8905	174.603	2	0.176	0.0937022	2276	0.8416	144.718	2	0.1232	0.0900356	1769	0.9345	113.76	8	0.3089	0.384116
ECO_NA_19618	1413	2662	0.9972	115.917	1634	0.9965	55.4249	2941	0.9979	135.388	881	0.995	28.714	2349	0.9993	109.365	800	0.9915	27.8097
ECO_egr1_20788	1524	6987	0.998	282.089	218	0.9731	6.85594	6187	0.998	264.072	79	0.853	2.38727	8165	0.9961	352.458	452	0.9921	14.568
ECO_NA_06497	1851	4618	0.9989	153.507	0	0	0	3889	0.9751	136.665	0	0	0	3192	0.973	113.447	0	0	0
ECO_EIF3H_09559	1026	3611	0.999	216.551	4953	0.999	231.375	4211	0.999	266.972	4155	0.999	186.502	5039	0.999	323.098	7849	0.9971	375.764
ECO_per1_19195	4161	2520	0.9988	37.2635	769	0.9957	8.85776	3680	0.9983	57.5278	3662	0.9971	40.5304	4247	0.9971	67.1462	733	0.9861	8.65275
ECO_NA_20222	2616	5352	0.9989	125.881	0	0	0	5973	0.9992	148.519	0	0	0	6696	0.9989	168.389	0	0	0
ECO_NA_00770	6966	4434	0.9785	39.1645	1154	0.9733	7.93995	4101	0.9775	38.2943	1803	0.9759	11.9199	3966	0.978	37.4547	1604	0.9693	11.3102
ECO_CAP1_21001	1263	2809	0.9723	136.845	1142	0.9755	43.3369	2458	0.9842	126.592	662	0.9739	24.1387	2170	0.9533	113.03	625	0.9367	24.3066
ECO_gdi2_17965	1341	3452	0.9985	158.388	3496	0.9963	124.951	3413	0.997	165.552	2702	0.9948	92.7933	3269	0.9985	160.37	3872	0.9963	141.825
ECO_KARS_10956	1647	2352	0.986	87.8667	3776	0.9872	109.884	2268	0.9836	89.5729	1968	0.9854	55.029	1965	0.9818	78.4884	4704	0.9854	140.288
ECO_HTT_08179	9483	4274	0.9994	27.7313	1189	0.9982	6.00941	4115	0.9988	28.2261	1064	0.9865	5.16721	4351	0.9985	30.1842	964	0.977	4.9932
ECO_RBM6_16662	3903	4120	0.9987	64.9501	1079	0.9974	13.2501	4153	0.999	69.2135	422	0.9908	4.97936	4361	0.9987	73.5062	773	0.9923	9.72811
ECO_SMC3_15951	3765	4259	0.991	69.6023	737	0.9907	9.38205	4618	0.9713	79.7841	393	0.9503	4.80715	5111	0.9729	89.3054	803	0.9713	10.4761
ECO_KLC4_01088	1935	5002	0.9979	159.054	847	0.9964	20.9796	4542	0.9984	152.684	348	0.9938	8.28244	4258	0.9778	144.764	322	0.969	8.17377
ECO_scn1lab_18220	6522	4507	0.9965	42.5194	7	0.0966	0.0514414	4379	0.9992	43.6738	0	0	0	4447	0.9985	44.8563	0	0	0
ECO_NA_02531	630	4318	0.9952	421.719	1104	0.9921	83.9893	4347	0.9952	448.824	525	0.9905	38.3777	4569	0.9968	477.109	576	0.9746	44.9086
ECO_NA_11864	2037	3941	0.9696	119.041	4142	0.9696	97.4573	4589	0.9671	146.539	3445	0.9696	77.8858	4831	0.9656	156.021	4888	0.9666	117.866
ECO_GOT2_03767	1293	4366	0.9969	207.762	14032	0.9985	520.135	4142	0.9985	208.372	15728	0.9985	560.189	3993	0.9992	203.16	13330	0.9985	506.383
ECO_SNAP25_04752	567	3851	0.8624	417.899	0	0	0	3612	0.6843	414.374	0	0	0	4695	0.7372	544.74	0	0	0
ECO_PLCB4_02770	3627	4159	0.9981	70.5541	98	0.8627	1.29501	3834	0.9986	68.7594	45	0.6085	0.57138	4539	0.9983	82.3283	82	0.804	1.11049
ECO_TMEM131_08552	5100	3938	0.998	47.5101	3636	0.9992	34.1703	3363	0.9992	42.8928	2142	0.9975	19.3423	2945	0.998	37.9885	2135	0.9988	20.5625
ECO_pcsk1_01439	2301	6135	0.9996	164.051	10	0.2725	0.208295	5183	0.9978	146.518	0	0	0	4205	0.9978	120.223	0	0	0
ECO_NA_09976	1389	5095	0.9993	225.695	90	0.9122	3.10553	4848	0.9986	227.032	14	0.568	0.464179	5574	0.9993	263.998	0	0	0
ECO_eif3s6ip_01103	1737	3250	0.9378	115.124	6254	0.939	172.565	3275	0.9378	122.642	3134	0.9378	83.092	3223	0.9384	122.067	5182	0.9384	146.536
ECO_NA_08642	999	4724	0.7988	290.955	1	0.0901	0.0479767	4505	0.9049	293.33	0	0	0	5051	0.8889	332.62	3	0.2372	0.147504
ECO_NA_08811	10557	5038	0.9974	29.3629	1877	0.9789	8.52156	5025	0.9975	30.9616	361	0.8476	1.5748	5933	0.9972	36.9718	1463	0.9579	6.80693
ECO_GAP43_20754	600	6667	0.98	683.691	0	0	0	7316	0.98	793.14	0	0	0	7153	0.9833	784.284	0	0	0
ECO_SND1_07340	2736	4178	0.9993	93.9579	7030	0.9996	123.15	3875	0.9993	92.1261	6817	0.9993	114.746	4288	0.9993	103.104	15672	0.9993	281.356
ECO_NA_14792	6747	4187	0.9873	38.1833	544	0.9609	3.86441	3726	0.9883	35.9219	152	0.7886	1.03751	3244	0.9878	31.6306	769	0.9827	5.59839
ECO_ptprsa_11882	6108	5381	0.9681	54.2057	823	0.9019	6.45797	4985	0.9813	53.0876	65	0.5357	0.490088	5254	0.9794	56.5884	179	0.762	1.43947
ECO_cyfip2_13519	3720	4818	0.9968	79.6902	50	0.611	0.644203	4507	0.9978	78.8083	19	0.3702	0.235218	4507	0.9978	79.7042	59	0.6546	0.779035
ECO_NA_01674	1188	4972	0.9966	257.511	961	0.9958	38.7706	3879	0.9975	212.388	764	0.9966	29.6167	4337	0.9966	240.165	911	0.9966	37.666
ECO_ktn1_03607	3693	3881	0.9867	64.6614	735	0.9629	9.53901	3896	0.9773	68.6226	382	0.9724	4.76369	3749	0.9892	66.7841	405	0.977	5.38671
ECO_NA_17692	2631	4579	0.9981	107.085	225	0.9175	4.0988	4500	0.9996	111.255	72	0.8229	1.26029	4351	0.9901	108.794	131	0.9475	2.44567
ECO_LRRN2_12809	2328	4053	0.9991	107.121	0	0	0	3579	0.9991	100.001	0	0	0	3195	0.9991	90.2869	0	0	0
ECO_tgm2_01499	2094	2149	0.9723	63.1452	83	0.8606	1.89975	1981	0.968	61.5368	19	0.3911	0.417866	2094	0.9723	65.7865	15	0.4776	0.351854
ECO_camk2d2_04968	1620	4770	0.9963	181.169	9	0.2537	0.26627	4570	0.9414	183.497	2	0.0969	0.0568558	5217	0.9414	211.857	4	0.2142	0.121281
ECO_VDAC1_01195	852	4714	0.9988	340.432	796	0.9871	44.7784	3946	0.9988	301.262	341	0.9918	18.4321	3595	0.9988	277.585	396	0.9765	22.8299
ECO_NA_16248	2706	4394	0.9416	99.911	71	0.6608	1.25755	4323	0.942	103.917	10	0.2162	0.170189	4130	0.9424	100.406	27	0.5569	0.490099
ECO_NA_10166	3552	6183	0.9989	107.104	0	0	0	5774	0.9994	105.738	0	0	0	4183	0.9989	77.4732	2	0.038	0.027657
ECO_ZFR_21919	3192	4732	0.9956	91.2143	778	0.9828	11.6819	4108	0.9972	83.7134	584	0.9931	8.42577	3881	0.9975	79.9866	690	0.9828	10.6178
ECO_irf2bp2a_21378	1431	4306	0.9965	185.146	635	0.9951	21.2681	3944	0.9979	179.277	505	0.9902	16.2522	3664	0.9965	168.443	546	0.9881	18.7413
ECO_ZFC3H1_23004	6186	3978	0.9696	39.5672	1520	0.978	11.7768	3584	0.9871	37.6865	821	0.9806	6.11214	3611	0.9801	38.402	654	0.9515	5.19297
ECO_atp6v1ba_06086	1512	5440	0.9987	221.375	674	0.9921	21.365	5057	0.998	217.555	722	0.9954	21.991	5112	0.9993	222.421	988	0.996	32.0961
ECO_cox6a1_07003	336	4380	0.997	802.076	977	0.994	139.364	4730	0.994	915.691	597	0.9881	81.8267	3975	0.9821	778.278	960	0.9762	140.339
ECO_TCF20_22528	7161	4974	0.9979	42.7379	971	0.9929	6.49892	4914	0.9996	44.6364	588	0.9754	3.78149	5121	0.998	47.0455	799	0.9788	5.48051
ECO_METAP2_20326	1428	3764	0.9993	162.182	8025	0.9993	269.347	3691	0.9993	168.129	7128	0.9972	229.879	3561	0.9979	164.052	8110	0.9993	278.959
ECO_KDM3B_13072	5358	4203	0.9994	48.2656	1671	0.9985	14.9475	4067	0.9998	49.3741	694	0.9961	5.96508	3481	0.9993	42.7403	878	0.9965	8.04896
ECO_pgk1_01579	1194	4686	0.9992	241.479	5207	0.9992	209.016	4946	0.9983	269.449	8737	0.9992	336.991	4160	0.9966	229.206	15400	0.9992	633.526
ECO_tuba1l_08424	1353	2374	0.6327	107.96	67	0.4959	2.37341	2500	0.7768	120.19	145	0.6401	4.93549	2793	0.8307	135.803	90	0.5506	3.26733
ECO_NA_09574	9339	5603	0.9925	36.9148	706	0.9774	3.62326	5032	0.9936	35.0483	764	0.9854	3.7675	4730	0.9905	33.3194	814	0.9868	4.28126
ECO_RPL30_18103	396	3326	0.9975	516.783	11418	0.899	1381.94	4394	0.9798	721.759	10922	0.9798	1270.18	3963	0.8813	658.363	9290	0.899	1152.31
ECO_gabrd_08800	1386	4140	0.9993	183.788	0	0	0	4113	0.9993	193.029	0	0	0	4096	0.9993	194.417	1	0.0649	0.0354392
ECO_NA_19714	4755	4749	0.9935	61.4515	6	0.0965	0.0604778	4807	0.9937	65.7583	41	0.5115	0.397094	5482	0.9935	75.8447	11	0.1634	0.113629
ECO_DLG3_13713	2598	4044	0.9988	95.7752	741	0.8564	13.6702	4909	0.9977	122.908	595	0.8499	10.5472	5149	0.9985	130.383	624	0.8564	11.7976
ECO_PTPRK_19493	4287	4910	0.9944	70.4707	1167	0.9874	13.0471	4762	0.9939	72.2542	1768	0.9879	18.9928	4201	0.9979	64.4668	448	0.9657	5.13301
ECO_ABR_02800	3630	4476	0.9846	75.869	261	0.9325	3.44611	3649	0.9934	65.3875	166	0.9171	2.10601	3048	0.9917	55.2389	198	0.9129	2.67921
ECO_NA_11278	531	4003	0.9981	463.844	36710	0.9981	3313.49	3591	0.9962	439.894	53383	0.9981	4629.86	4310	0.9981	533.973	159443	0.9981	14748.9
ECO_WBP2NL_22523	804	4833	0.9863	369.864	2238	0.9851	133.413	4031	0.9851	326.125	2825	0.9851	161.816	3681	0.9838	301.194	1929	0.9838	117.848
ECO_BCAN_00699	4116	7650	0.9453	114.358	7	0.1414	0.0815113	4494	0.9453	71.0207	0	0	0	4415	0.948	70.5654	0	0	0
ECO_NA_14148	2127	4331	0.9252	125.286	634	0.9196	14.2862	3833	0.9267	117.219	389	0.9224	8.42252	3342	0.9252	103.365	239	0.9224	5.51923
ECO_CHD2_06945	5409	3037	0.9871	34.5469	1402	0.9908	12.423	2656	0.9952	31.9403	562	0.9778	4.78497	2175	0.9967	26.4532	397	0.932	3.60513
ECO_NA_03323	1233	4999	0.9976	249.46	1280	0.9951	49.7556	4045	0.9976	213.394	2985	0.9984	111.491	4376	0.9984	233.481	8397	0.9984	334.51
ECO_gabbr1a_11704	2970	5025	0.9717	104.102	121	0.8357	1.95265	4398	0.971	96.3221	37	0.535	0.573727	4538	0.9694	100.518	52	0.7377	0.859992
ECO_NA_03389	2583	5270	0.9845	125.536	2	0.0697	0.0371109	5003	0.9868	125.989	0	0	0	3374	0.9853	85.9325	0	0	0
ECO_SARS_22490	1551	3745	0.9987	148.566	1101	0.9929	34.0229	3691	0.9994	154.796	869	0.9974	25.8029	4034	0.9587	171.104	2722	0.9574	86.2033
ECO_NA_09107	4533	5023	0.9996	68.1802	6	0.1191	0.0634397	4631	0.9969	66.4533	2	0.0397	0.0203191	4425	0.9958	64.2191	0	0	0
ECO_NA_15775	1536	5160	0.9753	206.699	100	0.9336	3.12036	4652	0.9753	197.004	17	0.4779	0.509703	5401	0.9759	231.323	15	0.4967	0.479676
ECO_SIK3_20761	3846	3670	0.9407	58.7135	653	0.9308	8.13766	3730	0.9314	63.0851	1270	0.9303	15.2074	2896	0.9431	49.5366	467	0.9178	5.96424
ECO_zeb2a_09855	3993	3331	0.9361	51.3282	723	0.8943	8.67829	3211	0.9224	52.308	283	0.8883	3.26398	3189	0.9672	52.5402	512	0.863	6.29823
ECO_RB1CC1_22374	4866	4326	0.9994	54.701	2218	0.9926	21.8466	4547	0.9988	60.7827	1105	0.9975	10.458	4626	0.9994	62.5418	1165	0.9975	11.7598
ECO_myst3_14421	6822	4090	0.9871	36.8886	955	0.9547	6.70945	3538	0.9938	33.7344	504	0.9471	3.40235	2973	0.9927	28.6695	498	0.9538	3.58563
ECO_NA_00083	1344	5461	0.9762	250.008	0	0	0	4977	0.9844	240.877	0	0	0	5292	0.9754	259.034	0	0	0
ECO_NA_02831	2409	5941	0.9311	151.741	6520	0.934	129.72	4550	0.9307	122.858	4771	0.9298	91.2079	5206	0.9328	142.169	8666	0.9311	176.697
ECO_NA_06782	1281	6062	0.9984	291.171	0	0	0	6308	0.9984	320.31	0	0	0	6540	0.9977	335.865	3	0.2014	0.115032
ECO_ARID1A_17755	5820	4020	0.9995	42.4995	718	0.9923	5.91285	3929	0.9978	43.9123	588	0.9897	4.6528	3626	0.999	40.9866	454	0.979	3.8316
ECO_camk2b2_18527	1623	5702	0.9994	216.167	0	0	0	4617	0.9994	185.041	0	0	0	4470	0.9994	181.186	0	0	0
ECO_crmp1_06024	2031	5255	0.9995	159.2	0	0	0	4935	0.9995	158.054	0	0	0	4147	0.9975	134.326	2	0.0876	0.0483691
ECO_NA_01959	1002	1481	0.994	90.9428	2659	0.995	127.188	1094	0.989	71.0194	554	0.986	25.4625	1245	0.993	81.7407	776	0.98	38.0401
ECO_DDX46_01205	3042	3302	0.9872	66.788	1520	0.9829	23.9486	3426	0.9872	73.2581	719	0.9806	10.885	3221	0.9832	69.6575	709	0.9816	11.4481
ECO_NA_16310	4521	3950	0.9894	53.758	2185	0.9865	23.1639	3249	0.9942	46.7458	1822	0.9914	18.5598	2400	0.9947	34.9231	934	0.9816	10.1475
ECO_polr2a_22718	5625	3731	0.9982	40.8116	3356	0.9968	28.5953	3226	0.9956	37.3052	2042	0.9989	16.7183	3600	0.9952	42.1033	1592	0.9975	13.9017
ECO_atf7ip_09357	2925	3007	0.9969	63.2541	802	0.9986	13.1415	3052	0.9979	67.8713	322	0.9856	5.06979	2677	0.9976	60.2087	525	0.9966	8.81619
ECO_hbbe1.1_16351	444	20917	0.9977	2898.66	79725	0.9977	8606.11	6541	0.9977	958.271	4297	0.9955	445.7	1078	0.8986	159.725	1079	0.9234	119.368
ECO_COPA_12324	3669	4217	0.9992	70.7191	1715	0.9992	22.4033	3431	0.9992	60.8275	837	0.9929	10.506	3844	0.9992	68.9243	1249	0.9981	16.721
ECO_CCT8_10198	1635	3809	0.9682	143.342	2593	0.9688	76.0117	3671	0.9682	146.047	1458	0.9792	41.0676	3096	0.9657	124.572	3959	0.9682	118.937
ECO_SREBF1_05874	3546	3977	0.9992	69.0077	1089	0.9975	14.7192	3486	0.9992	63.9464	1416	0.9992	18.3901	2264	0.9986	42.0024	857	0.9969	11.8711
ECO_MAST1_09432	5229	2697	0.9574	31.7353	2	0.0344	0.0183319	4050	0.9575	50.3806	0	0	0	5557	0.9575	69.9131	0	0	0
ECO_NA_16723	1275	5088	0.9851	245.537	9	0.4698	0.33832	4584	0.9851	233.863	52	0.7216	1.87825	4116	0.9906	212.374	36	0.702	1.38688
ECO_MLL_16578	13563	3658	0.9874	16.5947	992	0.9635	3.50551	3950	0.9972	18.9439	323	0.8037	1.09675	3999	0.9881	19.3969	699	0.9033	2.53145
ECO_aatka_16240	4917	4779	0.9913	59.8023	0	0	0	4400	0.9856	58.2076	0	0	0	4859	0.9908	65.0105	2	0.0307	0.0199792
ECO_NA_19969	1665	4908	0.9988	181.372	471	0.9958	13.5582	4011	0.9982	156.699	643	0.997	17.7851	2901	0.9982	114.623	313	0.9946	9.23374
ECO_ldha_06640	999	3134	0.997	193.025	468	0.987	22.4531	2990	0.997	194.685	326	0.994	15.0284	2262	0.994	148.958	98	0.966	4.81846
ECO_NA_17746	6057	3754	0.9985	38.1345	495	0.9912	3.9169	3922	0.9959	42.1189	146	0.8222	1.11008	4778	0.9982	51.895	210	0.8772	1.70298
ECO_ahnak_04191	7677	3772	0.9504	30.2316	6796	0.9743	42.4285	4449	0.982	37.6963	2330	0.969	13.9773	4172	0.959	35.7511	3183	0.9026	20.3654
ECO_FEZ1_04494	1245	5470	0.9912	270.333	0	0	0	5118	0.9783	267.398	0	0	0	4677	0.9984	247.135	0	0	0
ECO_NA_06213	561	2887	0.9947	316.639	2	0.2228	0.170869	2709	0.9982	314.104	4	0.3405	0.328365	2003	0.9964	234.885	5	0.7112	0.437779
ECO_NA_12556	5043	4371	0.9365	53.3301	33	0.3887	0.313632	3730	0.9637	48.1113	2118	0.952	19.3418	3563	0.9641	46.4797	156	0.7751	1.51944
ECO_NA_15626	1746	6413	0.9954	225.994	0	0	0	4987	0.9983	185.79	0	0	0	4804	0.996	181.007	2	0.1031	0.0562644
ECO_NCOR1_05680	6990	3614	0.997	31.8121	1857	0.9946	12.733	2643	0.9973	24.595	1753	0.9866	11.5495	2436	0.9956	22.9264	3775	0.9944	26.527
ECO_OAZ1_10363	663	4042	0.9955	375.114	1680	0.9925	121.448	4166	0.9955	408.727	2025	0.994	140.66	3674	0.9955	364.554	2846	0.9925	210.848
ECO_NA_18531	498	5521	0.998	682.133	15	0.8755	1.44363	4457	0.994	582.158	14	0.7811	1.29467	3909	0.998	516.384	47	0.9699	4.63571
ECO_prnprs1_19299	1482	3464	0.9993	143.817	14	0.5648	0.452767	3703	0.9993	162.53	17	0.4919	0.528276	4432	0.9845	196.738	69	0.8178	2.28691
ECO_NA_20105	3849	3336	0.9808	53.3285	57	0.6643	0.709778	4513	0.9982	76.2684	1118	0.9844	13.3768	5032	0.9982	86.0061	521	0.9499	6.64871
ECO_RPS13_19874	456	3120	0.9978	420.989	11414	0.9978	1199.69	3522	0.9934	502.403	9494	0.9978	958.836	3520	0.9934	507.825	9670	0.9934	1041.62
ECO_PDCD6IP_10005	2658	4740	0.9887	109.725	2269	0.9857	40.9143	3268	0.9868	79.975	1800	0.9827	31.1873	2916	0.9861	72.1721	1261	0.9868	23.3028
ECO_unknown_18129	168	5632	0.8988	2062.69	3472	0.8988	990.526	3158	0.8988	1222.73	1687	0.9048	462.451	2242	0.8631	877.936	2956	0.9226	864.257
ECO_DBN1_21940	1800	4873	0.9622	166.573	2335	0.9611	62.1741	3686	0.9622	133.202	1176	0.9578	30.0881	2982	0.9572	108.986	1248	0.9528	34.0557
ECO_NA_01991	6552	2941	0.9942	27.6186	435	0.4911	3.18208	3305	0.9954	32.8114	175	0.4417	1.23005	3641	0.9831	36.5581	164	0.4174	1.22947
ECO_NA_12466	909	4664	0.9989	315.701	171	0.967	9.01629	3783	0.9802	270.707	235	0.9626	11.9059	3735	0.9945	270.311	486	0.9934	26.2615
ECO_EWSR1_17532	1818	3948	0.9956	133.618	1169	0.9703	30.8188	3698	0.9934	132.312	842	0.9912	21.3294	4086	0.9934	147.857	822	0.9895	22.2088
ECO_ATP6AP2_19130	1071	4731	0.9655	271.797	272	0.9589	12.1724	4388	0.9683	266.504	233	0.9524	10.019	4528	0.9645	278.134	295	0.9244	13.5295
ECO_NA_11032	489	3578	0.998	450.207	5525	0.998	541.525	2997	0.9959	398.662	3643	0.998	343.092	2402	0.9959	323.147	5567	0.998	559.191
ECO_NA_22462	2898	3577	0.9993	75.9454	309	0.9965	5.11041	3690	0.9997	82.8238	149	0.9762	2.36781	4374	0.9997	99.2926	135	0.891	2.28814
ECO_grin2ca_07917	4239	3027	0.9969	43.9369	0	0	0	3295	0.9998	50.5614	0	0	0	3621	0.9991	56.1955	0	0	0
ECO_NA_09525	4899	4685	0.9922	58.8414	181	0.8587	1.77079	4130	0.9973	54.8365	92	0.6183	0.864849	4567	0.9922	61.3282	117	0.8836	1.17308
ECO_NA_21479	4008	3873	0.996	59.4567	2	0.0449	0.0239165	2451	0.992	39.778	0	0	0	2048	0.9948	33.6154	14	0.1934	0.171573
ECO_NA_13902	5268	3446	0.9998	40.2486	0	0	0	4319	0.9981	53.3292	0	0	0	5264	0.9989	65.7365	4	0.0514	0.037296
ECO_NA_09110	4005	3105	0.9988	47.7024	1469	0.9963	17.5798	2845	0.996	46.2069	1365	0.993	15.696	2468	0.9973	40.5396	754	0.993	9.24733
ECO_NDRG2_05772	1104	6903	0.9991	384.724	40	0.923	1.73655	4874	0.9991	287.173	38	0.8696	1.58516	4625	0.9991	275.6	122	0.9764	5.42798
ECO_CPLX1_08223	369	5239	0.9973	873.58	0	0	0	4959	0.9973	874.168	0	0	0	5211	0.9946	929.033	0	0	0
ECO_FKBP5_15190	1368	1546	0.9993	69.5351	649	0.9993	22.7381	2371	0.9993	112.739	7752	0.9993	260.968	785	0.9985	37.7503	288	0.9898	10.3408
ECO_dlg1_05376	2763	4095	0.9515	91.1914	7	0.2262	0.121426	4239	0.9045	99.7952	30	0.612	0.500035	4220	0.9225	100.477	35	0.523	0.622207
ECO_nrxn1a_07022	3333	3998	0.9847	73.8054	85	0.8428	1.2223	4402	0.9868	85.9097	13	0.27	0.179625	4195	0.9904	82.8006	5	0.1152	0.0736856
ECO_NA_14414	2676	4343	0.9851	99.8584	567	0.954	10.1553	3583	0.9731	87.094	213	0.9484	3.66567	3635	0.9731	89.3624	465	0.8957	8.53522
ECO_EZH1_02870	2358	3285	0.9992	85.7181	1214	0.9538	24.6757	3846	0.9958	106.094	908	0.9941	17.7338	4890	0.9987	136.427	965	0.9864	20.1016
ECO_EIF3M_13414	1095	3227	0.9945	181.328	8229	0.9954	360.187	3585	0.9945	212.962	6214	0.9954	261.347	3072	0.9945	184.563	10654	0.9945	477.91
ECO_SMC1A_20413	3696	4273	0.9989	71.1347	1141	0.9986	14.7962	4702	0.9992	82.7519	533	0.9908	6.64133	5130	0.9978	91.3108	850	0.9976	11.2963
ECO_gpm6bb_22842	771	4779	0.9468	381.385	217	0.9429	13.4897	4172	0.9442	351.979	114	0.9442	6.80942	3628	0.9507	309.563	97	0.9131	6.17967
ECO_LRRC7_05377	4758	4655	0.9643	60.1972	2	0.0378	0.0201466	3685	0.9651	50.3779	0	0	0	3778	0.9781	52.2365	0	0	0
ECO_ndrg4_15244	1098	5047	0.969	282.821	4	0.3279	0.174604	4437	0.9681	262.854	2	0.0883	0.0838856	4363	0.9645	261.408	8	0.3206	0.357878
ECO_NA_11626	1161	4884	0.9966	258.836	886	0.9957	36.5761	4553	0.9966	255.09	484	0.9948	19.1988	4142	0.9957	234.701	664	0.9948	28.0921
ECO_EIF4A2_20916	1173	3839	0.9991	201.373	3753	0.9983	153.347	4296	0.9991	238.228	2634	0.9983	103.414	4221	0.9974	236.73	2193	0.9966	91.8308
ECO_LAPTM4A_12251	1146	3999	0.6754	214.708	1170	0.7784	48.9324	4526	0.7574	256.896	936	0.7452	37.6141	4119	0.6771	236.452	1332	0.678	57.091
ECO_abat_00457	1434	5139	0.9972	220.501	2201	0.9979	73.5642	4930	0.9986	223.627	5995	0.9986	192.531	4475	0.9965	205.296	2275	0.9965	77.9256
ECO_NA_11038	5949	4565	0.9748	47.2147	952	0.9679	7.66988	3919	0.9719	42.8508	517	0.9652	4.00227	3803	0.9719	42.0551	720	0.961	5.94479
ECO_NA_03807	1362	4207	0.9978	190.054	10	0.5007	0.351899	2967	0.9978	141.699	2	0.1322	0.0676258	2752	0.9978	132.925	11	0.5338	0.396701
ECO_MTMR4_05660	3852	3758	0.974	60.0276	590	0.9748	7.3411	2851	0.9756	48.1436	526	0.9774	6.28868	2729	0.9746	46.6073	919	0.9714	11.7186
ECO_NA_20789	1719	2673	0.9977	95.6762	415	0.9727	11.5709	1705	0.9988	64.5172	54	0.7772	1.4467	1507	0.993	57.6732	62	0.8796	1.77159
ECO_NA_02762	5505	5248	0.9947	58.6567	330	0.9219	2.87311	4133	0.9973	48.8355	89	0.6874	0.744548	4204	0.9971	50.2391	162	0.8292	1.44546
ECO_FAM13B_07252	2991	5324	0.9408	109.522	183	0.8716	2.93245	4946	0.9258	107.564	125	0.8967	1.92466	5373	0.9248	118.178	92	0.8422	1.51084
ECO_RPL37_07453	228	3309	0.9956	892.982	9800	0.9956	2060.09	3988	0.9956	1137.75	7339	0.9956	1482.39	3768	0.9956	1087.21	8363	0.9956	1801.67
ECO_NA_02100	2238	4072	0.9991	111.951	0	0	0	4034	0.9996	117.247	4	0.1609	0.0823114	4384	0.9991	128.869	14	0.3521	0.307267
ECO_NA_00991	1242	2826	0.9944	140.001	3044	0.996	117.468	2258	0.9944	118.258	1842	0.9839	68.3011	1979	0.9662	104.824	7263	0.9654	287.238
ECO_NA_18947	2250	3674	0.9991	100.47	23	0.5489	0.489938	3753	0.9991	108.498	8	0.2653	0.163745	4838	0.9987	141.456	30	0.6391	0.654917
ECO_NA_20287	1884	4493	0.9464	146.736	4	0.1911	0.101759	3731	0.9432	128.817	2	0.0955	0.0488888	3018	0.9384	105.384	8	0.3254	0.208572
ECO_CNTNAP1_02869	3759	4697	0.984	76.8828	0	0	0	4061	0.9846	70.2729	0	0	0	3906	0.9835	68.3591	0	0	0
ECO_C1K304_ORYLA_01998	1992	3620	0.9985	111.815	364	0.9834	8.75805	3781	0.998	123.465	1515	0.9975	35.0254	3144	0.9985	103.832	268	0.991	6.60835
ECO_STAT1_21711	2082	2537	0.9856	74.9757	2854	0.9918	65.7005	1037	0.9443	32.3985	1208	0.9467	26.7206	1610	0.9851	50.8723	3633	0.988	85.7102
ECO_PALM2_09827	4161	3638	0.957	53.7955	1898	0.8907	21.8622	3344	0.9329	52.2752	1988	0.894	22.0028	2699	0.9205	42.6719	1264	0.8894	14.921
ECO_DGKD_09918	3279	5195	0.9985	97.4821	21	0.3995	0.306954	4706	0.9985	93.355	223	0.9286	3.13201	2666	0.9966	53.4879	89	0.8557	1.3332
ECO_MCL1_01964	864	2054	0.9792	146.274	2563	0.978	142.177	1935	0.9745	145.678	12027	0.9792	641.067	1024	0.9711	77.9692	1164	0.9699	66.1739
ECO_NA_00059	1887	5261	0.9756	171.545	26	0.5405	0.660384	4007	0.9772	138.126	3	0.1171	0.0732165	3786	0.9772	131.991	2	0.0541	0.0520602
ECO_DENND5A_10933	3882	4224	0.9997	66.9498	324	0.9933	4.00023	3858	0.9997	64.6449	294	0.958	3.4878	3161	0.9997	53.568	384	0.9704	4.85874
ECO_NA_05227	1491	3511	0.9732	144.889	0	0	0	4369	0.9718	190.604	0	0	0	5567	0.9732	245.629	1	0.0604	0.0329435
ECO_NA_04464	5235	4621	0.9654	54.3125	20	0.2409	0.183109	4170	0.9345	51.8139	19	0.2569	0.167146	4381	0.9322	55.0545	15	0.2126	0.140742
ECO_mll5_08325	4941	3595	0.9812	44.7677	1161	0.9826	11.2619	3173	0.9816	41.7717	1101	0.9686	10.262	2788	0.9917	37.1206	878	0.9654	8.72825
ECO_CDO1_08201	606	207	0.9917	21.0174	2126	0.995	168.146	210	0.9884	22.541	8446	0.9983	641.857	233	0.9851	25.2941	3682	0.9967	298.441
ECO_NA_09356	4767	4504	0.9994	58.1345	0	0	0	3801	0.9994	51.8657	0	0	0	3077	0.9975	42.4638	0	0	0
ECO_cdc42bpb_06358	5097	4094	0.9869	49.4213	1036	0.9892	9.74183	3809	0.9871	48.6098	776	0.9882	7.01144	4058	0.9947	52.3762	671	0.9922	6.4663
ECO_NA_10590	8082	2567	0.9912	19.5428	5032	0.9911	29.8413	2884	0.9865	23.2115	4218	0.9936	24.0352	2473	0.9819	20.1299	4566	0.9821	27.7501
ECO_NA_11895	4404	3775	0.9991	52.7413	87	0.7784	0.94682	3512	0.9966	51.8722	114	0.7847	1.19211	3091	0.9932	46.173	70	0.6644	0.780726
ECO_NA_21474	17706	3989	0.9103	13.862	1883	0.8037	5.09712	3338	0.8415	12.2629	1261	0.7816	3.27985	3493	0.8969	12.9782	1920	0.769	5.32634
ECO_NA_13419	3837	3374	0.9987	54.1046	1377	0.9995	17.2004	3504	0.9995	59.4018	3624	0.9992	43.4967	3095	0.9984	53.0647	1112	0.9987	14.2351
ECO_NA_14141	342	4069	0.9942	732.053	9070	0.9971	1271.09	3342	0.9971	635.635	5303	0.9971	714.094	2508	0.9942	482.434	3515	0.9971	504.832
ECO_QKI_12066	1149	3000	0.9983	160.65	420	0.9974	17.5196	3759	0.9983	212.804	321	0.9965	12.866	4075	0.9948	233.316	255	0.9896	10.901
ECO_SERPINE2_06428	1194	3417	0.9958	176.085	188	0.9941	7.54656	2761	0.9983	150.414	102	0.969	3.93419	2132	0.9966	117.468	124	0.969	5.10111
ECO_RPL37A_21276	279	2955	0.9964	651.68	11731	0.9964	2015.24	4115	0.9964	959.385	9718	0.9964	1604.1	3805	0.9928	897.196	8000	0.9928	1408.42
ECO_NAV3_15864	7068	3810	0.9758	33.1672	51	0.4452	0.345835	3476	0.9638	31.9897	42	0.3967	0.273661	3257	0.9743	30.315	90	0.6122	0.625452
ECO_YLPM1_16230	5166	3577	0.951	42.6035	617	0.9398	5.72435	3386	0.9679	42.6344	492	0.9094	4.38602	3117	0.9499	39.6935	407	0.9175	3.86979
ECO_HELZ_20209	5931	3814	0.9916	39.567	1562	0.9855	12.6226	3017	0.9958	33.0883	974	0.968	7.56294	3115	0.997	34.5515	1232	0.9777	10.2031
ECO_CLTCL1_11043	4977	4842	0.9994	59.8602	99	0.7591	0.953373	3908	0.9948	51.0757	32	0.426	0.296103	3778	0.9972	49.938	47	0.5347	0.46385
ECO_NA_19305	3132	4042	0.9716	79.4064	169	0.9052	2.58619	3655	0.9748	75.9089	152	0.8209	2.23502	3526	0.9563	74.0623	226	0.8946	3.54433
ECO_tuba8l4_05130	1353	2973	0.9941	135.2	630	0.9867	22.3171	3080	0.9985	148.074	399	0.9897	13.5811	3131	0.9897	152.238	283	0.9542	10.2739
ECO_DOCK10_16608	6309	2768	0.9935	26.9952	444	0.9851	3.37301	2735	0.9949	28.1984	242	0.9116	1.7665	2970	0.9924	30.9694	422	0.9594	3.28549
ECO_NA_03913	1146	3531	0.9485	189.581	3930	0.9494	164.363	3335	0.9503	189.295	2843	0.945	114.249	2889	0.9442	165.844	4271	0.9442	183.06
ECO_ARID1A_19364	6063	3363	0.9715	34.1287	1031	0.9659	8.15017	3094	0.972	33.194	645	0.9543	4.89928	3245	0.9721	35.2098	823	0.966	6.66745
ECO_NA_08102	1413	3996	0.9851	174.006	0	0	0	3061	0.9851	140.912	2	0.1274	0.065185	3046	0.9646	141.816	0	0	0
ECO_PSMD2_06426	2721	3917	0.9989	88.5739	1365	0.9956	24.0436	3522	0.9993	84.1954	627	0.9912	10.612	3650	0.9993	88.2472	1141	0.9989	20.597
ECO_NA_20960	13686	4031	0.9986	18.1225	466	0.9153	1.63194	4624	0.9996	21.977	120	0.4912	0.403798	4703	0.9996	22.6066	301	0.6998	1.08028
ECO_NA_07069	2586	3624	0.9985	86.2265	670	0.9961	12.4177	4112	0.9985	103.431	503	0.9853	8.95776	4074	0.9992	103.64	675	0.9961	12.821
ECO_NA_19058	336	2874	0.7917	526.294	6311	0.7917	900.232	4552	0.7917	881.232	8242	0.7917	1129.67	3938	0.7887	771.033	7460	0.7887	1090.55
ECO_SF1_14442	1977	3012	0.998	93.7409	1228	0.9995	29.7706	2844	0.997	93.5729	1242	0.9924	28.9318	2771	0.9949	92.2076	1144	0.9934	28.4228
ECO_rps12_05944	390	3154	0.9949	497.597	13453	0.9974	1653.29	3248	0.9949	541.725	10588	0.9949	1250.29	3067	0.9974	517.352	10969	0.9974	1381.5
ECO_ap3d1_18611	3774	3900	0.9989	63.5834	1071	0.9952	13.6014	3569	0.9989	61.5137	396	0.9836	4.83229	3042	0.9958	53.0266	627	0.9891	8.16044
ECO_EIF5B_02673	3405	3853	0.9897	69.6246	2324	0.9883	32.7126	3484	0.9897	66.5562	1507	0.9897	20.3824	3483	0.9903	67.2935	1591	0.9903	22.951
ECO_LGMN_11188	1296	3386	0.9977	160.754	6645	0.9977	245.745	2626	0.9969	131.8	6860	0.9977	243.769	2316	0.9915	117.563	8065	0.9992	305.666
ECO_tacc1_17465	1527	3691	0.9987	148.726	396	0.9961	12.4294	3757	0.998	160.04	140	0.9574	4.2223	3466	0.998	149.323	203	0.9286	6.52987
ECO_NA_01701	2214	3619	0.9986	100.575	0	0	0	4445	0.9982	130.593	0	0	0	4911	0.9955	145.925	0	0	0
ECO_ATP5F1_20487	744	4017	0.9368	332.208	3702	0.9355	238.484	3617	0.9368	316.23	2952	0.9368	182.727	3545	0.9368	313.458	4831	0.9368	318.942
ECO_NA_15358	714	5006	0.9916	431.393	5	0.423	0.335635	4019	0.9958	366.14	0	0	0	3833	0.9944	353.165	2	0.2367	0.137588
ECO_syn1_01319	1731	3973	0.9994	141.222	2	0.104	0.0553769	3412	0.9988	128.215	0	0	0	3792	0.9988	144.115	0	0	0
ECO_KIAA2022_16519	4305	4062	0.9995	58.0561	0	0	0	3802	0.9995	57.4469	0	0	0	3226	0.9995	49.2978	0	0	0
ECO_KLC2_10115	1890	4077	1	132.727	77	0.9201	1.95265	3710	0.9989	127.685	25	0.7683	0.609169	3735	0.9995	130.007	24	0.5852	0.623731
ECO_AMPH_21663	3672	4093	0.9888	68.5835	61	0.6424	0.796201	4030	0.9907	71.3887	235	0.851	2.9473	3190	0.97	57.1511	181	0.7672	2.42116
ECO_dock7_05404	6363	5097	0.9995	49.2871	546	0.9758	4.11269	3922	0.9995	40.0934	402	0.9609	2.90954	3904	0.9995	40.3631	658	0.9819	5.07939
ECO_NA_16160	1191	3578	0.9992	184.846	1890	0.9983	76.0581	2679	0.9983	146.315	4969	0.9992	192.14	3254	0.9992	179.739	3213	0.9983	132.509
ECO_NA_02422	1983	4289	0.9758	133.08	0	0	0	3989	0.9753	130.848	2	0.0908	0.046448	3935	0.9748	130.545	0	0	0
ECO_NA_04568	2436	3697	0.9951	93.3798	1	0.0369	0.0196752	3985	0.9992	106.409	0	0	0	3854	0.9967	104.081	1	0.0369	0.0201637
ECO_ATP1B2_04246	831	4191	0.9759	310.311	0	0	0	3746	0.8652	293.22	0	0	0	3825	0.9723	302.808	0	0	0
ECO_xbp1_07785	1113	2571	0.9973	142.131	3890	0.9982	167.514	2461	0.9991	143.828	12038	0.9991	498.103	2892	0.9991	170.938	12628	0.9991	557.298
ECO_SUPT16H_02818	3081	3288	0.9903	65.663	1141	0.9851	17.7496	3434	0.9877	72.4996	597	0.9828	8.92365	3368	0.9873	71.9146	766	0.9611	12.2119
ECO_NA_21298	1668	5456	0.9964	201.261	2	0.1079	0.0574684	4305	0.9946	167.882	0	0	0	4111	0.9988	162.139	0	0	0
ECO_BASP1_12939	666	4964	0.7042	458.605	128	0.6802	9.21152	4492	0.7012	438.725	65	0.6336	4.49468	4243	0.7027	419.117	84	0.6697	6.19516
ECO_FAM123A_06236	3285	3692	0.9906	69.1524	20	0.4393	0.291803	3948	0.99	78.1752	17	0.3455	0.238327	3868	0.9455	77.4618	36	0.4362	0.538288
ECO_NA_10181	4332	3551	0.9991	50.4363	0	0	0	3708	0.9975	55.6774	0	0	0	3957	0.9993	60.0917	0	0	0
ECO_NA_00555	3165	4475	0.9836	86.9962	1346	0.9722	20.3829	3053	0.9848	62.7452	1229	0.9855	17.8829	2762	0.9782	57.4099	1670	0.9801	25.9173
ECO_NA_07325	729	4246	0.9849	358.371	800	0.9506	52.5966	3300	0.9753	294.451	416	0.9396	26.28	2764	0.9767	249.429	554	0.9438	37.3276
ECO_NA_20548	5739	3809	0.9852	40.8372	31	0.3772	0.258893	3354	0.988	38.0149	22	0.2065	0.176541	3310	0.9732	37.9427	40	0.4192	0.342351
ECO_CCT6A_15158	1623	3381	0.9353	128.176	3486	0.9353	102.945	3124	0.9359	125.204	1511	0.9322	42.8752	3264	0.9328	132.303	4266	0.9347	129.107
ECO_NA_03507	6000	3556	0.9998	36.4663	1248	0.9938	9.96916	3812	0.9993	41.3265	524	0.9838	4.02198	4324	0.998	47.4101	570	0.9792	4.66629
ECO_glud1b_18945	1626	3186	0.9606	120.561	17077	0.9643	503.369	2912	0.96	116.493	26647	0.9637	754.723	3218	0.96	130.197	38757	0.9643	1170.79
ECO_sh3pxd2b_05224	2760	2276	0.9942	50.7392	166	0.9123	2.88267	2952	0.9975	69.572	148	0.921	2.46952	2739	0.9978	65.2859	153	0.9011	2.72289
ECO_NA_12384	3588	3882	0.9777	66.5708	5	0.1215	0.0667902	3450	0.9833	62.5452	18	0.2397	0.231036	3591	0.964	65.8415	12	0.2809	0.164277
ECO_atp2b4_15456	3681	4269	0.9984	71.3578	1372	0.9707	17.8642	4554	0.9992	80.4738	1411	0.9693	17.6531	4623	0.9984	82.6218	942	0.9698	12.5699
ECO_itsn1_09712	5187	3743	0.9838	44.4001	610	0.9439	5.63649	3224	0.9867	40.4302	593	0.9183	5.265	3542	0.9863	44.923	542	0.9291	5.13252
ECO_DGKH_19551	3132	4356	0.9553	85.575	27	0.5543	0.413178	3835	0.9866	79.6473	26	0.5067	0.382306	3688	0.963	77.465	40	0.552	0.627315
ECO_NA_00824	1989	4061	0.999	125.626	2023	0.999	48.748	3046	0.9995	99.6145	2371	0.9985	54.898	3175	0.998	105.014	872	0.999	21.5342
ECO_SEC16A_07448	6975	3440	0.9991	30.3456	2224	0.9997	15.2822	2914	0.9954	27.1752	1962	0.9997	12.9543	3071	0.9993	28.9649	1290	0.9944	9.08434
ECO_NA_17579	3534	3593	0.9516	62.5564	1026	0.9366	13.9148	3047	0.9499	56.0833	726	0.9278	9.46084	3135	0.9508	58.359	601	0.9389	8.35325
ECO_PTPRC_18762	2223	1079	0.9951	29.865	878	0.9951	18.93	1169	0.9951	34.206	582	0.9955	12.0571	1080	0.9883	31.961	857	0.9847	18.936
ECO_MYO1B_05821	3501	4047	0.9994	71.1249	2896	0.9994	39.6462	4125	0.9994	76.6406	3335	0.9649	43.8696	3098	0.9977	58.2138	4894	0.9997	68.6625
ECO_NA_19124	729	4006	0.963	338.115	0	0	0	3813	0.9616	340.225	0	0	0	3389	0.9616	305.83	0	0	0
ECO_Q66NG2_ORYLA_00952	5946	3036	0.9902	31.4165	1378	0.9823	11.1076	3588	0.9911	39.2514	1382	0.9738	10.7039	3206	0.9869	35.4711	767	0.9649	6.33604
ECO_FUBP1_12293	1878	3625	0.9957	118.766	1267	0.9941	32.3353	3664	0.9947	126.907	862	0.9936	21.1384	3718	0.9947	130.242	900	0.9904	23.5394
ECO_unknown_00792	240	2640	0.75	676.821	10357	0.75	2068.32	3079	0.7417	834.499	9109	0.7708	1747.91	3392	0.7375	929.782	15271	0.7417	3125.39
ECO_map2_15815	3708	4589	0.9312	76.1481	15	0.219	0.193886	4010	0.9345	70.3448	2	0.0485	0.0248399	3510	0.9283	62.2736	23	0.2869	0.304674
ECO_CORO1A_09672	1275	901	0.9906	43.4806	493	0.9953	18.5324	754	0.9961	38.467	210	0.9929	7.58523	535	0.9835	27.6045	325	0.9882	12.5205
ECO_DOPEY2_19087	6834	2942	0.9978	26.488	304	0.9396	2.13203	3006	0.998	28.6115	271	0.9445	1.82622	3528	0.9981	33.9618	320	0.9387	2.29997
ECO_KLC1_14617	1929	3601	0.9995	114.861	678	0.986	16.8458	3320	0.9995	111.952	648	0.9959	15.4704	3850	0.9979	131.3	246	0.9668	6.26398
ECO_U2SURP_08773	2667	3520	0.9996	81.2083	1575	0.9989	28.3043	3278	0.9985	79.949	1019	0.9951	17.5959	3252	0.9989	80.2166	963	0.9985	17.7358
ECO_MDK_19039	432	3777	0.9954	537.953	0	0	0	3523	0.9954	530.464	0	0	0	3217	0.9931	489.896	367	0.9838	41.7282
ECO_NA_01789	3873	3700	0.9786	58.7807	0	0	0	3837	0.9819	64.4424	0	0	0	4026	0.9855	68.3853	1	0.0232	0.0126824
ECO_NA_06744	5889	4462	0.9958	46.6196	57	0.5191	0.463905	4402	0.9964	48.6223	24	0.3196	0.187685	4293	0.9951	47.9574	62	0.529	0.517128
ECO_mink1_00345	3852	4336	0.9522	69.2602	595	0.8699	7.40331	4300	0.9463	72.6122	334	0.8621	3.99319	3724	0.9232	63.6004	231	0.817	2.9456
ECO_SEPP1_10333	696	4485	0.9368	396.492	74474	0.9368	5128.51	3513	0.9368	328.319	53284	0.9382	3525.72	3429	0.9382	324.112	60498	0.9382	4269.52
ECO_NA_19971	1482	4388	0.9966	182.179	12	0.4703	0.388086	3965	0.9993	174.029	12	0.5398	0.3729	3531	0.9953	156.742	0	0	0
ECO_CABIN1_06988	6726	3433	0.9787	31.4049	642	0.9636	4.57482	3546	0.9781	34.2933	118	0.653	0.807951	4007	0.9856	39.1922	262	0.8079	1.91334
ECO_NA_06262	2454	4376	0.9401	109.719	0	0	0	3911	0.9254	103.667	0	0	0	3468	0.9283	92.9696	0	0	0
ECO_SACS_05037	13719	3825	0.9996	17.155	18	0.1044	0.0628848	3983	0.9981	18.8849	17	0.0856	0.0570672	4823	0.9988	23.1276	2	0.0128	0.0071607
ECO_NOTCH3_16321	7548	3629	0.9638	29.5826	836	0.9508	5.30848	3238	0.962	27.9044	452	0.9351	2.75782	3494	0.9613	30.4528	551	0.9181	3.58565
ECO_NA_01727	2538	3359	0.9976	81.4328	1778	0.998	33.5765	3282	0.9992	84.1152	738	0.9988	13.3914	3076	0.9957	79.7318	1351	0.998	26.1464
ECO_NA_12926	930	3148	0.9957	208.273	1409	0.9968	72.6145	2825	0.9968	197.589	1167	0.9925	57.7893	2974	0.9968	210.375	1263	0.9935	66.7065
ECO_FGFBP3_20991	726	4263	0.9972	361.293	0	0	0	3054	0.9972	273.627	0	0	0	3019	0.9972	273.567	0	0	0
ECO_KIAA1409_14890	7293	4568	0.9988	38.539	2	0.0237	0.0131437	3906	0.9964	34.838	0	0	0	4103	0.9982	37.0111	0	0	0
ECO_TNRC6A_03873	5481	3049	0.9962	34.2278	2019	0.9852	17.6552	2420	0.9843	28.7199	807	0.9856	6.78069	2129	0.9856	25.5536	680	0.9849	6.09392
ECO_NA_14579	657	2975	0.997	278.614	2289	0.9985	166.984	3208	0.997	317.612	1334	0.9985	93.5083	3235	0.997	323.926	3103	0.997	231.987
ECO_NA_14472	1317	3322	0.9985	155.201	1053	0.997	38.3211	3414	0.9977	168.618	685	0.9954	23.9533	3461	0.9985	172.883	613	0.9985	22.8624
ECO_IPO5_14525	3288	2826	0.9976	52.8836	1990	0.996	29.0079	2700	0.9976	53.4145	1221	0.9973	17.1019	2694	0.9985	53.9017	2690	0.9973	40.1854
ECO_NA_04944	5406	3826	0.9945	43.5462	2175	0.9939	19.2832	2607	0.9941	31.3684	682	0.9876	5.80989	2988	0.9941	36.3614	1212	0.9941	11.0122
ECO_NA_11292	4206	3694	0.9674	54.0391	17	0.3317	0.19372	3698	0.9686	57.1906	29	0.3811	0.317533	3481	0.9679	54.4467	24	0.3438	0.280278
ECO_NA_15222	3108	3140	0.9678	62.1626	153	0.9299	2.35942	3887	0.9694	81.3506	403	0.9514	5.97151	4058	0.9826	85.895	395	0.9604	6.24258
ECO_NA_09450	6237	4524	0.8366	44.6301	19	0.2403	0.146007	3420	0.8095	35.6679	8	0.1013	0.059071	3337	0.8573	35.1979	12	0.165	0.0945047
ECO_vdac2_21776	870	3241	0.9885	229.214	4069	0.9885	224.163	3059	0.9931	228.711	2876	0.992	152.24	3153	0.9931	238.419	7222	0.9931	407.742
ECO_NA_09562	3369	2419	0.9967	44.179	337	0.9825	4.79429	3345	0.9991	64.5836	524	0.9958	7.16292	3421	0.9988	66.8019	386	0.9973	5.62774
ECO_NA_15808	867	2350	0.9723	166.774	1254	0.9712	69.3224	1949	0.9723	146.224	874	0.9677	46.425	1888	0.9735	143.258	1397	0.9516	79.1453
ECO_MAP7D2_06242	2223	2526	0.8754	69.9157	2	0.0711	0.0431207	2898	0.8871	84.7981	0	0	0	3364	0.8907	99.5527	0	0	0
ECO_D2X2I5_ORYLA_22302	2127	4476	0.9939	129.48	0	0	0	4296	0.9972	131.378	0	0	0	3607	0.9953	111.562	0	0	0
ECO_SNRNP200_01277	6429	3690	0.9969	35.3154	1851	0.998	13.7993	3591	0.996	36.3328	784	0.9919	5.61607	3716	0.997	38.025	1424	0.9955	10.8796
ECO_nfix_19697	1737	4440	0.9971	157.277	849	0.9482	23.4263	3891	0.9977	145.71	1012	0.8883	26.8312	3990	0.9902	151.116	1065	0.89	30.116
ECO_NA_22526	4989	4421	0.984	54.524	2	0.0361	0.0192137	3724	0.9838	48.5538	4	0.0722	0.0369238	3740	0.982	49.3168	0	0	0
ECO_BPTF_20199	8919	3054	0.9769	21.0685	856	0.9619	4.59995	3249	0.9761	23.6952	237	0.8522	1.22375	3742	0.9782	27.601	436	0.9065	2.40114
ECO_grin2aa_05360	5151	4374	0.9513	52.2478	0	0	0	3754	0.948	47.4056	0	0	0	3340	0.9507	42.6571	0	0	0
ECO_NA_12548	2712	3031	0.9919	68.7665	1969	0.9605	34.7978	3791	0.9919	90.9267	1576	0.9594	26.7625	3141	0.9926	76.193	960	0.9605	17.3872
ECO_NA_06757	579	128	0.9672	13.6023	287	0.9568	23.7574	162	0.8843	18.1997	144	0.9257	11.4536	360	0.9758	40.9035	578	0.9862	49.034
ECO_NA_15831	7932	3348	0.9892	25.9707	624	0.9734	3.77049	3102	0.9912	25.4382	232	0.8296	1.34699	3233	0.9946	26.8139	476	0.9162	2.94762
ECO_NA_03399	1719	2773	0.9279	99.2556	7291	0.9279	203.286	1654	0.9232	62.5874	2303	0.936	61.699	1118	0.9314	42.7861	2815	0.9372	80.436
ECO_rufy3_17057	1917	4066	0.9974	130.505	309	0.9025	7.72559	4062	0.9984	137.83	224	0.9082	5.38128	4137	0.9974	141.971	208	0.9906	5.32953
ECO_NDUFS1_14520	2196	4147	0.9973	116.194	2183	0.9986	47.6449	3716	0.9986	110.07	1819	0.9973	38.147	3492	0.9986	104.611	2012	0.9936	45.0032
ECO_FNBP4_06679	2805	3963	0.9305	86.9305	1355	0.9112	23.1527	3114	0.948	72.2126	771	0.9451	12.6585	2529	0.9494	59.3134	654	0.9394	11.4523
ECO_NA_20471	1860	3177	0.9995	105.096	0	0	0	3224	0.9973	112.748	0	0	0	2802	0.9968	99.1041	0	0	0
ECO_DPYSL5_03624	1707	4497	0.9994	162.095	3	0.1582	0.0842332	4207	0.9994	160.312	2	0.1054	0.0539581	4101	0.9977	158.049	4	0.1593	0.1151
ECO_NA_18086	2415	3671	0.9967	93.5294	58	0.824	1.15108	3305	0.9975	89.0188	18	0.4712	0.343254	3366	0.9975	91.6925	42	0.7789	0.85424
ECO_VPS13C_04440	11220	3554	0.9859	19.4897	3095	0.975	13.221	2915	0.9877	16.8995	1499	0.9715	6.15274	2946	0.9905	17.2733	1753	0.9725	7.67427
ECO_EPB41L3_00959	3360	3316	0.9565	60.7234	1002	0.6926	14.293	2771	0.9717	53.6444	1494	0.8866	20.4772	2656	0.8952	52.0026	883	0.7315	12.9083
ECO_pik3r3_02757	1422	2656	0.9979	114.924	25	0.8221	0.842628	3137	0.9979	143.497	12	0.5513	0.388635	2973	0.9958	137.541	36	0.6568	1.24351
ECO_hmha1_22570	3045	1417	0.9649	28.6328	668	0.9649	10.5144	1231	0.9695	26.2965	417	0.9484	6.30679	776	0.9675	16.7653	431	0.955	6.95245
ECO_NA_02560	3264	4228	0.9994	79.7013	0	0	0	3049	0.9908	60.7624	0	0	0	3166	0.9991	63.8113	2	0.0551	0.0300973
ECO_NA_00250	1860	4690	0.9968	155.146	188	0.929	4.8444	3626	0.9941	126.807	31	0.5613	0.767553	3373	0.9984	119.3	92	0.8339	2.42953
ECO_MPZ_06071	549	5091	0.9982	570.573	0	0	0	4394	0.9982	520.613	0	0	0	3358	0.9982	402.388	1	0.1639	0.0894696
ECO_MDC1_00060	5673	4443	0.9919	48.1886	713	0.9623	6.02382	3720	0.9942	42.6538	389	0.9073	3.15789	4536	0.975	52.6014	410	0.8822	3.54992
ECO_sgce_16092	1260	5082	0.996	248.168	90	0.9079	3.42348	3869	0.996	199.736	52	0.8532	1.90061	3658	0.9944	190.99	69	0.8921	2.68984
ECO_ECE2_06083	2259	3756	0.9973	102.303	329	0.9332	6.98032	3661	0.9978	105.417	249	0.9309	5.07625	3464	0.9942	100.878	159	0.9181	3.45723
ECO_NA_07620	5217	3747	0.9996	44.192	0	0	0	3278	0.9988	40.871	2	0.0341	0.0176551	3210	0.9983	40.4782	10	0.1587	0.0941514
ECO_NA_06432	1911	5726	0.9995	184.362	0	0	0	4972	0.999	169.238	0	0	0	6022	0.999	207.308	0	0	0
ECO_NA_15071	6480	2640	0.9937	25.0674	1038	0.9875	7.67746	2863	0.9932	28.7391	2689	0.9932	19.1107	2323	0.9897	23.5836	683	0.9781	5.17718
ECO_NA_01263	7353	3526	0.9986	29.5052	516	0.9448	3.36342	3204	0.9929	28.3436	262	0.8815	1.64095	3495	0.989	31.2694	676	0.9377	4.51575
ECO_RPS16_00465	456	2735	0.8596	369.04	7076	0.8596	743.735	2467	0.8618	351.91	6263	0.8596	632.525	2654	0.8596	382.889	7105	0.8596	765.327
ECO_NA_13816	3930	3940	0.9835	61.6857	205	0.93	2.5001	3585	0.9791	59.3368	107	0.8369	1.25387	3351	0.9802	56.0943	97	0.7832	1.21235
ECO_NA_12842	849	4540	0.9976	329.025	0	0	0	4244	0.9976	325.158	2	0.212	0.108488	4033	0.9941	312.505	4	0.2509	0.23142
ECO_NA_08745	1158	3402	0.9991	180.762	727	0.9965	30.0899	3107	0.9974	174.526	430	0.9957	17.1009	2222	0.9991	126.233	336	0.9965	14.2521
ECO_PTN_04757	588	4658	0.9966	487.42	8	0.7857	0.652091	4351	0.9966	481.326	48	0.8095	3.75945	3653	0.9966	408.704	221	0.8129	18.4613
ECO_gabra1_05228	1290	4130	0.9984	196.989	0	0	0	4346	0.9984	219.143	0	0	0	4561	0.9984	232.599	0	0	0
ECO_RNF10_02979	2373	3773	0.9987	97.8295	6620	0.9987	133.707	3416	0.9987	93.637	5323	0.9996	103.304	3184	0.9992	88.2698	2330	0.9996	48.2287
ECO_acaca_17640	7032	3744	0.9866	32.7595	784	0.9757	5.34358	4097	0.9859	37.8978	548	0.9674	3.5889	3859	0.9891	36.1021	2075	0.9842	14.494
ECO_DNAJC6_07028	2970	3612	0.9633	74.8294	9	0.203	0.145238	3214	0.9643	70.3909	6	0.1818	0.0930368	3408	0.965	75.4883	6	0.1162	0.0992299
ECO_PRRT1_02430	726	3950	0.9986	334.766	0	0	0	3555	0.9972	318.515	0	0	0	3605	0.9945	326.667	0	0	0
ECO_NA_07441	8868	3648	0.9986	25.311	1478	0.9954	7.98811	3412	0.9982	25.0271	2101	0.997	10.9109	3054	0.9979	22.6558	766	0.9883	4.24278
ECO_NA_02675	6906	3939	0.9599	35.0946	285	0.2968	1.97794	3413	0.9719	32.1467	302	0.2601	2.01391	3797	0.9606	36.1702	492	0.2699	3.49934
ECO_NA_06019	10524	3974	0.9474	23.2342	0	0	0	3961	0.9694	24.4822	0	0	0	4136	0.9604	25.8545	0	0	0
ECO_NA_13364	3501	3330	0.9997	58.5239	1700	0.9989	23.273	4373	0.9991	81.2484	1053	0.998	13.8515	4064	0.9997	76.3657	325	0.9352	4.55973
ECO_bmpr2b_18232	3126	3256	0.9757	64.0879	570	0.9731	8.73939	2997	0.9757	62.3627	566	0.9712	8.33849	2638	0.9738	55.5165	618	0.9693	9.71063
ECO_ZNF462_07536	6669	4123	0.9888	38.0394	413	0.8872	2.96814	3822	0.9882	37.2784	224	0.5968	1.54685	4947	0.9973	48.7998	893	0.8357	6.57716
ECO_NA_10553	4995	3170	0.991	39.0485	4732	0.9926	45.4051	2924	0.9996	38.0776	2269	0.9972	20.9199	3052	0.9986	40.1963	2584	0.999	25.41
ECO_stat3_02885	2337	2577	0.9897	67.8479	1422	0.9863	29.1633	2564	0.9987	71.3652	991	0.9855	19.5288	2712	0.9944	76.3427	1028	0.9974	21.6064
ECO_PUM1_09996	3585	3028	0.9782	51.9694	1470	0.9752	19.6528	2765	0.976	50.1687	1182	0.9671	15.1841	2515	0.9763	46.1515	1022	0.9752	14.0026
ECO_siat8e_07454	1188	4535	0.9983	234.878	0	0	0	3970	0.9975	217.371	7	0.4444	0.271357	3443	0.9276	190.659	2	0.1397	0.0826916
ECO_NA_10569	2574	3476	0.9786	83.0906	2	0.0699	0.0372406	3054	0.9837	77.177	0	0	0	3591	0.9876	91.779	1	0.035	0.0190827
ECO_NA_07055	2133	5217	0.9995	150.491	11	0.3394	0.247171	3835	0.9991	116.95	38	0.6245	0.820451	3911	0.9986	120.624	2	0.0844	0.0460561
ECO_NA_13345	2676	3639	0.9993	83.6714	0	0	0	3452	0.9993	83.9097	4	0.1196	0.0688389	3126	0.9989	76.8492	2	0.0632	0.0367106
ECO_robo3_04497	4083	2659	0.978	40.07	9	0.1763	0.105647	3084	0.9782	49.1318	15	0.2361	0.169189	3632	0.9777	58.5198	28	0.4406	0.336842
ECO_NA_21127	2436	3605	0.9795	91.0561	227	0.9553	4.46626	3513	0.9376	93.8055	192	0.8818	3.62981	3200	0.9372	86.419	283	0.8846	5.70633
ECO_ELMO1_09983	2181	2965	0.9986	83.6469	249	0.9803	5.47191	3048	0.9991	90.9048	191	0.984	4.03309	3626	0.9991	109.373	261	0.995	5.87804
ECO_CSNK1A1_18169	1098	3555	0.9982	199.213	1704	0.9973	74.3811	3272	0.9991	193.838	1119	0.9836	46.934	3310	0.9991	198.318	1399	0.9909	62.584
ECO_ZBTB46_18249	2394	3246	0.9925	83.4267	63	0.7143	1.26128	3219	0.9929	87.463	21	0.5489	0.403975	2370	0.9958	65.127	28	0.4837	0.574489
ECO_NA_17399	1242	4388	0.996	217.383	0	0	0	3670	0.9984	192.208	1	0.0725	0.0370799	3801	0.9992	201.332	3	0.2174	0.118644
ECO_CAND1_19918	3639	3041	0.9934	51.418	901	0.9986	11.8669	2704	0.9989	48.3339	715	0.9945	9.04865	2837	0.9992	51.2878	1026	0.9984	13.8488
ECO_NA_14509	600	2947	0.8683	302.211	1513	0.87	120.86	2617	0.8667	283.713	1509	0.86	115.824	2510	0.87	275.207	1660	0.86	135.895
ECO_NA_01838	1923	3769	0.9979	120.595	616	0.9917	15.3531	3588	0.9984	121.367	373	0.9969	8.93284	2998	0.9984	102.563	176	0.9875	4.49553
ECO_LAMP2_22068	1119	2973	0.9973	163.473	2056	0.9991	88.062	2877	0.9991	167.239	1650	0.9955	67.9069	2892	0.9991	170.022	2639	0.9991	115.84
ECO_SDC3_09995	1137	3503	0.9991	189.566	142	0.854	5.98582	3429	0.9991	196.171	31	0.8813	1.25563	2870	0.9912	166.057	40	0.6887	1.72801
ECO_NA_22263	1053	4265	0.9972	249.213	31555	0.9991	1436.27	4144	0.9981	255.987	34827	0.9991	1523.17	2744	0.9972	171.432	13749	0.9991	641.343
ECO_CADM4_02297	1386	3200	0.9437	142.059	40	0.7597	1.38322	2511	0.8795	117.845	28	0.7677	0.930368	2276	0.9444	108.03	6	0.2713	0.212635
ECO_NAP1L1_15856	1203	3799	0.9834	194.305	3038	0.9626	121.037	3824	0.9767	206.766	2497	0.9468	95.5901	3498	0.9867	191.289	3777	0.9659	154.216
ECO_NA_16140	2883	3434	0.9986	73.2886	43	0.6126	0.714857	3447	0.9986	77.7721	24	0.5654	0.383377	3480	0.999	79.4093	51	0.7971	0.868907
ECO_UBE4B_20517	4107	3564	0.9696	53.3942	2295	0.9632	26.7826	2891	0.9686	45.7879	921	0.9669	10.3275	2988	0.9494	47.8622	1358	0.9221	16.2414
ECO_NA_08585	7842	4196	0.9672	32.9222	70	0.4959	0.427825	3549	0.9736	29.4379	25	0.1966	0.146816	3587	0.9685	30.0913	13	0.1257	0.0814262
ECO_GAD2_05255	1719	4318	0.9808	154.557	0	0	0	3589	0.9808	135.808	0	0	0	3349	0.9837	128.167	0	0	0
ECO_sltm_06000	3027	3352	0.999	68.1353	1100	0.9977	17.4171	3240	0.9993	69.6241	681	0.999	10.3608	2705	0.9993	58.7884	745	0.9904	12.089
ECO_NFE2L1_08502	2400	2927	0.9992	75.0399	971	0.9908	19.3911	3016	0.9988	81.7424	287	0.9946	5.5072	2938	0.9988	80.5336	821	0.995	16.8027
ECO_NA_06451	465	2248	0.9914	297.457	7818	0.9935	805.82	2238	0.9957	313.065	6378	0.9935	631.672	2233	0.9935	315.917	9433	0.9957	996.425
ECO_PDS5B_20656	4047	3654	0.9985	55.5541	580	0.9886	6.86895	3349	0.9988	53.8281	197	0.919	2.24178	3580	0.9975	58.1951	339	0.9587	4.11447
ECO_NA_16940	477	4297	0.9937	554.278	0	0	0	3291	0.9937	448.783	0	0	0	2629	0.847	362.584	0	0	0
ECO_CHD7_03518	9708	3847	0.9918	24.3822	1329	0.9821	6.56131	3345	0.9935	22.4127	459	0.8889	2.17742	3921	0.9864	26.5707	501	0.9344	2.53487
ECO_znf865_10783	4170	3667	0.993	54.1073	930	0.9878	10.6891	3614	0.9945	56.3741	578	0.9906	6.38339	3679	0.9957	58.0404	944	0.9969	11.1195
ECO_ubap2l_07417	3528	3310	0.9705	57.7272	830	0.9685	11.2757	2928	0.9759	53.9846	446	0.9731	5.82192	3186	0.9745	59.4092	726	0.9745	10.1078
ECO_lrrc4.2_06514	2001	2620	0.999	80.5629	53	0.8366	1.26948	3453	0.998	112.248	13	0.3388	0.299196	3106	0.997	102.115	25	0.5577	0.613678
ECO_tnip1_01072	2067	2627	0.9976	78.1989	2366	0.999	54.8618	2727	0.9981	85.8167	1125	0.999	25.0652	2784	0.999	88.6065	1620	0.9966	38.4966
ECO_COPB2_08051	2793	3514	0.9989	77.4126	1771	0.9989	30.3909	2920	0.9989	68.0047	804	0.9939	13.257	2947	0.9989	69.4138	1112	0.9982	19.5561
ECO_PIK3C2A_19873	5181	2654	0.999	31.5187	1853	0.9994	17.1418	2354	0.9986	29.5543	952	0.9983	8.4622	1857	0.9994	23.5795	980	0.9979	9.29095
ECO_NA_00416	294	970	0.5714	203.004	4275	0.5782	696.922	1366	0.5646	302.225	1692	0.5714	265.041	1144	0.5748	255.985	2428	0.5714	405.648
ECO_ZNF238_06131	1917	4039	0.8931	129.638	73	0.7752	1.82514	3741	0.9395	126.938	20	0.5796	0.480472	5090	0.8925	174.676	36	0.5582	0.922419
ECO_NA_15954	2055	4965	0.9981	148.658	1228	0.9956	28.6406	3534	0.9966	111.862	1093	0.9971	24.4945	3293	0.9971	105.418	2318	0.9976	55.405
ECO_NA_13077	987	3631	0.999	226.355	1079	0.9959	52.3962	2985	0.997	196.723	588	0.9929	27.436	2989	0.999	199.226	460	0.997	22.8922
ECO_NA_07446	4602	3808	0.9989	50.9133	28	0.2979	0.291613	3383	0.9996	47.817	2	0.0391	0.0200144	2925	0.99	41.8134	2	0.0391	0.0213467
ECO_RPS21_14147	246	2600	0.9756	650.308	8600	0.9878	1675.56	5730	0.9715	1515.12	11311	0.9878	2117.51	4326	0.9919	1156.88	6475	0.9878	1292.86
ECO_TCP1_19523	1488	2781	0.9462	114.995	2200	0.9489	70.8623	2832	0.9489	123.799	1441	0.9449	44.5986	2934	0.9469	129.716	4554	0.9483	150.327
ECO_AKAP11_19552	5253	3382	0.9954	39.6138	277	0.94	2.52736	3387	0.9983	41.9406	147	0.9002	1.28875	3495	0.9977	43.77	162	0.8713	1.5148
ECO_INPP5D_08536	3198	1024	0.9572	19.7016	2502	0.965	37.4977	788	0.9575	16.0278	2993	0.9809	43.1011	621	0.9615	12.7747	1881	0.9662	28.8907
ECO_LRPPRC_06145	4203	3156	0.9772	46.2018	1495	0.9741	17.0481	2506	0.9814	38.7837	655	0.9745	7.17698	2388	0.9557	37.3776	888	0.9555	10.3777
ECO_nucb1_09687	1362	3741	0.9493	169.002	1208	0.9427	42.5094	3213	0.9508	153.448	708	0.9442	23.9396	3412	0.9501	164.804	840	0.9457	30.2935
ECO_hspa9_17130	1899	2856	0.9874	92.5367	2069	0.9874	52.2193	2809	0.9884	96.2175	2003	0.9874	48.5753	2784	0.9895	96.4453	1457	0.9895	37.6862
ECO_GABRG2_05229	1395	3810	0.9986	168.047	2	0.129	0.0687149	3877	0.9986	180.779	0	0	0	3963	0.9986	186.89	4	0.2	0.140842
ECO_NA_01053	3318	3596	0.997	66.6844	1140	0.9973	16.4674	3318	0.987	65.047	577	0.9714	8.00865	3313	0.9994	65.6873	666	0.9671	9.85929
ECO_FAM123A_04224	2091	2492	0.9957	73.3288	1	0.043	0.0229214	3236	0.9971	100.666	0	0	0	2644	0.9967	83.1848	1	0.043	0.0234906
ECO_NA_03585	3327	1856	0.9889	34.3246	1636	0.9994	23.5682	2241	0.9994	43.8143	9383	0.9997	129.882	1972	0.9991	38.9934	1821	0.9955	26.8847
ECO_RPN1_11424	1803	2895	0.9983	98.7947	3846	0.9989	102.237	2325	0.9961	83.8792	1940	0.9972	49.5525	2070	0.9978	75.5286	4890	0.9978	133.217
ECO_NA_11172	2583	3289	0.9667	78.3466	1351	0.9648	25.0684	2987	0.9791	75.2208	891	0.9652	15.8859	2984	0.9779	75.9996	852	0.9787	16.2018
ECO_KIAA1267_16722	3345	2563	0.9982	47.1447	937	0.9985	13.4258	2407	0.9997	46.8066	398	0.9973	5.47957	2416	0.9994	47.5157	710	0.9985	10.4258
ECO_TTYH1_10787	1752	4028	0.9966	141.461	55	0.8345	1.50461	3502	0.9954	130.02	12	0.4623	0.315433	3798	0.996	142.612	30	0.5348	0.841075
ECO_NA_10600	1119	2581	0.832	141.918	1549	0.8302	66.3463	3156	0.832	183.457	2062	0.8311	84.863	3125	0.8302	183.72	2255	0.832	98.9838
ECO_ELAVL4_18584	1317	3507	0.9856	163.844	0	0	0	3210	0.9954	158.543	0	0	0	3418	0.9962	170.735	0	0	0
ECO_ARFGEF1_17011	5811	3240	0.9981	34.3064	936	0.9979	7.72005	2856	0.9983	31.9694	727	0.9945	5.7616	3292	0.9995	37.2688	655	0.9923	5.53654
ECO_p4hb_06779	1518	2786	0.9592	112.925	22978	0.9941	725.497	2291	0.9895	98.1704	19218	0.9783	583.037	2141	0.9592	92.7858	13927	0.9611	450.644
ECO_SRPK2_09478	2622	3346	0.9931	78.5189	66	0.685	1.20644	3249	0.9741	80.6017	39	0.6484	0.685002	3077	0.9443	77.2025	67	0.6915	1.25513
ECO_eprs_20068	4722	3591	0.9706	46.7919	3116	0.9392	31.6276	2784	0.9943	38.3505	1291	0.9898	12.591	2732	0.9945	38.062	4335	0.9947	45.0932
ECO_NA_04170	4023	3219	0.9993	49.2325	0	0	0	3124	0.9978	50.5113	0	0	0	3084	0.9993	50.4314	0	0	0
ECO_astn1_16796	2748	3234	0.9891	72.4109	0	0	0	3130	0.988	74.0892	0	0	0	3266	0.9836	78.1873	0	0	0
ECO_kcnc3b_00421	1920	2839	0.9911	90.9798	17	0.4661	0.424368	3585	0.9958	121.455	37	0.6255	0.887484	4272	0.9969	146.375	12	0.4891	0.306992
ECO_KIF26B_03784	6882	2353	0.9874	21.0372	74	0.5789	0.515362	3014	0.9926	28.4876	5	0.0654	0.0334592	3634	0.9977	34.7382	57	0.5051	0.406825
ECO_ppp1r12a_00464	3153	3262	0.9987	63.6562	530	0.9956	8.05652	2708	0.999	55.8666	268	0.9788	3.91445	2516	0.9987	52.4956	292	0.9772	4.5489
ECO_ITM2B_05469	810	1928	0.9988	146.455	3339	0.9988	197.573	1787	0.9988	143.505	2789	0.9988	158.571	1757	0.9975	142.7	3626	0.9988	219.882
ECO_SPHKAP_05281	4695	3394	0.9991	44.4792	2	0.0383	0.0204169	3013	0.9991	41.7437	0	0	0	3717	0.9991	52.0827	0	0	0
ECO_NA_20857	3702	4276	0.9435	71.0693	174	0.9217	2.25273	4072	0.9833	71.5482	175	0.8998	2.17702	4951	0.9735	87.9819	217	0.9525	2.87919
ECO_ZNF521_10579	3519	3531	0.9997	61.739	350	0.9895	4.76699	3706	0.9994	68.5036	529	0.9963	6.92303	4245	0.9994	79.3588	275	0.9866	3.8385
ECO_NA_09749	315	2596	0.7206	507.078	6493	0.727	987.939	3649	0.781	753.513	6246	0.7397	913.169	3133	0.7333	654.314	5098	0.7365	794.945
ECO_anks1b_07286	2379	4047	0.9924	104.669	97	0.7772	1.95422	3123	0.9945	85.3896	70	0.6864	1.35508	3097	0.9937	85.6413	56	0.6965	1.15622
ECO_NA_16293	4494	3622	0.9964	49.5902	4	0.079	0.0426601	3030	0.9989	43.8568	0	0	0	2736	0.9938	40.0516	0	0	0
ECO_DAGLA_09465	3273	3272	0.9643	61.5103	92	0.8402	1.34722	3357	0.9606	66.7164	482	0.9456	6.78205	3521	0.967	70.7712	120	0.865	1.80087
ECO_NA_10686	2787	3465	0.9989	76.4975	202	0.9508	3.47384	3124	0.9946	72.9124	43	0.7223	0.710545	3251	0.9986	76.7391	84	0.8116	1.48044
ECO_usp7_03877	3822	2999	0.9626	48.2799	1217	0.9621	15.2614	2914	0.988	49.5937	645	0.9605	7.77193	2818	0.9851	48.505	943	0.9618	12.1191
ECO_PLCXD3_10328	969	3108	0.9979	197.35	0	0	0	2517	0.999	168.961	2	0.1858	0.0950531	2731	0.9979	185.411	1	0.0929	0.0506902
ECO_ZC3H11A_17854	2685	3144	0.9993	72.0475	1607	0.9985	28.6858	2549	0.9978	61.7523	862	0.9996	14.7851	2682	0.9989	65.713	839	0.9985	15.3485
ECO_nbr1_07230	3108	2665	0.9945	52.7591	2173	0.982	33.51	2877	0.9958	60.2124	1621	0.9842	24.0194	2574	0.9987	54.4834	989	0.9823	15.6301
ECO_NA_16628	5028	3490	0.9262	42.7082	1729	0.9222	16.4814	3061	0.9258	39.6	1752	0.9244	16.0472	3579	0.9212	46.8277	1535	0.9071	14.9955
ECO_CHD9_20273	9027	2808	0.9908	19.1397	1850	0.9961	9.82254	2798	0.9805	20.1619	1460	0.9834	7.44851	2698	0.9537	19.6623	746	0.9662	4.05922
ECO_PCNXL2_00182	6003	3394	0.9665	34.7876	50	0.4318	0.399206	3074	0.9659	33.3091	43	0.3915	0.329883	3286	0.9657	36.0111	35	0.3665	0.286383
ECO_ZFHX4_04232	10965	4770	0.9758	26.7664	1654	0.9729	7.22973	3660	0.9756	21.712	3478	0.9759	14.6077	3532	0.9738	21.1909	1300	0.9354	5.82348
ECO_NA_10852	297	2716	0.9933	562.671	14109	0.9966	2276.85	3053	0.9966	668.648	2401	0.9933	372.302	260	0.9933	57.5909	297	0.9933	49.1188
ECO_NA_11063	1542	3432	0.9974	136.944	977	0.9955	30.3673	3096	0.9961	130.6	495	0.9877	14.7836	2802	0.9955	119.542	764	0.9916	24.3364
ECO_PPP1CB_12183	933	3241	0.9989	213.736	508	0.9946	26.0962	3048	0.9989	212.501	427	0.9957	21.0769	2940	0.9989	207.301	396	0.9764	20.8479
ECO_NA_18403	399	2525	0.9975	389.376	0	0	0	2583	0.9975	421.094	0	0	0	2634	0.9975	434.29	0	0	0
ECO_NA_20734	4884	3950	0.9988	49.7625	0	0	0	3135	0.9988	41.7531	2	0.0369	0.0188588	2876	0.999	38.7391	8	0.1001	0.0804567
ECO_NA_22586	7455	3070	0.9991	25.338	600	0.9834	3.85744	3229	0.9984	28.1739	640	0.9835	3.95359	3225	0.9991	28.4589	311	0.9087	2.04909
ECO_NA_18957	2676	3103	0.9985	71.3471	922	0.9974	16.5135	2661	0.9989	64.6824	628	0.9978	10.8077	2601	0.9963	63.9427	768	0.9974	14.0969
ECO_NA_14057	2964	3179	0.9997	65.9923	414	0.9666	6.69449	3245	0.997	71.2137	246	0.9335	3.82223	2966	0.997	65.8309	266	0.9187	4.4081
ECO_NA_18999	4122	3217	0.992	48.0202	229	0.9612	2.6627	3365	0.992	53.1012	339	0.9275	3.78749	2830	0.9908	45.1664	279	0.9379	3.32463
ECO_DPYSL2_01270	1707	4411	0.9982	158.995	20	0.6602	0.561554	3979	0.9988	151.624	0	0	0	3723	0.9971	143.482	0	0	0
ECO_RBM39_13358	1518	2916	0.9605	118.194	1410	0.9559	44.5187	2825	0.9611	121.053	939	0.9473	28.4875	2917	0.9618	126.416	810	0.9466	26.2096
ECO_unknown_10652	828	3834	0.9964	284.907	77	0.9771	4.45714	3149	0.9988	247.383	19	0.8031	1.05678	2283	0.9988	181.39	53	0.9577	3.14408
ECO_HIF3A_19430	2049	2624	0.9927	78.7957	3269	0.999	76.466	2031	0.9976	64.4756	2211	0.9985	49.6943	2334	0.9688	74.9369	1193	0.9649	28.5987
ECO_SORBS1_01128	3666	3435	0.9984	57.6521	331	0.5862	4.32744	2748	0.9943	48.7586	346	0.6421	4.34654	2161	0.9915	38.7792	548	0.6746	7.34236
ECO_NA_19849	5457	3157	0.9533	35.596	0	0	0	3204	0.9568	38.1914	2	0.033	0.0168786	3646	0.958	43.9541	2	0.028	0.0180021
ECO_NA_19349	1872	2519	0.9963	82.7948	73	0.9322	1.86901	2447	0.9973	85.0267	2142	0.9979	52.6955	1994	0.9963	70.0738	104	0.9546	2.72882
ECO_hlfa_18150	927	2831	0.9968	187.906	95	0.9666	4.91178	2568	0.9892	180.195	265	0.9525	13.1652	2308	0.9957	163.792	195	0.9924	10.3324
ECO_phactr4b_17748	2397	3235	0.9987	83.04	146	0.9633	2.91931	2947	0.9979	79.9723	73	0.904	1.40254	3164	0.9987	86.8371	79	0.8444	1.61885
ECO_LUC7L3_00929	1452	2712	0.9718	114.922	1198	0.9532	39.5445	2721	0.9718	121.896	1073	0.9704	34.0324	2673	0.9738	121.107	1187	0.9642	40.1543
ECO_tulp4_02008	5364	2755	0.9968	31.6019	378	0.9715	3.37752	2927	0.9989	35.4945	215	0.8831	1.84591	2602	0.9966	31.9121	355	0.9258	3.25078
ECO_AGAP3_22375	3843	3733	0.9009	59.768	106	0.6279	1.322	3287	0.8538	55.6361	406	0.6617	4.86537	3297	0.8912	56.4398	309	0.6531	3.94944
ECO_RPL22_01530	450	2799	0.8444	382.711	10263	0.8467	1093.09	3701	0.8444	534.975	8442	0.8489	863.958	3193	0.8467	466.792	8456	0.8511	922.997
ECO_NA_22178	1518	3627	0.9993	147.013	1	0.0593	0.0315736	2747	0.9993	117.71	0	0	0	3301	0.9993	143.057	2	0.1074	0.0647152
ECO_NA_11978	7779	2460	0.9992	19.4577	1262	0.9954	7.77555	3029	0.999	25.3281	485	0.9634	2.87129	2580	0.9994	21.8189	566	0.9693	3.57388
ECO_NA_11585	7017	3811	0.9917	33.4171	1617	0.9942	11.0447	3091	0.995	28.6533	616	0.9937	4.04286	2921	0.9943	27.3853	891	0.9843	6.23697
ECO_HNRNPA2B1_14773	531	2803	0.8945	324.795	1529	0.8964	138.009	2916	0.8964	357.207	838	0.8908	72.6791	2544	0.8964	315.18	583	0.887	53.9289
ECO_NA_11572	2553	3000	0.9346	72.3022	4	0.1199	0.0750939	2640	0.9424	67.2636	14	0.3893	0.252544	2648	0.9593	68.2345	12	0.3345	0.230876
ECO_USP33_12295	2679	2979	0.9996	68.4193	440	0.9907	7.87182	3361	0.9993	81.6062	258	0.9974	4.43513	3434	0.9996	84.3265	252	0.9978	4.62036
ECO_CAPZA2_10304	906	2578	0.9801	175.08	880	0.9603	46.5532	2505	0.9912	179.849	505	0.9647	25.6698	2568	0.9923	186.468	726	0.9724	39.3601
ECO_NA_15256	2694	2882	0.997	65.8229	108	0.9547	1.92142	2930	0.9963	70.7453	73	0.8745	1.24792	3080	0.9996	75.2125	68	0.8831	1.23982
ECO_EEF2K_19797	2187	1927	0.9977	54.2143	862	0.9904	18.891	2218	0.9977	65.969	677	0.9973	14.2561	1753	0.9982	52.7315	353	0.9918	7.92818
ECO_NA_10568	5196	3160	0.999	37.4196	430	0.9613	3.96638	2914	0.9965	36.4794	300	0.9686	2.65896	2932	0.991	37.122	386	0.9509	3.64893
ECO_NKTR_20824	4047	2986	0.9983	45.3981	1472	0.997	17.4329	2851	0.999	45.8238	1029	0.998	11.7096	3363	0.9995	54.6676	1082	0.9958	13.1323
ECO_RUSC1_10838	2436	3416	0.9885	86.2822	452	0.9212	8.89317	3159	0.9947	84.3528	725	0.9286	13.7063	3353	0.9865	90.5509	965	0.9097	19.458
ECO_upf3a_19155	1392	3061	0.9986	135.302	30	0.87	1.03295	3203	0.9993	149.674	6	0.3484	0.198505	3021	0.9986	142.774	7	0.2902	0.247005
ECO_canx_07169	1479	3482	0.9486	144.858	1710	0.9486	55.4145	1921	0.9493	84.4863	991	0.9398	30.8578	1227	0.9432	54.5774	1623	0.9493	53.9012
ECO_cacna1g_17893	6738	3902	0.9814	35.6317	4	0.0534	0.0284528	3132	0.9834	30.2356	8	0.0715	0.0546788	2848	0.98	27.8065	9	0.1184	0.0656084
ECO_ST13_15833	1080	3265	0.9963	186.012	1761	0.9981	78.1504	3073	0.9991	185.083	1150	0.9954	49.0381	3081	0.9991	187.674	1382	0.9954	62.8539
ECO_NA_15830	1128	1358	0.9778	74.075	208	0.8626	8.83791	1522	0.8998	87.7673	372	0.8936	15.1878	1985	0.9796	115.768	161	0.8892	7.01075
ECO_AKAP6_13042	7650	3130	0.9753	25.1747	0	0	0	2714	0.9961	23.0768	0	0	0	3035	0.9773	26.0996	4	0.0471	0.025683
ECO_A4KUJ6_ORYLA_03678	14043	3201	0.9765	14.0251	0	0	0	3624	0.9774	16.7863	6	0.0313	0.0196767	4094	0.9768	19.1789	4	0.018	0.013991
ECO_efr3bb_13846	2532	4303	0.9893	104.566	235	0.9581	4.44836	3133	0.9949	80.4867	127	0.9293	2.30994	3057	0.9937	79.427	176	0.9273	3.41426
ECO_THOC2_22305	4737	2958	0.9196	38.4216	1365	0.9322	13.811	2817	0.9312	38.6822	1157	0.9092	11.2484	2809	0.9517	39.0108	959	0.9111	9.94404
ECO_NA_10540	627	3612	0.9968	354.455	0	0	0	4190	0.9952	434.684	0	0	0	3529	0.9984	370.272	0	0	0
ECO_Q8UUL6_ORYLA_14183	1002	393	0.3413	24.1327	1201	0.5519	57.4474	398	0.6667	25.837	658	0.6467	30.2425	504	0.5609	33.0902	1199	0.3633	58.7759
ECO_SRRT_05839	2631	3272	0.9932	76.5197	1605	0.9924	29.2381	3283	0.997	81.1666	987	0.9913	17.2765	2650	0.992	66.2616	653	0.9897	12.191
ECO_NA_04743	3159	3408	0.9987	66.379	314	0.9623	4.76404	2913	0.9978	59.9816	109	0.861	1.58905	2379	0.9968	49.5429	176	0.9174	2.7366
ECO_PLEKHG1_19524	4629	2281	0.9972	30.3193	119	0.862	1.23213	1790	0.9972	25.1532	83	0.7246	0.825754	2561	0.9944	36.3965	132	0.8298	1.40067
ECO_NA_04635	3486	3562	0.9997	62.8706	0	0	0	3361	0.9997	62.7146	0	0	0	3650	0.9997	68.8814	0	0	0
ECO_NA_04837	696	3640	0.9842	321.79	711	0.9583	48.9616	3153	0.9626	294.674	1347	0.9871	89.1288	2654	0.9684	250.858	619	0.9784	43.6847
ECO_NA_22031	1101	814	0.9764	45.4902	0	0	0	1375	0.9791	81.2349	0	0	0	2606	0.9346	155.713	0	0	0
ECO_smg1_14991	10881	3510	0.9826	19.8481	1366	0.9873	6.01696	3003	0.9904	17.952	755	0.9598	3.19549	3277	0.9888	19.8127	779	0.9281	3.51655
ECO_CYFIP1_08563	3765	2167	0.9992	35.414	3431	0.9981	43.6768	1834	0.9971	31.6856	2829	0.9989	34.6041	1456	0.9987	25.4409	1732	0.9995	22.596
ECO_ptprfb_01004	6420	3376	0.8464	32.3555	1572	0.8447	11.7358	3667	0.8456	37.1538	1682	0.8455	12.0657	3806	0.8478	39.0005	652	0.8231	4.98839
ECO_NA_02828	624	2722	0.9984	268.401	0	0	0	3115	0.9952	324.714	0	0	0	4142	0.9952	436.679	0	0	0
ECO_IQGAP1_11443	4962	1978	0.9992	24.5273	1303	0.9984	12.5859	1887	0.9988	24.7367	595	0.9972	5.5223	1696	0.9988	22.4857	1014	0.9927	10.0376
ECO_npas4_13698	2808	4194	0.9989	91.8993	0	0	0	3809	0.9975	88.2351	0	0	0	4168	0.9989	97.6489	2	0.0548	0.0349849
ECO_NA_13177	5946	2822	0.985	29.202	1594	0.985	12.8487	2265	0.9854	24.7782	698	0.9871	5.40618	2127	0.9976	23.5331	764	0.9844	6.31126
ECO_atp6v0d1_12006	1053	3511	0.9991	205.156	507	0.9829	23.0768	3163	0.9991	195.388	401	0.981	17.5378	3174	0.9981	198.297	392	0.9981	18.2854
ECO_NA_07611	7389	3478	0.9981	28.9617	659150	0.9996	4275.57	4317	0.9973	38.0035	569635	0.9991	3550.35	2197	0.9943	19.5605	478543	0.9997	3181.14
ECO_NA_02634	2640	2660	0.9973	61.9953	7	0.167	0.127084	2612	0.9996	64.3571	6	0.1564	0.104666	3073	0.9992	76.5765	0	0	0
ECO_calm2b_16636	1227	2873	0.3602	144.069	143	0.3447	5.58582	3143	0.3741	166.62	113	0.3423	4.24125	2938	0.3456	157.523	122	0.3423	4.88386
ECO_NA_07396	3573	2759	0.9975	47.5116	4	0.1008	0.0536565	3121	0.9978	56.8183	11	0.1744	0.141781	2766	0.998	50.9279	15	0.3143	0.206208
ECO_FKBP4_06921	1233	3013	0.9976	150.355	1148	0.9943	44.6246	2835	0.9943	149.561	665	0.9927	24.8381	2362	0.9984	126.024	559	0.9951	22.2688
ECO_NA_11053	6282	2470	0.999	24.1925	280	0.9233	2.13627	2750	0.9976	28.4749	122	0.802	0.894379	3151	0.9986	32.998	457	0.9585	3.57327
ECO_NEUROD1_18003	702	2546	0.9986	223.153	0	0	0	2644	0.9957	244.992	0	0	0	2736	0.9972	256.399	0	0	0
ECO_MAP2K1_10468	1188	3478	0.9992	180.133	84	0.9949	3.3889	2957	0.9983	161.906	84	0.9874	3.25629	2999	0.9966	166.072	49	0.9343	2.02594
ECO_itm1_03475	2118	2969	0.9972	86.2512	3025	0.9981	68.4534	2969	0.9962	91.1825	1239	0.9882	26.9405	3146	0.9953	97.7168	4631	0.9981	107.398
ECO_NA_08928	2379	3670	0.934	94.9188	174	0.871	3.5055	3015	0.95	82.4366	119	0.8272	2.30363	2750	0.9546	76.0457	63	0.6772	1.30075
ECO_dennd4a_10466	5109	2704	0.992	32.565	22	0.341	0.206387	3475	0.9961	44.2432	49	0.5295	0.441692	2570	0.9978	33.0928	10	0.1728	0.0961417
ECO_unknown_20725	648	2664	0.8951	252.953	6847	0.9105	506.432	2836	0.9028	284.681	6254	0.9583	444.47	2581	0.9074	262.029	7101	0.9275	538.26
ECO_vps35_04030	2433	2796	0.984	70.7092	1269	0.984	24.9986	2696	0.984	72.0784	837	0.9819	15.8432	2893	0.9831	78.2245	1304	0.984	26.3259
ECO_NR1D2_11630	1830	1332	0.9995	44.7851	1351	0.9995	35.3834	2901	0.9995	103.115	3931	0.9995	98.9263	2717	0.9995	97.6731	608	0.9995	16.3193
ECO_NA_21470	2817	3092	0.9972	67.5357	0	0	0	3006	0.995	69.4112	0	0	0	2921	0.9982	68.2152	0	0	0
ECO_GPRIN2_17288	2157	3417	0.9986	97.4711	0	0	0	2896	0.9968	87.3325	0	0	0	2376	0.9986	72.4658	0	0	0
ECO_NA_09333	5553	3609	0.9883	39.989	12	0.1487	0.103574	3129	0.9883	36.6526	8	0.1297	0.0663471	2814	0.9881	33.3375	10	0.1322	0.0884545
ECO_scn8ab_10267	5739	3082	0.9683	33.0428	4	0.0627	0.0334056	3217	0.9688	36.4621	0	0	0	3644	0.9641	41.7714	0	0	0
ECO_eif4g2a_10942	2793	2018	0.9588	44.4561	1652	0.9556	28.3488	2330	0.9595	54.2641	24464	0.9599	403.382	1596	0.9578	37.5923	2531	0.9578	44.5112
ECO_NA_07735	2838	3639	0.9965	78.8952	0	0	0	3225	0.9982	73.9171	30	0.5758	0.48682	2716	0.9975	62.9584	8	0.197	0.13846
ECO_ptprn2_17695	1353	3008	0.8307	136.792	142	0.8204	5.03021	3595	0.8293	172.834	7	0.374	0.238265	3829	0.8293	186.176	0	0	0
ECO_NA_05200	4092	3318	0.8639	49.8909	8	0.1481	0.0937022	2596	0.9062	41.2664	1	0.022	0.0112544	2269	0.8013	36.4784	4	0.088	0.0480145
ECO_MAST4_02594	6900	2794	0.9867	24.9148	1408	0.9848	9.78023	2560	0.9887	24.1334	1965	0.9974	13.1152	3085	0.9997	29.4132	2585	0.9932	18.4018
ECO_RABGAP1_03566	3249	2942	0.9997	55.7152	580	0.9991	8.55606	2700	0.9997	54.0557	493	0.9982	6.98807	2767	0.9997	56.0268	418	0.9997	6.31938
ECO_NA_08030	4194	2977	0.9988	43.6748	284	0.9528	3.24553	2902	0.9986	45.0087	101	0.7749	1.10905	2986	0.9995	46.838	212	0.8836	2.48288
ECO_CCNL1_05061	1644	2436	0.997	91.1709	921	0.9976	26.8506	2281	0.9964	90.2507	2242	0.9994	62.8049	2454	0.9976	98.1995	1148	0.9951	34.2995
ECO_NA_00945	1932	2816	0.9979	89.6822	0	0	0	3004	0.9995	101.139	0	0	0	2284	0.9984	77.7724	0	0	0
ECO_NA_07974	4692	4219	0.9783	55.3264	0	0	0	3705	0.9785	51.3638	1	0.0192	0.00981526	3534	0.9768	49.5502	1	0.0192	0.0104686
ECO_rpl36a_09059	549	2292	0.7523	256.876	8371	0.6503	730.803	3265	0.6612	386.846	6367	0.5993	534.1	3569	0.7432	427.672	7304	0.7158	653.486
ECO_mtor_08901	6975	2941	0.9811	25.9437	1506	0.9819	10.3485	3157	0.9795	29.4413	1420	0.9795	9.37571	3378	0.9798	31.8605	1140	0.9763	8.02802
ECO_FAT4_02964	11151	3534	0.831	19.5	94	0.1413	0.404026	3566	0.8073	20.8015	42	0.07	0.173458	3839	0.8364	22.6486	63	0.1056	0.277507
ECO_USP9X_19163	7893	2419	0.956	18.8571	1253	0.9678	7.60859	2696	0.9677	22.218	732	0.9467	4.27099	3273	0.9702	27.2798	1236	0.9543	7.69173
ECO_CD2_15757	1014	1629	0.999	98.8471	32	0.8836	1.51254	1481	0.997	95.0046	36	0.9172	1.63502	802	0.998	52.0323	52	0.9773	2.51891
ECO_NA_21549	3939	3330	0.9906	52.0163	3	0.0685	0.0365032	2864	0.9929	47.2949	4	0.0749	0.0467664	3050	0.9931	50.939	0	0	0
ECO_atp6v1h_11521	1395	2987	0.967	131.747	377	0.9599	12.9528	3141	0.9928	146.461	382	0.967	12.611	3242	0.99	152.889	351	0.9563	12.3589
ECO_NA_00646	2481	3265	0.998	80.9724	0	0	0	3063	0.9984	80.3059	0	0	0	2762	0.9976	73.2375	0	0	0
ECO_SRSF4_00359	1158	2658	0.9974	141.23	1105	0.9974	45.735	2274	0.9983	127.735	705	0.9974	28.0376	2180	0.9974	123.847	534	0.9974	22.6506
ECO_atp5c1_17924	807	3071	0.9988	234.146	3442	0.9988	204.424	2675	0.9963	215.614	3070	0.9988	175.196	2574	0.9975	209.832	5437	0.9988	330.928
ECO_ZFPM2_15526	3534	2820	0.9952	49.098	48	0.7207	0.650984	2902	0.9938	53.4144	34	0.5025	0.44307	2646	0.9955	49.2561	28	0.4095	0.38917
ECO_spock2_21793	1152	3154	0.9575	168.457	0	0	0	2782	0.947	157.084	0	0	0	2798	0.9688	159.783	0	0	0
ECO_NA_04584	1878	1896	0.9968	62.1189	1489	0.9888	38.001	2203	0.9888	76.3038	1495	0.9856	36.6611	1980	0.9798	69.3595	3521	0.9739	92.0912
ECO_P79998_ORYLA_08350	3858	3163	0.9803	50.445	271	0.5871	3.36668	2984	0.9824	50.3111	41	0.4336	0.48942	2923	0.9824	49.8429	117	0.464	1.48961
ECO_MDN1_04298	16167	2604	0.9796	9.91043	1196	0.9518	3.54566	2480	0.9895	9.97814	794	0.9447	2.26178	2743	0.9982	11.1618	834	0.8843	2.53387
ECO_NA_00087	5727	3062	0.997	32.8972	833	0.9906	6.97129	3121	0.997	35.4482	765	0.9834	6.15169	3139	0.9956	36.0579	440	0.9818	3.77375
ECO_trim9_13201	2151	4149	0.9986	118.682	0	0	0	2910	0.9991	87.9994	2	0.0814	0.0428203	2391	0.9991	73.1267	0	0	0
ECO_NA_12348	4305	3340	0.9798	47.7369	583	0.9693	6.49069	2942	0.9779	44.4526	293	0.9491	3.1344	2540	0.9749	38.8148	540	0.9635	6.16124
ECO_MAPK8IP1_14481	2163	3043	0.9727	86.5618	51	0.7342	1.13008	3165	0.9663	95.1797	176	0.914	3.74728	2412	0.9857	73.3597	169	0.9297	3.83776
ECO_NA_03412	6897	2971	0.8495	26.5047	290	0.6229	2.01527	2374	0.874	22.3897	230	0.6155	1.53577	2400	0.8824	22.8922	209	0.6235	1.48845
ECO_vps13a_12683	9696	2593	0.9983	16.4547	1738	0.9875	8.59118	2737	0.9957	18.3616	1039	0.9863	4.93495	3237	0.9904	21.9628	1189	0.9919	6.02333
ECO_NA_17092	4221	3094	0.9922	45.101	12	0.1976	0.136258	2974	0.9991	45.8303	17	0.2807	0.185478	3248	0.9976	50.6218	39	0.5492	0.453834
ECO_NA_19624	2532	2896	0.9704	70.3746	661	0.9688	12.5122	3221	0.972	82.7474	341	0.9573	6.20227	2647	0.9708	68.7744	267	0.9321	5.17959
ECO_AP2A1_19967	1875	3202	0.9973	105.075	540	0.976	13.8035	3012	0.9963	104.492	315	0.9317	7.73694	3662	0.9984	128.485	433	0.9499	11.3432
ECO_GAPVD1_01321	4425	2776	0.9959	38.6	931	0.9932	10.084	2444	0.998	35.9265	602	0.9654	6.26532	2545	0.9959	37.8365	628	0.9625	6.97098
ECO_NA_07759	951	1621	0.735	104.878	1994	0.7571	100.494	1152	0.7466	78.7951	1121	0.7571	54.2856	1056	0.7213	73.05	1260	0.7392	65.0785
ECO_UBQLN4_10020	1791	2873	0.9983	98.7008	1258	0.9978	33.6651	2710	0.9989	98.424	904	0.9939	23.2452	2698	0.9989	99.1021	1155	0.9983	31.6763
ECO_TYK2_16336	3501	1939	0.9971	34.0774	1822	0.9977	24.9432	1946	0.9943	36.1558	2527	0.9934	33.2409	1655	0.9946	31.0987	1269	0.994	17.804
ECO_NA_06863	2514	2874	0.998	70.34	1271	0.9952	24.2312	2773	0.9976	71.7483	697	0.9972	12.7681	2345	0.9972	61.3641	414	0.992	8.08878
ECO_NA_19408	2916	3109	0.4935	65.6015	206	0.4949	3.38591	2931	0.585	65.3816	309	0.4324	4.88012	2846	0.6608	64.2072	150	0.4366	2.52669
ECO_tob1b_00932	1023	2808	0.9971	168.889	2061	0.998	96.5601	2683	0.999	170.597	13321	0.999	599.682	2805	0.999	180.382	1307	0.9971	62.7549
ECO_NA_20110	14760	1864	0.8979	7.77035	1994	0.9046	6.47492	1376	0.9792	6.064	905	0.9306	2.82372	1831	0.8867	8.16091	2126	0.9004	7.07497
ECO_NA_17600	8037	2584	0.9988	19.7824	802	0.9802	4.78273	2501	0.9948	20.2417	818	0.9857	4.68726	2261	0.9927	18.5073	766	0.9795	4.68147
ECO_NA_07674	3387	3362	0.9808	61.075	28	0.5592	0.396222	2550	0.9731	48.9725	15	0.3626	0.203956	2625	0.9988	50.986	23	0.3664	0.33355
ECO_NALCN_19150	5163	4138	0.9994	49.3139	12	0.1952	0.111397	3955	0.999	49.8278	0	0	0	3848	0.9979	49.0309	0	0	0
ECO_QARS_13341	2331	1610	0.9979	42.4976	4112	0.9987	84.5486	1169	0.9987	32.6212	2632	0.9996	52	1038	0.9957	29.2949	4990	0.9987	105.149
ECO_add2_22175	1914	3471	0.999	111.582	141	0.9431	3.5308	3068	0.9984	104.266	34	0.6834	0.818082	2832	0.999	97.3392	41	0.5397	1.05218
ECO_ralgapa1_17247	6192	2874	0.9984	28.5586	1223	0.9974	9.46653	2693	0.9952	28.29	368	0.9028	2.73701	2423	0.996	25.743	356	0.892	2.82401
ECO_RAP1GDS1_18464	1680	3502	0.9958	128.259	134	0.9911	3.82288	3039	0.9958	117.665	62	0.9119	1.69958	3196	0.9964	125.151	126	0.9952	3.68391
ECO_NA_19332	498	2117	0.998	261.561	261	0.992	25.1192	1918	0.998	250.522	331	0.996	30.6097	1856	0.996	245.18	252	0.996	24.8553
ECO_setd5_19223	3672	2796	0.9948	46.8506	941	0.9875	12.2824	2763	0.9948	48.9447	535	0.9875	6.70982	2173	0.9929	38.9308	595	0.9847	7.95906
ECO_PNN_17242	2070	3210	0.9995	95.4148	952	0.9986	22.0426	2862	0.999	89.9346	581	0.999	12.926	2131	0.986	67.7251	477	0.9816	11.3187
ECO_PAM_15096	2829	3074	0.982	66.8577	908	0.9456	15.3833	2987	0.983	68.6799	713	0.9102	11.6069	3148	0.9844	73.2046	805	0.9777	13.9769
ECO_ATP1B3_14963	840	3258	0.9976	238.645	0	0	0	3320	0.9988	257.091	0	0	0	2951	0.9988	231.114	0	0	0
ECO_NA_15059	939	2856	0.9979	187.143	370	0.9957	18.8856	2810	0.9989	194.656	786	0.9925	38.5493	2311	0.9925	161.909	337	0.9904	17.6284
ECO_SECISBP2L_15133	3285	3293	0.9939	61.679	348	0.9927	5.07738	2694	0.9939	53.3445	332	0.9906	4.65439	2674	0.9939	53.5504	299	0.9906	4.47078
ECO_NA_04393	4020	2761	0.9689	42.2592	0	0	0	3613	0.9709	58.4614	0	0	0	3591	0.9729	58.766	0	0	0
ECO_prdx2_08172	594	2650	0.9983	274.499	4178	0.9949	337.114	2518	0.9949	275.738	3486	0.9949	270.272	1797	0.9983	199.021	4730	0.9983	391.131
ECO_NA_18714	3435	2796	0.9849	50.0831	411	0.9735	5.7347	2795	0.9872	52.9276	212	0.9432	2.84229	2333	0.9849	44.6812	311	0.9488	4.44715
ECO_NCKAP5L_08416	4065	2517	0.9614	38.0981	95	0.8428	1.1201	2376	0.968	38.0201	43	0.5887	0.487156	2474	0.9658	40.0383	51	0.7178	0.616251
ECO_DAPK1_03278	4068	2527	0.9875	38.2213	166	0.9336	1.95579	2015	0.987	32.2197	184	0.9417	2.08304	1668	0.9889	26.9744	82	0.778	0.990104
ECO_NA_10400	3798	2866	0.9702	46.4304	0	0	0	3146	0.9726	53.8804	0	0	0	4045	0.9713	70.0649	0	0	0
ECO_NA_10737	6456	2908	0.9123	27.7148	2	0.0279	0.0148478	2649	0.9252	26.6898	0	0	0	3156	0.9332	32.1596	1	0.0139	0.00760824
ECO_SESN1_02000	1467	2152	0.998	90.2595	7698	0.998	251.503	2520	0.9966	111.737	4593	0.9966	144.187	2012	0.9966	90.2266	1037	0.9973	34.7213
ECO_NDUFS2_10619	1401	2774	0.975	121.829	1377	0.9743	47.1076	2798	0.9993	129.908	1017	0.9993	33.4305	2897	0.9986	136.034	1039	0.9979	36.4271
ECO_matr3l1.2_07162	3390	2607	0.9994	47.3175	662	0.9985	9.35952	2345	0.9985	44.9956	484	0.9838	6.57515	2164	0.9985	41.9947	450	0.9785	6.52019
ECO_NA_17655	3762	2265	0.63	37.0451	53	0.4258	0.675231	2033	0.6265	35.1517	60	0.4309	0.734501	1647	0.5712	28.8013	61	0.4096	0.79645
ECO_NA_03029	630	2886	0.9984	281.862	0	0	0	2674	0.9984	276.088	0	0	0	2682	0.9968	280.062	0	0	0
ECO_GHITM_03161	1047	2725	0.999	160.14	1297	0.9981	59.373	2073	0.999	128.789	1067	0.9952	46.9329	1795	0.9981	112.786	1092	0.9981	51.2299
ECO_NA_08106	2019	3668	0.999	111.783	0	0	0	3183	0.999	102.548	0	0	0	3568	0.9955	116.259	2	0.1327	0.0486566
ECO_DNAJC13_09290	6861	2289	0.9911	20.5276	1592	0.9857	11.1212	2049	0.9933	19.4259	1124	0.9879	7.54464	2298	0.9945	22.0343	1291	0.988	9.24244
ECO_JAK1_07030	2922	1888	0.9894	39.756	1623	0.9894	26.6216	2008	0.9897	44.7003	1832	0.9894	28.8739	1751	0.9897	39.4224	1213	0.9884	20.3905
ECO_SF3A1_01311	2349	2542	0.997	66.5845	980	0.9868	19.9958	2405	0.994	66.5977	419	0.9945	8.21468	2821	0.9923	79.0054	657	0.9698	13.7382
ECO_epas1b_04268	2838	2854	0.9655	61.876	1529	0.9813	25.822	2416	0.9697	55.3748	3348	0.9655	54.3291	2412	0.9725	55.9116	3650	0.9535	63.1725
ECO_NA_22784	4419	2905	0.9941	40.4486	257	0.9652	2.78743	2592	0.9991	38.1538	154	0.9034	1.60493	2069	0.9968	30.8016	171	0.8862	1.90073
ECO_SIPA1_10977	3687	2889	0.9995	48.212	366	0.9867	4.75777	2449	0.9995	43.2059	96	0.7841	1.19911	2040	0.9978	36.3994	184	0.8723	2.45128
ECO_NA_13931	8259	3089	0.9954	23.0129	1079	0.9901	6.26166	2720	0.9956	21.4224	428	0.9238	2.38658	2565	0.9923	20.4313	553	0.9567	3.28886
ECO_NA_16566	1125	2900	0.9671	158.608	408	0.9591	17.3821	2306	0.976	133.332	373	0.9573	15.2692	2081	0.9698	121.69	281	0.9458	12.2688
ECO_EIF4B_20967	1623	2260	0.9932	85.6783	2606	0.9951	76.9576	2125	0.9951	85.1663	1981	0.9945	56.2116	2205	0.9945	89.3772	2988	0.9945	90.4294
ECO_NA_20638	834	2342	0.994	172.783	4	0.4317	0.229874	2205	0.9844	171.977	2	0.2158	0.110439	2459	0.994	193.968	1	0.1079	0.0588954
ECO_txnipa_08852	1194	1785	0.9983	91.9845	12257	0.9983	492.012	1681	0.9983	91.5779	2961	0.9983	114.207	1000	0.9983	55.0976	1814	0.9983	74.6244
ECO_NA_22085	495	2819	0.998	350.405	679	0.998	65.7446	3109	0.998	408.548	2665	0.998	247.943	3420	0.998	454.525	814	0.998	80.7731
ECO_rereb_15212	3546	2657	0.9687	46.1035	723	0.9642	9.77226	2718	0.969	49.8584	332	0.9566	4.31181	2962	0.9679	54.9519	486	0.9532	6.73202
ECO_PREX1_08919	4938	2994	0.999	37.3062	396	0.9856	3.84361	2883	0.9992	37.977	264	0.9668	2.46214	3154	0.9964	42.0191	246	0.9423	2.44699
ECO_mapre3a_13249	825	3288	0.9988	245.222	145	0.9939	8.42383	3255	0.9988	256.64	227	0.9685	12.6716	3627	0.9988	289.221	167	0.9382	9.94284
ECO_SYT12_21544	1251	3341	0.9928	164.324	1	0.0719	0.0383123	2433	0.9896	126.506	4	0.219	0.147252	2414	0.9904	126.945	0	0	0
ECO_sart1_14053	2331	2398	0.9931	63.2977	905	0.9927	18.6081	2758	0.9991	76.9625	589	0.9888	11.6368	2740	0.9936	77.3295	647	0.9927	13.6336
ECO_FRMPD4_22835	3819	2783	0.9746	44.8378	2	0.0422	0.0251001	2695	0.9793	45.9025	0	0	0	3140	0.9788	54.09	2	0.0456	0.0257234
ECO_NFE2L2_14696	1806	1759	0.9939	59.9279	1673	0.9895	44.399	1643	0.9956	59.1762	2550	0.9895	65.0253	1690	0.9917	61.561	1879	0.9906	51.1042
ECO_IRF1_05209	1200	405	0.745	20.7661	305	0.7517	12.1819	247	0.7567	13.3888	78	0.73	2.99346	351	0.7575	19.2425	255	0.7567	10.4377
ECO_COPG2_04175	2628	2330	0.9745	54.5521	1199	0.9703	21.867	2367	0.9756	58.5869	759	0.9699	13.3008	2637	0.9753	66.0118	1032	0.9737	19.2887
ECO_NA_11656	3681	3034	0.9981	50.7143	0	0	0	3001	0.9965	53.0307	0	0	0	2762	0.9978	49.3622	1	0.0244	0.0133439
ECO_NSA2_09046	804	2801	0.9714	214.357	11639	0.9701	693.833	2329	0.9813	188.426	7256	0.9714	415.624	1683	0.9689	137.71	12494	0.9714	763.296
ECO_PUM2_12252	3516	2733	0.9878	47.8268	851	0.9909	11.6005	2342	0.9906	43.3277	499	0.9827	6.53599	2147	0.9909	40.1717	487	0.9889	6.80343
ECO_EIF2S1_12207	948	1779	0.9968	115.464	2095	0.9947	105.918	2006	0.9937	137.642	1334	0.9947	64.8048	2171	0.9989	150.657	4158	0.9989	215.439
ECO_KCND2_15707	1887	2514	0.9984	81.9736	0	0	0	2780	0.9968	95.8297	0	0	0	2508	0.9989	87.4364	0	0	0
ECO_CUL1_17340	2331	2577	0.9987	68.0226	1290	0.9991	26.5242	2302	0.9987	64.2378	947	0.9983	18.7097	2665	0.9987	75.2128	660	0.9974	13.9075
ECO_prkar1ab_02197	1143	2653	0.9991	142.814	760	0.9921	31.8686	2380	0.9974	135.443	654	0.9904	26.3507	1969	0.9983	113.328	494	0.9851	21.2289
ECO_DAAM2_16216	3246	2989	0.9991	56.6576	799	0.9991	11.7976	2839	0.9991	56.8911	303	0.9677	4.29887	2677	0.9978	54.2546	761	0.9969	11.5155
ECO_UQCRC1_11420	1437	3104	0.9993	132.906	1660	0.9972	55.3665	2515	0.9972	113.844	1183	0.9965	37.913	2526	0.9979	115.641	1555	0.9944	53.1522
ECO_NA_14545	1359	3179	0.9993	143.93	0	0	0	2677	0.9985	128.132	0	0	0	2104	0.9978	101.85	0	0	0
ECO_NA_03315	3129	2732	0.9984	53.7225	981	0.9949	15.0265	2700	0.9981	56.1288	1812	0.9962	26.6694	2691	0.9968	56.5776	759	0.9952	11.9147
ECO_tnks_02968	3663	2698	0.9924	45.3196	728	0.991	9.52555	2671	0.9932	47.4312	425	0.9839	5.34333	2498	0.9932	44.8634	422	0.9773	5.65879
ECO_NA_19907	1788	2750	0.9664	94.6337	2048	0.9642	54.8982	2326	0.9966	84.6193	1078	0.9944	27.7659	2014	0.9961	74.1018	806	0.995	22.1419
ECO_C20H1orf198_18855	987	2534	0.999	157.968	622	0.9909	30.2043	2312	0.999	152.369	486	0.9959	22.6767	2629	0.999	175.231	1307	0.999	65.0438
ECO_cyc1_12428	843	2688	0.9988	196.193	1335	0.9988	75.9013	2716	0.9988	209.57	1201	0.9976	65.6108	2344	0.9976	182.922	1093	0.9988	63.6855
ECO_IK_20350	1656	2415	0.9106	89.73	790	0.8955	22.8645	2313	0.9559	90.8537	500	0.8998	13.905	2131	0.9499	84.6564	623	0.9034	18.4789
ECO_USP34_16063	10143	2822	0.996	17.1187	1276	0.9917	6.02948	2439	0.9945	15.6413	716	0.956	3.25092	2593	0.9967	16.8179	871	0.9865	4.21793
ECO_NA_01449	3780	3203	0.9955	52.137	351	0.9725	4.45052	2515	0.9971	43.2786	144	0.877	1.75441	2662	0.9995	46.329	264	0.9812	3.43052
ECO_NA_22357	1293	2502	0.9969	119.061	1106	0.983	40.997	2360	0.9977	118.725	664	0.9946	23.6499	2310	0.9946	117.53	583	0.9915	22.1471
ECO_med13_03454	6555	2497	0.9901	23.4383	945	0.9823	6.90963	2253	0.9887	22.3571	685	0.9617	4.81258	2269	0.9963	22.7719	754	0.9939	5.64997
ECO_DLG5_21783	6096	3074	0.9987	31.027	392	0.9395	3.08203	2432	0.9989	25.9505	140	0.8023	1.05765	2192	0.9851	23.6555	207	0.9255	1.66791
ECO_NA_00861	1746	1995	0.9702	70.3039	753	0.9674	20.6703	2202	0.9702	82.0352	598	0.9651	15.7731	1504	0.9702	56.6683	521	0.9674	14.6569
ECO_C13H20orf194_04917	3420	1981	0.9883	35.6401	171	0.9564	2.39643	2843	0.9915	54.0727	63	0.7895	0.848348	3263	0.9939	62.7665	109	0.8722	1.56548
ECO_PIK3C2B_20055	4716	2418	0.9987	31.5474	694	0.989	7.05312	1887	0.9985	26.0271	616	0.9958	6.01543	1763	0.9987	24.5932	204	0.8955	2.12473
ECO_SEPT6_22058	1248	2827	0.9976	139.377	351	0.9952	13.4799	2696	0.9984	140.518	186	0.9856	6.8637	2572	0.9984	135.579	272	0.9896	10.7054
ECO_Q76BF5_ORYLA_00080	744	2564	0.9987	212.044	1153	0.9987	74.2766	2433	0.9987	212.714	2209	0.9987	136.736	2374	0.9987	209.915	6059	0.9987	400.015
ECO_NA_10702	3471	3086	0.9882	54.7044	14	0.3284	0.193316	2346	0.9859	43.9644	7	0.1394	0.092876	2215	0.9879	41.9813	10	0.1901	0.141512
ECO_NA_11513	600	4066	0.9983	416.962	0	0	0	3737	0.9983	405.134	0	0	0	3402	0.9983	373.009	0	0	0
ECO_UCHL1_14070	642	3009	0.905	288.382	18	0.6402	1.34379	2359	0.9361	239.012	6	0.3738	0.430404	3170	0.7586	324.834	22	0.6464	1.6832
ECO_KIAA0430_08151	5322	2492	0.9821	28.8107	942	0.9635	8.48343	2498	0.9972	30.5313	397	0.9431	3.43539	2737	0.9955	33.8327	749	0.988	6.91281
ECO_IMMT_06830	2253	3082	0.9956	84.169	915	0.9929	19.465	2757	0.9964	79.5981	621	0.9885	12.6938	3481	0.9982	101.643	1115	0.9809	24.3087
ECO_Q90ZR3_ORYLA_05800	1572	2126	0.9987	83.2131	4527	0.9994	138.024	1915	0.9981	79.2398	3003	0.9987	87.9757	1918	0.9975	80.2662	5216	0.9987	162.979
ECO_STXBP5L_05813	3138	2622	0.9879	51.4115	4	0.087	0.0610945	3088	0.9853	64.0106	0	0	0	3096	0.9863	64.906	0	0	0
ECO_BX539326.1_12201	6333	2992	0.9822	29.0692	0	0	0	2483	0.9811	25.5032	0	0	0	2584	0.9806	26.8423	0	0	0
ECO_NA_08785	1038	3977	0.9875	235.743	21	0.7611	0.969655	3348	0.9884	209.805	2	0.1734	0.0887345	2666	0.9865	168.966	18	0.6137	0.851771
ECO_NA_06425	5082	2431	0.9886	29.4328	1356	0.9904	12.7885	2035	0.9925	26.047	3715	0.9908	33.6654	1544	0.9662	19.9871	1560	0.9837	15.0778
ECO_NA_04528	1443	1316	0.9993	56.1139	52	0.8011	1.72716	2667	0.9993	120.222	13	0.5211	0.414894	3186	0.9993	145.25	17	0.7387	0.578669
ECO_NA_04182	3768	1843	0.9873	30.0951	543	0.9798	6.90692	1860	0.9987	32.1092	187	0.9199	2.28555	1828	0.9934	31.9155	577	0.9751	7.52164
ECO_SLC20A2_11012	2040	2876	0.999	86.744	1822	0.998	42.8069	2711	0.999	86.4424	1143	0.9931	25.8033	2729	0.999	88.0055	966	0.9966	23.2592
ECO_NA_06025	3816	3134	0.9997	50.5326	10	0.1889	0.125599	2600	0.9997	44.3192	2	0.0472	0.0241369	2696	0.999	46.4781	8	0.142	0.102974
ECO_EIF3F_02939	822	2087	0.9976	156.218	5891	0.9976	343.489	2274	0.9976	179.948	4160	0.9976	233.067	1962	0.9976	157.023	7197	0.9988	430.058
ECO_NA_13266	654	2480	0.8807	233.322	331	0.8777	24.2575	2399	0.8807	238.605	622	0.8761	43.7998	2164	0.8807	217.679	196	0.8716	14.7206
ECO_dock3_21653	6405	2953	0.9444	28.3678	1	0.0141	0.00748301	2561	0.9377	26.0086	2	0.0281	0.0143804	2658	0.9599	27.3006	0	0	0
ECO_NUP153_10051	5427	2671	0.9733	30.2827	1093	0.845	9.65285	2211	0.979	26.5006	797	0.8471	6.7633	2063	0.9215	25.0078	581	0.8487	5.25853
ECO_NA_16851	9276	2407	0.9908	15.966	1205	0.9751	6.22618	2439	0.9928	17.1032	506	0.926	2.51217	2167	0.9884	15.3686	641	0.9088	3.39426
ECO_RAPH1_09938	3675	3164	0.9995	52.9737	1239	0.994	16.1588	2712	0.9984	48.002	2855	0.997	35.7774	2383	0.9956	42.6583	1007	0.9867	13.4592
ECO_NA_14466	3216	3132	0.9904	59.922	1	0.028	0.0149032	3692	0.9913	74.6746	1	0.028	0.01432	3607	0.9925	73.7848	1	0.028	0.0152733
ECO_NA_16696	1275	2910	0.9969	140.431	0	0	0	2807	0.9859	143.205	0	0	0	2345	0.9961	120.996	0	0	0
ECO_HNRNPM_07547	2001	2806	0.9975	86.2822	570	0.9865	13.6528	2938	0.997	95.5063	358	0.965	8.2394	3345	0.9895	109.973	629	0.9855	15.4401
ECO_MDM4_18361	1512	2911	0.9954	118.46	693	0.9815	21.9673	2971	0.9993	127.814	838	0.9848	25.5242	3003	0.9993	130.659	459	0.9808	14.9111
ECO_NA_01785	4302	3090	0.9981	44.1946	36	0.4505	0.401077	2853	0.9993	43.1379	13	0.2517	0.139166	2785	0.9984	42.5884	7	0.1283	0.0799237
ECO_MAPK10_07501	1281	2914	0.9984	139.966	0	0	0	2678	0.9992	135.984	0	0	0	2828	0.9969	145.234	0	0	0
ECO_THOC4_03842	801	2267	0.9988	174.141	1010	0.9963	60.4344	2467	0.9988	200.338	888	0.9963	51.0552	2336	0.9975	191.857	743	0.9975	45.5621
ECO_C19H1orf216_21007	951	1940	0.9968	125.517	15	0.6919	0.755973	2345	0.9968	160.395	35	0.9064	1.69491	1950	0.9422	134.893	8	0.4942	0.413197
ECO_NA_07905	1746	1996	0.9393	70.3392	1481	0.9628	40.6543	1613	0.937	60.0921	554	0.9353	14.6125	1695	0.9399	63.8649	941	0.9376	26.4724
ECO_NA_00635	2433	2002	0.9963	50.6294	638	0.9873	12.5682	1992	0.9963	53.2567	443	0.991	8.38536	1861	0.9975	50.32	515	0.986	10.3971
ECO_NA_17231	5736	3575	0.9986	38.3484	23	0.2979	0.192183	2980	0.9997	33.7936	9	0.1412	0.0722592	2537	0.9908	29.097	6	0.0933	0.0513795
ECO_mphosph8_09869	2793	2462	0.9502	54.2373	800	0.9613	13.7282	2409	0.9538	56.1039	432	0.9363	7.12316	1998	0.962	47.061	371	0.9377	6.52455
ECO_NA_04322	2526	2546	0.9992	62.0163	14	0.3816	0.265638	2747	0.9996	70.738	0	0	0	2969	0.9992	77.3239	15	0.4466	0.291679
ECO_DUSP1_16554	1086	1315	0.9972	74.5035	1041	0.9936	45.9427	1221	0.9926	73.133	1667	0.9991	70.6912	498	0.9936	30.1673	3065	0.9972	138.627
ECO_Q8UUM2_ORYLA_01423	2514	1931	0.9936	47.2604	1137	0.996	21.6766	2172	0.992	56.1981	2723	0.9924	49.8818	2376	0.9956	62.1753	958	0.9924	18.7175
ECO_NA_08484	2574	2879	0.8807	68.8199	0	0	0	2628	0.9324	66.4116	0	0	0	2597	0.8776	66.3743	0	0	0
ECO_olmt30mmp_00019	1776	2459	0.9983	85.1915	264	0.9842	7.12453	2124	0.9983	77.7927	564	0.9938	14.625	2041	0.9977	75.6026	448	0.9966	12.3903
ECO_NA_19769	933	3226	0.9979	212.747	178	0.9957	9.14395	2561	0.9979	178.548	111	0.9668	5.479	2748	0.9979	193.763	146	0.9925	7.68633
ECO_NA_18123	2142	2559	0.9169	73.5075	44	0.7684	0.984529	1896	0.9155	57.5766	59	0.7059	1.26851	2364	0.9164	72.6047	4	0.1573	0.0917251
ECO_LGI3_06980	1647	2525	0.997	94.3297	0	0	0	2788	0.9982	110.11	0	0	0	2809	0.9982	112.2	0	0	0
ECO_TMEM145_02319	1494	3123	0.9839	128.618	0	0	0	2481	0.9859	108.02	0	0	0	2801	0.9859	123.339	6	0.2878	0.197264
ECO_NA_12511	8319	3381	0.9715	25.0066	49	0.2546	0.282306	3122	0.969	24.4112	26	0.2092	0.143934	2897	0.9721	22.9094	62	0.4136	0.366074
ECO_NA_06363	5157	2736	0.9969	32.6437	0	0	0	2322	0.9903	29.2882	0	0	0	2279	0.9872	29.0726	0	0	0
ECO_acsbg2_11589	2274	2852	0.9991	77.1685	159	0.9547	3.35121	2528	0.9965	72.3126	310	0.9688	6.27814	1492	0.9969	43.1633	35	0.5413	0.756006
ECO_PAQR6_11658	1242	3692	0.9984	182.903	101	0.8366	3.89758	2639	0.9992	138.212	28	0.7673	1.03824	2689	0.9976	142.431	14	0.5789	0.553674
ECO_lrmp_15310	4647	2560	0.9524	33.896	86	0.7256	0.886995	2613	0.9477	36.5758	12	0.1842	0.118924	2700	0.9875	38.2233	23	0.3099	0.24311
ECO_PRKCB_17089	2004	2389	0.999	73.3499	77	0.8932	1.84157	2209	0.9915	71.701	77	0.8608	1.76951	2264	0.998	74.3217	60	0.9696	1.47062
ECO_kdm6a_12450	4122	2091	0.9884	31.2124	470	0.9901	5.46494	1881	0.9886	29.683	389	0.9651	4.34612	1927	0.9884	30.7546	323	0.9716	3.84895
ECO_NA_05071	2715	3238	0.9974	73.3817	203	0.9853	3.58362	3208	0.9985	76.8585	38	0.7322	0.644575	3185	0.9974	77.1749	32	0.5897	0.578932
ECO_NA_10271	4881	2716	0.9998	34.2375	394	0.941	3.86886	2634	0.9994	35.1022	398	0.99	3.75521	2561	0.999	34.5173	305	0.9478	3.0693
ECO_NA_16288	2757	2256	0.9888	50.3481	1029	0.9757	17.8885	1812	0.9982	42.7512	566	0.9449	9.45452	1690	0.9949	40.3261	605	0.9771	10.7787
ECO_NA_10038	1308	2079	0.9962	97.7975	3806	0.9969	139.462	2267	0.9954	112.738	4167	0.9985	146.715	2338	0.9969	117.591	2291	0.9969	86.033
ECO_PTPN23_01972	5535	2432	0.8334	27.035	970	0.8347	8.39942	2037	0.8363	23.9387	875	0.8352	7.28032	1814	0.834	21.5604	559	0.8269	4.96069
ECO_ARID1B_00316	5829	2590	0.9588	27.3392	654	0.9388	5.37748	2145	0.9664	23.9365	441	0.9566	3.48421	2201	0.9751	24.8406	315	0.9192	2.65439
ECO_NA_07256	1002	1604	0.8663	98.4957	831	0.8633	39.7492	1898	0.8663	123.213	809	0.8653	37.1827	2493	0.8663	163.678	621	0.7615	30.4419
ECO_RSL24D1_15642	495	2539	0.9859	315.601	4934	0.9939	477.738	2441	0.996	320.767	2754	0.9919	256.223	2145	0.9919	285.075	7330	0.9939	727.355
ECO_nrcam_15748	3684	2810	0.9867	46.9318	0	0	0	2946	0.9834	52.0164	0	0	0	2500	0.9859	44.6434	2	0.0366	0.026666
ECO_numb_11561	1950	1439	0.9831	45.4053	471	0.9641	11.5766	1712	0.9897	57.1079	1386	0.9908	32.7332	1576	0.9872	53.169	349	0.9703	8.79101
ECO_DOCK8_10316	6159	2048	0.9956	20.4598	465	0.9657	3.61858	1723	0.9927	18.1971	341	0.9654	2.54979	1576	0.993	16.8338	396	0.9795	3.15815
ECO_RGS5_20532	558	2992	0.9158	329.92	1321	0.8674	113.466	2778	0.914	323.836	451	0.8513	37.2222	2109	0.9014	248.645	526	0.914	46.302
ECO_NA_08319	2568	2519	0.9871	60.3551	0	0	0	2453	0.9879	62.1341	0	0	0	2308	0.9883	59.1259	0	0	0
ECO_NA_06301	2172	3635	0.9397	102.973	32	0.6455	0.706131	2864	0.9415	85.771	79	0.7288	1.67505	1336	0.924	40.4653	81	0.8564	1.83178
ECO_lrp11_03615	2091	2358	0.999	69.3858	2	0.0861	0.0458428	2670	0.9971	83.0586	0	0	0	3165	0.9981	99.5764	0	0	0
ECO_NA_13457	2757	1442	0.9953	32.1817	393	0.988	6.83205	1625	0.9967	38.3393	122	0.9605	2.0379	1309	0.9949	31.2349	106	0.955	1.8885
ECO_NA_01266	1851	2947	0.9595	97.9613	2	0.0497	0.0517868	3013	0.9768	105.881	0	0	0	3699	0.9606	131.466	0	0	0
ECO_DMD_18969	10275	1985	0.9203	11.8867	113	0.1896	0.527099	2332	0.9661	14.763	23	0.0949	0.103087	2650	0.9713	16.9668	37	0.146	0.176875
ECO_NA_21416	5658	2753	0.9991	29.9381	2857	0.9998	24.2015	2290	0.9998	26.3269	1786	0.9979	14.5371	1766	0.9844	20.5336	1949	0.9998	16.9199
ECO_RAPGEF2_22450	4875	3075	0.9986	38.8107	701	0.9936	6.8919	2788	0.9969	37.2002	533	0.9805	5.03515	2450	0.9961	33.0619	455	0.9563	4.58442
ECO_heg_22934	2670	1001	0.9273	23.0677	377	0.924	6.76746	1552	0.9618	37.8101	492	0.927	8.48621	866	0.9213	21.3375	244	0.8974	4.48876
ECO_NA_13934	603	2622	0.9983	267.545	346	0.9784	27.5014	3275	0.9983	353.282	193	0.9602	14.7401	3655	0.9983	398.756	295	0.9917	24.0299
ECO_NA_20339	2049	2544	0.9736	76.3934	3	0.1074	0.0701738	2672	0.979	84.8246	37	0.3153	0.83161	2343	0.9785	75.2258	3	0.122	0.0719163
ECO_NA_06274	1029	3599	0.9397	215.203	5	0.3683	0.23289	3102	0.9397	196.089	9	0.4976	0.402798	2626	0.9679	167.887	7	0.4295	0.334141
ECO_ADAM23_15270	2352	2636	0.9996	68.9587	87	0.8193	1.77287	2800	0.9979	77.4369	314	0.9898	6.14826	3474	0.9979	97.1693	138	0.9026	2.88197
ECO_NA_03841	621	1199	0.9984	118.798	642	0.9823	49.5495	947	0.9968	99.1941	337	0.9614	24.9918	615	0.9968	65.1509	350	0.9678	27.6837
ECO_shank2_22809	4995	2516	0.9592	30.9925	26	0.3107	0.249479	2518	0.966	32.7905	0	0	0	2388	0.9672	31.4511	2	0.035	0.0196672
ECO_stip1_02808	1620	2467	0.9944	93.699	1862	0.9994	55.0884	2367	0.9944	95.0409	636	0.9944	18.0801	2238	0.9975	90.8828	1300	0.9957	39.4163
ECO_GNS_17914	1629	1688	0.9926	63.7576	623	0.9908	18.33	1224	0.9926	48.8751	711	0.9877	20.1006	1316	0.9926	53.1461	684	0.9877	20.6245
ECO_BCAR1_17047	2922	2679	0.975	56.4122	1659	0.976	27.2121	2088	0.9733	46.4812	867	0.9651	13.6647	1650	0.9709	37.1484	822	0.975	13.8178
ECO_EPB41L2_00319	3318	2634	0.9213	48.845	395	0.8162	5.70579	2611	0.8909	51.1868	261	0.7206	3.62263	2483	0.9256	49.2308	606	0.7619	8.97106
ECO_NA_02862	4020	2673	0.995	40.9123	345	0.9025	4.11328	2612	0.9975	42.2644	380	0.8915	4.35329	2597	0.9963	42.4994	220	0.8659	2.68809
ECO_NA_20293	1056	2706	0.9848	157.668	23	0.5777	1.0439	2482	0.9934	152.885	12	0.6506	0.523332	2386	0.9953	148.643	40	0.8343	1.86056
ECO_NA_12440	924	3258	0.9989	216.95	0	0	0	2512	0.9989	176.838	0	0	0	2923	0.9989	208.11	0	0	0
ECO_SRCAP_14847	6204	2300	0.8883	22.8106	672	0.8754	5.1915	2109	0.9073	22.1122	247	0.8359	1.83352	2037	0.8807	21.6001	436	0.8559	3.45193
ECO_NA_16211	2217	2432	0.9982	67.4961	331	0.9783	7.15579	2431	0.9964	71.3258	646	0.9968	13.4192	2557	0.9932	75.8755	258	0.9648	5.71613
ECO_PPP1R10_10693	2442	2096	0.991	52.8113	856	0.9967	16.8006	2191	0.9939	58.3612	414	0.9722	7.80755	1954	0.9975	52.64	727	0.9947	14.623
ECO_NA_12662	2538	3427	0.9543	83.0813	9	0.2108	0.16996	3362	0.9547	86.1655	0	0	0	3747	0.924	97.1245	2	0.0709	0.0387067
ECO_NA_12112	7116	2232	0.9836	19.2992	483	0.9206	3.25317	2492	0.9952	22.7792	48	0.4161	0.310646	2652	0.991	24.5174	294	0.9057	2.02936
ECO_odz4_11130	8505	2700	0.992	19.5331	30	0.2066	0.169061	2803	0.9885	21.4376	13	0.1001	0.0703929	2960	0.9944	22.8957	0	0	0
ECO_NA_06924	3345	2655	0.9997	48.837	4	0.0942	0.0573138	1919	0.9997	37.317	15	0.2813	0.206517	1730	0.9994	34.0241	9	0.2045	0.132158
ECO_hgs_16267	2283	2467	0.9413	66.4881	975	0.958	20.4689	2109	0.9531	60.0894	405	0.9886	8.16975	2292	0.9435	66.0458	657	0.9286	14.1354
ECO_NA_12007	405	2280	0.9951	346.386	6370	0.9951	753.841	3129	0.9975	502.548	7643	0.9975	869.098	3304	0.9951	536.688	7727	0.9901	937.138
ECO_ADAMTSL3_00874	5481	3024	0.9562	33.9471	19	0.2585	0.166146	3075	0.958	36.4933	8	0.1093	0.0672187	3095	0.934	37.1482	7	0.1138	0.0627315
ECO_UPF2_02330	3693	2158	0.9989	35.9545	596	0.9976	7.73504	2105	0.9992	37.0766	284	0.9913	3.54159	2136	0.9989	38.0503	471	0.9894	6.26454
ECO_NA_13815	2763	2708	0.9978	60.3043	78	0.9113	1.35304	2401	0.9949	56.5247	55	0.6261	0.91673	2055	0.9946	48.9291	79	0.827	1.40441
ECO_kif3a_01720	2103	3018	0.981	88.3	113	0.9344	2.57534	3165	0.9815	97.8953	111	0.8902	2.43077	2875	0.9819	89.9363	113	0.9182	2.63929
ECO_NDUFV1_07405	1344	2789	0.994	127.682	1353	0.9933	48.2496	2733	0.9978	132.272	1456	0.9978	49.891	2378	0.9993	116.399	1437	0.9985	52.5176
ECO_NA_05417	3000	1298	0.99	26.6216	5542	0.9987	88.5402	1690	0.9963	36.6431	6608	0.9993	101.44	1160	0.983	25.4374	11651	0.9993	190.761
ECO_NA_12387	2670	2691	0.87	62.0131	27	0.4914	0.484672	2649	0.8618	64.5354	14	0.3431	0.241477	2519	0.8843	62.066	4	0.1315	0.0735862
ECO_PHF2_10280	3264	2222	0.9988	41.8866	441	0.9933	6.47566	2333	0.9988	46.4935	128	0.8931	1.80601	2629	0.9991	52.9879	292	0.9963	4.39421
ECO_CDK5R2_05827	888	3098	0.9989	214.659	0	0	0	2555	0.9989	187.157	0	0	0	2576	0.9989	190.84	0	0	0
ECO_NA_15695	3624	2288	0.9942	38.8462	577	0.9087	7.63103	2212	0.9934	39.7031	560	0.8706	7.11639	2172	0.9959	39.4283	358	0.896	4.85224
ECO_NA_00351	666	2520	0.9985	232.813	19625	0.9955	1412.31	2078	0.9955	202.954	23786	0.997	1644.78	1665	0.997	164.466	9496	0.997	700.349
ECO_stxbp5a_13878	3525	2727	0.9767	47.6	1	0.0255	0.0135968	2587	0.9773	47.738	8	0.1532	0.104518	2612	0.9782	48.7473	6	0.1427	0.0836065
ECO_NA_04558	6366	2359	0.9994	22.8004	876	0.9986	6.59527	2170	0.9989	22.1728	460	0.9592	3.32775	2347	0.9995	24.254	657	0.9936	5.06928
ECO_ATP9A_21210	3132	2712	0.9904	53.2781	228	0.9467	3.48906	2669	0.9898	55.4312	244	0.9687	3.5878	2942	0.9888	61.7956	236	0.9438	3.70116
ECO_unknown_21514	606	2096	0.9983	212.814	0	0	0	2977	0.9983	319.546	0	0	0	2560	0.9983	277.91	4	0.2904	0.324216
ECO_Q8AYQ1_ORYLA_02258	432	14630	0.8773	2083.73	75945	0.9977	8425.79	4673	0.8773	703.622	4412	0.9977	470.34	950	0.7245	144.669	1572	0.9977	178.738
ECO_KIAA1211_16834	3591	3047	0.9415	52.2081	8	0.108	0.106775	2932	0.9451	53.1099	4	0.0966	0.0512985	2661	0.9385	48.749	15	0.2693	0.205175
ECO_UHRF1BP1L_07144	4290	2370	0.9918	33.9916	1780	0.9911	19.8865	1845	0.9916	27.9748	1285	0.9911	13.7945	2085	0.9779	31.9731	493	0.9727	5.64465
ECO_NA_00993	1071	2028	0.9897	116.509	495	0.9897	22.1519	1767	0.9907	107.318	808	0.9907	34.7442	1687	0.9935	103.624	673	0.986	30.8655
ECO_NA_00591	1698	2220	0.9988	80.4445	171	0.9971	4.82674	2219	0.9994	85.0055	15	0.5565	0.40683	2381	0.9988	92.2483	39	0.8645	1.12817
ECO_slc25a5_13704	897	3163	0.99	216.964	11	0.5897	0.587754	3020	0.9967	218.999	12	0.4504	0.616096	3217	0.9989	235.937	9	0.4437	0.492831
ECO_NA_02910	1071	2266	0.9963	130.182	0	0	0	2236	0.9972	135.803	0	0	0	3086	0.9981	189.558	0	0	0
ECO_NA_17716	7590	2460	0.9953	19.9423	1438	0.9872	9.08056	2500	0.9974	21.4252	751	0.9804	4.55678	2978	0.9983	25.8119	878	0.9834	5.68199
ECO_myl12.2_22555	519	2007	0.9942	237.936	3482	0.9981	321.556	2654	0.9981	332.63	2470	0.9904	219.174	2365	0.9981	299.778	2898	0.9981	274.27
ECO_ogdh_12911	3075	3087	0.9984	61.7693	1191	0.9974	18.5636	2416	0.999	51.1069	920	0.9967	13.7785	3082	0.999	65.9362	1198	0.9984	19.1364
ECO_CLPB_05306	2028	2256	0.9956	68.4466	1493	0.999	35.2848	2072	0.9975	66.4583	407	0.9941	9.24243	1790	0.998	58.066	296	0.9872	7.16921
ECO_NA_22494	2502	2010	0.9009	49.4299	91	0.7962	1.74321	2351	0.8981	61.1213	33	0.6131	0.607416	2906	0.8997	76.4091	108	0.8625	2.12024
ECO_ATP6V1C1_10037	1308	2454	0.9419	115.438	188	0.9174	6.88883	2726	0.9457	135.564	116	0.9151	4.08423	2695	0.9465	135.546	168	0.9388	6.30884
ECO_NA_20165	459	2458	0.9935	329.496	7456	0.9956	778.554	2450	0.9956	347.201	5672	0.9978	569.093	2211	0.9978	316.893	5608	0.9935	600.127
ECO_creb3l3l_10336	1476	2091	0.9966	87.1663	375	0.9722	12.177	2385	0.9959	105.106	318	0.9743	9.92203	2438	0.9925	108.664	533	0.9953	17.7373
ECO_sept8a_06858	1263	2261	0.996	110.148	486	0.996	18.4429	2101	0.9984	108.206	261	0.9945	9.51693	2134	0.9968	111.155	432	0.9881	16.8007
ECO_NA_16360	5814	1901	0.9983	20.1181	36	0.3667	0.296772	1803	0.994	20.172	20	0.2711	0.158422	1682	0.9938	19.0321	2	0.0217	0.0168967
ECO_RPS19_02298	243	2340	0.9877	592.503	4927	0.9959	971.788	1919	0.9918	513.684	3770	0.9959	714.488	1589	0.9877	430.184	3835	0.9918	775.188
ECO_RPL34_19994	354	2230	0.9915	387.599	8231	0.9944	1114.41	2228	0.9915	409.392	5552	0.9915	722.281	2176	0.9944	404.382	6892	0.9972	956.29
ECO_ankrd28_16079	3960	2583	0.998	40.1338	388	0.9823	4.69604	2133	0.9987	35.0367	144	0.7346	1.67466	1779	0.9972	29.5541	133	0.8864	1.6497
ECO_NA_03533	2451	2249	0.9951	56.4582	0	0	0	1870	0.9963	49.6279	0	0	0	1150	0.989	30.8668	0	0	0
ECO_ncam1b_21997	2550	2773	0.9824	66.9099	0	0	0	2746	0.9816	70.0467	0	0	0	3151	0.9816	81.2914	1	0.0353	0.0192623
ECO_GLRB_12515	1506	2839	0.9947	115.99	2	0.1195	0.0636503	2742	0.9954	118.432	2	0.1195	0.0611596	2756	0.9854	120.39	0	0	0
ECO_NA_14164	783	2958	0.9987	232.443	557	0.9949	34.0949	3367	0.9987	279.71	219	0.9911	12.8808	3545	0.9974	297.846	302	0.9962	18.9449
ECO_CHD6_07552	8673	2478	0.9983	17.5798	244	0.7757	1.34839	2263	0.9988	16.9724	271	0.835	1.439	2332	0.9919	17.6887	196	0.8154	1.11003
ECO_TRPC1_08775	2523	2598	0.998	63.3582	1	0.0713	0.0189967	2719	0.9925	70.1002	0	0	0	3446	0.9988	89.8534	2	0.0523	0.0389368
ECO_MBP_20854	447	3241	0.9911	446.121	28	0.9418	3.00224	2542	0.9911	369.909	9	0.8859	0.927246	3082	0.9888	453.588	7	0.7002	0.769198
ECO_CNKSR2_04562	2082	2449	0.9721	72.3751	0	0	0	3207	0.9731	100.195	2	0.0865	0.0442394	3952	0.9721	124.874	0	0	0
ECO_setd2_16936	7737	2623	0.9915	20.8596	1078	0.9935	6.67793	2456	0.9996	20.6482	419	0.914	2.49403	2483	0.9999	21.1126	660	0.9608	4.19005
ECO_SERPINI1_05067	1251	2817	0.9976	138.551	1	0.0719	0.0383123	2571	0.9984	133.682	4	0.1711	0.147252	3130	0.9992	164.598	2	0.1439	0.0785273
ECO_IGSF3_22853	3528	3128	0.8863	54.553	121	0.7423	1.64381	2734	0.8861	50.4077	80	0.7509	1.04429	2308	0.9221	43.0372	37	0.6066	0.515135
ECO_NA_02263	3234	2348	0.9978	44.6724	459	0.992	6.80249	1864	0.9969	37.4915	740	0.9969	10.5378	1650	0.9978	33.5645	400	0.9947	6.0753
ECO_tubb5_04447	1335	3285	0.9978	151.403	136	0.9663	4.88262	2967	0.9985	144.565	44	0.9086	1.51786	3368	0.9993	165.969	155	0.9798	5.70293
ECO_NA_20473	1665	2475	0.997	91.4622	2	0.1015	0.057572	2386	0.9958	93.2145	2	0.0955	0.0553192	2873	0.9976	113.516	6	0.2685	0.177005
ECO_sypa_18402	801	2541	0.9988	195.188	0	0	0	2321	0.9988	188.482	0	0	0	1982	0.9988	162.783	1	0.1124	0.0613218
ECO_NA_10421	7440	2866	0.9997	23.702	60	0.4509	0.386522	2829	0.9996	24.7336	4	0.0367	0.0247598	2650	0.9996	23.432	4	0.0452	0.026408
ECO_heatr5a_14234	6039	2330	0.994	23.7395	503	0.9266	3.99207	1633	0.9964	17.5893	311	0.9467	2.37168	1890	0.9924	20.5889	270	0.8935	2.19607
ECO_ALAS1_03227	1878	2875	0.9984	94.194	6160	0.9995	157.21	2084	0.9984	72.1821	3823	0.9995	93.7494	1834	0.9984	64.2452	4223	0.9995	110.452
ECO_MON2_09494	4932	2204	0.9974	27.496	846	0.9838	8.22134	2028	0.997	26.7468	462	0.9793	4.31399	2358	0.9927	31.4527	561	0.9542	5.58711
ECO_spock3_01680	1002	2277	0.991	139.822	410	0.982	19.6115	2008	0.988	130.354	663	0.984	30.4723	2180	0.998	143.128	2155	0.989	105.64
ECO_DYRK1A_21977	2130	2090	0.9836	60.3737	1150	0.985	25.877	2256	0.9972	68.8949	854	0.9873	18.4645	2082	0.9831	64.304	810	0.9836	18.679
ECO_MKNK2_11596	1383	692	0.9805	30.7868	1646	0.9805	57.0431	972	0.979	45.7163	2890	0.9841	96.2355	570	0.9819	27.1137	879	0.979	31.2187
ECO_ZC3H13_03247	5022	2300	0.9926	28.1794	589	0.9719	5.62126	2164	0.9974	28.029	333	0.9679	3.05371	1870	0.9819	24.4964	473	0.9799	4.62628
ECO_DYNC1I1_16096	1896	2520	0.9995	81.7792	0	0	0	2308	0.9995	79.1817	0	0	0	2216	0.9984	76.8897	0	0	0
ECO_stmn4_03147	558	3029	0.9982	334	0	0	0	2845	0.9946	331.646	0	0	0	2784	0.9946	328.225	0	0	0
ECO_B6IDF8_ORYLA_14527	1815	2620	0.9482	88.8189	0	0	0	2722	0.9532	97.5526	0	0	0	2300	0.9526	83.3658	0	0	0
ECO_NA_19875	1734	1188	0.9919	42.1549	1236	0.9925	34.1637	1355	0.9942	50.8297	2027	0.9942	53.835	969	0.9902	36.763	535	0.9827	15.1549
ECO_CS_08702	1371	2364	0.9934	106.094	1009	0.992	35.2735	2870	0.9934	136.167	1446	0.9934	48.5725	3313	0.9934	158.972	969	0.9934	34.7164
ECO_NA_12537	2340	3423	0.9573	90.0061	3	0.0684	0.061447	3711	0.9282	103.158	4	0.138	0.0787234	3467	0.9581	97.4708	84	0.7991	1.76324
ECO_NA_11066	2676	2010	0.9963	46.2158	0	0	0	3366	0.9985	81.8192	0	0	0	3983	0.9985	97.9176	0	0	0
ECO_ZNF646_13503	4350	2532	0.994	35.8142	647	0.9823	7.1287	2021	0.9938	30.2207	354	0.9784	3.74778	1764	0.9931	26.6776	397	0.9761	4.4828
ECO_tmem30a_01645	1116	2524	0.9955	139.157	608	0.9901	26.1117	2422	0.9964	141.168	386	0.9901	15.9288	2246	0.9973	132.398	354	0.9964	15.5807
ECO_NA_02253	3579	3591	0.9961	61.7354	2	0.0503	0.0267833	2286	0.9947	41.5472	0	0	0	1825	0.9955	33.5458	4	0.0738	0.0548967
ECO_SLITRK4_04023	2592	2430	0.9988	57.6836	4	0.0918	0.073964	2218	0.9977	55.6614	0	0	0	2281	0.9988	57.8931	2	0.0498	0.0379003
ECO_NA_22808	9777	2150	0.9478	13.5305	1260	0.9511	6.17675	2348	0.9691	15.6214	1248	0.9396	5.87853	2354	0.9567	15.8394	1121	0.9197	5.63181
ECO_tob1b_15982	1017	1803	0.998	109.083	462	0.9971	21.7729	2199	0.998	140.647	893	0.9971	40.4381	2170	0.998	140.37	465	0.9912	22.4584
ECO_kdm6bb_17656	3828	1934	0.7678	31.086	46	0.3618	0.575945	1825	0.8059	31.0112	36	0.4582	0.433102	1558	0.7471	26.7752	49	0.408	0.628741
ECO_EIF4G3_12962	4605	2688	0.9998	35.9154	758	0.9965	7.88924	2147	0.9987	30.327	514	0.9904	5.14036	2390	0.9998	34.1433	410	0.9935	4.37323
ECO_DDB1_19246	3453	2422	0.9893	43.1577	947	0.9864	13.1446	2049	0.9875	38.5987	524	0.9829	6.98867	2184	0.9902	41.6095	647	0.9838	9.20355
ECO_arglu1a_00866	807	2574	0.995	196.253	490	0.9963	29.1017	2556	0.9988	206.022	426	0.9888	24.3106	2662	0.9975	217.006	487	0.9938	29.6417
ECO_NA_11392	2613	2981	0.9763	70.1946	16	0.3819	0.293478	2441	0.9759	60.7653	4	0.0647	0.0704986	2332	0.9755	58.7119	6	0.1642	0.112787
ECO_NA_04858	852	2400	0.9988	173.322	878	0.9988	49.3913	2573	0.9977	196.439	610	0.9965	32.9724	2719	0.9977	209.945	448	0.9953	25.8277
ECO_NARS_12710	1650	2640	0.9061	98.4466	337	0.8933	9.78907	1984	0.9261	78.2141	254	0.8812	7.0894	2210	0.9552	88.114	461	0.8794	13.7235
ECO_ifrd1_20939	1545	2347	0.978	93.4685	750	0.9767	23.2663	2512	0.9799	105.759	5974	0.9845	178.072	2655	0.9799	113.051	842	0.9786	26.769
ECO_NA_06550	4485	2305	0.9848	31.622	355	0.9204	3.79369	2087	0.9882	30.2682	203	0.9213	2.08446	1694	0.9962	24.8478	281	0.8907	3.07745
ECO_KCNJ10_12334	1053	2636	0.83	154.027	0	0	0	2647	0.831	163.513	0	0	0	3635	0.83	227.098	0	0	0
ECO_NA_09765	1896	2719	0.9984	88.2372	830	0.9984	20.9814	2594	0.9995	88.9936	470	0.9968	11.4161	3034	0.9995	105.272	445	0.9942	11.5284
ECO_ZNF804A_04673	4167	1877	0.9834	27.7154	2	0.0432	0.0230039	2672	0.9875	41.71	0	0	0	2730	0.9849	43.0999	0	0	0
ECO_cry1a_13062	1887	1624	0.9979	52.9535	499	0.9984	12.6743	1835	0.9979	63.2545	229	0.9873	5.58886	2609	0.9979	90.9576	233	0.9857	6.06501
ECO_NA_23006	5112	1501	0.9967	18.0664	1085	0.9896	10.1727	1859	0.9998	23.6546	975	0.9928	8.78362	949	0.9978	12.2127	872	0.9906	8.37864
ECO_DENND4C_20002	5529	2820	0.9993	31.3822	1264	0.9993	10.9571	2064	0.9989	24.2823	902	0.9984	7.51311	1415	0.9976	16.8363	949	0.9973	8.43077
ECO_KDM1A_12062	2574	2724	0.9837	65.1148	354	0.9514	6.59159	2290	0.9837	57.8701	103	0.9254	1.84284	2035	0.981	52.0107	252	0.927	4.80883
ECO_NA_13881	3474	3125	0.9977	55.3479	0	0	0	2737	0.9994	51.2475	0	0	0	2929	0.9983	55.4659	0	0	0
ECO_NA_08596	2172	136	0.8646	3.85265	117	0.6984	2.58179	145	0.8117	4.34246	12	0.285	0.254438	134	0.7647	4.05865	39	0.4222	0.881967
ECO_NA_18261	1077	2390	0.9916	136.541	1314	0.9972	58.4757	2544	0.9991	153.649	507	0.9935	21.6796	1725	0.9972	105.368	292	0.9954	13.3173
ECO_NA_20332	2844	2297	0.9993	49.6949	0	0	0	2439	0.9986	55.784	0	0	0	2461	0.9993	56.927	0	0	0
ECO_tcf7l2_06461	1830	3619	0.9831	121.68	199	0.941	5.21192	2917	0.9836	103.684	136	0.8803	3.42253	2392	0.9814	85.9898	230	0.9328	6.1734
ECO_EIF3E_16994	1776	2052	0.9414	71.0911	6270	0.7917	169.208	2035	0.9482	74.533	4732	0.6588	122.705	2121	0.9437	78.5659	8744	0.8891	241.833
ECO_ITFG1_05622	1740	2140	0.9644	75.6738	238	0.9264	6.55576	1864	0.9655	69.6825	190	0.9477	5.0288	1954	0.9667	73.8775	234	0.9368	6.60563
ECO_ctsd_08314	1146	2445	0.986	131.273	737	0.9825	30.8232	2102	0.986	119.31	720	0.9843	28.9339	1995	0.986	114.524	3706	0.986	158.843
ECO_CLASP1_12406	4614	2321	0.9952	30.9513	341	0.9237	3.54219	1982	0.9948	27.9417	342	0.9144	3.41357	2030	0.9937	28.9438	240	0.8899	2.55494
ECO_mibp2_12045	594	2982	0.9983	308.889	5928	0.9983	478.318	2422	0.9983	265.225	539	0.9933	41.789	1872	0.9983	207.327	1225	0.9933	101.297
ECO_flt3_17035	3051	524	0.9941	10.5674	679	0.9967	10.6665	537	0.9902	11.4488	412	0.9905	6.21892	444	0.9849	9.57365	1449	0.9934	23.3278
ECO_NA_22918	2685	2678	0.9598	61.3687	4	0.1244	0.0714021	2675	0.9561	64.8047	3	0.1006	0.0514561	2473	0.9579	60.5922	0	0	0
ECO_DDX42_09644	2751	2046	0.9982	45.761	464	0.9724	8.08393	2496	0.9967	59.0176	415	0.9444	6.94732	2511	0.9989	60.0472	695	0.9618	12.4091
ECO_NA_22727	405	2628	0.7975	399.256	1317	0.7975	155.857	2734	0.9481	439.107	861	0.7975	97.9057	2519	0.8	409.176	970	0.7975	117.643
ECO_RNF157_19786	2217	2777	0.9305	77.071	134	0.8926	2.89691	2140	0.9305	62.7878	123	0.9071	2.55505	2063	0.9319	61.2167	92	0.8954	2.03831
ECO_COPB1_10922	2862	2340	0.9951	50.3068	1637	0.9983	27.4141	2501	0.9983	56.8423	1101	0.999	17.7165	2783	0.9993	63.9706	1051	0.9965	18.0377
ECO_RLF_12099	5409	2253	0.9948	25.6286	1408	0.9895	12.4762	2129	0.9987	25.6027	165	0.8377	1.40484	2159	0.9945	26.2586	690	0.9795	6.26585
ECO_tefb_15838	1131	1225	0.9982	66.643	220	0.9947	9.323	1456	0.9956	83.7387	226	0.9478	9.2025	2587	0.9938	150.477	227	0.9629	9.8585
ECO_NA_12196	399	1353	0.985	208.644	17	0.9248	2.04207	2993	0.9975	487.934	13	0.7419	1.50048	3540	0.9975	583.67	55	0.9073	6.77076
ECO_NA_01082	6240	2586	0.9683	25.4991	32	0.3566	0.245788	2260	0.9984	23.5587	16	0.2032	0.118085	2762	0.9801	29.119	38	0.3987	0.299121
ECO_PCDH19_22053	3315	3073	0.994	57.0374	16	0.3946	0.23133	2374	0.9946	46.5827	2	0.0543	0.0277847	2398	0.9994	47.5885	2	0.0356	0.0296343
ECO_NA_01055	1230	3105	0.9496	155.324	2	0.1463	0.0779328	2662	0.952	140.777	0	0	0	2625	0.961	140.398	5	0.2862	0.19967
ECO_dpysl2b_04094	1947	3712	0.9964	117.307	75	0.7904	1.84625	3496	0.9969	116.797	89	0.7704	2.10515	2857	0.9964	96.5341	42	0.7072	1.05957
ECO_NA_21972	1851	2854	0.9995	94.8699	342	0.9768	8.85554	2850	0.9968	100.153	363	0.9924	9.0315	2749	0.9989	97.7023	487	0.9914	12.9232
ECO_NA_19716	4959	2566	0.9984	31.8378	8	0.1432	0.0773199	2441	0.9986	32.0185	4	0.0726	0.0371472	2493	0.9994	33.0723	2	0.0341	0.01981
ECO_NA_12333	1182	1255	0.7809	65.3292	110	0.7631	4.46037	1604	0.8638	88.2702	47	0.7606	1.83122	1199	0.8638	66.7326	14	0.5567	0.581779
ECO_CAPZB_04845	819	2006	0.9976	150.705	911	0.9976	53.3126	1881	0.9963	149.394	951	0.9963	53.4757	1865	0.9988	149.807	814	0.9976	48.8189
ECO_NA_12118	4680	2781	0.9662	36.5625	56	0.6231	0.573505	2615	0.9675	36.3457	277	0.9013	2.7258	2356	0.9684	33.1182	59	0.5955	0.619233
ECO_NA_17788	3588	2912	0.9849	49.9367	42	0.7107	0.561038	2257	0.9771	40.9172	35	0.5329	0.449237	2214	0.9855	40.594	68	0.6538	0.930903
ECO_sept8a_01731	1251	2411	0.9944	118.583	96	0.9744	3.67798	3085	0.9944	160.408	12	0.4876	0.441757	3418	0.9984	179.743	13	0.4996	0.510427
ECO_srsf5b_07431	885	3263	0.9966	226.858	339	0.9853	18.3591	2102	0.991	154.496	277	0.9785	14.4144	2605	0.9944	193.643	504	0.9955	27.9727
ECO_NA_17358	3357	2532	0.9976	46.408	621	0.9783	8.86616	2168	0.9994	42.0083	252	0.9756	3.45708	1981	0.9997	38.8213	426	0.9806	6.23313
ECO_NA_08090	3699	2354	0.9473	39.1564	2	0.0435	0.0259144	2563	0.9438	45.0704	1	0.0243	0.0124502	2871	0.9224	51.0606	4	0.0973	0.0531158
ECO_chd8_07954	7500	2445	0.9939	20.0585	688	0.972	4.39666	2238	0.9971	19.41	314	0.9039	1.92809	2835	0.996	24.8673	442	0.9796	2.89473
ECO_NA_06161	5529	2629	0.9982	29.2567	50	0.4916	0.43343	2753	0.9987	32.3882	43	0.5064	0.358164	2942	0.9971	35.0052	208	0.9448	1.84784
ECO_pfn1_11836	501	109	0.4391	13.3866	83	0.7984	7.94028	49	0.6248	6.36188	7	0.4232	0.643458	142	0.5529	18.6461	99	0.6627	9.70611
ECO_GRM3_06901	2682	2577	0.9996	59.1203	2	0.0671	0.035741	2393	0.9996	58.0378	0	0	0	2137	0.9996	52.4182	0	0	0
ECO_LMTK2_05882	4671	2245	0.9902	29.5725	602	0.9709	6.17706	2125	0.9906	29.5921	455	0.9827	4.48602	1915	0.9861	26.9709	262	0.9505	2.75511
ECO_CCAR1_21833	3612	2644	0.9986	45.0396	1088	0.9972	14.437	2649	0.9997	47.7047	518	0.9831	6.60453	2066	0.9992	37.6287	503	0.9983	6.84019
ECO_NA_22353	4236	2736	0.9832	39.7412	20	0.3501	0.226292	2477	0.9849	38.0362	36	0.4577	0.391387	2390	0.995	37.1175	40	0.55	0.463822
ECO_FAM193A_17073	4776	2420	0.9983	31.1768	912	0.9897	9.15221	2232	0.9975	30.3989	649	0.9952	6.25807	2273	0.9966	31.3092	655	0.9952	6.73635
ECO_NA_20678	1983	2186	0.9924	67.8279	1112	0.996	26.8768	2205	0.997	72.3291	1630	0.997	37.8551	1945	0.9995	64.5258	1568	0.9939	38.8393
ECO_TP53BP1_08307	5052	2712	0.9986	33.0299	198	0.8765	1.87844	2465	0.9952	31.7381	157	0.8579	1.43119	2672	0.9966	34.7944	181	0.8573	1.7598
ECO_NA_15166	1233	2582	0.9984	128.847	270	0.9878	10.4953	2594	0.9984	136.847	231	0.9968	8.62797	2474	0.9976	132	157	0.9773	6.25438
ECO_DYNC1LI1_16158	1458	2384	0.9986	100.607	329	0.9925	10.8152	2211	0.9986	98.6412	180	0.9904	5.68558	2442	0.9993	110.186	157	0.987	5.2892
ECO_NA_20845	1869	2239	0.9203	73.7099	499	0.9133	12.7964	1871	0.9208	65.1166	11126	0.923	274.151	1804	0.9197	63.4986	779	0.9203	20.4727
ECO_NA_17547	963	1839	0.9979	117.5	343	0.9979	17.0712	1626	0.9979	109.83	161	0.9958	7.69945	1469	0.9979	100.353	157	0.9657	8.00795
ECO_NA_06535	5418	2132	0.887	24.2119	618	0.935	5.46695	2561	0.9579	30.7467	761	0.9354	6.46853	2809	0.9635	34.1075	569	0.9372	5.15847
ECO_WNK2_07073	6018	2710	0.955	27.7075	1015	0.8973	8.08368	2544	0.9478	27.4974	7232	0.9727	55.3434	2675	0.9477	29.2421	840	0.9397	6.85606
ECO_NA_12899	4179	2526	0.9091	37.1913	64	0.3029	0.734012	2097	0.9045	32.6402	55	0.2469	0.606108	2644	0.9249	41.6223	23	0.1862	0.270336
ECO_BAG6_11699	3579	2323	0.9986	39.9363	985	0.995	13.1908	2048	0.9992	37.2216	1617	0.9955	20.8069	2242	0.9989	41.2108	814	0.9955	11.1715
ECO_dlg1l_03720	2655	2392	0.9228	55.4342	228	0.8377	4.11591	2460	0.9145	60.2695	348	0.867	6.03635	2378	0.9228	58.9229	182	0.8267	3.36709
ECO_ptprz1_01641	5694	2598	0.922	28.0739	0	0	0	2363	0.9352	26.9944	0	0	0	2113	0.9721	24.4129	0	0	0
ECO_PCDH11Y_15114	3837	2737	0.9755	43.8898	3	0.0678	0.0374736	2503	0.9773	42.4323	24	0.4102	0.288058	2697	0.9778	46.2408	64	0.7144	0.819287
ECO_KIAA1279_13452	1914	2643	0.9969	84.9642	386	0.9995	9.66587	3115	0.9995	105.863	288	0.9822	6.92964	3261	0.9974	112.084	328	0.9979	8.41743
ECO_C3orf63_21468	4920	2068	0.9815	25.8622	614	0.9724	5.98134	2040	0.9811	26.9707	729	0.9768	6.82374	2109	0.9815	28.1999	467	0.976	4.66229
ECO_SPOCK1_02638	1236	2975	0.9984	148.098	404	0.9951	15.666	2190	0.9984	115.253	19	0.6028	0.707938	2579	0.9984	137.268	120	0.9531	4.76882
ECO_MTHFD2_17556	1017	1018	0.9971	61.5896	454	0.9971	21.3959	1224	0.999	78.2867	323	0.998	14.6265	851	0.9961	55.0485	133	0.9921	6.4236
ECO_NA_18905	2850	2246	0.9979	48.4893	625	0.98	10.5107	1995	0.9961	45.5329	895	0.9993	14.4623	1929	0.9968	44.5271	527	0.9933	9.08267
ECO_NA_13089	990	1802	0.9949	111.995	1187	0.9949	57.466	1742	0.9869	114.456	2979	0.996	138.578	1699	0.996	112.9	2267	0.9949	112.477
ECO_NA_04118	3036	1826	0.9387	37.0067	472	0.9223	7.45136	2001	0.9562	42.8719	910	0.9186	13.8038	2155	0.9453	46.6963	519	0.9219	8.39679
ECO_SMG5_11657	3375	2180	0.9923	39.7433	1076	0.9881	15.2804	2039	0.9935	39.298	726	0.9917	9.90656	2047	0.9935	39.9007	468	0.9793	6.81114
ECO_NA_16809	3588	2476	0.9975	42.4599	38	0.6251	0.507606	2414	0.9989	43.7635	10	0.2085	0.128353	2317	0.9983	42.4825	80	0.8799	1.09518
ECO_rplp2_05733	348	2214	0.7787	391.453	7978	0.7816	1098.78	2802	0.7816	523.741	7374	0.7845	975.852	2229	0.7816	421.374	5083	0.7816	717.445
ECO_AP3B2_20922	2967	2811	0.999	58.294	0	0	0	2445	0.9976	53.6029	2	0.0607	0.0310436	2540	0.9946	56.3187	0	0	0
ECO_GIGYF2_10562	3645	2190	0.9937	36.9681	1306	0.9915	17.1728	2022	0.9942	36.0837	867	0.9783	10.9542	2191	0.9945	39.5441	808	0.9962	10.8883
ECO_nlgn4a_16379	2454	2700	0.9976	67.6971	0	0	0	2289	0.9931	60.6734	4	0.1064	0.0750663	2126	0.9935	56.9935	4	0.13	0.0800632
ECO_tsc1b_04087	3822	2375	0.9775	38.2344	1169	0.9759	14.6595	2369	0.9809	40.3183	457	0.9647	5.50662	2158	0.984	37.1447	627	0.9516	8.05795
ECO_rasgef1ba_17709	1662	2465	0.8267	91.2571	682	0.8237	19.6675	2048	0.8791	80.1542	499	0.8249	13.827	1931	0.8261	76.4342	805	0.8237	23.791
ECO_CT956064.3_00417	387	2996	0.8941	476.334	2612	0.8915	323.488	2427	0.9121	407.93	1292	0.907	153.749	1121	0.6382	190.56	909	0.8941	115.372
ECO_NA_10000	408	2207	0.9975	332.83	1452	0.9975	170.57	2306	0.9975	367.643	1879	0.9951	212.093	2271	0.9951	366.179	19948	0.9975	2401.52
ECO_NA_18994	1239	1512	0.9266	75.0864	608	0.9217	23.5195	1299	0.9257	68.197	279	0.9015	10.3703	1161	0.9257	61.645	483	0.9249	19.148
ECO_CAMK2N2_13826	702	2877	0.9131	252.164	7	0.5185	0.477921	2817	0.8989	261.022	2	0.2564	0.131206	2043	0.9003	191.456	13	0.7749	0.909607
ECO_NA_02268	552	1644	0.9982	183.25	1800	0.9964	156.289	3611	0.9982	425.516	1364	0.9982	113.798	3712	0.9982	442.39	0	0	0
ECO_NF1_04911	6537	2148	0.9662	20.2179	804	0.9637	5.89485	2122	0.9674	21.1152	732	0.9607	5.15694	2089	0.976	21.0231	437	0.9533	3.2836
ECO_PUF60_09284	1566	2459	0.9962	96.6157	785	0.9936	24.0255	2248	0.9943	93.3753	750	0.9336	22.0561	2031	0.9796	85.3208	562	0.9291	17.6276
ECO_ITGAL_06771	3345	467	0.9722	8.59017	238	0.9516	3.41017	510	0.9626	9.91748	124	0.8709	1.7072	542	0.9124	10.6596	250	0.9339	3.67106
ECO_NA_06292	2016	2041	0.995	62.2921	0	0	0	1681	0.9965	54.2381	0	0	0	1664	0.998	54.3	3	0.1339	0.0730935
ECO_SF3B2_10113	2748	2119	0.9374	47.4455	781	0.936	13.6216	2083	0.9363	49.306	389	0.9345	6.51918	1298	0.9378	31.0738	246	0.8916	4.3971
ECO_unknown_21130	912	2951	0.9879	199.093	0	0	0	2242	0.9879	159.907	0	0	0	2311	0.9825	166.702	2	0.193	0.107717
ECO_sez6l_18546	2301	2550	0.9852	68.1874	0	0	0	2387	0.9865	67.4781	0	0	0	2191	0.9857	62.6415	0	0	0
ECO_setd1a_09651	6534	2482	0.993	23.3724	868	0.9928	6.36702	2158	0.9927	21.4832	357	0.966	2.51622	2032	0.9923	20.4588	494	0.9521	3.7136
ECO_NA_06574	4563	2667	0.9989	35.9628	50	0.5308	0.525188	2232	0.9985	31.8179	22	0.3173	0.22204	2126	0.9947	30.6513	20	0.3213	0.215292
ECO_NA_02905	2280	2418	0.9539	65.2533	0	0	0	2539	0.9509	72.4361	0	0	0	2502	0.9925	72.192	0	0	0
ECO_NA_04489	5694	2297	0.993	24.8213	304	0.8837	2.55889	2078	0.9903	23.7386	421	0.9434	3.40506	1990	0.9791	22.9918	143	0.6414	1.23358
ECO_CLPTM1_00536	1908	2385	0.9838	76.9114	726	0.9822	18.237	2112	0.9832	72.0017	659	0.9811	15.9062	2112	0.9838	72.8203	818	0.9817	21.0583
ECO_SREBF2_22513	3510	2211	0.9977	38.7581	749	0.9966	10.2275	2436	0.9994	45.1437	333	0.9724	4.36915	2349	0.9977	44.0263	1127	0.9963	15.7712
ECO_NA_13585	1527	2636	0.9921	106.215	8	0.3504	0.2511	2479	0.9895	105.6	1	0.0589	0.0301593	2517	0.9915	108.438	1	0.0589	0.0321669
ECO_NA_01931	558	2722	0.9928	300.148	0	0	0	2283	0.9964	266.133	0	0	0	2132	0.9964	251.356	0	0	0
ECO_NA_03523	2262	2339	0.9996	63.6236	761	0.9801	16.1245	2156	0.9996	61.9988	404	0.9898	8.22524	2110	0.9996	61.3658	512	0.9766	11.118
ECO_NA_11395	3243	2587	0.9966	49.0829	177	0.9405	2.6159	2481	0.9981	49.7631	30	0.5224	0.426024	2224	0.9978	45.1154	117	0.8335	1.77209
ECO_RPL23_00460	411	1776	0.9951	265.878	4389	0.9976	511.822	1764	0.9976	279.18	5252	0.9976	588.495	1254	0.9951	200.721	2690	0.9976	321.483
ECO_NA_16003	3105	2360	0.9984	46.7661	0	0	0	1738	0.9987	36.4096	0	0	0	1418	0.9974	30.0436	2	0.058	0.0316385
ECO_NA_22914	1065	2229	0.9972	128.778	64	0.9643	2.88022	2449	0.9972	149.578	97	0.9549	4.19452	1966	0.9991	121.442	42	0.9146	1.93708
ECO_RAB10_03619	606	2397	0.9967	243.375	857	0.995	67.7803	2080	0.995	223.264	553	0.995	42.0254	2080	0.9983	225.802	784	0.9967	63.5464
ECO_NA_21816	1638	2685	0.9957	100.858	0	0	0	2835	0.9982	112.581	2	0.1099	0.056231	2443	0.9945	98.1174	3	0.1227	0.0899612
ECO_ZFHX3_10963	10128	2555	0.9936	15.522	212	0.7102	1.00325	2114	0.9832	13.5771	74	0.3867	0.336487	1794	0.9818	11.6529	126	0.5788	0.611075
ECO_NA_03092	7437	2277	0.9896	18.8385	959	0.9755	6.1804	1885	0.9836	16.487	875	0.9774	5.41839	1381	0.98	12.2161	1064	0.9718	7.02735
ECO_MAP7_13247	1974	2539	0.9574	79.1401	0	0	0	2568	0.9574	84.6204	0	0	0	2292	0.9605	76.3843	0	0	0
ECO_NA_04128	2793	2887	0.9774	63.5999	668	0.9624	11.4631	3099	0.9943	72.1735	602	0.9674	9.92625	2512	0.9778	59.1678	452	0.9749	7.94905
ECO_PIP4K2A_18328	1239	2423	0.9984	120.327	629	0.9976	24.3318	2245	0.9992	117.862	677	0.9984	25.1639	2015	0.9992	106.989	525	0.996	20.8131
ECO_NA_13949	4791	2643	0.9777	33.9431	509	0.9432	5.09198	2240	0.9785	30.4123	1200	0.9741	11.5349	2239	0.9747	30.7443	985	0.9708	10.0985
ECO_cbsa_04689	1770	1866	0.9994	64.8663	1837	0.9994	49.7429	1598	0.9983	58.7261	4567	0.9994	118.828	2174	0.9983	80.8021	3455	0.996	95.8788
ECO_LINGO4_07373	1827	3042	0.9995	102.448	0	0	0	2395	0.9989	85.2696	0	0	0	2392	0.9989	86.131	0	0	0
ECO_WNK2_15187	5907	2433	0.9592	25.3429	6	0.0914	0.0486833	2315	0.9465	25.4924	0	0	0	2729	0.9308	30.393	3	0.0457	0.0249461
ECO_NA_02079	4662	2470	0.9949	32.5991	84	0.5255	0.86358	2243	0.9942	31.2957	66	0.0978	0.651976	2247	0.9914	31.7079	137	0.0783	1.44343
ECO_SART3_17517	2841	1847	0.9996	40.0015	294	0.9961	4.95988	2437	0.9996	55.7971	121	0.963	1.96144	2689	0.9996	62.2668	237	0.9916	4.09756
ECO_NA_01233	3030	2297	0.9997	46.6444	196	0.9521	3.10034	2052	0.999	44.0516	133	0.8413	2.02148	1847	0.999	40.1015	143	0.9729	2.31815
ECO_MICU1_11458	1464	2054	0.9973	86.3257	578	0.9952	18.9227	2223	0.9973	98.7701	426	0.9959	13.4007	2131	0.9966	95.7589	385	0.9939	12.9172
ECO_NA_10560	768	3265	0.9948	261.579	6	0.5286	0.374443	2820	0.9935	238.844	22	0.849	1.31923	2727	0.9935	233.593	1	0.1172	0.0639568
ECO_NA_21615	1260	2229	0.9619	108.848	896	0.9603	34.0826	1447	0.9611	74.7008	652	0.9484	23.8307	1280	0.9405	66.8307	481	0.919	18.7509
ECO_NA_15535	1359	2309	0.9993	104.541	1016	0.9978	35.8319	2109	0.9993	100.945	1472	0.9978	49.8825	2090	0.9993	101.173	432	0.9948	15.6139
ECO_NA_17563	3213	2347	0.9994	44.9452	568	0.9981	8.47292	2260	0.9991	45.7536	71	0.8036	1.01767	1763	0.9997	36.0976	92	0.8699	1.40645
ECO_GBF1_03119	4752	2368	0.9752	30.661	1396	0.9779	14.0801	2009	0.9766	27.4999	1772	0.9726	17.173	1876	0.9815	25.9713	1400	0.9773	14.471
ECO_NA_20608	1581	3197	0.9994	124.42	0	0	0	2654	0.9994	109.193	0	0	0	2578	0.9994	107.272	2	0.1113	0.0621364
ECO_grid2_12640	2754	2498	0.9978	55.8097	0	0	0	2339	0.9989	55.2451	1	0.0327	0.0167223	2556	0.9964	61.0567	4	0.1267	0.0713418
ECO_tomm70a_08576	1734	2106	0.9896	74.7292	1378	0.9873	38.0886	2197	0.9896	82.4154	1412	0.9885	37.5012	2278	0.9896	86.4254	4070	0.9896	115.29
ECO_FBRSL1_14402	3024	2718	0.8829	55.303	273	0.7781	4.32689	1792	0.9134	38.5464	301	0.8165	4.584	2017	0.9117	43.8794	324	0.8423	5.26273
ECO_c4b_16877	4956	865	0.9788	10.739	47567	0.9998	460.013	391	0.9784	5.13184	46211	0.9998	429.412	839	0.996	11.137	45753	0.9998	453.457
ECO_R3HDM2_20616	3258	2741	0.9767	51.7653	361	0.9598	5.3107	2157	0.9745	43.0652	242	0.9208	3.42077	1888	0.9675	38.123	254	0.8975	3.8294
ECO_KCNC1_15617	1839	2841	0.9995	95.054	0	0	0	2623	0.9989	92.7778	0	0	0	2683	0.9989	95.9789	0	0	0
ECO_ZIC5_19147	1482	1893	0.9993	78.5929	0	0	0	2515	0.9987	110.387	0	0	0	2315	0.9987	102.764	0	0	0
ECO_NA_18287	1020	2935	0.998	177.047	207	0.9961	9.7267	2516	0.998	160.449	274	0.9971	12.3712	2083	0.998	134.346	232	0.9971	11.1721
ECO_NA_22660	546	2012	0.9963	226.734	983	0.9963	86.2892	1978	0.9927	235.646	1090	0.9908	91.9377	2023	0.9762	243.747	1209	0.9744	108.763
ECO_mgrn1b_16356	1650	2474	0.9994	92.2564	580	0.9994	16.8477	2187	0.9994	86.2168	364	0.9909	10.1596	1836	0.9994	73.2024	325	0.9958	9.67491
ECO_PSMD1_16490	2796	2431	0.9968	53.4969	866	0.9961	14.8449	2233	0.9968	51.9492	201	0.9671	3.31069	2519	0.9975	59.269	916	0.9961	16.0919
ECO_HEXB_09048	1743	1757	0.9989	62.0233	2106	0.9989	57.9104	1457	0.9989	54.3738	1990	0.9994	52.5794	1285	0.9983	48.5001	2981	0.9994	84.0064
ECO_BCL9_04710	4308	2512	0.9991	35.8777	501	0.9909	5.57388	2196	0.9998	33.1577	165	0.922	1.76388	2002	0.987	30.5721	359	0.9559	4.09323
ECO_ASXL1_14465	4629	2309	0.976	30.6915	462	0.9453	4.78355	1935	0.9765	27.1907	117	0.8566	1.16401	2060	0.9752	29.2763	323	0.9443	3.42739
ECO_CEBPB_08676	888	459	0.9955	31.8039	657	0.9989	35.4607	472	0.9977	34.5745	7587	0.9989	393.475	209	0.9696	15.4835	1499	0.9989	82.9156
ECO_TPPP_16929	654	2225	0.9954	209.331	19	0.896	1.39242	2422	0.9985	240.893	3	0.4128	0.211253	2165	0.9985	217.779	13	0.7263	0.976368
ECO_PIK3IP1_17523	840	2307	0.9976	168.985	560	0.994	31.9524	2653	0.9952	205.44	300	0.9929	16.4476	3204	0.9964	250.928	406	0.994	23.7408
ECO_NA_18233	1212	2306	0.9274	117.068	1	0.0743	0.0395451	2027	0.929	108.787	3	0.2228	0.113993	1612	0.929	87.4982	4	0.2219	0.162108
ECO_ATN1_00082	2430	2308	0.9584	58.44	5	0.1642	0.0986187	1934	0.9947	51.7699	0	0	0	2073	0.958	56.1216	2	0.0741	0.040427
ECO_COTL1_12581	429	1594	0.9953	228.619	162	0.993	18.0989	1341	0.9953	203.329	81	0.9138	8.69536	1226	0.993	188.005	131	0.9347	14.999
ECO_CDS2_06120	1287	2541	0.9977	121.481	237	0.9938	8.82603	2751	0.9984	139.04	129	0.9798	4.61606	2610	0.9984	133.413	153	0.9674	5.8393
ECO_NA_00634	2382	1420	0.9828	36.6798	2029	0.9845	40.8259	1597	0.9819	43.6104	1516	0.9832	29.3101	1122	0.9966	30.9876	1458	0.9798	30.0652
ECO_NA_00599	1563	2262	0.9974	89.046	12	0.3941	0.367974	1826	0.9981	75.9922	0	0	0	1794	0.9981	75.5092	2	0.1049	0.0628519
ECO_RPN2_12391	2067	2089	0.9511	62.184	3818	0.9478	88.5301	1573	0.9492	49.5012	3559	0.9061	79.2953	2168	0.9516	69.001	6711	0.9052	159.476
ECO_CAMTA1_11832	3045	2335	0.9888	47.1824	320	0.9432	5.03684	1949	0.9816	41.6344	138	0.8381	2.08714	1853	0.9862	40.0336	177	0.8726	2.85518
ECO_NA_14354	2751	2277	0.9989	50.9276	1503	0.9956	26.1857	1992	0.9978	47.1006	1153	0.9975	19.3018	1882	0.9989	45.0055	758	0.9953	13.534
ECO_supt5h_10662	3060	2199	0.9964	44.2165	692	0.9918	10.8388	1760	0.9984	37.4127	386	0.9905	5.80933	1919	0.9961	41.2563	462	0.9967	7.41598
ECO_SYNRG_22035	4203	2307	0.9793	33.773	614	0.9719	7.00171	2174	0.9824	33.6455	852	0.9679	9.33555	1973	0.9772	30.8819	344	0.9574	4.02019
ECO_PEBP1_02350	564	2199	0.9982	239.898	2218	0.9982	188.485	1944	0.9982	224.205	1750	0.9982	142.896	1708	0.9982	199.226	777	0.9929	67.669
ECO_NA_08804	984	2427	0.9431	151.759	380	0.9431	18.509	2242	0.9431	148.207	356	0.9421	16.6615	2080	0.9431	139.061	401	0.9431	20.0169
ECO_NA_15260	4443	2855	0.9953	39.5376	659	0.9908	7.10893	2336	0.9921	34.1998	218	0.9194	2.25964	2421	0.9903	35.8472	426	0.9716	4.70957
ECO_RRP1B_03722	1971	1571	0.9919	49.0423	1235	0.9914	30.0314	1241	0.9929	40.9555	545	0.9929	12.7341	1106	0.9995	36.9152	535	0.9949	13.3326
ECO_NA_02445	3123	2173	0.9331	42.8123	152	0.9462	2.33274	1712	0.9869	35.6582	112	0.8188	1.6516	1433	0.8681	30.1864	137	0.8751	2.15475
ECO_NA_01725	657	2182	0.997	204.348	556	0.9954	40.5606	3108	0.9985	307.711	646	0.9985	45.2821	3575	0.9985	357.971	653	0.9909	48.8197
ECO_MYO16_13363	5748	2779	0.9984	29.7476	128	0.7514	1.06731	2299	0.9984	26.0165	245	0.9727	1.96295	2121	0.9984	24.2751	220	0.9078	1.87998
ECO_HCLS1_07112	1764	935	0.9989	32.6132	287	0.9943	7.79792	657	0.9989	24.2267	157	0.9785	4.09884	483	0.9909	18.013	200	0.9683	5.56902
ECO_jund_08035	936	1118	0.9947	73.4931	549	0.9947	28.112	1553	0.9957	107.925	640	0.9915	31.4894	1552	0.9979	109.082	195	0.9797	10.2331
ECO_NA_00540	3675	2017	0.9976	33.7699	1957	0.9973	25.5228	1798	0.9992	31.8244	2229	0.9995	27.9327	1769	0.9965	31.667	3828	0.9989	51.1637
ECO_NA_19604	2055	2487	0.9912	74.4637	152	0.9776	3.54509	2632	0.9893	83.3108	64	0.8063	1.43426	2286	0.999	73.1815	93	0.8375	2.22289
ECO_NA_19080	3648	2412	0.9328	40.6821	210	0.2552	2.75905	2093	0.9328	37.32	60	0.4016	0.757454	2093	0.9254	37.7443	82	0.517	1.1041
ECO_apba1_01938	2940	2138	0.9497	44.7447	1	0.0306	0.0163023	2061	0.9891	45.5993	4	0.0612	0.0626574	2068	0.9786	46.2743	2	0.0571	0.0334141
ECO_ZFHX2_06906	8481	2216	0.9822	16.0769	55	0.381	0.310821	2379	0.9975	18.2463	28	0.2091	0.152045	2512	0.9987	19.4854	77	0.5343	0.445955
ECO_NA_08237	4281	2813	0.9967	40.4301	1056	0.9965	11.8226	3018	0.9991	45.8565	1514	0.997	16.287	2508	0.997	38.5406	1160	0.9991	13.3095
ECO_NA_05616	3204	2347	0.9407	45.0714	25	0.4469	0.373975	2026	0.9419	41.1315	11	0.2703	0.15811	2016	0.9379	41.3937	45	0.5974	0.689871
ECO_NA_12043	1416	2936	0.9569	127.577	285	0.9477	9.64666	2469	0.9583	113.419	144	0.9492	4.68338	2300	0.9583	106.857	137	0.9371	4.75231
ECO_SLITRK5_16478	2568	2932	0.9973	70.2506	0	0	0	2684	0.9981	67.9853	0	0	0	2275	0.9981	58.2805	4	0.1328	0.076509
ECO_TAF3_15723	2352	1779	0.9821	46.5393	875	0.9766	17.8306	1762	0.9851	48.7299	433	0.9443	8.47833	1954	0.9851	54.6542	410	0.9681	8.56238
ECO_NA_18832	2610	2519	0.9709	59.3839	0	0	0	2452	0.9739	61.1093	2	0.0517	0.0352898	2380	0.9751	59.9892	4	0.11	0.0752779
ECO_SMARCA2_17053	2241	1774	0.9647	48.7071	930	0.9558	19.8901	2042	0.9612	59.2709	709	0.9576	14.5702	1921	0.9634	56.3926	700	0.9567	15.3428
ECO_NA_21768	594	1590	0.9882	164.699	3	0.4545	0.242064	1817	0.9899	198.974	2	0.303	0.155061	1982	0.9949	219.51	23	0.9495	1.90191
ECO_COX4I1_13434	510	2255	0.998	272.055	1350	0.9961	126.87	2401	0.998	306.231	974	0.9765	87.9526	2281	0.9941	294.233	1565	0.998	150.727
ECO_NA_08616	3459	2092	0.9902	37.2128	95	0.7884	1.31634	2206	0.9795	41.4842	76	0.7534	1.01187	2145	0.9928	40.7956	68	0.6178	0.96562
ECO_NA_19351	3882	2141	0.9954	33.9345	2	0.041	0.0246928	2310	0.9972	38.7065	8	0.1582	0.0949061	2218	0.9974	37.5874	6	0.0989	0.0759178
ECO_NA_20929	7269	1724	0.9854	14.593	99	0.6134	0.652764	2017	0.9986	18.0492	77	0.5612	0.487838	2078	0.9843	18.8065	111	0.6821	0.75006
ECO_LUC7L_02170	1089	1835	0.9908	103.679	513	0.9908	22.578	1924	0.9972	114.922	330	0.9596	13.9555	2023	0.9972	122.209	359	0.9504	16.1925
ECO_NA_15032	3231	1891	0.9811	36.011	204	0.9331	3.02614	1505	0.9879	30.2989	205	0.913	2.92198	1472	0.9935	29.9714	352	0.9786	5.35123
ECO_SALL2_07957	4125	2234	0.9905	33.3227	244	0.9741	2.83505	1984	0.9988	31.2856	59	0.7176	0.6587	2150	0.9905	34.2887	91	0.8002	1.08359
ECO_NA_22001	1485	2367	0.8694	98.0737	13	0.4128	0.419578	2055	0.8768	90.0145	6	0.262	0.186074	1977	0.87	87.5824	17	0.468	0.562303
ECO_phyhiplb_00208	1140	1554	0.9965	83.8739	26	0.6211	1.09311	1910	0.9965	108.982	0	0	0	1964	0.9974	113.337	1	0.0789	0.0430867
ECO_NA_22123	4377	3032	0.9963	42.622	867	0.9849	9.49375	2393	0.9982	35.5626	290	0.9689	3.05127	1769	0.9973	26.5881	345	0.9219	3.8716
ECO_NA_17213	984	712	0.9939	44.5211	286	0.9797	13.9305	867	0.9949	57.3128	182	0.997	8.51797	487	0.9797	32.559	73	0.8882	3.64398
ECO_ABCF1_10691	2499	2290	0.8467	56.3832	1319	0.8451	25.2973	2511	0.8559	65.3594	926	0.9276	17.0649	2979	0.9036	78.4225	717	0.8595	14.0929
ECO_ADAM22_08939	2778	2360	0.9608	52.271	58	0.7772	1.00067	2852	0.9867	66.7797	22	0.4204	0.364712	3054	0.9762	72.3225	33	0.5047	0.583485
ECO_NA_08148	5910	2052	0.9951	21.3634	1417	0.9971	11.4915	2176	0.9976	23.9496	686	0.9937	5.3456	1849	0.9988	20.5819	1510	0.9958	12.5498
ECO_nlgn2b_17653	2592	2194	0.9931	52.0814	0	0	0	1965	0.9819	49.3123	0	0	0	2006	0.9927	50.9135	2	0.0694	0.0379003
ECO_NA_04690	6852	1926	0.9623	17.295	1507	0.9669	10.5412	2254	0.966	21.3975	497	0.8943	3.3404	2003	0.9656	19.2309	653	0.9459	4.68105
ECO_SOD1_10160	471	2858	0.9979	373.355	3359	0.9958	341.81	2979	0.9979	411.412	2371	0.9936	231.83	2385	0.9979	333.123	2396	0.9936	249.87
ECO_NA_13138	3189	1620	0.9987	31.2566	2029	0.9978	30.4946	1660	0.9975	33.8595	2345	0.9984	33.8648	1681	0.9981	34.6777	154	0.9028	2.372
ECO_ahctf1_03781	7842	2284	0.9899	17.9205	1295	0.9875	7.91477	2057	0.9963	17.0622	669	0.9478	3.92879	1940	0.9876	16.2746	627	0.9624	3.92725
ECO_NA_08672	4569	2216	0.9823	29.8421	691	0.9783	7.24857	2138	0.9816	30.4378	279	0.9444	2.81218	1973	0.9827	28.4081	426	0.975	4.57969
ECO_ATG2A_13669	6048	1897	0.999	19.2991	4513	0.9997	35.7642	2013	0.9988	21.6501	21799	0.9998	165.991	1904	0.9993	20.7106	4653	0.9987	37.7893
ECO_gcn1l1_03013	7989	2087	0.9776	16.0735	2605	0.9845	15.6283	1915	0.9837	15.5921	1896	0.9801	10.9296	2010	0.9786	16.5516	3022	0.9847	18.5802
ECO_NA_22656	3561	2353	0.9896	40.6566	0	0	0	1911	0.9966	34.9073	0	0	0	2210	0.9952	40.8279	9	0.2247	0.124142
ECO_mll4a_07403	8619	1738	0.9972	12.4072	789	0.9777	4.38748	2157	0.9963	16.2787	298	0.8705	1.59228	2255	0.9971	17.2118	592	0.9421	3.37375
ECO_VPS13D_19176	8469	1639	0.9836	11.9077	887	0.983	5.01981	2013	0.9876	15.461	1012	0.9689	5.50311	2341	0.9856	18.1847	821	0.9693	4.76166
ECO_ILF3_22544	2469	3050	0.9214	76.008	354	0.8684	6.87191	2685	0.923	70.7376	246	0.9044	4.58853	3047	0.923	81.1873	559	0.9182	11.1209
ECO_DOCK2_14538	5397	1016	0.9841	11.583	404	0.9813	3.58777	849	0.9822	10.2325	247	0.9055	2.10768	595	0.9746	7.25272	279	0.9442	2.53922
ECO_VCAM1_18385	2460	1084	0.998	27.1128	185	0.9549	3.60439	1117	0.9976	29.5356	525	0.9955	9.82843	1182	0.9984	31.6096	587	0.9927	11.7206
ECO_NA_07298	4650	2738	0.9884	36.2294	2	0.0387	0.0206145	2622	0.9892	36.6781	0	0	0	2294	0.9862	32.4547	2	0.0378	0.0211264
ECO_PRPF4B_09294	3051	2102	0.979	42.3908	719	0.9777	11.2949	2088	0.9784	44.5159	352	0.9715	5.31325	1975	0.979	42.5855	356	0.9626	5.73133
ECO_NMNAT2_04618	1089	2468	0.8806	139.443	12	0.5611	0.52814	2285	0.9036	136.485	9	0.4922	0.380605	2244	0.8926	135.56	4	0.1864	0.180418
ECO_ccdc136b_15709	1335	2581	0.9805	118.956	67	0.9513	2.40541	2648	0.967	129.022	31	0.7633	1.0694	2128	0.9625	104.864	56	0.9558	2.06041
ECO_celsr3_02480	11949	2837	0.9848	14.6086	0	0	0	2413	0.984	13.1357	0	0	0	1765	0.9828	9.71739	0	0	0
ECO_ROCK1_04375	4098	1898	0.9995	28.4974	958	0.9985	11.2044	2108	0.9985	33.46	513	0.9683	5.76508	2147	0.9988	34.4665	695	0.989	8.3303
ECO_scrib_09285	5133	2175	0.986	26.0717	1029	0.9831	9.60814	2000	0.9949	25.3446	1909	0.9846	17.1275	1826	0.9819	23.4027	1237	0.979	11.8371
ECO_NA_06989	1509	3838	0.998	156.494	0	0	0	2442	0.998	105.265	0	0	0	2483	0.9987	108.249	0	0	0
ECO_SPA17_16590	1959	3201	0.8897	100.538	3	0.1368	0.0733977	2881	0.902	95.6613	0	0	0	2253	0.8903	75.6595	2	0.0847	0.0501468
ECO_PLK2_12628	1926	2595	0.9969	82.9014	451	0.9886	11.2232	2356	0.9984	79.5694	456	0.9958	10.9036	2493	0.9979	85.1535	324	0.986	8.26298
ECO_INTS3_03198	3060	1769	0.9977	35.5703	872	0.998	13.6581	1478	0.9977	31.4181	391	0.9922	5.88458	1388	0.9974	29.8404	418	0.9902	6.70969
ECO_raver2_07031	2631	2072	0.9996	48.4562	4	0.1365	0.0728676	2201	0.9985	54.416	12	0.3314	0.210049	1696	0.9981	42.4074	8	0.241	0.149354
ECO_LRRN3_12518	2130	2363	0.9986	68.2598	0	0	0	2251	0.9967	68.7422	0	0	0	2267	0.9962	70.0178	0	0	0
ECO_ATP5O_01709	603	2034	0.9967	207.546	3013	0.9917	239.484	2055	0.995	221.678	3250	0.9917	248.214	2248	0.9934	245.254	4011	0.9917	326.726
ECO_il6st_15110	2373	1495	0.8795	38.7636	1835	0.8399	37.0624	1321	0.8458	36.2103	1568	0.8479	30.4304	1208	0.8331	33.4893	2117	0.8394	43.8198
ECO_NA_00933	3861	2139	0.9995	34.0872	338	0.9505	4.19578	2332	0.9977	39.2876	234	0.9303	2.7911	2475	0.9964	42.1708	381	0.9694	4.847
ECO_NA_06479	3471	1892	0.9922	33.5388	0	0	0	2620	0.9965	49.0992	0	0	0	2712	0.9934	51.401	4	0.098	0.0566048
ECO_NA_03695	549	2823	0.9964	316.388	0	0	0	2459	0.9964	291.349	0	0	0	2319	0.9964	277.885	0	0	0
ECO_DAB2_20311	2232	1288	0.987	35.5061	1658	0.987	35.6029	1141	0.9816	33.2521	825	0.9843	17.0224	825	0.978	24.3162	702	0.9816	15.4487
ECO_ABCF2_09273	1836	2067	0.9984	69.2706	750	0.9989	19.5787	2248	0.9989	79.6436	921	0.9989	23.1019	2203	0.9995	78.9366	298	0.9951	7.97244
ECO_NA_08099	2544	2156	0.9866	52.145	313	0.9552	5.89688	2100	0.9717	53.6945	192	0.9406	3.47571	2039	0.9756	52.7274	224	0.9642	4.32493
ECO_NA_10148	2247	1999	0.9991	54.7382	83	0.964	1.7704	2006	0.9973	58.0704	103	0.9591	2.11103	1865	0.9978	54.6025	40	0.7494	0.874389
ECO_CORO2B_12024	1431	2126	0.9979	91.4123	260	0.9825	8.70821	1867	0.9986	84.8657	20	0.6317	0.643651	2078	0.9979	95.5306	11	0.4787	0.377573
ECO_ATG2B_11723	6231	2005	0.9764	19.7987	1201	0.9848	9.23806	1891	0.9925	19.7406	671	0.9806	4.95935	1808	0.997	19.0887	747	0.9676	5.88858
ECO_NA_06753	3510	2161	0.9991	37.8816	377	0.998	5.14789	2126	0.9974	39.3988	275	0.9917	3.60816	2085	0.9989	39.0783	309	0.9972	4.32413
ECO_CACNB1_09605	2010	2791	0.9846	85.4367	7	0.1194	0.166916	2557	0.994	82.7489	0	0	0	1928	0.999	63.1027	0	0	0
ECO_NA_22186	2106	2168	0.9525	63.3405	241	0.9449	5.48472	2111	0.9587	65.2014	133	0.8837	2.90839	1885	0.9592	58.883	29	0.6002	0.676375
ECO_NA_06430	834	2986	0.9988	220.295	0	0	0	2932	0.9988	228.678	0	0	0	3010	0.9976	237.431	3	0.3201	0.176686
ECO_MYH14_10809	5766	2624	0.9964	28.0008	12	0.1677	0.0997475	2162	0.9983	24.3898	2	0.0156	0.0159741	1977	0.9899	22.5563	4	0.0614	0.0340748
ECO_HNRNPD_21902	942	2198	0.9469	143.568	454	0.9363	23.0994	2366	0.9469	163.377	212	0.9374	10.3644	2328	0.9469	162.581	198	0.9363	10.3243
ECO_NA_06241	1878	2100	0.9984	68.8026	919	0.9979	23.4539	1894	0.9984	65.6012	747	0.9952	18.3183	2166	0.9963	75.8751	735	0.9963	19.2238
ECO_NA_17217	1497	2437	0.9993	100.165	0	0	0	2621	0.998	113.887	0	0	0	2926	0.9993	128.585	0	0	0
ECO_srgap2a_18342	3282	1727	0.997	32.3769	495	0.979	7.22873	1578	0.9976	31.2749	306	0.9771	4.29381	1940	0.9976	38.8866	308	0.982	4.60956
ECO_MAP4K3_22669	2562	2077	0.9844	49.8814	337	0.9762	6.30444	1863	0.9867	47.3	255	0.9621	4.58375	1978	0.9867	50.7907	309	0.9801	5.92416
ECO_NA_08155	1893	1570	0.9984	51.0305	1350	0.9931	34.1805	1541	0.9974	52.9516	1225	0.9968	29.802	1525	0.9979	52.9976	766	0.9968	19.8759
ECO_ADAR_10843	4014	2288	0.9793	35.0719	787	0.9786	9.39708	1981	0.9793	32.1022	301	0.9639	3.45342	2212	0.9813	36.253	945	0.9786	11.5638
ECO_NA_20129	8733	2513	0.9913	17.7056	146	0.6246	0.801281	1774	0.9847	13.2135	23	0.1989	0.12129	2392	0.9928	18.0192	66	0.4513	0.371217
ECO_NA_13169	1578	1855	0.9728	72.3299	1	0.057	0.0303731	1476	0.988	60.8424	0	0	0	1074	0.9968	44.7748	5	0.2465	0.155636
ECO_NA_14556	3093	2123	0.883	42.2329	1089	0.851	16.875	2056	0.9308	43.2385	734	0.8409	10.9289	1686	0.9037	35.8603	675	0.9134	10.7194
ECO_mmrn2a_07372	3186	901	0.9962	17.4004	539	0.9918	8.10846	833	0.9978	17.007	579	0.9978	8.36937	402	0.9887	8.30074	303	0.9495	4.67137
ECO_junbl_09429	882	2176	0.9943	151.8	270	0.9955	14.672	1423	0.9966	104.945	1043	0.9932	54.4597	1319	0.9943	98.3814	246	0.9921	13.6998
ECO_EIF2C4_21009	2553	1619	0.9812	39.0191	363	0.9632	6.81477	1539	0.9851	39.2116	233	0.9401	4.20305	1183	0.982	30.4839	191	0.9409	3.67477
ECO_IBTK_17183	4038	2108	0.9975	32.1207	988	0.9938	11.727	2231	0.9985	35.9386	1007	0.9938	11.4848	2896	0.999	47.1812	648	0.9891	7.88236
ECO_ACSL6_05208	2460	2506	0.9045	62.6797	10	0.2996	0.194832	1998	0.9024	52.8309	0	0	0	2074	0.9024	55.4639	7	0.1752	0.139769
ECO_GARS_20829	2247	2071	0.9991	56.7098	976	0.9982	20.8182	1691	0.9987	48.9517	410	0.9964	8.40312	1989	0.9996	58.2329	1378	0.9982	30.1227
ECO_NA_18866	5097	2458	0.9782	29.6721	1603	0.9849	15.0735	1985	0.9837	25.3322	1551	0.9733	14.0138	1916	0.9672	24.7296	1220	0.9794	11.7569
ECO_NA_16420	3309	2315	0.9973	43.0462	0	0	0	1978	0.9834	38.8827	2	0.0544	0.0278351	2106	0.9852	41.8695	0	0	0
ECO_LANCL1_15819	1221	1855	0.9984	93.4779	289	0.9984	11.3443	2169	0.9992	115.55	328	0.9828	12.3714	2602	0.9984	140.194	288	0.9967	11.5858
ECO_KIAA0232_10597	4014	2118	0.9975	32.466	906	0.9898	10.818	2121	0.9968	34.3709	683	0.9928	7.83616	2264	0.9978	37.1053	689	0.9763	8.4312
ECO_NA_12115	2940	2180	0.9969	45.6236	1417	0.9867	23.1003	2710	0.9871	59.9583	1857	0.9976	29.0887	3020	0.9908	67.5766	820	0.9969	13.6998
ECO_FAM196B_07465	3231	2211	0.9774	42.1049	4	0.1114	0.059336	2078	0.9734	41.8346	54	0.6602	0.769691	2465	0.9675	50.1899	0	0	0
ECO_csnk1db_01694	1200	1839	0.9992	94.2934	579	0.9975	23.1256	1997	0.9983	108.249	324	0.9958	12.4344	2080	0.9983	114.03	346	0.9975	14.1626
ECO_MORC2_17474	3156	2139	0.9981	41.7018	1032	0.9937	15.6725	1960	0.9978	40.3967	432	0.9962	6.30386	1925	0.9978	40.1264	651	0.9987	10.1319
ECO_MAPRE2_22364	1020	2354	0.999	142	164	0.9853	7.70618	2200	0.999	140.297	66	0.9755	2.97991	2440	0.998	157.372	149	0.9784	7.1752
ECO_DIP2A_05146	5454	2406	0.9883	27.1432	109	0.7558	0.95787	2342	0.9892	27.9318	218	0.9155	1.84078	2765	0.993	33.3516	104	0.6685	0.936625
ECO_Q6F6A1_ORYLA_03279	1011	2934	0.998	178.562	7144	0.999	338.677	2441	0.997	157.052	33601	0.999	1530.6	2432	0.996	158.252	9558	0.999	464.369
ECO_pgam1a_22204	825	2134	0.8788	159.155	92	0.8097	5.34477	1855	0.8752	146.257	65	0.8339	3.62843	2121	0.8788	169.131	270	0.8473	16.0752
ECO_nr1d2b_20726	1848	1754	0.9594	58.3994	656	0.9573	17.0136	2333	0.96	82.1183	1269	0.96	31.6242	3286	0.96	116.977	599	0.9573	15.9211
ECO_HP1BP3_12963	1533	2639	0.9661	105.92	314	0.955	9.81709	2143	0.9811	90.93	311	0.9752	9.34282	2151	0.9824	92.3071	896	0.9687	28.7087
ECO_NA_01198	930	2279	0.9968	150.779	729	0.9935	37.5699	2232	0.9957	156.113	1505	0.9946	74.527	1711	0.9946	121.033	128	0.9409	6.76044
ECO_NA_10903	2613	2165	0.9966	50.9799	870	0.9916	15.9579	1701	0.995	42.344	487	0.9843	8.5832	1432	0.995	36.0529	508	0.9935	9.54931
ECO_vps13d_02814	4473	1746	0.9765	24.0174	703	0.9734	7.53272	1860	0.9911	27.0484	860	0.9792	8.85441	1753	0.9774	25.7822	631	0.9725	6.92912
ECO_zic3_22107	1368	2163	0.9496	97.2862	0	0	0	2015	0.9656	95.8112	0	0	0	2434	0.9225	117.05	1	0.0658	0.0359056
ECO_SIK1_13374	2328	3274	0.9858	86.532	1032	0.9841	21.2467	1374	0.9824	38.3911	9086	0.9875	179.742	935	0.9828	26.422	865	0.9841	18.2508
ECO_NA_11160	4800	2555	0.9879	32.7514	8	0.1483	0.0798811	2464	0.9894	33.3908	3	0.0563	0.0287833	2160	0.984	29.6039	2	0.0354	0.0204662
ECO_NA_21424	3123	2538	0.9901	50.0035	0	0	0	2649	0.9965	55.1744	0	0	0	2519	0.9894	53.0631	0	0	0
ECO_NA_18576	5448	2256	0.9668	25.479	431	0.947	3.79171	1968	0.9837	23.4972	204	0.8814	1.72446	2197	0.969	26.5295	254	0.9148	2.29005
ECO_NA_19941	624	987	0.9984	97.3225	42	0.9375	3.22597	708	0.9952	73.8033	20	0.8862	1.47606	832	0.9888	87.7153	45	0.9407	3.54222
ECO_PLXNA3_18429	5586	2249	0.9945	24.7725	105	0.6774	0.900915	2153	0.9945	25.0709	123	0.7368	1.01406	1791	0.9846	21.0927	22	0.2496	0.19345
ECO_ZFHX2_00030	4734	2139	0.989	27.8012	1160	0.9812	11.7442	2015	0.9858	27.6869	600	0.9882	5.83691	2131	0.9871	29.6136	726	0.9837	7.53279
ECO_NA_03637	7152	2672	0.94	22.9874	0	0	0	2796	0.946	25.4294	4	0.0499	0.0257568	2417	0.9469	22.2324	1	0.0126	0.00686784
ECO_NA_02103	3780	1897	0.9987	30.8785	0	0	0	2335	0.9987	40.1812	0	0	0	2163	0.9968	37.6445	8	0.1902	0.103955
ECO_CSMD2_08828	9936	2354	0.986	14.5773	0	0	0	2512	0.9937	16.4451	0	0	0	2521	0.9937	16.6916	0	0	0
ECO_SZT2_21736	9666	1860	0.9947	11.8399	720	0.9711	3.57011	1677	0.9893	11.2853	560	0.9549	2.66809	1767	0.9886	12.0261	539	0.9672	2.73899
ECO_nova1_19439	1419	2031	0.9993	88.066	46	0.8013	1.55371	2170	0.9986	99.4729	46	0.7216	1.49292	2508	0.9979	116.274	37	0.9535	1.28076
ECO_NA_05303	1983	2452	0.9985	76.0814	339	0.9808	8.19356	2380	0.9985	78.0695	417	0.9955	9.68441	1977	0.999	65.5874	204	0.9834	5.05307
ECO_SRSF6_01479	1119	1892	0.9982	104.033	879	0.9955	37.6491	2136	0.9973	124.165	634	0.9955	26.0927	1880	0.9982	110.526	720	0.9982	31.6046
ECO_NA_02888	3027	2158	0.9627	43.8652	65	0.7301	1.02919	1799	0.963	38.6586	135	0.7929	2.05391	1682	0.964	36.5553	52	0.7142	0.843798
ECO_eif2s2_01480	984	1885	0.999	117.868	1635	0.998	79.6376	1964	0.998	129.83	830	0.999	38.8457	2044	0.999	136.654	1175	0.998	58.653
ECO_NA_21782	3681	2732	0.9959	45.6663	1	0.0244	0.0130206	2602	0.9995	45.98	0	0	0	2598	0.9995	46.4312	0	0	0
ECO_ARHGEF9_13536	1554	1939	0.9897	76.7728	37	0.8327	1.14116	2267	0.9878	94.8916	92	0.9356	2.72644	2131	0.9949	90.213	40	0.8359	1.26432
ECO_AKAP8L_09111	2064	1916	0.9864	57.1172	520	0.9583	12.0751	1910	0.9869	60.1937	380	0.9811	8.47879	2003	0.9845	63.8422	450	0.9254	10.709
ECO_NA_18174	5424	779	0.9895	8.83687	1693	0.9888	14.96	483	0.9784	5.79235	641	0.9856	5.4425	658	0.9685	7.98073	1415	0.9952	12.814
ECO_SMG7_07090	3363	1808	0.9777	33.079	892	0.959	12.7126	1795	0.9771	34.7188	861	0.9605	11.7906	1818	0.9735	35.5634	755	0.9637	11.0273
ECO_NA_14503	7575	2370	0.9902	19.2507	376	0.9032	2.37903	2361	0.9904	20.2741	160	0.7134	0.972741	2361	0.9937	20.5045	236	0.8304	1.5303
ECO_NA_19988	5352	2602	0.9968	29.9138	2380	0.9968	21.3136	2089	0.9963	25.3892	1140	0.9899	9.80954	2190	0.9944	26.9194	912	0.9955	8.37002
ECO_bcan_06311	4779	2362	0.9494	30.4105	3	0.0565	0.0300871	2205	0.9663	30.0123	0	0	0	2043	0.9665	28.1234	0	0	0
ECO_NA_21712	1797	2069	0.9978	70.8424	195	0.9794	5.20094	1912	0.9989	69.2097	47	0.9438	1.20451	1663	0.9961	60.8809	45	0.8041	1.23002
ECO_NA_09688	3834	2544	0.9085	40.8268	0	0	0	2159	0.9085	36.6292	0	0	0	1964	0.9147	33.6997	0	0	0
ECO_AUTS2_03457	2958	2720	0.9841	56.5785	31	0.5517	0.502295	1565	0.9811	34.4147	4	0.0778	0.0622761	1422	0.9865	31.6255	20	0.4422	0.332108
ECO_NA_05850	1644	1643	0.9884	61.4917	663	0.9811	19.3289	1788	0.9976	70.7446	252	0.9732	7.05925	1649	0.997	65.9866	744	0.9988	22.2289
ECO_NA_07110	8295	2086	0.9765	15.4732	1570	0.9756	9.07149	2062	0.9755	16.1696	812	0.9564	4.50816	2292	0.9843	18.1775	833	0.9648	4.93261
ECO_nnos_02356	4275	2869	0.9944	41.2929	0	0	0	2322	0.9977	35.3308	1	0.0211	0.0107727	2313	0.9951	35.5939	0	0	0
ECO_NA_03000	3126	1900	0.9987	37.3977	174	0.9971	2.66781	1831	0.999	38.1001	50	0.7562	0.736616	2177	0.999	45.8148	176	0.9821	2.76549
ECO_ctsz_12784	894	870	0.9843	59.8774	1546	0.9888	82.8834	707	0.9866	51.441	801	0.9955	41.2624	669	0.9866	49.2295	2046	0.9989	112.413
ECO_NA_12502	546	2197	0.9231	247.582	11	0.8626	0.965596	2217	0.9835	264.119	48	0.6007	4.04863	2191	0.9725	263.989	27	0.8059	2.42895
ECO_KPNA4_21357	1572	2008	0.9987	78.5945	1170	0.9987	35.6721	2237	0.9994	92.5637	978	0.9962	28.6514	2373	0.9962	99.3075	512	0.9987	15.998
ECO_FBRS_14848	3189	2069	0.9849	39.9197	822	0.9903	12.3541	2260	0.994	46.0979	708	0.9765	10.2244	3203	0.9944	66.0753	494	0.9727	7.60887
ECO_OTOF_01993	5874	2373	0.9988	24.8568	13	0.1762	0.106073	2447	0.9988	27.0974	2	0.0306	0.0156804	2569	0.9986	28.7718	1	0.0153	0.00836207
ECO_ATRN_13004	3924	2283	0.7915	35.7979	1097	0.8142	13.399	2173	0.7885	36.0212	989	0.853	11.6072	2322	0.7903	38.9287	976	0.7867	12.2171
ECO_NA_05502	2310	2635	0.9905	70.1858	555	0.9866	11.5153	2253	0.9818	63.4419	397	0.9688	7.91477	1676	0.932	47.7308	110	0.9554	2.33899
ECO_DMXL1_00668	9192	1958	0.9898	13.1064	963	0.9859	5.02125	2214	0.9953	15.6673	676	0.9577	3.38685	2196	0.9927	15.7166	700	0.9857	3.74055
ECO_hmgb2a_18309	642	1587	0.9969	152.098	867	0.9922	64.7261	1571	0.9984	159.173	537	0.9907	38.5211	1548	0.9953	158.625	756	0.9953	57.8408
ECO_NA_00274	3066	2330	0.8275	46.7589	563	0.9269	8.80099	2107	0.8549	44.7013	239	0.835	3.58993	2043	0.8826	43.8362	327	0.8516	5.2387
ECO_ythdc1_03693	1755	1874	0.9823	65.7012	405	0.9795	11.0605	2092	0.9818	77.5375	341	0.9806	8.94823	2692	0.9806	100.91	409	0.9732	11.4471
ECO_SCAF8_14749	4173	2157	0.9878	31.8041	1194	0.9679	13.7136	1901	0.9875	29.632	512	0.9559	5.65043	1919	0.9861	30.2526	427	0.936	5.02605
ECO_cd81_19257	723	1845	0.9751	157.014	687	0.9723	45.5422	1717	0.9682	154.475	314	0.9447	20.001	1036	0.9668	94.2667	180	0.7953	12.2287
ECO_HNRNPA3_14697	1089	2528	0.888	142.833	573	0.9477	25.2187	2371	0.8871	141.622	288	0.8567	12.1794	2024	0.8825	122.27	269	0.8466	12.1331
ECO_EIF3I_22753	933	1622	0.9796	106.967	2399	0.9796	123.238	1617	0.9796	112.734	1370	0.9764	67.6237	1511	0.9796	106.542	4030	0.9796	212.164
ECO_NA_04091	2193	1900	0.9982	53.3084	562	0.9904	12.2827	1827	0.9991	54.191	200	0.9576	4.20002	1588	0.9982	47.6375	271	0.9594	6.06986
ECO_NA_17617	5442	2327	0.9607	26.3099	766	0.937	6.7463	2314	0.9614	27.6587	324	0.8458	2.74187	2155	0.9759	26.0511	445	0.9076	4.01651
ECO_NR2F2_06942	1254	2539	0.9976	124.579	636	0.9952	24.3083	2243	0.9896	116.348	222	0.9848	8.15296	2164	0.9896	113.526	432	0.9841	16.9213
ECO_ola1_14093	1191	2073	0.9992	107.095	1989	0.9983	80.0421	1704	0.9933	93.0647	1309	0.9992	50.616	1672	0.9975	92.3552	2862	0.9992	118.034
ECO_AIP_20179	1035	2102	0.9932	124.961	562	0.9865	26.025	1696	0.9923	106.589	295	0.9913	13.1263	1758	0.9932	111.742	566	0.9903	26.8611
ECO_NA_14756	831	2002	0.9964	148.233	3	0.3249	0.173028	2451	0.9964	191.853	2	0.2166	0.110838	2883	0.9988	228.234	0	0	0
ECO_NA_22253	1257	2079	0.9642	101.765	586	0.9626	22.3438	2068	0.9634	107.014	309	0.9562	11.321	1797	0.9626	94.048	255	0.9547	9.96443
ECO_KIFC3_04409	2772	1976	0.9477	43.8606	155	0.9203	2.67999	1667	0.9408	39.1174	92	0.7132	1.52846	1863	0.9333	44.2136	81	0.728	1.43529
ECO_NA_01585	5910	1388	0.7822	14.4505	1776	0.9986	14.4029	1672	0.8342	18.4025	1179	0.9922	9.18726	1586	0.8687	17.6544	1300	0.9858	10.8045
ECO_NA_15390	3282	2596	0.993	48.6684	6	0.1645	0.087621	1999	0.9915	39.6188	16	0.1977	0.224513	2008	0.993	40.2496	2	0.0484	0.0299322
ECO_clta_22168	645	2119	0.9147	202.14	386	0.8853	28.6829	1864	0.907	187.981	287	0.8915	20.4919	1981	0.8775	202.051	798	0.8853	60.7702
ECO_sqstm1_11941	1416	1427	0.9583	62.0071	5836	0.9725	197.537	1410	0.9393	64.7714	6469	0.9647	210.394	1401	0.9739	65.0896	3363	0.9527	116.657
ECO_NA_10376	2016	1789	0.8705	54.601	659	0.8581	15.6672	1794	0.9122	57.8841	279	0.8368	6.37343	1873	0.8725	61.1201	347	0.8353	8.45448
ECO_NA_22433	399	2280	0.9975	351.595	598	0.9925	71.8329	2187	0.995	356.536	1991	0.9975	229.804	1647	0.995	271.555	1480	0.9825	182.195
ECO_AIMP2_05887	972	1536	0.999	97.2312	3101	0.999	152.908	1461	0.999	97.7713	2358	0.999	111.722	1329	0.999	89.9488	4814	0.999	243.269
ECO_NA_01822	3036	2179	0.998	44.1607	444	0.9944	7.00933	2344	0.9984	50.2207	389	0.9786	5.90076	2312	0.999	50.0983	369	0.9941	5.96997
ECO_celf2_15722	1695	1641	0.8991	59.5689	427	0.8277	12.0741	1597	0.9965	61.2862	202	0.8773	5.48835	1524	0.9847	59.1496	204	0.8271	5.91164
ECO_actn1_11196	2880	1367	0.9451	29.205	638	0.917	10.6175	1497	0.9601	33.8109	453	0.8816	7.24379	975	0.9448	22.2715	349	0.8778	5.95224
ECO_ARPP21_10004	1650	2061	0.817	76.8555	6	0.2745	0.174286	2488	0.8667	98.083	1	0.0545	0.027911	2550	0.7782	101.67	3	0.1406	0.0893069
ECO_GCFC1_10183	2772	2053	0.9989	45.5697	792	0.996	13.6939	2069	0.9993	48.5506	465	0.9931	7.72538	2156	0.9989	51.1673	546	0.9989	9.67491
ECO_VWA5B2_13823	4260	1694	0.9946	24.4672	2	0.0413	0.0225017	1854	0.9991	28.3092	0	0	0	996	0.993	15.3811	2	0.0423	0.0230605
ECO_NA_05298	2028	1907	0.999	57.858	7998	0.9985	189.02	1813	0.9995	58.151	5356	0.999	121.628	1636	0.998	53.0704	4736	0.999	114.707
ECO_ELAVL3_16340	1161	2083	0.9208	110.392	0	0	0	2085	0.9974	116.816	0	0	0	1912	0.9948	108.341	0	0	0
ECO_sec61al1_11415	1491	1768	0.9531	72.9601	10695	0.9551	343.794	1640	0.9531	71.5473	7438	0.9544	229.741	1580	0.9537	69.7134	13585	0.9557	447.538
ECO_tmem22_20849	1251	1988	0.9984	97.7777	0	0	0	1883	0.9976	97.9085	0	0	0	2106	0.9984	110.748	0	0	0
ECO_NOTCH2_10351	7563	1255	0.9832	10.2101	1882	0.9934	11.9267	1099	0.9786	9.45216	800	0.9765	4.87142	823	0.9662	7.15884	1061	0.9833	6.89079
ECO_ATP8A2_01364	3546	2159	0.9944	37.4623	140	0.9146	1.89228	2161	0.9941	39.6409	359	0.9822	4.66246	2251	0.9941	41.7612	140	0.9523	1.93926
ECO_nnt_18191	3114	2082	0.9656	41.138	398	0.9644	6.12576	1712	0.9647	35.7612	161	0.8732	2.38104	1451	0.9647	30.6539	205	0.9403	3.23358
ECO_NA_06485	3216	2125	0.995	40.6559	608	0.9978	9.06114	1691	0.9988	34.2023	717	0.9984	10.2675	2318	0.9981	47.417	778	0.9984	11.8826
ECO_PTCHD2_14029	4119	2037	0.991	30.4285	8	0.1182	0.093088	2042	0.9922	32.2471	7	0.142	0.0782647	2167	0.993	34.6102	7	0.1529	0.0834745
ECO_NDST1_13104	2670	2039	0.9655	46.988	676	0.9652	12.1348	1835	0.9738	44.7046	475	0.9037	8.19299	2079	0.9693	51.2248	680	0.9596	12.5097
ECO_hlfa_07907	1107	2615	0.907	145.347	745	0.9675	32.2555	1609	0.9837	94.5444	1471	0.981	61.1963	1492	0.9711	88.6661	786	0.9702	34.8757
ECO_cadm3_06074	1167	2204	0.952	116.204	479	0.9503	19.6725	2301	0.952	128.255	460	0.9512	18.1529	2112	0.9503	119.058	9	0.5707	0.378808
ECO_PCM1_14052	6222	2283	0.9979	22.5765	1410	0.9986	10.8614	1765	0.9997	18.4519	1023	0.9971	7.57191	2209	0.9987	23.3562	1048	0.9931	8.2733
ECO_LNX1_18869	2346	2226	0.9395	58.3819	415	0.7029	8.47843	1968	0.8849	54.5663	256	0.7477	5.02541	1958	0.8461	54.9062	124	0.6978	2.59622
ECO_NA_10418	1659	2001	0.9777	74.2133	14	0.4593	0.404461	1759	0.9777	68.9679	2	0.1085	0.0555192	2395	0.9783	94.972	0	0	0
ECO_VIM_11525	1314	3058	0.9619	143.193	47	0.8402	1.71434	3285	0.9543	162.618	14	0.4962	0.490673	3046	0.9642	152.5	7	0.2093	0.261668
ECO_WBP2_15994	639	2175	0.9609	209.43	270	0.9515	20.2516	1923	0.9624	195.752	202	0.9953	14.5583	1742	0.9624	179.343	255	0.9515	19.6014
ECO_ITPR2_06599	8013	2044	0.9965	15.6952	1397	0.9968	8.35597	2131	0.997	17.2988	906	0.9936	5.20706	2371	0.9953	19.4658	1090	0.9755	6.68158
ECO_NA_05044	6324	2307	0.9777	22.4459	0	0	0	1958	0.976	20.1395	0	0	0	2009	0.9777	20.899	0	0	0
ECO_ARHGEF17_16972	5172	2179	0.9532	25.9227	431	0.9401	3.99406	2026	0.9673	25.4805	442	0.9606	3.93571	2318	0.941	29.4843	327	0.9012	3.10554
ECO_CELSR2_04844	8295	2174	0.9949	16.1259	3	0.0301	0.0173341	2074	0.9948	16.2637	2	0.0217	0.0111038	1868	0.994	14.8148	28	0.2445	0.165802
ECO_ABCE1_00640	1800	2219	0.9983	75.8518	1380	0.9944	36.7453	1967	0.995	71.0819	866	0.9989	22.1567	2278	0.9944	83.2564	1125	0.9978	30.6992
ECO_NA_21746	3351	1821	0.9875	33.4362	935	0.98	13.3731	1622	0.9839	31.485	669	0.9818	9.19415	1958	0.9821	38.4392	688	0.9857	10.0847
ECO_UBE2O_06741	3957	1936	0.9876	30.1037	84	0.7925	1.01744	1690	0.9955	27.781	86	0.5987	1.0009	1717	0.9735	28.5457	71	0.6785	0.881333
ECO_NA_14658	2826	1932	0.9912	42.0645	1	0.0318	0.0169599	1683	0.9965	38.7382	0	0	0	1743	0.9919	40.5753	2	0.0637	0.0347621
ECO_PHKA2_22704	3588	2351	0.9947	40.3163	298	0.9866	3.9807	1422	0.995	25.7795	120	0.8645	1.54024	1411	0.993	25.8709	69	0.7754	0.944592
ECO_USP24_07853	7770	1985	0.9972	15.7188	768	0.9839	4.73735	2045	0.996	17.1198	505	0.9382	2.99316	2084	0.9949	17.6447	595	0.986	3.76135
ECO_TALDO1_19249	984	1671	0.9949	104.487	3304	0.997	160.931	1619	0.9878	107.023	1612	0.9909	75.4449	1482	0.9858	99.0809	2774	0.9878	138.471
ECO_kdr_16827	4080	2444	0.9998	36.8572	1859	0.9995	21.8381	2658	0.9995	42.3762	1938	0.999	21.8753	1554	0.9993	25.0569	1587	0.9998	19.1058
ECO_NA_13717	636	2066	0.9953	199.873	232	0.9921	17.4834	2743	0.9984	280.541	98	0.9638	7.09625	2429	0.9969	251.251	221	0.945	17.068
ECO_CDK12_02909	3963	1537	0.9987	23.8633	816	0.9844	9.86874	1512	0.9992	24.8173	663	0.9339	7.70459	1374	0.9975	22.8086	657	0.9796	8.14309
ECO_rab7_19611	624	1802	0.9968	177.685	784	0.9968	60.2181	1636	0.9968	170.54	522	0.9968	38.5253	1681	0.9968	177.223	498	0.984	39.2006
ECO_GOLGA3_14406	4443	1842	0.9971	25.509	522	0.9867	5.63105	1915	0.9908	28.0362	220	0.9381	2.28037	2148	0.9824	31.8049	370	0.9698	4.09047
ECO_dlat_20731	1947	2206	0.999	69.7141	666	0.999	16.3947	1824	0.9995	60.9377	381	0.9933	9.01195	1696	0.999	57.3055	527	0.999	13.2951
ECO_tapbp_04453	1215	629	0.9704	31.8534	599	0.9951	23.629	409	0.986	21.8965	298	0.9844	11.2954	479	0.9868	25.9356	495	0.9819	20.0114
ECO_FAR2_10089	1614	1967	0.9981	74.9863	149	0.9665	4.42464	1880	0.9994	75.7673	97	0.9238	2.76776	1610	0.9988	65.6234	68	0.925	2.06944
ECO_CPNE2_03292	1644	2470	0.9994	92.4434	7	0.3181	0.204076	2341	0.9988	92.6247	0	0	0	2669	0.9982	106.803	8	0.3449	0.239021
ECO_PALLD_18884	4356	1423	0.9839	20.1001	207	0.5014	2.2776	1735	0.9982	25.9083	57	0.4589	0.602625	1543	0.9975	23.3032	107	0.5122	1.20655
ECO_gnao1a_20383	1065	2291	0.9859	132.36	35	0.8479	1.57512	1941	0.9934	118.55	48	0.97	2.07564	1725	0.9981	106.556	49	0.9315	2.25993
ECO_PICALM_21981	2262	2097	0.9129	57.0409	199	0.7865	4.21654	2147	0.9337	61.74	97	0.6419	1.97487	2068	0.8939	60.1443	173	0.7714	3.75665
ECO_GOLGA4_11473	6258	1952	0.9957	19.1922	1356	0.9962	10.3853	2062	0.996	21.4329	818	0.9904	6.01974	2088	0.9957	21.9499	1089	0.9914	8.54752
ECO_KIAA0368_09335	5520	1938	0.9875	21.6021	518	0.9674	4.49765	1638	0.9803	19.302	331	0.9536	2.76152	1867	0.9855	22.2506	734	0.9761	6.53138
ECO_NA_03897	2094	2266	0.989	66.5831	0	0	0	2254	0.9924	70.0172	0	0	0	2466	0.9909	77.4735	0	0	0
ECO_Q6PVV4_ORYLA_11932	639	2831	0.9984	272.596	4273	0.9984	320.5	2329	0.9969	237.081	1315	0.9969	94.773	2361	0.9969	243.07	875	0.9969	67.2597
ECO_NA_10075	390	1670	0.9154	263.471	79	0.9077	9.70863	1914	0.9154	319.231	82	0.8744	9.68298	971	0.9	163.791	341	0.9103	42.9475
ECO_CNKSR2_06004	2850	2313	0.9958	49.9358	0	0	0	2330	0.9968	53.1788	0	0	0	1856	0.9975	42.842	0	0	0
ECO_NA_20440	4668	1658	0.9961	21.8542	615	0.9998	6.31451	1619	0.9996	22.5602	650	0.9979	6.41272	1337	0.9979	18.8424	338	0.9796	3.55659
ECO_prkca_17791	1986	2000	0.9708	61.9629	139	0.783	3.35452	1956	0.9738	64.0644	20	0.5539	0.463778	2148	0.9285	71.1527	10	0.359	0.247325
ECO_GAK_10984	3918	2219	0.9969	34.8477	1008	0.9972	12.3308	1869	0.9911	31.0293	6156	0.9982	72.3592	1845	0.9972	30.9791	1028	0.9923	12.8877
ECO_eml2_19437	2451	2253	0.9976	56.5586	455	0.7829	8.89741	1996	0.9971	52.9718	179	0.7858	3.36333	1951	0.9971	52.3661	191	0.7768	3.8277
ECO_UTRN_04400	10308	2449	0.9917	14.6182	1739	0.9933	8.08576	2170	0.9904	13.6934	1900	0.9858	8.48866	1880	0.9784	11.9983	2461	0.9923	11.7269
ECO_TMBIM6_08415	690	1833	0.9971	163.453	3134	0.9986	217.693	1931	0.9971	182.037	2699	0.9986	180.141	1911	0.9986	182.2	3437	0.9986	244.669
ECO_NA_05624	1242	2016	0.9976	99.8734	908	0.996	35.0396	1997	0.9976	104.588	574	0.9976	21.2838	1771	0.9976	93.8066	1046	0.996	41.3674
ECO_TRRAP_02234	11595	1919	0.994	10.1832	938	0.9873	3.87728	1661	0.9918	9.31807	436	0.9099	1.73171	1691	0.9922	9.59422	652	0.985	2.76201
ECO_NA_02305	240	3211	0.9958	823.209	4724	0.9958	943.396	3129	0.9958	848.05	287	0.9917	55.072	2428	0.9917	665.54	5774	0.9958	1181.72
ECO_SREK1_21061	1410	1446	0.9957	63.1001	623	0.9957	21.177	1555	0.9986	71.7362	519	0.9894	16.9515	1863	0.9979	86.9221	383	0.9979	13.3422
ECO_NA_16682	2781	2172	0.9924	48.0551	18	0.4502	0.310218	2040	0.959	47.7152	7	0.2017	0.11592	2333	0.9583	55.1887	20	0.4293	0.353246
ECO_NA_03846	1248	2412	0.9912	118.917	0	0	0	2537	0.9968	132.231	0	0	0	2674	0.996	140.956	0	0	0
ECO_RNF19B_00776	2199	1193	0.9991	33.3807	129	0.9745	2.81164	1336	0.9977	39.5192	1809	0.9986	37.8855	1226	0.9986	36.6777	546	0.985	12.1959
ECO_ANFC1_ORYLA_00101	696	3107	0.7888	274.671	19	0.7112	1.3084	2202	0.7888	205.795	15	0.7011	0.992526	1205	0.7874	113.898	9	0.2874	0.635157
ECO_calrl2_03632	1287	2300	0.9534	109.959	55	0.8329	2.04823	2191	0.9984	110.737	95	0.9138	3.39942	1817	0.9961	92.878	386	0.9915	14.7318
ECO_NA_12670	7770	1889	0.9529	14.9586	850	0.9507	5.24316	1846	0.957	15.4539	412	0.9283	2.44195	1955	0.955	16.5525	488	0.9318	3.08494
ECO_NA_09066	5979	2058	0.9951	21.1786	1220	0.9936	9.77973	1686	0.9931	18.3424	845	0.9918	6.50861	1779	0.9926	19.5742	716	0.9741	5.8821
ECO_NA_03538	1545	1765	0.9987	70.2906	78	0.9605	2.4197	1884	0.9981	79.3195	33	0.6272	0.983661	1394	0.9968	59.3569	60	0.7482	1.90753
ECO_CPD_08373	4113	2020	0.9966	30.2185	2597	0.9993	30.2628	1641	0.9968	25.9524	2357	0.9983	26.3913	1493	0.9968	23.8802	688	0.9944	8.21632
ECO_NA_09924	2139	2339	0.9261	67.2822	6	0.2375	0.134442	2356	0.9116	71.646	0	0	0	1890	0.9322	58.1283	20	0.5185	0.459269
ECO_cdk5r1b_08493	909	2312	0.9989	156.497	0	0	0	2386	0.9989	170.739	0	0	0	2277	0.9989	164.792	0	0	0
ECO_ATXN2_00663	3309	2228	0.9075	41.4285	812	0.9595	11.7613	1830	0.9634	35.9734	837	0.9565	11.649	1744	0.9296	34.6726	696	0.9526	10.3314
ECO_KCNA3_14811	1596	1907	0.9981	73.5188	0	0	0	2006	0.9981	81.7571	0	0	0	1794	0.9981	73.948	0	0	0
ECO_MIA3_12216	4824	2243	0.9424	28.609	1567	0.9455	15.5689	1936	0.9631	26.1051	720	0.9326	6.87361	2027	0.9492	27.6429	786	0.9088	8.00319
ECO_DHX57_12522	4458	1768	0.9789	24.4019	342	0.9441	3.6769	1135	0.963	16.5609	92	0.7896	0.950403	1970	0.9713	29.0712	152	0.8275	1.67475
ECO_NA_10262	8286	1822	0.987	13.5296	453	0.9433	2.62029	1776	0.9891	13.942	546	0.9551	3.03464	1478	0.9897	11.7345	327	0.8847	1.93843
ECO_NA_17550	1188	1551	0.9916	80.3297	103	0.9394	4.15543	1667	0.9983	91.2739	44	0.9015	1.70567	1978	0.9966	109.533	33	0.8779	1.36441
ECO_NA_12369	3081	2512	0.9909	50.1659	2809	0.8721	43.6974	1572	0.9987	33.1885	2090	0.9017	31.2402	1157	0.9766	24.7046	1074	0.8845	17.1222
ECO_cttnbp2_10310	4350	2567	0.969	36.3093	19	0.2644	0.209344	1800	0.9478	26.916	92	0.7175	0.973999	1721	0.9595	26.0272	47	0.546	0.530709
ECO_NA_06663	2214	2098	0.972	58.3054	361	0.8893	7.81493	1611	0.9819	47.331	1030	0.9679	21.4249	1574	0.9837	46.7696	156	0.9273	3.46095
ECO_NA_10803	1677	2765	0.938	101.448	1	0.0537	0.02858	1749	0.9392	67.8397	0	0	0	1502	0.9368	58.9215	0	0	0
ECO_DCTN4_01075	1413	1921	0.9943	83.65	659	0.9413	22.3531	2012	0.9943	92.6218	353	0.9568	11.5052	2043	0.983	95.118	435	0.9788	15.1215
ECO_rps28_08021	210	1751	0.9952	513.036	5865	0.9952	1338.58	1843	0.9952	570.865	2986	0.9952	654.833	1414	0.9905	442.962	2756	0.9952	644.626
ECO_WASF1_13871	1692	2079	0.9858	75.6023	11	0.4427	0.311593	1537	0.9811	59.0882	2	0.1064	0.0544364	1351	0.9829	52.5281	10	0.435	0.2903
ECO_PHKB_05621	3231	1755	0.9749	33.4211	227	0.9251	3.36732	1700	0.9743	34.2247	463	0.9554	6.59939	1602	0.9647	32.6184	477	0.9418	7.25152
ECO_NA_07667	3063	2238	0.97	44.9566	0	0	0	1914	0.9736	40.6464	1	0.0294	0.0150353	1953	0.9719	41.9461	2	0.0588	0.0320723
ECO_NA_21168	1113	1903	0.9991	105.202	685	0.9946	29.4979	1729	0.9991	101.048	575	0.9982	23.7921	1741	0.9982	102.906	476	0.9964	21.0068
ECO_ITGB2_02370	2337	830	0.9949	21.8525	505	0.9799	10.3569	825	0.9961	22.9627	280	0.9542	5.51771	796	0.9846	22.4074	449	0.9649	9.43703
ECO_EPS8L2_10497	2388	2280	0.804	58.7464	1437	0.8178	28.8415	1919	0.809	52.2719	1071	0.8116	20.6545	2192	0.8492	60.3869	905	0.8116	18.615
ECO_C4orf41_17141	3372	1876	0.9985	34.2315	870	0.9997	12.3659	1798	0.9991	34.684	502	0.9846	6.85608	2061	0.9988	40.2094	504	0.9979	7.3416
ECO_NA_02863	3384	747	0.9956	13.5822	434	0.9755	6.14688	714	0.99	13.7245	435	0.9672	5.91996	509	0.9696	9.89519	321	0.8978	4.65932
ECO_NA_20805	846	1671	0.9976	121.531	286	0.9929	16.2028	1843	0.9988	141.704	293	0.9894	15.9499	1651	0.9976	128.385	128	0.9433	7.43169
ECO_NA_08309	4029	2063	0.9916	31.5052	966	0.9859	11.4915	1842	0.9901	29.7385	1513	0.9916	17.2942	1977	0.9888	32.2809	981	0.9898	11.9597
ECO_arnt2_12836	2151	2230	0.9986	63.7889	114	0.9344	2.54015	2413	0.9986	72.97	27	0.6076	0.578074	2414	0.9981	73.8301	61	0.6964	1.39296
ECO_NA_00631	2913	3112	0.9873	65.7325	26	0.5376	0.427788	2281	0.9863	50.9345	0	0	0	1247	0.9791	28.1619	2	0.0618	0.0337239
ECO_SASH1_13876	3588	1930	0.9916	33.0968	292	0.9551	3.90055	1685	0.9905	30.5474	132	0.8556	1.69427	1517	0.9769	27.8144	76	0.7377	1.04042
ECO_GPR98_13996	18288	2315	0.9897	7.78871	55	0.0915	0.144142	2063	0.9881	7.33771	58	0.0971	0.146057	2080	0.9619	7.48228	57	0.1276	0.153093
ECO_GPBP1_08735	1413	2001	0.9809	87.1336	961	0.9866	32.5969	1584	0.9894	72.9189	867	0.983	28.2577	1767	0.9887	82.268	576	0.9887	20.0229
ECO_NA_08173	1011	1183	0.9931	71.997	396	0.9624	18.7732	937	0.9951	60.2859	194	0.9881	8.83711	777	0.997	50.5599	218	0.9743	10.5914
ECO_NA_16582	2874	1613	0.9972	34.5325	318	0.9944	5.30317	972	0.9979	21.9992	111	0.9322	1.77867	907	0.9972	20.7614	173	0.9781	2.9567
ECO_A4KUJ6_ORYLA_11787	14340	2310	0.9824	9.9116	9	0.0317	0.0300808	1928	0.9865	8.74551	222	0.2467	0.712958	2521	0.9935	11.5654	6	0.0374	0.0205518
ECO_NDUFAB1_03874	501	1881	0.99	231.011	1775	0.9441	169.807	2153	0.99	279.533	1365	0.99	125.474	1951	0.992	256.186	1364	0.99	133.729
ECO_MARK3_04893	2238	1955	0.9504	53.7486	869	0.9276	18.6104	1633	0.9915	47.4628	1144	0.9254	23.541	1588	0.9669	46.6796	411	0.9281	9.02048
ECO_NA_03381	3240	2162	0.9997	41.0574	42	0.6904	0.621298	1855	0.9997	37.2414	2	0.046	0.0284279	1925	0.9985	39.0861	54	0.6614	0.818647
ECO_sbf1_17960	5730	2085	0.9976	22.3889	542	0.9956	4.53357	1497	0.9974	16.994	310	0.9663	2.49153	1616	0.996	18.5534	341	0.9435	2.92313
ECO_INTS1_02845	6312	2020	0.997	19.6909	855	0.9869	6.49224	2002	0.9984	20.6312	355	0.9577	2.59013	2567	0.9962	26.7544	588	0.9921	4.57571
ECO_AGL_13333	4593	1839	0.9854	24.6358	1792	0.9876	18.6998	1707	0.9876	24.1749	3054	0.9935	30.6219	1604	0.9863	22.9744	2794	0.9919	29.8798
ECO_OSBPL8_15857	2646	1751	0.9989	40.7171	348	0.9924	6.30354	1891	0.9996	46.4867	131	0.9819	2.28003	1956	0.9977	48.6313	226	0.9864	4.19533
ECO_islr2_21036	2151	1783	0.9977	51.0025	0	0	0	1436	0.9949	43.4252	0	0	0	1492	0.9949	45.6315	0	0	0
ECO_FBXL5_18888	2100	2099	0.9905	61.4998	1095	0.9986	24.9914	1838	0.9929	56.9316	686	0.9905	15.044	2107	0.9981	66.0058	498	0.9962	11.6482
ECO_NA_10823	1545	1780	0.7981	70.8879	0	0	0	1806	0.8408	76.0355	0	0	0	1583	0.8207	67.4045	0	0	0
ECO_NA_17381	924	1888	0.9978	125.722	407	0.987	21.1114	1918	0.9968	135.022	315	0.9751	15.7	1865	0.9957	132.783	459	0.974	24.3999
ECO_SMG6_00276	5022	1512	0.998	18.5249	731	0.996	6.97648	1809	0.9984	23.4309	289	0.9604	2.65021	1875	0.999	24.5619	428	0.9679	4.18615
ECO_NA_03095	3450	2017	0.9986	35.9723	11	0.2049	0.152816	1846	0.9959	34.8049	5	0.1061	0.0667438	1929	0.9965	36.7832	2	0.0522	0.0284747
ECO_VPS41_09259	2466	1971	0.9959	49.1784	550	0.9927	10.6897	1864	0.9959	49.1677	413	0.9818	7.71288	2225	0.9959	59.3572	513	0.9959	10.2181
ECO_NA_03250	3999	2453	0.9147	37.7422	213	0.8802	2.55284	1910	0.9012	31.0677	42	0.4999	0.48368	1960	0.9145	32.2434	49	0.5966	0.601856
ECO_BACE2_20767	1503	2072	0.982	84.8226	0	0	0	1881	0.9987	81.4061	9	0.3626	0.275768	1986	0.9987	86.9274	149	0.9827	4.8694
ECO_NA_21363	1446	2240	0.9945	95.3148	53	0.6881	1.75672	2059	0.9979	92.6223	29	0.7517	0.923612	2161	0.9903	98.3158	43	0.6833	1.46066
ECO_NEDD4L_07515	3036	2227	0.9816	45.1335	425	0.9865	6.70938	1969	0.997	42.1863	426	0.9707	6.46201	2365	0.9974	51.2467	354	0.9769	5.72729
ECO_FMN2_17784	3984	2098	0.9541	32.4016	0	0	0	2443	0.9553	39.887	2	0.0452	0.0231191	2004	0.9553	33.0914	0	0	0
ECO_ATXN2L_15901	3105	1840	0.9981	36.4617	382	0.9926	5.89654	1571	0.9997	32.9111	800	0.9771	11.8656	1305	0.9971	27.6494	458	0.9929	7.24522
ECO_celf5_04469	1590	1789	0.9981	69.23	0	0	0	1930	0.9975	78.9564	0	0	0	1475	0.9987	61.0283	0	0	0
ECO_NEURL4_22714	4851	1762	0.9994	22.3489	565	0.9899	5.58229	1670	0.9996	22.393	227	0.9518	2.15504	1492	0.9872	20.2336	319	0.9804	3.23003
ECO_NA_03143	2586	2278	0.9911	54.2008	43	0.7193	0.796958	1991	0.9985	50.0807	15	0.3917	0.26713	2003	0.9985	50.9553	15	0.3527	0.284912
ECO_PCDH9_07628	3099	2179	0.999	43.263	0	0	0	2122	0.9977	44.5401	5	0.1294	0.0743033	2225	0.999	47.233	4	0.1052	0.0633995
ECO_sept9a_18274	1800	1253	0.9983	42.8311	543	0.9933	14.4585	1357	0.995	49.0382	352	0.9889	9.00596	1155	0.9894	42.213	309	0.9939	8.43206
ECO_NA_11051	846	2062	0.9988	149.968	114	0.9905	6.45847	1558	0.9976	119.791	57	0.9846	3.10288	1757	0.9965	136.627	78	0.9775	4.52868
ECO_camsap1b_03094	4377	2023	0.9959	28.4381	271	0.9728	2.96748	2017	0.9973	29.9748	79	0.7724	0.831209	1793	0.9986	26.9489	139	0.8727	1.55986
ECO_dopey1_17180	7656	1797	0.9762	14.442	588	0.941	3.68104	1562	0.9666	13.2711	196	0.7173	1.179	1486	0.9741	12.7689	439	0.8589	2.8165
ECO_sec23b_08136	2301	1805	0.9996	48.266	1404	0.9991	29.2446	1592	0.9991	45.0043	2176	0.9991	43.5514	1420	0.9974	40.5983	1732	0.9991	36.9725
ECO_MTA2_14432	1980	1865	0.9939	57.9555	605	0.9818	14.6449	1604	0.999	52.6946	329	0.9823	7.65227	1201	0.9965	39.9038	337	0.9854	8.36012
ECO_SLITRK1_16475	2115	2613	0.9986	76.0169	0	0	0	2467	0.9981	75.8728	0	0	0	2425	0.9981	75.4289	0	0	0
ECO_abi1a_05250	1467	1808	0.8603	75.8314	799	0.9209	26.1043	1262	0.85	55.9573	893	0.9291	28.0337	1110	0.9134	49.7771	882	0.9202	29.5315
ECO_NA_15257	1188	926	0.9966	47.9596	31	0.6423	1.25066	761	0.9916	41.6673	27	0.8956	1.04666	653	0.9874	36.1604	14	0.5118	0.578841
ECO_TUFM_02019	1341	2241	0.997	102.824	1367	0.997	48.8579	2124	0.9985	103.027	905	0.9993	31.0799	1918	0.9963	94.0928	1236	0.9963	45.2728
ECO_NA_17078	4428	1916	0.9977	26.6237	1479	0.9964	16.0087	1731	0.9968	25.4283	902	0.9975	9.38121	1538	0.9991	22.85	1672	0.9957	18.5471
ECO_NBEAL1_13147	8208	2150	0.9849	16.1169	793	0.9695	4.63054	1826	0.9894	14.4707	392	0.9323	2.19942	1833	0.9898	14.6914	604	0.9526	3.61449
ECO_TNR_10532	3894	1987	0.9979	31.3966	4	0.0924	0.0492334	2217	0.9923	37.0337	2	0.0462	0.0236534	1743	0.9974	29.4468	0	0	0
ECO_NA_11166	2256	2272	0.9978	61.9655	40	0.6676	0.849799	2368	0.9987	68.2763	63	0.9246	1.28606	1855	0.9973	54.093	49	0.7819	1.06685
ECO_OSMR_08203	2964	1474	0.9987	30.5985	1438	0.9993	23.2528	1872	0.9987	41.0823	2285	0.999	35.5032	2253	0.9997	50.0057	1815	0.9993	30.0778
ECO_USP5_00073	2523	2125	0.9976	51.823	528	0.9917	10.0303	1820	0.9976	46.9225	157	0.9461	2.86578	2094	0.9921	54.6004	680	0.9857	13.2385
ECO_NA_05245	2724	2559	0.9985	57.8022	1038	0.9971	18.2636	1839	0.9993	43.9139	856	0.9949	14.4719	1601	0.9923	38.6653	613	0.9802	11.0535
ECO_col4a1_13365	4812	1725	0.995	22.0569	299	0.936	2.97811	1870	0.9925	25.278	294	0.9699	2.81372	1247	0.9921	17.0482	286	0.9397	2.91936
ECO_NA_04479	2364	2004	0.97	52.1592	2	0.0761	0.0405488	1963	0.9662	54.0132	0	0	0	2312	0.9873	64.3394	11	0.2085	0.228556
ECO_SCARB2_19266	1446	1766	0.9993	75.1455	1423	0.9945	47.1663	1678	0.9972	75.4833	2890	0.9993	92.0427	1583	0.9986	72.0194	4752	0.9993	161.419
ECO_ZNF335_20464	4800	1202	0.9479	15.4079	695	0.949	6.93967	1374	0.951	18.6197	625	0.9456	5.99651	1280	0.9552	17.5431	472	0.9373	4.83002
ECO_Q90ZJ6_ORYLA_21561	273	1455	0.9963	327.93	1506	0.9963	264.398	892	0.9927	212.535	726	0.989	122.471	586	0.9963	141.212	482	0.9963	86.7226
ECO_NRIP1_21398	3621	2055	0.9948	34.9192	475	0.9901	6.28725	1804	0.9972	32.4067	293	0.9613	3.72648	1804	0.9959	32.7751	359	0.9818	4.86983
ECO_NA_16400	1371	748	0.9767	33.5695	768	0.9774	26.8484	384	0.973	18.2189	390	0.9825	13.1005	334	0.9708	16.0268	401	0.9818	14.3666
ECO_FAM199X_17119	1185	1759	0.9924	91.3331	320	0.9662	12.9428	1968	0.989	108.027	282	0.9814	10.9595	1816	0.9907	100.817	185	0.9696	7.66834
ECO_ATL1_11212	1713	1888	0.9644	67.815	0	0	0	2092	0.9609	79.4386	0	0	0	2123	0.9609	81.5322	0	0	0
ECO_TNKS_13893	3273	1979	0.9875	37.2032	128	0.9407	1.87439	1793	0.9942	35.6338	118	0.9126	1.66034	1731	0.9957	34.7927	59	0.7003	0.885429
ECO_SIPA1L3_00530	5250	1889	0.9808	22.1388	684	0.9726	6.24442	1695	0.9863	21.0009	283	0.9491	2.48249	1787	0.9712	22.3925	203	0.8396	1.89926
ECO_BIRC3_10209	1917	1709	0.9979	54.8531	530	0.9979	13.251	1567	0.9979	53.1709	596	0.999	14.3181	1430	0.999	49.0739	442	0.9807	11.3253
ECO_ALDH2_07813	1563	1894	0.7806	74.5593	8122	0.7857	249.057	1779	0.7767	74.0362	6824	0.7837	201.067	1669	0.7806	70.248	4212	0.7818	132.366
ECO_ATPIF1_12097	324	1989	0.9969	377.721	2637	0.9969	390.086	1781	0.9969	357.558	1812	0.9969	257.557	1222	0.9969	248.121	2667	0.9969	404.32
ECO_zfp36l2_01813	1293	1926	0.993	91.6513	1114	0.9969	41.2935	1313	0.9923	66.0531	596	0.9938	21.2279	1368	0.9961	69.6024	909	0.9907	34.5313
ECO_mapk1_15967	1110	2122	0.9955	117.626	333	0.9847	14.3786	2355	0.9982	138.005	178	0.9748	7.38511	2117	0.9973	125.468	297	0.9847	13.1426
ECO_MED13L_00851	6369	1673	0.9849	16.1624	143	0.7772	1.07612	1439	0.984	14.6966	139	0.7277	1.00509	1640	0.9832	16.9398	238	0.9042	1.8355
ECO_PAPSS1_03972	1812	2017	0.9983	68.4902	288	0.9978	7.6178	1954	0.9989	70.1445	193	0.9779	4.90523	1977	0.9961	71.777	188	0.9945	5.09621
ECO_NA_05743	897	1858	0.9978	127.448	0	0	0	1933	0.9967	140.174	1	0.1003	0.0513414	1831	0.9955	134.287	0	0	0
ECO_ACADVL_19182	1974	2089	0.9995	65.1137	3052	0.9995	74.1025	2127	0.9995	70.0886	1246	0.9975	29.069	2220	0.999	73.9848	8692	0.9995	216.282
ECO_KIAA1467_22518	2184	2081	0.9803	58.6274	42	0.8141	0.921705	1997	0.9849	59.4775	33	0.7454	0.695859	1902	0.9899	57.2921	74	0.7399	1.66428
ECO_AHCY_09022	1302	1596	0.9962	75.4228	18080	0.9992	665.553	1224	0.9962	61.1502	21102	0.9992	746.401	943	0.9954	47.6472	40111	0.9992	1513.21
ECO_KPNB1_13492	2547	1728	0.9478	41.7442	941	0.9517	17.7075	1580	0.9494	40.3511	653	0.9607	11.8071	1466	0.9521	37.8653	1016	0.9529	19.5935
ECO_rad21_09558	1929	1967	0.9979	62.7412	920	0.999	22.8587	1577	0.9984	53.1774	427	0.9974	10.1943	1402	0.9948	47.8137	558	0.9953	14.2085
ECO_NA_12244	2892	2255	0.992	47.9766	70	0.8465	1.1601	2026	0.9983	45.5689	15	0.3323	0.238865	1938	0.9972	44.0851	58	0.8209	0.985093
ECO_ATP8A2_09511	2079	2095	0.9909	62.0027	263	0.9836	6.06313	2279	0.9899	71.3045	128	0.9432	2.83541	2088	0.988	66.0713	77	0.8244	1.81921
ECO_NA_12928	2157	1730	0.9875	49.3488	368	0.9759	8.17698	1850	0.9958	55.789	260	0.9453	5.55115	1987	0.994	60.6016	224	0.9847	5.10089
ECO_fam120c_22757	3114	1977	0.9994	39.0633	951	0.9987	14.6372	1470	0.9994	30.7062	679	0.9952	10.0418	1301	0.9994	27.485	813	0.999	12.8239
ECO_ANO1_19261	2733	2260	0.9949	50.8803	5	0.1595	0.0876851	2640	0.9985	62.8336	2	0.0659	0.0337016	3627	0.9985	87.3061	6	0.1972	0.107835
ECO_mvp_21503	2577	1678	0.9961	40.0644	1015	0.9984	18.8776	1388	0.9957	35.035	940	0.9969	16.7986	1478	0.9903	37.7309	692	0.9938	13.1898
ECO_setb_17816	669	2086	0.9925	191.853	895	0.9851	64.1198	2006	0.994	195.044	496	0.997	34.1441	1691	0.9925	166.285	465	0.991	34.1409
ECO_ATP1B2_07181	801	1851	0.9463	142.185	8	0.573	0.478688	1615	0.9513	131.15	10	0.5044	0.574946	1885	0.9788	154.816	0	0	0
ECO_NA_03467	1833	1950	0.6197	65.4565	0	0	0	1914	0.6176	67.9214	0	0	0	1954	0.617	70.1292	0	0	0
ECO_NA_19037	4128	1709	0.9971	25.4732	564	0.993	6.54839	1521	0.9927	23.9672	238	0.9666	2.6552	1675	0.9906	26.6939	419	0.9574	4.98565
ECO_ATP6V1G1_05604	357	1741	0.9972	300.062	188	0.9832	25.2397	2198	0.9972	400.485	226	0.9972	29.1541	2789	0.9972	513.945	287	0.9916	39.4877
ECO_NA_19953	1503	1710	0.988	70.0032	5652	0.9887	180.235	1163	0.986	50.3324	3942	0.9887	120.786	977	0.9794	42.7634	2761	0.988	90.2309
ECO_NA_13111	3087	1987	0.9553	39.6043	856	0.9543	13.2902	1782	0.9543	37.549	506	0.953	7.54873	1443	0.9537	30.7515	729	0.9534	11.5995
ECO_prkcbb_03869	2187	2186	0.9634	61.501	18	0.4879	0.394475	2089	0.9579	62.1322	19	0.5524	0.400096	2134	0.9598	64.1922	21	0.5638	0.471648
ECO_hspg2_21770	10569	2343	0.9831	13.6402	523	0.9005	2.37172	1967	0.9795	12.1059	452	0.9081	1.96954	1104	0.9638	6.87182	352	0.7857	1.6359
ECO_PPP6R3_14685	2598	1947	0.953	46.1113	1061	0.9473	19.5736	1851	0.95	46.3441	698	0.9473	12.373	1752	0.9523	44.3641	612	0.953	11.5707
ECO_C1orf65_11169	2544	2103	0.9984	50.8631	0	0	0	1968	0.998	50.3194	0	0	0	1974	0.9984	51.0466	0	0	0
ECO_ACSL4_13526	2139	1676	0.9977	48.2108	119	0.9631	2.66644	2207	0.9981	67.1149	203	0.9836	4.37064	2106	0.9921	64.7715	97	0.9542	2.22745
ECO_NA_14680	2520	2093	0.9988	51.1034	659	0.9984	12.5337	2033	0.9976	52.4764	359	0.971	6.56075	2045	0.9996	53.3862	439	0.9944	8.55681
ECO_NA_13747	2112	1636	0.9986	47.6618	904	0.9905	20.5149	1671	0.9972	51.4647	565	0.9943	12.3201	1414	0.991	44.0445	598	0.9976	13.9077
ECO_FAM131A_06423	1032	1882	0.999	112.207	0	0	0	2471	0.999	155.747	0	0	0	2146	0.9961	136.8	0	0	0
ECO_HADHA_13255	2292	2153	0.9991	57.7977	2546	0.9987	53.2401	2209	0.9991	62.6915	961	0.9983	19.3094	2195	0.9987	63.0023	4826	0.9991	103.424
ECO_NA_21868	4611	2168	0.9991	28.9298	42	0.5452	0.436566	2349	0.9996	33.1372	43	0.5279	0.42947	2197	0.9996	31.3452	66	0.5899	0.703067
ECO_TRAK2_13145	2904	1979	0.948	41.9305	433	0.937	7.14639	1598	0.9449	35.7938	241	0.8674	3.82191	1527	0.9442	34.5923	301	0.9222	5.09117
ECO_NA_17004	4683	1785	0.988	23.4528	877	0.9812	8.97575	1484	0.9895	20.6128	934	0.9801	9.18507	1770	0.9878	24.8648	620	0.9842	6.50302
ECO_PSMC1_17775	1269	1920	0.9921	93.0937	732	0.9898	27.6468	1733	0.9945	88.8309	282	0.9937	10.234	1771	0.9968	91.8108	755	0.9945	29.2236
ECO_EML4_02071	2955	1784	0.9709	37.1465	918	0.9377	14.8895	1896	0.9685	41.7357	421	0.9174	6.56122	1921	0.9618	42.7668	404	0.9022	6.7154
ECO_igf2r_15247	5610	1559	0.9857	17.0987	1513	0.9906	12.9262	1418	0.9929	16.4415	1308	0.9829	10.7375	1593	0.9733	18.6805	1003	0.9859	8.78185
ECO_fgd1_07070	2850	1712	0.9302	36.9607	275	0.914	4.6247	1732	0.9288	39.5303	113	0.8456	1.82597	1636	0.9288	37.7637	283	0.9253	4.87741
ECO_NA_13151	4938	1919	0.9779	23.9114	2007	0.9753	19.4801	1672	0.9777	22.0248	4921	0.9779	45.8947	1617	0.9755	21.5425	4511	0.9785	44.8714
ECO_NA_02936	6792	2599	0.6861	23.5445	50	0.3853	0.352832	2082	0.66	19.9393	54	0.2132	0.366147	1819	0.7029	17.6186	59	0.4632	0.42668
ECO_NA_08064	2832	2093	0.9665	45.4733	27	0.5763	0.456947	2112	0.9665	48.5096	2	0.0636	0.0325234	1768	0.9672	41.0701	4	0.1098	0.0693768
ECO_SLC3A2_22627	1620	1902	0.9605	72.2398	283	0.9685	8.37273	1624	0.9568	65.2076	2342	0.9981	66.5781	1460	0.9432	59.289	123	0.9068	3.72939
ECO_KIAA1429_08961	5475	1926	0.9624	21.6448	831	0.966	7.27465	1685	0.971	20.019	327	0.9551	2.75057	2146	0.9783	25.7859	495	0.9562	4.44088
ECO_tnikb_13289	4146	2449	0.9486	36.3446	193	0.8859	2.23112	2024	0.9522	31.7547	135	0.8398	1.49956	1954	0.9479	31.005	135	0.8251	1.59938
ECO_ABCA3_15084	5034	1957	0.9986	23.9199	574	0.9928	5.46505	1989	0.998	25.7009	481	0.9766	4.4004	1829	0.9992	23.9022	365	0.9688	3.56145
ECO_CDC5L_06872	2406	1843	0.9892	47.1314	1628	0.9896	32.4305	1754	0.9892	47.42	1058	0.9867	20.2512	2056	0.9863	56.2165	587	0.9859	11.9837
ECO_NA_17273	3285	2379	0.9437	44.5595	0	0	0	2420	0.9632	47.919	0	0	0	2135	0.9723	42.7562	0	0	0
ECO_NA_12519	2154	2068	0.9164	59.0725	972	0.8227	21.628	2410	0.8765	72.7778	556	0.8538	11.8875	2107	0.9048	64.351	786	0.7591	17.9236
ECO_MAP7D3_22098	2535	2112	0.9609	51.2621	396	0.9452	7.48708	1787	0.9893	45.8536	180	0.9306	3.27005	1491	0.9771	38.6933	189	0.968	3.66211
ECO_PHIP_02793	5205	1597	0.9956	18.8784	407	0.9933	3.74774	1624	0.9942	20.2952	244	0.9545	2.15888	1432	0.9969	18.0992	320	0.9547	3.01979
ECO_NA_11288	1545	1962	0.965	78.136	452	0.8291	14.0219	2082	0.9741	87.6556	768	0.8395	22.8925	1945	0.9573	82.8186	604	0.9521	19.2024
ECO_NA_17076	2235	2207	0.9991	60.7583	1744	0.9987	37.3994	2002	0.9991	58.2658	1642	0.9982	33.8342	2381	0.9987	70.0839	252	0.9973	5.53823
ECO_RALGAPB_08918	4494	1874	0.9993	25.6577	732	0.9802	7.80681	1788	0.9969	25.8798	340	0.9782	3.48422	2131	0.9989	31.1951	455	0.9944	4.97309
ECO_NA_17371	1716	2101	0.9971	75.3338	0	0	0	1888	0.9971	71.5669	1	0.0524	0.0268375	2085	0.9965	79.9329	0	0	0
ECO_NA_22304	2661	2034	0.9992	47.0313	2	0.0676	0.0360231	2104	0.9992	51.4314	2	0.0676	0.0346135	1990	0.9992	49.1977	1	0.0338	0.0184588
ECO_MLLT6_18332	3270	1909	0.992	35.9202	210	0.9067	3.07799	1769	0.978	35.189	111	0.9067	1.56327	1604	0.9841	32.2696	130	0.8664	1.95274
ECO_NA_07308	4419	1075	0.9921	14.9681	438	0.9511	4.75057	1228	0.9903	18.076	222	0.902	2.3136	1334	0.9808	19.8595	293	0.9308	3.2568
ECO_NA_19280	2139	1421	0.9977	40.8756	1367	0.9995	30.6304	1389	0.9986	42.2395	4847	0.9995	104.357	1270	0.9981	39.0598	690	0.9986	15.8448
ECO_ZNF512B_18251	2205	1893	0.9982	52.823	160	0.9909	3.47782	1589	0.9995	46.8751	172	0.9891	3.59236	1532	0.9982	45.7074	215	0.9669	4.78936
ECO_NA_02925	2202	2047	0.9982	57.1981	22	0.4346	0.478851	2406	0.9995	71.0732	5	0.1807	0.104571	2164	0.9982	64.6512	8	0.2766	0.178452
ECO_EHBP1_07369	3834	1730	0.9937	27.7635	335	0.9152	4.18782	1585	0.9943	26.8908	513	0.9225	6.16205	1317	0.9943	22.598	275	0.9082	3.52313
ECO_NA_13844	2400	1903	0.9504	48.7875	873	0.9475	17.4341	1938	0.9508	52.5255	427	0.9483	8.19363	1988	0.9475	54.4931	511	0.9517	10.4582
ECO_NA_13180	747	2416	0.996	199.002	14	0.6292	0.898262	1985	0.9973	172.849	4	0.4819	0.246603	2189	0.996	192.78	17	0.9384	1.11783
ECO_ETNK1_06837	1083	1668	0.9982	94.7651	171	0.9575	7.56769	1781	0.9982	106.97	543	0.9982	23.0904	1754	0.9991	106.546	140	0.9935	6.34961
ECO_hspd1_07676	1602	1669	0.9813	64.1025	1025	0.9782	30.666	1653	0.9813	67.1178	398	0.9856	11.4414	1452	0.9788	59.6267	948	0.9819	29.0666
ECO_NA_09034	3363	2470	0.9854	45.1909	240	0.9432	3.42042	1940	0.9875	37.5234	99	0.8147	1.35571	1736	0.989	33.9594	191	0.9277	2.78968
ECO_PRDM2_12942	4863	2015	0.9714	25.4948	1696	0.9397	16.7154	2032	0.9803	27.1798	616	0.9015	5.8336	2031	0.9679	27.4753	767	0.9099	7.74709
ECO_smarca5_08288	3108	1796	0.9939	35.5554	257	0.9678	3.96321	1683	0.999	35.2233	123	0.9476	1.82257	1502	0.9981	31.7926	139	0.9266	2.19675
ECO_NA_17605	948	2024	0.9958	131.366	537	0.9947	27.1495	2133	0.9958	146.356	180	0.9652	8.74428	1514	0.9905	105.064	117	0.9821	6.06213
ECO_UBTF_09629	2073	2061	0.987	61.173	535	0.9788	12.3694	1898	0.9913	59.5558	380	0.9778	8.44198	2178	0.9923	69.1186	366	0.9788	8.6722
ECO_slc44a2_08164	2460	2076	0.9967	51.9246	551	0.9606	10.7352	2164	0.9972	57.2202	694	0.8756	12.9922	1636	0.9955	43.7507	572	0.8602	11.4211
ECO_plxnb1b_19221	6054	2371	0.9972	24.0974	329	0.9569	2.60465	1910	0.9982	20.5219	463	0.9893	3.52207	1637	0.9985	17.7886	519	0.9764	4.21088
ECO_TAGAP_12226	2766	721	0.8818	16.0385	133	0.7082	2.3046	626	0.8814	14.7214	141	0.7477	2.34761	680	0.8782	16.1731	111	0.6764	1.97114
ECO_WDR11_01099	3732	1982	0.9965	32.6771	655	0.9925	8.41192	1885	0.9976	32.8547	408	0.9887	5.03476	2189	0.9968	38.587	347	0.9842	4.56705
ECO_sort1a_20476	2463	1574	0.9988	39.3207	452	0.9947	8.79568	1676	0.9976	44.2626	65	0.8222	1.21537	1503	0.9976	40.145	94	0.9383	1.87461
ECO_UBR1_14881	5190	1868	0.9865	22.1457	1362	0.9873	12.5778	1789	0.9988	22.4218	855	0.999	7.5868	1838	0.9985	23.2978	775	0.9929	7.3347
ECO_NA_04127	1989	1684	0.997	52.0941	1894	0.9985	45.6395	1790	0.997	58.539	1155	0.998	26.7428	1629	0.996	53.8794	464	0.9814	11.4586
ECO_NA_22323	1905	1246	0.9391	40.2443	10	0.3176	0.251594	1225	0.9885	41.8281	7	0.2698	0.169224	1610	0.99	55.5991	0	0	0
ECO_ndfip1l_08303	576	1902	0.9983	203.174	543	0.9931	45.1828	2373	0.9965	267.98	533	0.9948	42.6152	2579	0.9983	294.554	475	0.9931	40.506
ECO_kif5c_09859	2868	2088	0.999	44.7953	4	0.1172	0.0668461	1810	1	41.0513	4	0.1255	0.0642304	1063	0.9962	24.3832	2	0.0628	0.034253
ECO_NA_03845	2163	1482	0.9575	42.1573	485	0.9394	10.7468	1788	0.9718	53.7698	348	0.957	7.40939	1513	0.9676	46.0171	305	0.9552	6.92614
ECO_NA_06644	3801	1924	0.9984	31.145	0	0	0	1825	0.9966	31.2315	0	0	0	1691	0.9987	29.2673	1	0.0237	0.0129226
ECO_RPL29_03231	201	666	0.995	203.873	2304	0.995	549.391	673	0.99	217.794	1502	0.995	344.139	636	0.995	208.16	1392	0.995	340.166
ECO_shank3b_18061	4986	2393	0.992	29.5305	204	0.9007	1.96098	1675	0.9964	21.8519	173	0.8676	1.59792	1245	0.9884	16.4268	153	0.8287	1.50726
ECO_PRDM8_10630	1719	2605	0.9884	93.2422	2	0.0529	0.0557634	1923	0.9895	72.7664	0	0	0	1894	0.9889	72.4838	4	0.1995	0.114296
ECO_mta3_18950	2103	1932	0.9929	56.5261	557	0.8131	12.6944	1615	0.9986	49.9529	334	0.7865	7.3142	1506	0.9867	47.111	281	0.8022	6.56319
ECO_NAPG_12276	936	2011	0.9989	132.196	304	0.9936	15.5666	2117	0.9989	147.12	245	0.9893	12.0545	2527	0.9979	177.609	289	0.9979	15.166
ECO_NA_05623	1998	2192	0.8804	67.5034	0	0	0	2221	0.8824	72.307	0	0	0	2479	0.9024	81.624	0	0	0
ECO_SEMA5A_14359	3087	1902	0.9968	37.9101	0	0	0	1890	0.9977	39.8247	6	0.1454	0.0895106	1583	0.9974	33.735	36	0.6255	0.572814
ECO_SRP72_08232	2007	1782	0.997	54.6313	2056	0.999	49.0988	1672	0.997	54.1896	1328	0.998	30.4727	1912	0.9985	62.6725	1675	0.9985	40.9935
ECO_GOLGA2_00825	3180	1846	0.9969	35.7179	963	0.995	14.5142	1889	0.9921	38.6396	613	0.9947	8.87755	1873	0.9965	38.7478	685	0.9943	10.5806
ECO_STBD1_18804	3459	1551	0.9879	27.5894	17775	0.9991	246.294	1724	0.998	32.4201	14482	0.9997	192.814	1854	0.9971	35.2611	7152	0.9983	101.56
ECO_CACNA1C_06853	6396	1098	0.9587	10.5627	50	0.4439	0.374677	1675	0.9611	17.0347	4	0.0374	0.0288013	1414	0.9506	14.5438	2	0.0281	0.0153592
ECO_eif4h_15781	804	1707	0.9963	130.635	1512	0.9975	90.1345	1868	0.9925	151.129	1026	0.9988	58.7694	1998	0.9975	163.484	1702	0.9963	103.98
ECO_LRP1B_05819	11925	2168	0.9693	11.1862	14	0.0927	0.0562685	2227	0.981	12.1476	2	0.0151	0.00772381	2324	0.9807	12.8208	0	0	0
ECO_BCL9L_11112	4614	1905	0.9874	25.4038	2251	0.9889	23.3826	1603	0.9866	22.5987	1230	0.9861	12.2769	1957	0.9853	27.9029	940	0.9736	10.0069
ECO_casc4_07202	1446	1992	0.9972	84.7621	168	0.9253	5.56848	1829	0.9972	82.2759	95	0.9855	3.02563	1880	0.9917	85.5315	129	0.9516	4.38197
ECO_TFG_19136	1230	1892	0.9943	94.6448	1116	0.9984	43.4865	1221	0.9959	64.5711	773	0.9976	28.9424	1150	0.9959	61.5077	689	0.9976	27.5145
ECO_HEATR5B_21370	6021	1906	0.9973	19.4776	505	0.9953	4.01993	1902	0.9967	20.548	174	0.7851	1.33088	2100	0.9927	22.945	274	0.9571	2.23527
ECO_LONRF1_20174	2247	1696	0.9996	46.4412	739	0.9996	15.7629	1816	0.9996	52.5703	1385	0.9996	28.3862	2268	0.9996	66.4013	282	0.9942	6.16444
ECO_DLST_11750	1395	1712	0.9928	75.511	4418	0.9978	151.791	1768	0.9986	82.4395	3550	0.9986	117.196	1797	0.9978	84.7443	5995	0.9957	211.088
ECO_FRMD4A_06522	3006	1998	0.9571	40.8966	68	0.8533	1.08421	1772	0.9574	38.3444	28	0.486	0.428972	1711	0.9568	37.4453	68	0.7688	1.11114
ECO_DDOST_18437	1281	1709	0.9891	82.0869	1919	0.9984	71.7995	1849	0.9977	93.8891	2080	0.9969	74.778	2099	0.9992	107.795	3681	0.9977	141.145
ECO_scn1ba_08987	618	1801	0.9628	179.311	0	0	0	1913	0.9628	201.351	0	0	0	2474	0.966	263.359	0	0	0
ECO_NA_00900	951	889	0.9695	57.5178	904	0.9895	45.56	764	0.9832	52.2565	637	0.9664	30.8474	848	0.9695	58.6613	1191	0.9695	61.5147
ECO_NA_19064	4008	1771	0.9903	27.1877	911	0.991	10.894	1483	0.998	24.068	1031	0.9888	11.8465	1385	0.994	22.7331	531	0.982	6.50751
ECO_cspg5a_01976	1017	2096	0.999	126.809	17	0.6293	0.801168	1661	0.999	106.237	6	0.3363	0.2717	1658	0.999	107.251	2	0.1485	0.0965955
ECO_NA_18183	1497	2524	0.9993	103.741	132	0.9906	4.22618	1923	0.9993	83.5574	64	0.8624	1.96887	1760	0.9993	77.3442	53	0.8965	1.73901
ECO_TM9SF2_22105	1959	2061	0.9985	64.7328	1496	0.9969	36.601	1905	0.9985	63.254	1213	0.9974	28.5158	2030	0.9974	68.1708	1243	0.9974	31.1662
ECO_lama4_21199	5481	2364	0.998	26.538	1217	0.9969	10.6421	1803	0.9984	21.3975	173	0.9066	1.4536	1774	0.9934	21.2927	347	0.9757	3.10969
ECO_patl1_18303	2574	1795	0.9604	42.9078	1043	0.9588	19.421	1449	0.9608	36.6174	920	0.9557	16.4604	1508	0.9561	38.5416	637	0.9569	12.1557
ECO_USP19_08887	4014	1714	0.994	26.2733	604	0.9875	7.21199	1793	0.996	29.0556	343	0.9833	3.93529	1659	0.998	27.1898	390	0.986	4.77238
ECO_ELAVL2_22430	1083	2251	0.9982	127.887	0	0	0	1873	0.9982	112.496	0	0	0	1860	0.9991	112.985	0	0	0
ECO_PLEKHA6_05692	3237	2284	0.9898	43.4144	1020	0.9518	15.1026	1942	0.996	39.0242	2267	0.9364	32.2529	2121	0.9991	43.1057	1175	0.9598	17.8297
ECO_cdh13_07395	2019	2264	0.9782	68.9955	42	0.8405	0.99703	1781	0.9782	57.3793	28	0.6691	0.638677	1715	0.9832	55.881	18	0.5196	0.437909
ECO_NA_20739	2106	1943	0.9967	56.7669	98	0.4739	2.2303	1938	0.9943	59.8581	98	0.4691	2.14303	1896	0.9919	59.2266	517	0.5195	12.0581
ECO_NA_06912	1239	2008	0.9984	99.7179	1106	0.9976	42.7838	2025	0.9992	106.312	554	0.9984	20.592	1623	0.9984	86.1755	722	0.996	28.6229
ECO_NA_17044	1386	1531	0.9582	67.9662	56	0.8911	1.93651	1265	0.9574	59.3683	119	0.9343	3.95406	1148	0.9538	54.4898	100	0.9257	3.54392
ECO_EEA1_06597	4206	2072	0.9769	30.3111	456	0.967	5.19626	2003	0.9774	30.977	321	0.9417	3.51476	1990	0.9796	31.1258	540	0.9805	6.30627
ECO_atp1b1b_03264	906	2305	0.9967	156.539	182	0.9581	9.62806	2058	0.989	147.756	56	0.9305	2.84656	2412	0.9945	175.14	77	0.9592	4.17456
ECO_NA_05854	3606	1369	0.9645	23.3592	28	0.4506	0.372158	1183	0.9678	21.3396	7	0.0993	0.0893989	1773	0.9653	32.3459	18	0.3397	0.245185
ECO_ch10730321c8.1_21380	3750	1895	0.9699	31.0927	423	0.9555	5.40635	1774	0.9693	30.7716	141	0.8917	1.7316	1658	0.9661	29.0864	262	0.9528	3.43177
ECO_NA_20539	1062	1966	0.9972	113.904	919	0.9878	41.475	1500	0.9981	91.8743	1282	0.9925	55.5934	1222	0.9887	75.6978	2555	0.9962	118.172
ECO_NA_00988	954	2413	0.999	155.629	0	0	0	2317	0.9958	157.981	1	0.0943	0.0482738	2370	0.999	163.432	0	0	0
ECO_NA_13645	3171	1983	0.9959	38.4775	633	0.9842	9.5676	1901	0.9946	38.9954	456	0.9842	6.6226	1467	0.9886	30.4348	402	0.9666	6.22698
ECO_FNDC3A_11140	3726	2079	0.9987	34.3315	1354	0.986	17.4169	1627	0.9941	28.4035	856	0.9984	10.5801	1713	0.996	30.2448	955	0.9903	12.5895
ECO_BGN_14825	1119	1328	0.9866	73.0212	1091	0.9893	46.7294	1114	0.9884	64.7564	408	0.9508	16.7915	937	0.9696	55.0866	669	0.9732	29.3659
ECO_NA_16616	6231	1787	0.996	17.6461	2	0.0289	0.0153839	2027	0.9963	21.1604	0	0	0	2044	0.9955	21.5804	0	0	0
ECO_RNF111_05999	2847	1607	0.9947	34.7304	697	0.9891	11.7339	1532	0.9989	35.0025	413	0.9881	6.68071	1508	0.9989	34.8458	622	0.9881	10.7313
ECO_rhobtb2a_13970	2259	2302	0.9646	62.7003	667	0.9575	14.1516	2269	0.9641	65.335	384	0.9597	7.82843	1950	0.9584	56.7878	449	0.9597	9.76288
ECO_CCDC80_12449	2691	2865	0.9952	65.5076	136	0.9446	2.42226	2017	0.9963	48.755	13	0.3686	0.222479	1703	0.9967	41.633	56	0.7871	1.02217
ECO_NA_21414	2184	1571	0.9995	44.2593	606	0.9959	13.2989	1566	0.9973	46.6408	571	0.9908	12.0405	1692	0.9977	50.9664	191	0.9748	4.29565
ECO_ZCCHC11_03933	4557	1716	0.9954	23.1696	890	0.9945	9.36066	1422	0.9969	20.2977	575	0.9906	5.81097	1293	0.9978	18.6662	517	0.9877	5.57262
ECO_NA_08601	3132	2030	0.9923	39.88	34	0.605	0.520299	2095	0.9943	43.51	30	0.2832	0.441123	2159	0.9958	45.349	35	0.4761	0.548901
ECO_MSL3_16361	1638	1977	0.9988	74.2632	505	0.989	14.7765	1814	0.9921	72.0362	431	0.9933	12.1178	1811	0.9988	72.7346	415	0.9921	12.4446
ECO_DGKH_02090	3432	1537	0.9735	27.5554	1654	0.9639	23.0985	1361	0.9688	25.7952	968	0.9615	12.9894	1326	0.9618	25.4175	622	0.9583	8.90207
ECO_BRWD1_05040	6690	1739	0.9885	15.9939	522	0.9395	3.73973	1840	0.9925	17.8904	490	0.9534	3.3731	1711	0.9773	16.8252	347	0.8912	2.54772
ECO_F5_12447	5871	1908	0.984	19.9962	33101	0.9865	270.224	855	0.9833	9.47286	55818	0.9872	437.847	966	0.9554	10.8243	24907	0.9828	208.381
ECO_EDIL3_13963	1248	1898	0.9776	93.5756	4	0.2885	0.153618	2031	0.9736	105.858	0	0	0	2080	0.9768	109.644	0	0	0
ECO_NA_09236	1314	1960	0.9985	91.7786	39	0.6682	1.42254	2264	0.9985	112.075	31	0.6081	1.08649	2403	0.9985	120.308	41	0.8189	1.53263
ECO_YTHDF2_12069	1794	1696	0.9916	58.168	830	0.9738	22.1744	1528	0.9939	55.4024	625	0.9849	16.0442	1524	0.9844	55.8855	438	0.9838	11.9922
ECO_NA_13686	1347	1501	0.9443	68.5637	745	0.9436	26.5084	1959	0.9465	94.6007	68	0.833	2.32488	1539	0.9495	75.1636	163	0.905	5.94385
ECO_NA_05135	2193	1822	0.9562	51.12	0	0	0	2311	0.9425	68.547	0	0	0	2357	0.9001	70.7062	0	0	0
ECO_PCDH7_19531	3447	2013	0.9568	35.9322	10	0.228	0.139045	1979	0.9571	37.3449	5	0.1305	0.0668019	1906	0.9539	36.3763	31	0.5767	0.441741
ECO_NCKAP1L_03220	3372	770	0.9982	14.0502	293	0.9843	4.16462	640	0.9982	12.3458	211	0.8947	2.88174	531	0.9991	10.3596	210	0.9457	3.059
ECO_NA_08057	2040	1920	0.998	57.9098	180	0.9956	4.229	1767	0.9985	56.3422	19	0.4877	0.428927	1797	0.9975	57.9501	37	0.8064	0.89088
ECO_ARHGAP5_11557	4524	1748	0.9982	23.7739	676	0.996	7.16176	1535	0.9978	22.0705	338	0.9859	3.44076	1808	0.9985	26.2913	462	0.9733	5.01611
ECO_myo18l1_20955	7302	1504	0.9627	12.6732	675	0.9159	4.43055	1653	0.9484	14.7251	643	0.887	4.05536	1763	0.9313	15.8835	489	0.8803	3.28939
ECO_NA_06036	3864	1916	0.9889	30.5098	4	0.0844	0.0496156	2237	0.9891	37.6579	0	0	0	1952	0.9796	33.2337	0	0	0
ECO_SRSF1_22032	738	1915	0.9986	159.659	504	0.9986	32.7318	1512	0.9986	133.267	535	0.9986	33.3855	1475	0.9986	131.484	413	0.9986	27.4879
ECO_CLASRP_00523	2091	1693	0.9536	49.8177	691	0.9527	15.8387	1690	0.9464	52.5727	428	0.9493	9.42648	1539	0.9522	48.4196	496	0.945	11.6513
ECO_NA_13158	1161	1318	0.9983	69.8496	196	0.9888	8.09132	2386	0.9974	133.68	164	0.9104	6.50536	2790	0.9991	158.092	141	0.9044	5.96533
ECO_NA_07414	4251	1820	0.9988	26.3428	324	0.9748	3.653	1528	0.9984	23.3808	74	0.686	0.801679	1482	0.9962	22.9347	163	0.9195	1.88341
ECO_SEZ6_17638	2925	2446	0.9983	51.4531	0	0	0	2049	0.9788	45.5663	0	0	0	2086	0.9901	46.9164	0	0	0
ECO_GCC2_01225	5007	1744	0.9976	21.4314	588	0.9866	5.62853	1791	0.9986	23.2673	626	0.9874	5.7578	1831	0.9958	24.0573	552	0.99	5.41513
ECO_epc1_04572	2469	1414	0.9943	35.2378	427	0.9716	8.289	1369	0.9903	36.067	267	0.97	4.98024	1278	0.9943	34.0523	302	0.9838	6.00805
ECO_NA_03331	2874	1390	0.9168	29.7584	543	0.881	9.05542	1459	0.8883	33.0214	572	0.8713	9.16577	1481	0.889	33.9004	365	0.8768	6.23812
ECO_NA_01528	3873	1595	0.9819	25.3393	466	0.9713	5.76679	1950	0.9827	32.7502	365	0.9194	4.34015	2032	0.984	34.5154	314	0.9509	3.98226
ECO_NA_16214	3255	1912	0.9776	36.1425	532	0.9748	7.8335	1693	0.9896	33.8324	311	0.9662	4.40017	1873	0.9923	37.855	381	0.9625	5.74939
ECO_cfl2_14209	486	1922	0.9609	243.331	2080	0.9609	205.127	1822	0.963	243.859	1416	0.965	134.18	1520	0.9588	205.752	2653	0.963	268.132
ECO_GABBR2_16166	2778	1966	0.9989	43.5444	0	0	0	2101	0.9964	49.195	1	0.0324	0.0165778	2074	0.9989	49.1149	0	0	0
ECO_NA_18120	372	1727	0.9651	285.647	0	0	0	1685	0.7903	294.635	0	0	0	2102	0.8952	371.729	0	0	0
ECO_GANAB_13650	2838	1807	0.9979	39.1766	1199	0.9937	20.2489	1692	0.9972	38.7807	674	0.9982	10.9372	1820	0.9989	42.1887	2421	0.9975	41.9016
ECO_NUP214_18483	5964	1838	0.9931	18.9622	1196	0.994	9.61145	1199	0.998	13.077	555	0.9888	4.28564	1005	0.9943	11.0857	549	0.9829	4.5215
ECO_NA_20076	2373	1989	0.9381	51.5725	0	0	0	2091	0.9528	57.317	0	0	0	2221	0.9246	61.5726	0	0	0
ECO_ywhae1_01627	714	2191	0.9328	188.81	666	0.9202	44.7066	2088	0.93	190.221	372	0.923	23.9941	2079	0.93	191.555	530	0.9244	36.4607
ECO_NA_00751	1068	2030	0.9532	116.951	0	0	0	2089	0.9551	127.231	0	0	0	2040	0.9569	125.66	0	0	0
ECO_NA_06557	3255	2591	0.9985	48.9776	173	0.9422	2.54736	2072	0.9978	41.4063	190	0.9607	2.68821	1740	0.9991	35.167	137	0.9066	2.06737
ECO_BX284638.3_22551	759	2966	0.9368	240.442	52	0.8972	3.28365	2127	0.9302	182.286	50	0.913	3.03381	1805	0.9328	156.449	86	0.9249	5.5655
ECO_NA_17233	1305	1978	0.9985	93.2603	0	0	0	1852	0.9985	92.3119	0	0	0	2341	0.9992	118.012	0	0	0
ECO_NA_18469	3237	1967	0.8925	37.3889	123	0.4399	1.8212	1566	0.8848	31.4685	329	0.549	4.68072	1422	0.8471	28.8997	99	0.6515	1.50224
ECO_NA_18275	5670	2277	0.9861	24.7093	862	0.9781	7.28651	1789	0.9847	20.5236	367	0.9503	2.98087	1707	0.9857	19.8056	381	0.9725	3.30058
ECO_RSF1_19456	4017	1705	0.9831	26.1158	185	0.9144	2.20732	1967	0.9968	31.8515	100	0.7306	1.14646	1841	0.9948	30.1501	113	0.835	1.38173
ECO_NA_14131	2955	1526	0.8897	31.7744	0	0	0	1587	0.9198	34.9339	2	0.0369	0.0311697	1530	0.9032	34.062	2	0.0609	0.0332445
ECO_CEBPD_22367	819	540	0.9976	40.5687	623	0.9939	36.4586	587	0.9963	46.621	10938	0.9988	615.055	238	0.9939	19.1174	268	0.9902	16.0731
ECO_NA_00781	4437	2256	0.9808	31.2846	642	0.977	6.93491	1820	0.9968	26.6814	408	0.9908	4.23478	1780	0.989	26.3917	434	0.9973	4.8045
ECO_rhoaa_14820	582	2143	0.9914	226.558	422	0.9742	34.7524	1942	0.9931	217.047	403	0.9863	31.8891	1708	0.9897	193.064	472	0.9828	39.8352
ECO_PRPF38B_13805	1410	1683	0.9908	73.4422	582	0.9844	19.7833	1566	0.995	72.2437	364	0.9915	11.8889	1452	0.9922	67.7461	394	0.9879	13.7254
ECO_NA_12981	2034	1777	0.9951	53.7548	5	0.2212	0.117819	1670	0.9931	53.4063	8	0.3417	0.181134	1397	0.9931	45.1837	11	0.292	0.265638
ECO_NA_11573	2256	1505	0.9889	41.0467	113	0.6809	2.40068	1559	0.9965	44.9505	98	0.848	2.00054	1262	0.9978	36.8008	77	0.8209	1.67648
ECO_NA_14493	2616	1511	0.9977	35.5392	12	0.357	0.219856	1864	0.9989	46.3485	8	0.1495	0.140835	2327	0.9969	58.5188	23	0.5321	0.431855
ECO_FBXO41_03997	2511	1786	0.9996	43.7639	2	0.0717	0.038175	1840	0.9996	47.6649	0	0	0	1857	0.9984	48.6521	2	0.0418	0.0391229
ECO_TMEM59_01007	975	2029	0.9979	128.044	1781	0.9979	87.5497	2110	0.9979	140.768	2009	0.9979	94.8932	2304	0.9272	155.459	2328	0.9897	117.281
ECO_NA_16944	2496	1345	0.9748	33.1557	301	0.9439	5.77986	1664	0.9812	43.3647	49	0.7424	0.904089	1477	0.9752	38.9289	39	0.611	0.767481
ECO_RC3H2_03567	3393	1674	0.9994	30.3566	126	0.8809	1.77984	1420	0.9976	27.2227	89	0.8164	1.208	1079	0.9973	20.9206	61	0.6802	0.883067
ECO_URGCP_15850	3492	41	0.5183	0.722421	223	0.8322	3.06074	82	0.7692	1.52745	339	0.9238	4.4708	121	0.7125	2.27954	194	0.8359	2.72882
ECO_SMARCC2_05452	3108	2335	0.9961	46.226	141	0.8755	2.17437	1883	0.9965	39.4091	35	0.6097	0.518617	1712	0.9968	36.2376	61	0.7468	0.964043
ECO_g3bp2_08269	1527	1713	0.9987	69.0238	1748	0.9974	54.8653	1647	0.9987	70.1588	1084	0.9961	32.6926	1503	0.9974	64.7525	880	0.998	28.3068
ECO_SKP1_01197	492	1764	0.9939	220.604	545	0.9919	53.0917	1975	0.9939	261.113	383	0.9919	35.8504	1932	0.998	258.332	537	0.9919	53.6114
ECO_FGFR2_01098	2439	2021	0.9418	50.9842	2060	0.9451	40.481	1595	0.9328	42.5379	1086	0.9389	20.5059	1594	0.9348	42.9945	2046	0.9758	41.2042
ECO_NA_19293	2235	1951	0.996	53.7107	0	0	0	1843	0.9987	53.6383	0	0	0	1922	0.9946	56.5734	0	0	0
ECO_TSHZ2_21213	3036	1836	0.9993	37.2093	144	0.9839	2.2733	1595	0.9987	34.1732	93	0.9167	1.41072	2085	0.999	45.1794	22	0.3824	0.355933
ECO_NA_15231	2955	2113	0.9888	43.997	0	0	0	1733	0.9976	38.1477	0	0	0	1708	0.9976	38.0248	0	0	0
ECO_NA_18722	1338	1739	0.9933	79.9695	2042	0.9985	73.1468	1494	0.997	72.631	1412	0.9978	48.6002	1581	0.9978	77.7342	1265	0.9948	46.4389
ECO_pnpla6_15945	3708	1889	0.9989	31.3453	377	0.9849	4.87301	1806	0.9946	31.6815	458	0.9906	5.68834	1858	0.9981	32.9642	215	0.9763	2.84804
ECO_akt1s1_09684	1056	2666	0.9972	155.338	1875	0.9991	85.1006	2340	0.9962	144.138	1512	0.9943	65.9398	1756	0.9972	109.395	1912	0.9972	88.9348
ECO_NA_02026	1755	1735	0.9989	60.828	0	0	0	2464	0.9989	91.3253	0	0	0	2939	0.9989	110.169	0	0	0
ECO_ARFGEF2_08876	5535	1805	0.9933	20.0651	1132	0.9926	9.80221	1583	0.9998	18.6033	744	0.9921	6.19035	1846	0.9989	21.9407	723	0.9946	6.41606
ECO_FAM21D_21842	4266	1582	0.9962	22.8174	882	0.9962	9.9093	1561	0.9941	23.8018	398	0.9972	4.29657	1594	0.997	24.5813	569	0.9862	6.55148
ECO_SLC7A3_03497	1956	1549	0.9985	48.7263	68	0.7531	1.66623	1395	0.9949	46.3909	322	0.9918	7.58136	1347	0.998	45.3039	90	0.7751	2.26007
ECO_prpf39_21155	2184	1645	0.9831	46.3441	1584	0.9817	34.7615	1660	0.9817	49.4405	1152	0.9849	24.2918	1497	0.9817	45.0927	702	0.9812	15.7882
[truncated: 20,775 more rows]
