# Supplementary material for: Transcriptome analysis reveals the molecular mechanisms underlying growth superiority in a novel grouper hybrid (Epinephelus fuscogutatus♀ × E. lanceolatus♂)
Source: BMC Genet. 2016 Jan 19;17:24. doi: 10.1186/s12863-016-0328-y (PMC4719697; doi:10.1186/s12863-016-0328-y)
Supplement: Additional file 2: — Differentially expressed genes between the brains of Hybrid F1 and maternal E. fuscoguttatus. (XLSX 87 kb) [file 12863_2016_328_MOESM2_ESM.xlsx]

## Sheet: Sheet1
geneID	geneLength	Efu-Brain-Expression	Hyb-Brain-Expression	Efu-Brain-RPKM	Hyb-Brain-RPKM	log2 Ratio(Hyb-Brain/Efu-Brain)	Up-Down-Regulation(Hyb-Brain/Efu-Brain)	P-value	FDR
ECO_pvalb3_02227	378	0	110	0.001	18.929	14.2083	Up	1.44012e-33	1.23659e-31
ECO_unknown_03808	252	0	61	0.001	15.7455	13.9427	Up	6.15078e-19	2.53839e-17
ECO_ptprfa_16840	1584	0	354	0.001	14.537	13.8274	Up	2.01524e-106	8.09708e-104
ECO_ptprfa_02601	393	0	73	0.001	12.0825	13.5606	Up	1.60673e-22	8.36559e-21
ECO_ptprfb_04728	705	0	121	0.001	11.1641	13.4466	Up	7.48158e-37	7.55072e-35
ECO_unknown_18841	207	0	26	0.001	8.17016	12.9961	Up	1.73504e-08	2.42598e-07
ECO_gucy1b3_01969	1791	0	160	0.001	5.81101	12.5046	Up	1.69545e-48	2.56061e-46
ECO_unknown_04022	315	0	19	0.001	3.92347	11.9379	Up	2.13494e-06	2.08453e-05
ECO_ntrk3b_12932	282	0	16	0.001	3.69061	11.8496	Up	1.67931e-05	0.000134744
ECO_RBL2_20270	453	0	22	0.001	3.15902	11.6253	Up	2.71418e-07	3.12424e-06
ECO_SLC7A9_03801	1380	0	59	0.001	2.781	11.4414	Up	2.43274e-18	9.48813e-17
ECO_Q6IZC3_ORYLA_14986	336	0	14	0.001	2.71029	11.4042	Up	6.64196e-05	0.000461019
ECO_ntrk3a_02758	798	0	29	0.001	2.36386	11.2069	Up	2.20578e-09	3.53439e-08
ECO_ptprfa_15525	408	0	14	0.001	2.23201	11.1241	Up	6.64196e-05	0.000461169
ECO_NA_12844	1587	0	52	0.001	2.13134	11.0575	Up	2.99344e-16	1.00228e-14
ECO_AQP12A_07846	837	0	22	0.001	1.70972	10.7395	Up	2.71418e-07	3.12762e-06
ECO_NA_20063	579	0	15	0.001	1.68516	10.7187	Up	3.33974e-05	0.000246858
ECO_NA_19778	954	0	22	0.001	1.50004	10.5508	Up	2.71418e-07	3.12593e-06
ECO_TMED6_11234	750	0	17	0.001	1.4744	10.5259	Up	8.44402e-06	7.28588e-05
ECO_POU2AF1_09316	891	0	20	0.001	1.46009	10.5118	Up	1.0735e-06	1.11568e-05
ECO_NA_20045	1854	0	40	0.001	1.40339	10.4547	Up	1.14593e-12	2.67572e-11
ECO_BX510915.1_22189	1785	0	36	0.001	1.31187	10.3574	Up	1.79261e-11	3.67762e-10
ECO_unknown_13813	729	0	14	0.001	1.24919	10.2868	Up	6.64196e-05	0.000460868
ECO_BX649292.1_11873	726	0	13	0.001	1.16475	10.1858	Up	0.000132093	0.000850079
ECO_ccdc78_02128	1524	0	24	0.001	1.02436	10.0005	Up	6.86236e-08	8.79266e-07
ECO_ASPN_15451	891	0	14	0.001	1.02206	9.99727	Up	6.64196e-05	0.00046147
ECO_NA_18280	1143	0	17	0.001	0.967453	9.91805	Up	8.44402e-06	7.28883e-05
ECO_Q98UH9_ORYLA_01770	2370	0	35	0.001	0.96061	9.90781	Up	3.56508e-11	7.1218e-10
ECO_NA_15327	1530	0	22	0.001	0.935316	9.86931	Up	2.71418e-07	3.12932e-06
ECO_P2RX5_03956	1116	0	16	0.001	0.932574	9.86507	Up	1.67931e-05	0.000134794
ECO_NA_03069	2166	0	30	0.001	0.900928	9.81527	Up	1.10912e-09	1.86858e-08
ECO_GSS_22497	1299	0	17	0.001	0.85127	9.73347	Up	8.44402e-06	7.29178e-05
ECO_GLDN_22679	1650	0	19	0.001	0.749026	9.54887	Up	2.13494e-06	2.08357e-05
ECO_CR356230.1_09375	1413	0	14	0.001	0.644486	9.332	Up	6.64196e-05	0.000461319
ECO_NA_00453	1578	0	15	0.001	0.618318	9.2722	Up	3.33974e-05	0.000246772
ECO_NEU4_00515	1449	0	13	0.001	0.583583	9.18879	Up	0.000132093	0.000850851
ECO_NA_15216	1857	0	16	0.001	0.560448	9.13044	Up	1.67931e-05	0.000134693
ECO_CR407588.2_02670	1554	0	13	0.001	0.544151	9.08786	Up	0.000132093	0.000851108
ECO_NA_08343	1575	0	13	0.001	0.536896	9.0685	Up	0.000132093	0.000850336
ECO_NA_05443	1755	0	14	0.001	0.518893	9.01929	Up	6.64196e-05	0.000460418
ECO_WFIKKN1_22285	1770	0	14	0.001	0.514496	9.00702	Up	6.64196e-05	0.000460568
ECO_NA_16315	5817	0	29	0.001	0.324285	8.34112	Up	2.20578e-09	3.53705e-08
ECO_PLEKHG6_00095	2991	0	14	0.001	0.304466	8.25014	Up	6.64196e-05	0.000460718
ECO_NA_11501	3105	0	13	0.001	0.272339	8.08926	Up	0.000132093	0.000850593
ECO_NA_22400	5559	0	17	0.001	0.198921	7.63605	Up	8.44402e-06	7.29474e-05
ECO_COL22A1_06390	4896	0	13	0.001	0.172715	7.43225	Up	0.000132093	0.000849822
ECO_unknown_18842	216	1	62	0.304567	18.6709	5.93789	Up	9.99644e-18	3.75439e-16
ECO_unknown_20352	813	1	48	0.0809182	3.84041	5.56865	Up	1.18761e-13	3.08417e-12
ECO_ptprfa_04021	1317	2	83	0.0999035	4.09939	5.35873	Up	1.53588e-22	8.036e-21
ECO_NA_07762	3714	3	119	0.0531393	2.08417	5.29355	Up	1.12854e-31	9.10311e-30
ECO_gucy1b3_13101	1764	13	515	0.484821	18.9905	5.29168	Up	6.9896e-133	3.72109e-130
ECO_NA_16005	1365	1	35	0.0481952	1.66787	5.11297	Up	6.73736e-10	1.176e-08
ECO_BX004857.2_20934	1188	2	68	0.110752	3.72323	5.07115	Up	3.1604e-18	1.21922e-16
ECO_NA_03041	717	2	67	0.183505	6.07831	5.04978	Up	6.11078e-18	2.32789e-16
ECO_CD22_11440	1497	1	31	0.0439455	1.347	4.93789	Up	9.4304e-09	1.38021e-07
ECO_NA_22556	4986	3	91	0.0395827	1.18718	4.90652	Up	1.19237e-23	6.61237e-22
ECO_impg1a_18017	3609	1	29	0.0182285	0.522683	4.84167	Up	3.51054e-08	4.68109e-07
ECO_NA_07046	762	1	28	0.086334	2.39018	4.79105	Up	6.76354e-08	8.68171e-07
ECO_CDA_03576	498	1	24	0.132101	3.1348	4.56865	Up	9.2157e-07	9.70565e-06
ECO_NOX1_22088	1737	2	48	0.0757472	1.7975	4.56865	Up	1.53668e-12	3.53769e-11
ECO_CABZ01072083.1_12649	1443	2	47	0.0911802	2.11865	4.53828	Up	2.93866e-12	6.55962e-11
ECO_unknown_16350	492	172	3494	22.9985	461.94	4.32809	Up	0	0
ECO_NA_14675	2412	1	20	0.0272747	0.539362	4.30562	Up	1.22816e-05	0.000101805
ECO_NA_16314	5547	2	39	0.0237197	0.457334	4.26909	Up	5.09524e-10	9.04947e-09
ECO_PTP4A3_02504	513	1	19	0.128239	2.40915	4.23162	Up	2.33636e-05	0.000178581
ECO_NA_18288	900	2	37	0.146192	2.67415	4.19314	Up	1.83028e-09	2.99123e-08
ECO_NA_03050	372	4	72	0.707381	12.5897	4.15362	Up	2.7925e-17	1.00961e-15
ECO_NA_16271	867	2	36	0.151757	2.70091	4.15362	Up	3.46268e-09	5.42988e-08
ECO_NA_17768	522	1	18	0.126028	2.243	4.15362	Up	4.43536e-05	0.000319523
ECO_cyp2x9_20385	1500	1	17	0.0438577	0.737199	4.07115	Up	8.40106e-05	0.000568841
ECO_CYR61_11550	978	1	17	0.0672663	1.13067	4.07115	Up	8.40106e-05	0.00056866
ECO_NA_13812	2358	6	90	0.167396	2.48271	3.89058	Up	2.15372e-20	9.69629e-19
ECO_NA_05370	363	2	27	0.36246	4.83821	3.73858	Up	1.0057e-06	1.05085e-05
ECO_H3F3C_21519	291	3	40	0.678211	8.94117	3.72066	Up	2.00632e-09	3.24162e-08
ECO_NA_15359	591	3	40	0.333942	4.4025	3.72066	Up	2.00632e-09	3.24408e-08
ECO_NA_04332	2367	9	118	0.250139	3.24273	3.69641	Up	2.25124e-25	1.39767e-23
ECO_NA_04319	2076	14	183	0.443647	5.73391	3.69204	Up	1.4321e-38	1.58013e-36
ECO_NA_04282	6627	42	549	0.416936	5.38868	3.69204	Up	1.02755e-112	4.29051e-110
ECO_NA_18192	2163	2	26	0.0608289	0.781887	3.68413	Up	1.87139e-06	1.85096e-05
ECO_bdh2_02649	717	35	446	3.21133	40.4616	3.65531	Up	3.90152e-91	1.25883e-88
ECO_NA_10852	297	260	3053	57.5909	668.648	3.53734	Up	0	0
ECO_NA_00788	1389	34	393	1.61032	18.4042	3.51461	Up	6.23082e-78	1.74586e-75
ECO_tshb_14815	378	2	23	0.348077	3.95789	3.50725	Up	1.18852e-05	9.88657e-05
ECO_NA_18276	1176	15	170	0.839113	9.40305	3.48619	Up	2.54272e-34	2.30414e-32
ECO_NA_21376	1374	5	53	0.239398	2.50909	3.38968	Up	2.51554e-11	5.09206e-10
ECO_KIAA1524_17313	2832	27	285	0.627202	6.54604	3.38362	Up	3.9518e-55	7.07173e-53
ECO_AL935181.3_11165	2382	2	21	0.0552363	0.573462	3.37601	Up	4.02004e-05	0.000292074
ECO_NA_15088	417	2	20	0.315523	3.11976	3.30562	Up	7.35774e-05	0.000505266
ECO_NA_02919	2067	3	29	0.0954811	0.912609	3.25671	Up	1.63316e-06	1.63585e-05
ECO_NA_07933	270	4	38	0.974614	9.15476	3.23162	Up	3.78994e-08	5.03473e-07
ECO_MUC5AC_15611	6225	2	19	0.0211362	0.198537	3.23162	Up	0.000134184	0.000860678
ECO_NA_01444	471	3	28	0.419022	3.86691	3.20608	Up	2.96258e-06	2.83033e-05
ECO_NA_09939	600	9	83	0.986797	8.99817	3.18881	Up	3.31324e-16	1.10243e-14
ECO_Q76BG1_ORYLA_15881	1092	9	81	0.542196	4.82492	3.15362	Up	1.07083e-15	3.39842e-14
ECO_tnxb_16875	3540	12	106	0.223005	1.94774	3.12665	Up	5.48502e-20	2.41829e-18
ECO_NA_19464	1203	4	35	0.218741	1.89247	3.11297	Up	2.22664e-07	2.62258e-06
ECO_NA_03223	384	16	134	2.7411	22.6987	3.04978	Up	2.37936e-24	1.38818e-22
ECO_SPON2_07260	1017	4	33	0.258747	2.11067	3.02809	Up	7.1598e-07	7.66556e-06
ECO_NA_05475	1002	8	65	0.525241	4.21962	3.00606	Up	2.50978e-12	5.6318e-11
ECO_OTOS_15051	270	9	73	2.19288	17.5868	3.00359	Up	1.11307e-13	2.90121e-12
ECO_unknown_21346	327	4	32	0.804728	6.36546	2.98369	Up	1.27858e-06	1.30712e-05
ECO_NA_08826	1458	4	32	0.180484	1.42764	2.98369	Up	1.27858e-06	1.30775e-05
ECO_CR847511.1_11583	2379	15	118	0.414795	3.22638	2.95944	Up	5.15452e-21	2.42844e-19
ECO_PHYHD1_07438	798	13	102	1.07171	8.31428	2.95568	Up	2.51282e-18	9.76469e-17
ECO_C1QTNF7_18890	846	3	23	0.233285	1.76842	2.92229	Up	5.5492e-05	0.000392201
ECO_NT5DC4_19275	1476	53	394	2.36225	17.3635	2.87782	Up	6.82992e-65	1.48411e-62
ECO_NA_15818	423	5	37	0.777618	5.68969	2.87122	Up	3.01466e-07	3.4459e-06
ECO_gnrh3_00243	273	14	103	3.37367	24.5415	2.86284	Up	6.0137e-18	2.29501e-16
ECO_tlr7_22836	3162	5	36	0.104027	0.740573	2.83169	Up	5.31768e-07	5.84917e-06
ECO_NA_08712	1446	6	43	0.272973	1.93432	2.82499	Up	4.02432e-08	5.32285e-07
ECO_APOA1_20764	792	683	4860	56.7325	399.152	2.81469	Up	0	0
ECO_CYP4B1_02286	1491	9	62	0.397101	2.70484	2.76796	Up	5.67714e-11	1.11321e-09
ECO_B1NJG8_ORYLA_04875	558	4	27	0.471588	3.14744	2.73858	Up	2.21308e-05	0.000170505
ECO_C5_12903	4974	8	54	0.105809	0.70618	2.73858	Up	1.2742e-09	2.12984e-08
ECO_HBM_02259	426	11	73	1.69871	11.1466	2.71408	Up	1.84106e-12	4.1886e-11
ECO_NA_10557	2658	5	33	0.123752	0.807581	2.70616	Up	2.86594e-06	2.74416e-05
ECO_COLEC10_15590	879	26	171	1.9459	12.6542	2.7011	Up	3.0703e-27	2.08223e-25
ECO_NA_15171	2130	4	26	0.123543	0.794001	2.68413	Up	3.87144e-05	0.000281758
ECO_NA_18117	729	130	834	11.7315	74.4159	2.66523	Up	6.73284e-125	3.33432e-122
ECO_NA_16707	3372	13	83	0.253625	1.6011	2.65829	Up	1.03505e-13	2.7078e-12
ECO_thbs2b_16439	2364	27	169	0.751368	4.65015	2.62968	Up	3.3516e-26	2.14331e-24
ECO_NA_00354	1632	4	25	0.161241	0.996431	2.62755	Up	6.74394e-05	0.000466273
ECO_NA_22196	2700	10	62	0.243654	1.49367	2.61596	Up	2.09798e-10	3.88829e-09
ECO_hbbe1.1_16351	444	1078	6541	159.725	958.271	2.58485	Up	0	0
ECO_IL1RL2_00340	1581	12	72	0.499328	2.96229	2.56865	Up	1.143e-11	2.38864e-10
ECO_NA_00261	2088	18	108	0.567125	3.3645	2.56865	Up	7.64386e-17	2.67724e-15
ECO_cyr61l1_21604	1068	5	30	0.307989	1.82716	2.56865	Up	1.4978e-05	0.000121832
ECO_rnaseka_14333	273	4	24	0.963904	5.71842	2.56865	Up	0.00011695	0.000762538
ECO_GJB3_14733	1440	6	36	0.27411	1.62618	2.56865	Up	1.95196e-06	1.92529e-05
ECO_NA_07463	2565	11	65	0.282125	1.64836	2.54663	Up	1.43958e-10	2.70572e-09
ECO_NA_19700	840	22	129	1.72298	9.98936	2.53549	Up	1.39536e-19	5.97871e-18
ECO_NA_18813	1107	26	152	1.54512	8.93148	2.53118	Up	8.85828e-23	4.70417e-21
ECO_Q98UH9_ORYLA_02344	2535	6	35	0.155708	0.898085	2.52801	Up	3.35618e-06	3.16098e-05
ECO_fshb_11385	495	251	1452	33.3584	190.805	2.51597	Up	1.37251e-202	1.27077e-199
ECO_LOC100144362_10552	2034	2214	12689	71.6083	405.792	2.50254	Up	0	0
ECO_NA_03360	2094	17	97	0.534083	3.01316	2.49614	Up	7.9965e-15	2.36837e-13
ECO_Q8UUL6_ORYLA_02933	540	6	33	0.730961	3.97509	2.44312	Up	9.81378e-06	8.32939e-05
ECO_unknown_02304	222	16	86	4.74137	25.1984	2.40996	Up	8.06376e-13	1.92293e-11
ECO_krt4_22766	1767	7	37	0.260614	1.36205	2.38579	Up	3.72492e-06	3.48669e-05
ECO_NA_10831	429	15	76	2.30023	11.5235	2.32473	Up	4.63676e-11	9.15954e-10
ECO_cxcl12a_09228	258	17	86	4.33477	21.6823	2.32249	Up	2.48676e-12	5.58603e-11
ECO_MICAL2_10948	3096	14	70	0.297484	1.4707	2.30562	Up	3.35402e-10	6.0838e-09
ECO_NA_16281	1563	7	35	0.294629	1.45659	2.30562	Up	1.05779e-05	8.90345e-05
ECO_NA_06136	963	6	30	0.409885	2.02639	2.30562	Up	4.76046e-05	0.000340181
ECO_ORC1_00569	2772	6	30	0.142395	0.703972	2.30562	Up	4.76046e-05	0.000340295
ECO_C1QTNF9B_17030	1020	33	164	2.12839	10.4585	2.29685	Up	5.49866e-22	2.72312e-20
ECO_Q8AYQ1_ORYLA_02258	432	950	4673	144.669	703.622	2.28204	Up	0	0
ECO_NA_19469	429	10	49	1.53348	7.42961	2.27647	Up	2.02976e-07	2.40935e-06
ECO_NA_07848	567	11	53	1.27628	6.08023	2.25218	Up	7.69842e-08	9.78149e-07
ECO_BX004880.1_22868	4524	27	130	0.392625	1.86917	2.25117	Up	2.48234e-17	9.02072e-16
ECO_NA_03578	717	10	48	0.917524	4.35461	2.24673	Up	3.37948e-07	3.85257e-06
ECO_USP21_14819	1155	12	57	0.683496	3.21011	2.23162	Up	2.92142e-08	3.94744e-07
ECO_NA_17779	2262	6	28	0.1745	0.80518	2.20608	Up	0.000133329	0.000855967
ECO_NA_05635	2748	45	209	1.07729	4.94717	2.1992	Up	2.94472e-26	1.8945e-24
ECO_TH_06656	1470	53	246	2.37189	10.8854	2.19829	Up	1.27368e-30	9.89893e-29
ECO_tshb_17212	420	1127	5172	176.527	801.007	2.18193	Up	0	0
ECO_NA_09076	1839	7	32	0.250411	1.13187	2.17634	Up	4.90694e-05	0.000349944
ECO_C19H1orf212_08831	273	9	41	2.16879	9.76896	2.17132	Up	4.09174e-06	3.78677e-05
ECO_unknown_04350	777	9	41	0.762006	3.43234	2.17132	Up	4.09174e-06	3.78513e-05
ECO_LIPH_06240	1392	14	63	0.661646	2.94394	2.15362	Up	1.14044e-08	1.63982e-07
ECO_stard10_13716	594	13	58	1.43977	6.35139	2.14123	Up	4.94844e-08	6.47279e-07
ECO_NA_20236	645	7	31	0.713962	3.12629	2.13053	Up	8.10914e-05	0.000551883
ECO_PARM1_04338	897	7	31	0.513384	2.248	2.13053	Up	8.10914e-05	0.000552059
ECO_TMLHE_07743	1194	29	127	1.59783	6.91874	2.1144	Up	8.47874e-16	2.73154e-14
ECO_TLR8_22837	3066	33	142	0.708074	3.01261	2.08904	Up	2.97476e-17	1.07187e-15
ECO_ANK3_02220	1176	10	43	0.559409	2.37842	2.08803	Up	4.11184e-06	3.79877e-05
ECO_ITIH5L_08441	3723	73	313	1.28993	5.46863	2.08389	Up	4.04028e-36	3.96487e-34
ECO_unknown_12546	570	7	30	0.807904	3.42353	2.08323	Up	0.000133345	0.00085581
ECO_DGAT2_03469	1062	8	34	0.495567	2.08248	2.07115	Up	4.89586e-05	0.000349388
ECO_HAUS5_03645	1983	33	140	1.09478	4.59233	2.06858	Up	7.78906e-17	2.72361e-15
ECO_NA_06296	546	30	125	3.61464	14.8917	2.04259	Up	5.83944e-15	1.75142e-13
ECO_C1R_00091	2652	52	215	1.28993	5.27342	2.03144	Up	1.58549e-24	9.3786e-23
ECO_GP9_07061	546	10	41	1.20488	4.88448	2.01932	Up	1.08855e-05	9.14068e-05
ECO_Q6IZC3_ORYLA_07192	1941	40	164	1.35572	5.49599	2.01932	Up	6.36224e-19	2.61552e-17
ECO_CFTR_10309	4494	29	117	0.424523	1.69348	1.99608	Up	1.01911e-13	2.67594e-12
ECO_NA_17667	4626	827	3332	11.7608	46.8518	1.99412	Up	0	0
ECO_ANGPTL4_20028	1353	80	321	3.88981	15.4324	1.98819	Up	6.6352e-35	6.14333e-33
ECO_CPM_02837	1215	13	52	0.703888	2.7839	1.98369	Up	9.09406e-07	9.58703e-06
ECO_NA_20576	1710	11	44	0.423188	1.67372	1.98369	Up	6.53354e-06	5.76353e-05
ECO_NA_06307	1122	16	64	0.938132	3.71035	1.98369	Up	4.81366e-08	6.30812e-07
ECO_NA_12407	1359	46	184	2.22677	8.80695	1.98369	Up	1.33077e-20	6.12068e-19
ECO_BX601645.1_19680	987	10	40	0.66653	2.63615	1.98369	Up	1.7603e-05	0.000140395
ECO_NA_11352	2889	62	247	1.41182	5.56131	1.97786	Up	4.8257e-27	3.24174e-25
ECO_NA_00106	2808	55	217	1.28855	5.02678	1.96388	Up	9.81826e-24	5.53121e-22
ECO_SC5DL_12572	843	15	59	1.17058	4.55252	1.95944	Up	2.05232e-07	2.43206e-06
ECO_unknown_17210	759	25	98	2.16688	8.39869	1.95455	Up	1.97497e-11	4.03617e-10
ECO_slc26a10_20402	2193	28	109	0.839955	3.23307	1.94452	Up	1.73733e-12	3.96958e-11
ECO_SPAM1_21488	1338	18	70	0.88502	3.40306	1.94305	Up	1.75362e-08	2.44714e-07
ECO_NA_20985	831	27	104	2.13747	8.14066	1.92924	Up	7.2488e-12	1.54983e-10
ECO_FAM46B_19358	1182	11	42	0.612226	2.31131	1.91658	Up	1.68352e-05	0.000134979
ECO_BAMBI_21440	774	22	84	1.8699	7.05936	1.91658	Up	9.12082e-10	1.56383e-08
ECO_unknown_21995	225	10	38	2.92384	10.9857	1.90969	Up	4.543e-05	0.000326394
ECO_TM4SF18_19815	591	85	322	9.46168	35.4402	1.90522	Up	3.61458e-33	3.06663e-31
ECO_NA_06465	2424	20	75	0.542793	2.01259	1.89058	Up	1.00673e-08	1.46336e-07
ECO_MUSTN1_02509	207	34	127	10.8055	39.9081	1.88491	Up	8.50876e-14	2.25366e-12
ECO_NA_09404	1620	11	41	0.446698	1.64625	1.88181	Up	2.68528e-05	0.000202418
ECO_NA_14801	825	10	37	0.797412	2.91726	1.87122	Up	7.24772e-05	0.000498032
ECO_ATP10B_01736	3648	18	66	0.324604	1.17684	1.85816	Up	1.11244e-07	1.3789e-06
ECO_NA_09225	396	205	749	34.0561	123.031	1.85303	Up	3.04452e-72	7.81121e-70
ECO_TEAD4_09481	1338	22	80	1.08169	3.88921	1.84619	Up	5.6898e-09	8.64225e-08
ECO_NA_13113	2997	13	47	0.28536	1.02009	1.83784	Up	9.36816e-06	7.99259e-05
ECO_SCGN_00727	741	122	441	10.8312	38.7122	1.83759	Up	9.1627e-43	1.18254e-40
ECO_c3a_07191	3039	20	72	0.432948	1.54109	1.83169	Up	3.94988e-08	5.23414e-07
ECO_NA_08641	6102	10	36	0.107811	0.383758	1.83169	Up	0.000115061	0.000752065
ECO_NA_05802	1134	132	475	7.65769	27.2463	1.83108	Up	1.01657e-45	1.45287e-43
ECO_CR848033.1_16588	1434	51	183	2.33969	8.30098	1.82697	Up	1.62965e-18	6.46245e-17
ECO_NA_03123	768	12	43	1.02791	3.64195	1.82499	Up	2.50878e-05	0.000190734
ECO_NA_06316	867	11	39	0.834661	2.92599	1.80966	Up	6.73968e-05	0.00046613
ECO_myl7_02730	522	22	78	2.77261	9.71967	1.80966	Up	1.40032e-08	1.98271e-07
ECO_NA_08534	6552	37	131	0.371505	1.30054	1.80766	Up	1.75122e-13	4.46614e-12
ECO_NA_06412	462	461	1622	65.6441	228.368	1.79863	Up	3.40548e-148	2.01444e-145
ECO_dynlt3_13384	249	25	87	6.60507	22.7273	1.78278	Up	2.95106e-09	4.65502e-08
ECO_cybb_21702	1890	23	80	0.800576	2.75331	1.78206	Up	1.30029e-08	1.85463e-07
ECO_A5JSK5_ORYLA_21287	1179	19	66	1.06017	3.64131	1.78016	Up	2.55294e-07	2.9659e-06
ECO_unknown_22245	765	19	66	1.63391	5.6119	1.78016	Up	2.55294e-07	2.96428e-06
ECO_CT573494.2_10946	1338	17	59	0.835852	2.86829	1.77887	Up	1.13937e-06	1.17439e-05
ECO_NPHS1_16859	3369	14	48	0.273378	0.926761	1.7613	Up	1.35977e-05	0.000111973
ECO_GJA5_04712	1149	19	65	1.08785	3.67977	1.75813	Up	3.97724e-07	4.48361e-06
ECO_NA_21279	1674	13	44	0.510887	1.70972	1.74268	Up	3.62008e-05	0.000265186
ECO_SH2D3A_19981	2409	19	64	0.518864	1.72811	1.73576	Up	6.17668e-07	6.704e-06
ECO_GPR18_19143	987	14	47	0.933142	3.09748	1.73093	Up	2.11884e-05	0.000164614
ECO_adh8_09006	1119	12	40	0.705485	2.32518	1.72066	Up	9.65822e-05	0.000642724
ECO_ccnb1_01944	1158	12	40	0.681725	2.24687	1.72066	Up	9.65822e-05	0.000642925
ECO_NA_11322	4884	45	150	0.606141	1.99776	1.72066	Up	2.52662e-14	7.08885e-13
ECO_PIPOX_00747	1167	19	63	1.07107	3.51153	1.71304	Up	9.56142e-07	1.00153e-05
ECO_unknown_03202	369	16	53	2.85253	9.34279	1.71161	Up	7.27966e-06	6.36634e-05
ECO_ZNF367_06410	951	13	43	0.899289	2.94114	1.70952	Up	5.63098e-05	0.000397453
ECO_NA_08752	387	28	92	4.75975	15.4634	1.6999	Up	3.53278e-09	5.52354e-08
ECO_s1pr3_18622	1194	28	92	1.54273	5.012	1.6999	Up	3.53278e-09	5.51948e-08
ECO_CU469544.2_05249	384	15	49	2.56978	8.30027	1.69151	Up	1.92185e-05	0.000151241
ECO_agr2_10694	501	15	49	1.96966	6.36188	1.69151	Up	1.92185e-05	0.000151185
ECO_YWHAQ_10904	696	1364	4440	128.926	414.955	1.68641	Up	0	0
ECO_OTOG_12001	8112	99	322	0.802868	2.58199	1.68525	Up	2.98554e-28	2.09825e-26
ECO_JPH2_08428	2244	12	39	0.351799	1.1305	1.68413	Up	0.000149918	0.000950147
ECO_NA_21729	6339	13	42	0.134915	0.430979	1.67557	Up	8.7181e-05	0.000586949
ECO_TTC36_11118	564	13	42	1.51636	4.84393	1.67557	Up	8.7181e-05	0.000586763
ECO_NA_16282	774	18	58	1.52992	4.87432	1.67175	Up	3.86446e-06	3.5999e-05
ECO_NA_21330	1395	32	103	1.50908	4.80275	1.67019	Up	6.6665e-10	1.16459e-08
ECO_NA_10426	969	28	90	1.90095	6.04152	1.66819	Up	8.30704e-09	1.22761e-07
ECO_prom1b_14066	2292	39	125	1.1194	3.5475	1.66407	Up	1.12668e-11	2.35684e-10
ECO_NA_23013	822	129	410	10.3242	32.4444	1.65194	Up	1.38006e-34	1.26674e-32
ECO_meis2.1_04019	1134	17	54	0.986217	3.09748	1.65112	Up	1.01248e-05	8.56948e-05
ECO_NA_01902	1491	63	200	2.77971	8.72529	1.65027	Up	1.23355e-17	4.59239e-16
ECO_IL17RE_12545	1035	30	95	1.90685	5.9705	1.64666	Up	4.43376e-09	6.83685e-08
ECO_C6orf186_09991	1134	65	204	3.77083	11.7016	1.63375	Up	1.00635e-17	3.77292e-16
ECO_cox17_02584	195	88	276	29.6883	92.0665	1.63278	Up	1.97844e-23	1.09431e-21
ECO_NA_06357	1362	22	69	1.06263	3.29533	1.63278	Up	7.0382e-07	7.55055e-06
ECO_NA_13961	9447	15	47	0.104456	0.323617	1.63139	Up	4.5479e-05	0.000326636
ECO_NA_03831	1356	36	112	1.74654	5.37261	1.62112	Up	2.89128e-10	5.28496e-09
ECO_ghra_21703	1941	23	71	0.779541	2.37936	1.60988	Up	6.29682e-07	6.82049e-06
ECO_NA_05640	1926	25	77	0.853926	2.60053	1.60662	Up	2.1794e-07	2.57263e-06
ECO_mych_21401	1152	45	138	2.56978	7.79209	1.60036	Up	3.94566e-12	8.70703e-11
ECO_NA_15615	1446	42	128	1.91081	5.75796	1.59137	Up	2.8537e-11	5.74925e-10
ECO_NA_19165	2490	117	355	3.09117	9.27377	1.585	Up	1.63861e-28	1.15544e-26
ECO_FKBP5_15190	1368	785	2371	37.7503	112.739	1.57842	Up	1.51478e-179	1.15204e-176
ECO_NA_12150	1662	82	247	3.24578	9.66703	1.57451	Up	3.97134e-20	1.77295e-18
ECO_unknown_17364	978	33	99	2.21979	6.58451	1.56865	Up	7.2704e-09	1.08572e-07
ECO_NA_19844	1161	15	45	0.849955	2.5212	1.56865	Up	0.000105705	0.000697335
ECO_socs3b_20126	618	29	87	3.08707	9.1571	1.56865	Up	5.99384e-08	7.76864e-07
ECO_NA_14799	1515	27	81	1.17243	3.47776	1.56865	Up	1.72634e-07	2.07346e-06
ECO_NA_22771	1491	135	403	5.95652	17.5815	1.56151	Up	1.70286e-31	1.36325e-29
ECO_LDHD_14678	1431	50	149	2.29862	6.77289	1.559	Up	1.48033e-12	3.42277e-11
ECO_adamts9_12347	5856	41	122	0.460595	1.35515	1.55688	Up	1.63555e-10	3.05518e-09
ECO_NA_14038	1794	41	122	1.50348	4.42349	1.55688	Up	1.63555e-10	3.05786e-09
ECO_GJA8_04713	1266	35	104	1.81874	5.34351	1.55485	Up	3.81254e-09	5.93046e-08
ECO_SLC25A48_11928	759	17	50	1.47348	4.28505	1.54008	Up	5.41834e-05	0.000383589
ECO_NA_11786	1584	16	47	0.66451	1.93006	1.53828	Up	9.30306e-05	0.000621615
ECO_ARAP2_19200	4476	53	155	0.778973	2.25252	1.5319	Up	1.03227e-12	2.41829e-11
ECO_NA_11388	1833	25	73	0.897251	2.59052	1.52966	Up	1.12622e-06	1.16478e-05
ECO_NA_07979	2352	179	522	5.00671	14.4365	1.52778	Up	4.27028e-39	4.76103e-37
ECO_NA_17052	243	19	55	5.1438	14.7226	1.51712	Up	2.77578e-05	0.000208649
ECO_GATM_22692	1266	165	477	8.57407	24.5082	1.51521	Up	1.87154e-35	1.77131e-33
ECO_NA_21016	1629	359	1037	14.4981	41.4081	1.51405	Up	5.50532e-75	1.484e-72
ECO_rbp2b_08050	810	17	49	1.3807	3.93494	1.51094	Up	8.15282e-05	0.00055397
ECO_NA_02986	2793	17	49	0.400419	1.14118	1.51094	Up	8.15282e-05	0.000554147
ECO_atf1_20750	666	90	259	8.89006	25.2961	1.50865	Up	7.52776e-20	3.28491e-18
ECO_NA_01190	10689	147	423	0.904726	2.57413	1.50853	Up	1.98055e-31	1.57962e-29
ECO_NA_11624	3405	23	66	0.444373	1.26082	1.50452	Up	4.8858e-06	4.43114e-05
ECO_NA_01572	777	22	63	1.86268	5.27408	1.50154	Up	8.33086e-06	7.20575e-05
ECO_unknown_02667	564	57	160	6.64863	18.4531	1.47273	Up	2.02338e-12	4.59849e-11
ECO_NA_10847	255	25	70	6.44965	17.856	1.46912	Up	3.7342e-06	3.49231e-05
ECO_NA_02378	1200	246	687	13.4862	37.2394	1.46534	Up	5.70256e-48	8.55183e-46
ECO_PRSS23_13689	1143	19	53	1.09356	3.01618	1.46368	Up	6.19614e-05	0.000432896
ECO_NA_03152	681	197	548	19.0307	52.3433	1.45967	Up	2.15816e-38	2.36897e-36
ECO_STIL_09091	3300	18	50	0.358835	0.985561	1.45762	Up	0.000106126	0.000699462
ECO_NA_05833	1311	61	169	3.061	8.38516	1.45383	Up	8.0834e-13	1.92331e-11
ECO_CCDC147_04493	2505	38	105	0.997959	2.72652	1.45001	Up	1.8789e-08	2.6049e-07
ECO_col4a3_04054	4908	21	58	0.281482	0.768689	1.44936	Up	3.14864e-05	0.000234278
ECO_KREMEN1_07782	1332	23	63	1.13595	3.07655	1.43741	Up	1.60227e-05	0.000129146
ECO_unknown_00985	603	38	104	4.14575	11.2187	1.4362	Up	2.76436e-08	3.75667e-07
ECO_TLR9_14833	3174	19	52	0.393807	1.06567	1.4362	Up	9.19748e-05	0.000615139
ECO_C13orf15_12446	354	111	303	20.628	55.6758	1.43245	Up	2.2545e-21	1.08619e-19
ECO_NA_08614	3441	49	133	0.936803	2.51417	1.42426	Up	4.11476e-10	7.38818e-09
ECO_NA_10595	276	23	62	5.48221	14.612	1.41433	Up	2.3628e-05	0.000180343
ECO_NA_08748	537	23	62	2.81767	7.51008	1.41433	Up	2.3628e-05	0.000180279
ECO_alas1_07052	1845	42	113	1.49758	3.98391	1.41155	Up	1.07649e-08	1.55521e-07
ECO_C24H18orf34_22362	645	19	51	1.9379	5.14325	1.40819	Up	0.000135913	0.000870979
ECO_NA_02791	1275	28	75	1.44472	3.82629	1.40516	Up	3.60546e-06	3.3823e-05
ECO_NA_21020	3330	146	391	2.88433	7.63765	1.40489	Up	2.16076e-26	1.41145e-24
ECO_NA_19014	921	40	107	2.85718	7.55704	1.40323	Up	3.0552e-08	4.11255e-07
ECO_NA_15202	1884	27	72	0.9428	2.48587	1.39873	Up	6.11282e-06	5.43291e-05
ECO_NA_16684	1398	134	356	6.30571	16.5642	1.39334	Up	6.87006e-24	3.91171e-22
ECO_vcl_06469	3201	469	1246	9.63882	25.3198	1.39334	Up	1.90223e-79	5.47404e-77
ECO_cxcl12a_15959	264	96	255	23.9224	62.8295	1.39308	Up	1.53706e-17	5.66291e-16
ECO_NA_03052	972	23	61	1.55668	4.08217	1.39087	Up	3.47082e-05	0.000255659
ECO_FBN1_03668	8034	48	127	0.393048	1.02825	1.38741	Up	2.14842e-09	3.45548e-08
ECO_CKAP2_03474	1683	31	82	1.21175	3.16925	1.38705	Up	1.59056e-06	1.59769e-05
ECO_PTAFR_12064	1131	35	92	2.03583	5.29118	1.37797	Up	4.15834e-07	4.67292e-06
ECO_CNN2_08025	948	467	1224	32.4075	83.9847	1.3738	Up	1.86204e-76	5.0836e-74
ECO_NA_03305	1023	26	68	1.67199	4.32375	1.37071	Up	1.51527e-05	0.000123112
ECO_f2r_02394	1326	316	826	15.6776	40.5195	1.36991	Up	5.90344e-52	9.74525e-50
ECO_TRIM28_15040	3261	36	94	0.726254	1.87501	1.36836	Up	3.58762e-07	4.07675e-06
ECO_IQUB_21484	2256	23	60	0.670695	1.72997	1.36702	Up	5.07812e-05	0.000361426
ECO_st3gal2l_15468	828	42	109	3.337	8.56295	1.35956	Up	4.82952e-08	6.32501e-07
ECO_PLEKHA4_02094	1338	22	57	1.08169	2.77106	1.35715	Up	8.63434e-05	0.000582415
ECO_NA_18084	4386	690	1782	10.3494	26.4281	1.35252	Up	6.63404e-108	2.71677e-105
ECO_NA_07150	1824	21	54	0.75741	1.92573	1.34626	Up	0.000146912	0.000932762
ECO_CHST6_12601	981	51	131	3.42009	8.6862	1.34469	Up	2.90274e-09	4.5822e-08
ECO_C21orf63_10155	1278	107	273	5.50794	13.895	1.33498	Up	1.35803e-17	5.02069e-16
ECO_HMMR_13520	2910	31	79	0.700818	1.76588	1.33328	Up	4.87964e-06	4.42744e-05
ECO_CR381630.1_00539	1188	31	79	1.71665	4.32552	1.33328	Up	4.87964e-06	4.42932e-05
ECO_CCDC39_14985	2523	75	191	1.9556	4.92429	1.3323	Up	1.03399e-12	2.41964e-11
ECO_KLHL24_13831	1524	77	196	3.32386	8.36563	1.33161	Up	5.34788e-13	1.31051e-11
ECO_NA_15632	855	35	89	2.69301	6.77097	1.33014	Up	1.26675e-06	1.29628e-05
ECO_NA_05463	2136	34	86	1.04716	2.61893	1.32249	Up	2.13064e-06	2.08128e-05
ECO_unknown_13712	243	123	310	33.2993	82.9818	1.3173	Up	2.10394e-19	8.87196e-18
ECO_c1qtnf5_16579	903	33	83	2.40416	5.97885	1.31434	Up	3.5837e-06	3.36485e-05
ECO_abca1b_11951	6540	697	1748	7.01119	17.3857	1.31017	Up	6.52272e-101	2.24034e-98
ECO_NA_06997	1506	62	155	2.70834	6.69474	1.30562	Up	2.6767e-10	4.90959e-09
ECO_NA_03849	627	40	100	4.1969	10.3743	1.30562	Up	4.07738e-07	4.58921e-06
ECO_NA_21067	471	109	272	15.2245	37.5643	1.30297	Up	6.0213e-17	2.12643e-15
ECO_NA_00649	471	1552	3855	216.774	532.391	1.29629	Up	1.28393e-216	1.36706e-213
ECO_RORC_03400	1542	29	72	1.23723	3.03721	1.29564	Up	1.99815e-05	0.000156206
ECO_NA_14693	318	27	67	5.58564	13.7049	1.29489	Up	3.94648e-05	0.000286827
ECO_NA_16440	5442	40	99	0.483546	1.18332	1.29112	Up	5.84388e-07	6.38509e-06
ECO_NA_04732	693	38	94	3.60734	8.82311	1.29035	Up	1.14412e-06	1.17757e-05
ECO_KYNU_21730	1404	36	89	1.68683	4.12335	1.2895	Up	2.24282e-06	2.18186e-05
ECO_NA_15612	2712	32	79	0.776242	1.89481	1.28747	Up	8.65664e-06	7.4452e-05
ECO_GALT_20993	1044	32	79	2.01644	4.92214	1.28747	Up	8.65664e-06	7.44219e-05
ECO_CEBPD_22367	819	238	587	19.1174	46.621	1.28609	Up	4.19966e-34	3.74191e-32
ECO_SLC38A4_10750	1644	54	133	2.16087	5.26232	1.28409	Up	7.7742e-09	1.15287e-07
ECO_NA_22413	18285	145	356	0.521687	1.26643	1.27952	Up	3.75068e-21	1.79082e-19
ECO_DUSP1_16554	1086	498	1221	30.1673	73.133	1.27754	Up	2.18136e-68	5.27864e-66
ECO_CMTM3_05712	543	29	71	3.51346	8.50523	1.27546	Up	2.8674e-05	0.000214778
ECO_NA_10567	618	38	93	4.04512	9.78863	1.27492	Up	1.63589e-06	1.63781e-05
ECO_cyp1a_20237	1566	221	540	9.28404	22.43	1.2726	Up	5.10668e-31	4.02766e-29
ECO_CYP24A1_20558	1539	25	61	1.06866	2.57821	1.27057	Up	0.000112286	0.000736185
ECO_IL2RG_03745	1947	48	117	1.62185	3.90883	1.26909	Up	8.1786e-08	1.033e-06
ECO_NA_10171	891	35	85	2.58421	6.20538	1.2638	Up	5.36952e-06	4.83279e-05
ECO_NA_08790	801	35	85	2.87457	6.90262	1.2638	Up	5.36952e-06	4.83484e-05
ECO_UPP1_16938	888	64	155	4.74137	11.3539	1.25982	Up	8.07308e-10	1.39091e-08
ECO_FOSL1_13694	1023	67	162	4.3086	10.3007	1.25745	Up	3.55866e-10	6.42762e-09
ECO_NA_10413	1131	29	70	1.68683	4.0259	1.25499	Up	4.09978e-05	0.000297258
ECO_A7UDN9_ORYLA_09720	447	949	2288	139.667	332.948	1.2533	Up	7.5404e-123	3.49071e-120
ECO_NA_08161	1833	343	822	12.3103	29.17	1.24462	Up	8.05278e-45	1.12081e-42
ECO_rhbg_00697	1377	164	393	7.83514	18.5646	1.24453	Up	2.83388e-22	1.44027e-20
ECO_dio1_18681	390	54	129	9.1089	21.5155	1.24003	Up	3.15988e-08	4.24005e-07
ECO_NA_22399	7059	67	160	0.624408	1.47436	1.23953	Up	7.1153e-10	1.23388e-08
ECO_NA_21752	3018	68	162	1.48227	3.49159	1.23608	Up	6.07182e-10	1.06683e-08
ECO_NA_08535	1020	68	162	4.38577	10.331	1.23608	Up	6.07182e-10	1.06595e-08
ECO_VIT_21368	2160	122	290	3.71572	8.73316	1.23286	Up	1.30481e-16	4.51069e-15
ECO_ITGA2_11021	3477	48	114	0.908183	2.13269	1.23162	Up	2.33244e-07	2.73058e-06
ECO_tmem30c_19108	1062	62	147	3.84064	9.00368	1.22917	Up	4.42362e-09	6.82616e-08
ECO_CDK4_10238	909	38	90	2.75015	6.4403	1.22762	Up	4.69964e-06	4.2787e-05
ECO_LOC100302441_11782	3525	196	462	3.65791	8.52531	1.22073	Up	3.49876e-25	2.14098e-23
ECO_phlda1_15855	462	90	212	12.8155	29.8484	1.21976	Up	2.37736e-12	5.35724e-11
ECO_NA_11054	1677	65	153	2.54986	5.93452	1.21871	Up	2.73702e-09	4.33023e-08
ECO_NA_13629	5421	46	108	0.558232	1.2959	1.21502	Up	6.41744e-07	6.94055e-06
ECO_il6st_19510	1572	95	223	3.97565	9.22741	1.21474	Up	7.64982e-13	1.83037e-11
ECO_NA_06780	1908	155	362	5.34429	12.3412	1.20741	Up	9.43798e-20	4.085e-18
ECO_col18a1_16414	4377	54	126	0.811622	1.8725	1.20608	Up	8.84508e-08	1.1119e-06
ECO_she_07422	1446	121	282	5.50495	12.6855	1.20438	Up	1.15803e-15	3.65879e-14
ECO_cldn11a_13285	660	73	170	7.27638	16.7545	1.20326	Up	5.39186e-10	9.5207e-09
ECO_pdlim1_01129	969	284	660	19.2811	44.3045	1.20027	Up	2.14574e-34	1.95272e-32
ECO_NA_16935	1203	28	65	1.53119	3.51459	1.1987	Up	0.000138555	0.000886311
ECO_CCDC19_02383	1437	44	102	2.01434	4.61712	1.19669	Up	1.76139e-06	1.75193e-05
ECO_CYP7B1_04901	1485	106	245	4.69587	10.7317	1.19241	Up	1.31777e-13	3.40145e-12
ECO_LIPG_11014	1503	52	120	2.27605	5.19337	1.19014	Up	2.41124e-07	2.8151e-06
ECO_NA_06792	561	49	113	5.74606	13.1022	1.18916	Up	5.52398e-07	6.06044e-06
ECO_pygma_20735	2529	57	131	1.48273	3.36938	1.18422	Up	7.60168e-08	9.66434e-07
ECO_GPR157_20497	1005	34	78	2.22561	5.04842	1.18163	Up	3.59736e-05	0.000263885
ECO_KIAA1407_01374	2457	31	71	0.830029	1.87967	1.17924	Up	8.3664e-05	0.000566675
ECO_NA_13769	1008	129	295	8.4191	19.0366	1.17704	Up	8.69752e-16	2.79779e-14
ECO_unknown_06956	420	102	233	15.9767	36.0856	1.17545	Up	9.44372e-13	2.2246e-11
ECO_LOC100144350_12113	354	5829	13298	1083.25	2443.49	1.17358	Up	0	0
ECO_NA_11097	1362	132	301	6.37578	14.3753	1.17292	Up	5.3641e-16	1.76551e-14
ECO_PNPLA2_15601	1557	76	173	3.21116	7.22744	1.17039	Up	9.01826e-10	1.54999e-08
ECO_unknown_17171	717	291	662	26.7	60.0573	1.1695	Up	3.61898e-33	3.05818e-31
ECO_FAM173B_16806	696	30	68	2.83562	6.35517	1.16426	Up	0.000139149	0.00088931
ECO_CEBPB_08676	888	209	472	15.4835	34.5745	1.15898	Up	8.66128e-24	4.89236e-22
ECO_ITIH5_17921	2364	31	70	0.862682	1.9261	1.15878	Up	0.000117408	0.000764823
ECO_hey2_15120	1035	35	79	2.22466	4.96494	1.15819	Up	4.26144e-05	0.000307931
ECO_PLK1_19973	1746	35	79	1.31874	2.94313	1.15819	Up	4.26144e-05	0.000308036
ECO_ATHL1_15603	2013	47	106	1.536	3.42523	1.15702	Up	2.0977e-06	2.05382e-05
ECO_NA_15341	495	94	212	12.4928	27.8585	1.15702	Up	1.78565e-11	3.67041e-10
ECO_NA_05612	2829	161	362	3.74395	8.32344	1.15262	Up	1.86241e-18	7.33086e-17
ECO_RSBN1_21763	2340	545	1221	15.3221	33.9412	1.14743	Up	5.40246e-58	1.02719e-55
ECO_NA_04763	1389	125	280	5.92031	13.1124	1.14719	Up	1.62732e-14	4.67033e-13
ECO_NA_12386	3024	354	792	7.70119	17.0361	1.14544	Up	4.01176e-38	4.27152e-36
ECO_PDE10A_11462	2169	482	1075	14.6192	32.2386	1.14092	Up	8.04438e-51	1.30767e-48
ECO_C3V6M9_ORYLA_08584	504	454	1009	59.26	130.223	1.13585	Up	1.76539e-47	2.61069e-45
ECO_BAZ1A_14208	4512	181	402	2.63904	5.79541	1.1349	Up	7.24328e-20	3.17378e-18
ECO_NA_15572	2826	55	122	1.28035	2.80812	1.13307	Up	5.51778e-07	6.05676e-06
ECO_PTPN18_18430	1383	73	161	3.47246	7.57236	1.12478	Up	1.04404e-08	1.51244e-07
ECO_CABZ01064155.1_08086	1266	39	86	2.0266	4.41867	1.12455	Up	3.01204e-05	0.000224742
ECO_NIT2_08574	885	50	110	3.71675	8.08494	1.1212	Up	2.44318e-06	2.35846e-05
ECO_WNK4_13611	3099	110	241	2.33511	5.05851	1.11522	Up	3.38634e-12	7.52736e-11
ECO_col1_04212	4203	294	644	4.60177	9.96675	1.11494	Up	4.74516e-30	3.58327e-28
ECO_NA_04307	870	43	94	3.25152	7.02807	1.11202	Up	1.5256e-05	0.000123857
ECO_tcea2_15476	987	65	142	4.33244	9.35833	1.11107	Up	1.03582e-07	1.29068e-06
ECO_NA_08772	1110	82	179	4.8599	10.4896	1.10996	Up	2.33936e-09	3.7428e-08
ECO_NA_02194	6150	72	157	0.770183	1.66055	1.10839	Up	2.33716e-08	3.20889e-07
ECO_NA_21568	456	68	148	9.81026	21.1117	1.10568	Up	6.26904e-08	8.07618e-07
ECO_TINAGL1_10018	1503	349	759	15.2758	32.8481	1.10456	Up	1.27472e-34	1.17512e-32
ECO_socs2_10700	603	53	115	5.78223	12.4053	1.10126	Up	2.0309e-06	1.99391e-05
ECO_STAT4_01837	3477	106	230	2.00557	4.30279	1.10126	Up	1.69009e-11	3.48069e-10
ECO_MYEOV2_15050	174	114	247	43.1015	92.3368	1.09917	Up	3.28308e-12	7.30545e-11
ECO_NA_22691	1692	54	117	2.09957	4.49793	1.09917	Up	1.71501e-06	1.71139e-05
ECO_TFEB_18365	1542	126	273	5.37555	11.5161	1.09917	Up	2.41282e-13	6.0878e-12
ECO_CT956064.3_00417	387	1121	2427	190.56	407.93	1.09808	Up	7.84958e-106	2.93258e-103
ECO_PTGER3_14469	1179	37	80	2.06455	4.41371	1.09617	Up	8.1219e-05	0.000552398
ECO_ZNF366_00650	2409	282	608	7.70103	16.417	1.09207	Up	1.40912e-27	9.74259e-26
ECO_NA_00769	1911	206	443	7.09158	15.0789	1.08835	Up	2.0356e-20	9.18392e-19
ECO_unknown_13537	1548	89	191	3.7823	8.02583	1.08539	Up	1.3663e-09	2.27486e-08
ECO_NA_05154	2991	124	266	2.72736	5.78486	1.08478	Up	8.54866e-13	2.02947e-11
ECO_NA_06301	2172	1336	2864	40.4653	85.771	1.0838	Up	5.76536e-122	2.6122e-119
ECO_NA_15500	873	35	75	2.63749	5.58823	1.08323	Up	0.000158234	0.00099633
ECO_TMEM206_13038	1026	42	90	2.69301	5.70588	1.08323	Up	3.4387e-05	0.000253469
ECO_dmgdh_02379	2613	176	377	4.43108	9.38489	1.08268	Up	1.81272e-17	6.65551e-16
ECO_NA_09890	774	36	77	3.05984	6.47108	1.08055	Up	0.000133065	0.000855045
ECO_NA_12221	1203	38	81	2.07804	4.37972	1.07561	Up	9.414e-05	0.000627846
ECO_NA_12637	1560	107	228	4.51228	9.50687	1.07511	Up	4.97154e-11	9.77553e-10
ECO_PKN2_14951	2808	185	392	4.33422	9.08064	1.06702	Up	1.02657e-17	3.84198e-16
ECO_FREM1_18462	6516	136	288	1.37308	2.87501	1.06615	Up	2.15588e-13	5.45243e-12
ECO_TCEA3_17751	1803	69	146	2.51762	5.26726	1.06499	Up	1.85776e-07	2.21879e-06
ECO_cav2_10301	489	72	152	9.68635	20.2191	1.06169	Up	1.11899e-07	1.38621e-06
ECO_DSC1_10585	2370	121	255	3.35872	6.99873	1.05918	Up	6.54058e-12	1.40263e-10
ECO_NA_15226	1077	39	82	2.38224	4.95251	1.05584	Up	0.000108567	0.000714885
ECO_snx21_06958	1299	49	103	2.48155	5.15769	1.05548	Up	1.4159e-05	0.000115967
ECO_ANGPTL5_10211	1014	69	145	4.47659	9.30159	1.05508	Up	2.52872e-07	2.93936e-06
ECO_ube2h_06846	519	90	189	11.4081	23.6876	1.05408	Up	3.96806e-09	6.14992e-08
ECO_nfatc1_05422	2598	50	105	1.2661	2.62892	1.05408	Up	1.19268e-05	9.90954e-05
ECO_NA_13056	435	103	216	15.577	32.2992	1.05208	Up	3.30216e-10	5.99484e-09
ECO_COCH_14241	1566	145	304	6.09134	12.6273	1.05171	Up	8.8546e-14	2.33944e-12
ECO_ysk4_18054	3183	94	197	1.9428	4.02584	1.05115	Up	2.02608e-09	3.27107e-08
ECO_NA_02513	1641	193	404	7.73723	16.014	1.04945	Up	9.14602e-18	3.45327e-16
ECO_NA_01670	4800	269	562	3.68678	7.61592	1.04666	Up	5.21968e-24	3.00414e-22
ECO_NA_18046	768	48	100	4.11165	8.46966	1.04259	Up	2.29158e-05	0.00017541
ECO_atxn7l2a_20478	1263	75	156	3.90656	8.03431	1.04028	Up	1.242e-07	1.52792e-06
ECO_A4UBJ0_ORYLA_04427	1278	106	220	5.45647	11.1974	1.03713	Up	3.65308e-10	6.59257e-09
ECO_mmrn2a_07372	3186	402	833	8.30074	17.007	1.03481	Up	3.43384e-34	3.07242e-32
ECO_NA_12774	1170	242	500	13.6071	27.7979	1.03061	Up	4.91402e-21	2.3358e-19
ECO_NA_06671	654	109	225	10.9644	22.3786	1.02929	Up	2.97814e-10	5.4344e-09
ECO_NA_12370	1101	68	140	4.06311	8.27119	1.02551	Up	7.4668e-07	7.95823e-06
ECO_NA_02916	2364	51	105	1.41925	2.88914	1.02551	Up	1.85641e-05	0.000146633
ECO_MYOT_01895	2781	61	125	1.443	2.92372	1.01874	Up	3.33384e-06	3.14412e-05
ECO_C19H9orf91_02431	1095	64	131	3.84505	7.78188	1.01711	Up	1.99568e-06	1.96295e-05
ECO_NA_08220	288	182	372	41.5734	84.019	1.01506	Up	1.10817e-15	3.51167e-14
ECO_NA_19933	780	4785	9772	403.575	814.922	1.01383	Up	0	0
ECO_s1pr5a_18514	1206	173	353	9.43703	19.0395	1.01259	Up	6.65994e-15	1.98632e-13
ECO_NA_18114	579	53	108	6.02191	12.1331	1.01066	Up	1.77947e-05	0.000141712
ECO_serpine1_00438	1164	214	436	12.0948	24.3647	1.01041	Up	5.38156e-18	2.05746e-16
ECO_FMNL3_06507	3036	254	516	5.50388	11.0554	1.00623	Up	6.98076e-21	3.27435e-19
ECO_PALM3_19690	1551	103	209	4.3688	8.7652	1.00455	Up	2.67294e-09	4.23199e-08
ECO_NA_00806	672	159	322	15.5656	31.1684	1.00173	Up	1.65521e-13	4.25697e-12
ECO_FN3KRP_16259	930	207	419	14.6428	29.3061	1.00101	Up	4.12432e-17	1.47361e-15
ECO_NA_21385	4137	127	257	2.01955	4.04087	1.00063	Up	4.71242e-11	9.30037e-10
ECO_NA_04323	2796	252	0	5.92925	0.001	-12.5336	Down	3.29348e-77	9.1084e-75
ECO_ERCC6L_12913	360	16	0	2.92384	0.001	-11.5137	Down	1.38571e-05	0.000113758
ECO_CU633775.1_12833	588	26	0	2.90893	0.001	-11.5063	Down	1.27866e-08	1.82623e-07
ECO_CABZ01072040.1_07496	372	16	0	2.82953	0.001	-11.4663	Down	1.38571e-05	0.000113802
ECO_Q9W7R1_ORYLA_05101	1170	28	0	1.57438	0.001	-10.6206	Down	3.16062e-09	4.97086e-08
ECO_MFRP_20776	1791	26	0	0.955024	0.001	-9.89939	Down	1.27866e-08	1.82746e-07
ECO_NA_08209	1170	15	0	0.843416	0.001	-9.7201	Down	2.78718e-05	0.000209358
ECO_ANKRD33_20399	1350	16	0	0.779692	0.001	-9.60676	Down	1.38571e-05	0.000113714
ECO_ENPP7_20231	1311	13	0	0.652345	0.001	-9.34949	Down	0.000112758	0.000738825
ECO_noxo1a_05870	1434	131	2	6.00978	0.0907211	-6.04973	Down	3.97518e-37	4.05031e-35
ECO_NA_07987	4377	92	3	1.38276	0.0445833	-4.95491	Down	2.23516e-24	1.31123e-22
ECO_A5HL78_ORYLA_20577	999	26	1	1.71216	0.0651121	-4.71675	Down	1.86382e-07	2.22478e-06
ECO_NA_10043	729	26	1	2.34629	0.0892277	-4.71675	Down	1.86382e-07	2.22353e-06
ECO_AHSG_20901	1110	21	1	1.24461	0.0586009	-4.40863	Down	5.07738e-06	4.59315e-05
ECO_LOC100049402_05017	678	254080	12934	24653.4	1240.88	-4.31235	Down	0	0
ECO_NA_18196	624	18	1	1.89769	0.104242	-4.18623	Down	3.61488e-05	0.000264896
ECO_wap65-like_13129	1803	35	2	1.27705	0.0721542	-4.14559	Down	4.44948e-09	6.85613e-08
ECO_rsad2_10893	1086	103	6	6.23942	0.359376	-4.11785	Down	2.00536e-24	1.17967e-22
ECO_SLC2A7_20498	1539	17	1	0.726686	0.0422658	-4.10377	Down	6.92444e-05	0.000477513
ECO_SP6_18324	927	16	1	1.13547	0.0701694	-4.01631	Down	0.000132308	0.000850697
ECO_NA_13631	1470	16	1	0.716043	0.0442497	-4.01631	Down	0.000132308	0.00085044
ECO_NA_01289	1182	16	1	0.890511	0.0550313	-4.01631	Down	0.000132308	0.000850954
ECO_NA_01419	843	27	2	2.10704	0.154323	-3.7712	Down	7.4843e-07	7.97289e-06
ECO_NA_21830	1392	23	2	1.08699	0.0934583	-3.53987	Down	9.2517e-06	7.90907e-05
ECO_calm2b_16678	429	23	2	3.52701	0.303249	-3.53987	Down	9.2517e-06	7.91225e-05
ECO_FAM83B_22874	2874	20	2	0.457804	0.0452658	-3.33824	Down	5.92354e-05	0.000415898
ECO_cmpk2_10892	1275	58	6	2.99264	0.306104	-3.28933	Down	3.6713e-12	8.12685e-11
ECO_CR855257.1_04069	759	19	2	1.64683	0.171402	-3.26424	Down	0.000109246	0.000718466
ECO_BX323820.1_06910	651	19	2	1.92004	0.199837	-3.26424	Down	0.000109246	0.00071891
ECO_RTP2_11856	468	19	2	2.67082	0.277979	-3.26424	Down	0.000109246	0.000718688
ECO_Q8UUL6_ORYLA_04455	396	543	58	90.2072	9.52709	-3.24314	Down	3.50774e-101	1.22455e-98
ECO_NA_00171	846	74	8	5.75437	0.615102	-3.22576	Down	6.21492e-15	1.8562e-13
ECO_cngb3_00018	2010	34	4	1.11281	0.129447	-3.10377	Down	2.8088e-07	3.22444e-06
ECO_NA_01661	285	114	14	26.3146	3.19529	-3.04184	Down	3.66536e-21	1.75402e-19
ECO_NA_19823	2280	31	4	0.894465	0.114118	-2.9705	Down	1.65406e-06	1.65445e-05
ECO_ftr66_06675	1539	38	5	1.62436	0.211329	-2.94231	Down	1.15694e-07	1.42823e-06
ECO_NA_05531	594	60	8	6.6451	0.876054	-2.9232	Down	2.39724e-11	4.86183e-10
ECO_CU463316.1_04213	780	29	4	2.44591	0.333574	-2.87429	Down	5.31134e-06	4.7865e-05
ECO_NA_21196	1578	35	5	1.45914	0.206106	-2.82366	Down	6.56622e-07	7.08347e-06
ECO_SPINK4_11972	522	21	3	2.64658	0.373833	-2.82366	Down	0.000140316	0.000895154
ECO_BX547934.1_14615	3276	28	4	0.562278	0.0794225	-2.82366	Down	9.4685e-06	8.0685e-05
ECO_unknown_06764	777	21	3	1.77801	0.251147	-2.82366	Down	0.000140316	0.000894886
ECO_NA_20212	2910	41	6	0.926889	0.134118	-2.7889	Down	8.20994e-08	1.03634e-06
ECO_NA_07247	324	33	5	6.70047	1.00381	-2.73877	Down	2.0577e-06	2.01744e-05
ECO_C6orf58_00329	1062	70	11	4.33621	0.673745	-2.68616	Down	4.83834e-12	1.05783e-10
ECO_NA_18544	2943	127	21	2.8389	0.464148	-2.61268	Down	3.51188e-20	1.57775e-18
ECO_TNMD_22054	888	36	6	2.66702	0.439507	-2.60127	Down	1.36954e-06	1.3921e-05
ECO_wnt16_06446	972	24	4	1.62436	0.267683	-2.60127	Down	9.1896e-05	0.000614805
ECO_NA_06756	873	35	6	2.63749	0.447058	-2.56063	Down	2.38128e-06	2.30392e-05
ECO_NA_14106	774	34	6	2.88985	0.50424	-2.51881	Down	4.12554e-06	3.80977e-05
ECO_NA_16415	3165	39	7	0.810639	0.143864	-2.49436	Down	8.86116e-07	9.35076e-06
ECO_NA_03892	7134	134	25	1.23569	0.227947	-2.43854	Down	1.00978e-19	4.36173e-18
ECO_NA_16052	384	32	6	5.48221	1.01636	-2.43135	Down	1.22408e-05	0.000101546
ECO_CU694254.1_18970	1434	63	12	2.8902	0.544326	-2.40863	Down	7.44386e-10	1.28771e-08
ECO_GRB7_22658	1365	26	5	1.25308	0.238267	-2.39482	Down	9.95828e-05	0.000660422
ECO_NA_20258	873	31	6	2.33606	0.447058	-2.38554	Down	2.09552e-05	0.000163398
ECO_NA_04604	1614	1039	206	42.3495	8.30216	-2.35079	Down	2.41786e-136	1.32021e-133
ECO_kal1a_16376	1920	99	20	3.39212	0.677573	-2.32374	Down	3.48864e-14	9.71119e-13
ECO_NA_00314	849	49	10	3.79686	0.76616	-2.30909	Down	1.28477e-07	1.5769e-06
ECO_ahsg_03740	1371	44	9	2.11131	0.427004	-2.30582	Down	5.92634e-07	6.46524e-06
ECO_BX548047.2_05098	1710	116	24	4.46271	0.91294	-2.28933	Down	4.06974e-16	1.34992e-14
ECO_SCARA5_03630	1104	29	6	1.72809	0.353516	-2.28933	Down	6.05898e-05	0.000424567
ECO_NA_05145	12855	1753	370	8.97112	1.87222	-2.26054	Down	3.7555e-218	4.20912e-215
ECO_BHLHA15_02229	558	121	26	14.2655	3.03086	-2.23473	Down	2.62934e-16	8.84547e-15
ECO_NA_07080	1089	37	8	2.23517	0.477848	-2.22576	Down	7.7789e-06	6.77235e-05
ECO_unknown_01074	231	54	12	15.3787	3.37907	-2.18623	Down	8.02494e-08	1.0166e-06
ECO_unknown_09279	351	54	12	10.121	2.22383	-2.18623	Down	8.02494e-08	1.01721e-06
ECO_NA_08217	510	49	11	6.32066	1.40297	-2.17159	Down	3.66686e-07	4.15129e-06
ECO_NA_05450	2403	66	15	1.80687	0.406036	-2.15381	Down	3.90162e-09	6.05576e-08
ECO_NA_06021	2685	79	18	1.93562	0.436069	-2.15016	Down	1.16435e-10	2.21382e-09
ECO_Q0Q7C8_ORYLA_22216	444	35	8	5.18587	1.17202	-2.14559	Down	2.16472e-05	0.000167445
ECO_NA_14648	390	201	46	33.9053	7.67221	-2.1438	Down	6.91216e-25	4.18166e-23
ECO_foxq1a_22342	1143	108	25	6.21605	1.42273	-2.12734	Down	6.51704e-14	1.75449e-12
ECO_NA_17152	279	30	7	7.07381	1.632	-2.11584	Down	0.000101083	0.000669329
ECO_NA_12105	510	34	8	4.38577	1.02035	-2.10377	Down	3.58696e-05	0.000263394
ECO_ubc_17504	924	118	28	8.4013	1.97112	-2.0916	Down	8.80026e-15	2.59559e-13
ECO_NA_14206	945	59	14	4.1073	0.963659	-2.0916	Down	4.7766e-08	6.26726e-07
ECO_BX510940.2_22983	447	42	10	6.18128	1.45519	-2.0867	Down	4.58818e-06	4.18617e-05
ECO_NA_22019	1596	33	8	1.36025	0.32605	-2.0607	Down	5.91542e-05	0.000415739
ECO_C3orf64_02517	621	37	9	3.91965	0.94271	-2.05584	Down	2.10584e-05	0.000163843
ECO_Q3V612_ORYLA_04831	825	37	9	2.95042	0.709604	-2.05584	Down	2.10584e-05	0.000163783
ECO_NA_22358	1608	266	65	10.8826	2.62939	-2.04922	Down	1.04797e-30	8.17453e-29
ECO_CU302202.7_22193	1392	137	34	6.47467	1.58879	-2.02688	Down	2.54252e-16	8.5805e-15
ECO_CABZ01009047.1_10676	4539	600	151	8.69616	2.16393	-2.00672	Down	1.93481e-65	4.33703e-63
ECO_tuba8l3_16215	1719	75	19	2.87027	0.71896	-1.9972	Down	2.1622e-09	3.47502e-08
ECO_NA_08481	585	59	15	6.63488	1.66787	-1.99206	Down	1.22553e-07	1.50854e-06
ECO_NA_11303	2631	35	9	0.875153	0.22251	-1.97567	Down	5.62168e-05	0.000396929
ECO_NA_06822	1236	34	9	1.80966	0.473643	-1.93385	Down	9.11796e-05	0.00061078
ECO_NA_09670	1608	79	21	3.23205	0.849494	-1.92777	Down	1.94304e-09	3.15134e-08
ECO_NA_18996	1569	71	19	2.97695	0.787695	-1.91813	Down	1.45039e-08	2.04815e-07
ECO_NA_17489	3147	41	11	0.857085	0.227365	-1.91443	Down	1.8781e-05	0.000148236
ECO_NA_13010	921	33	9	2.35717	0.635638	-1.89078	Down	0.000147118	0.000933795
ECO_NA_05904	654	36	10	3.62127	0.994603	-1.86431	Down	8.4181e-05	0.000569452
ECO_mmp23bb_22402	1002	36	10	2.36359	0.649172	-1.86431	Down	8.4181e-05	0.000569633
ECO_aste1_12871	2031	43	12	1.39282	0.384325	-1.85761	Down	1.73421e-05	0.000138522
ECO_GARS_20828	2040	318	89	10.255	2.83784	-1.85346	Down	4.7402e-32	3.85277e-30
ECO_BX927290.1_06085	960	49	14	3.35785	0.948602	-1.82366	Down	5.73956e-06	5.13115e-05
ECO_unknown_07255	633	45	13	4.67676	1.33588	-1.80772	Down	1.5829e-05	0.000127875
ECO_BX548047.2_05097	4044	439	127	7.14151	2.04277	-1.8057	Down	3.7389e-42	4.71124e-40
ECO_SLC44A4_02425	2172	38	11	1.15096	0.329428	-1.8048	Down	7.66534e-05	0.000524192
ECO_ITIH1_11427	1005	434	126	28.4093	8.15515	-1.80058	Down	1.55085e-41	1.89801e-39
ECO_NA_07467	5337	48	14	0.591672	0.170631	-1.79392	Down	9.08098e-06	7.77561e-05
ECO_irbp_19833	3612	133	39	2.42237	0.702335	-1.78619	Down	1.23203e-13	3.19174e-12
ECO_TRIM69_14243	1278	153	45	7.87585	2.29039	-1.78184	Down	1.99644e-15	6.23376e-14
ECO_NA_07293	948	44	13	3.05338	0.891995	-1.7753	Down	2.50088e-05	0.000190201
ECO_NA_07929	351	186	55	34.8612	10.1926	-1.77411	Down	2.44198e-18	9.50676e-17
ECO_NA_22797	1992	54	16	1.78337	0.522466	-1.7712	Down	2.99488e-06	2.85479e-05
ECO_FGB_07283	1446	40	12	1.81982	0.539809	-1.75327	Down	6.90206e-05	0.000476432
ECO_NA_09532	14991	878	264	3.85301	1.14551	-1.74999	Down	3.82654e-79	1.08648e-76
ECO_NA_06606	978	53	16	3.56512	1.06416	-1.74423	Down	4.69724e-06	4.27835e-05
ECO_NA_00170	2751	46	14	1.10003	0.331028	-1.73252	Down	2.24482e-05	0.000172327
ECO_NA_11025	1341	46	14	2.25666	0.679089	-1.73252	Down	2.24482e-05	0.000172389
ECO_NA_00735	648	50088	15399	5085.05	1545.77	-1.71794	Down	0	0
ECO_edn1_06878	468	91	28	12.7918	3.8917	-1.71675	Down	2.6067e-09	4.13634e-08
ECO_NA_17703	489	133	41	17.8928	5.45384	-1.71404	Down	5.90156e-13	1.43791e-11
ECO_gfi1.2_22787	1179	45	14	2.51093	0.772399	-1.70081	Down	3.5063e-05	0.000258094
ECO_NA_02977	732	70	22	6.29106	1.95496	-1.68616	Down	2.62398e-07	3.04013e-06
ECO_NA_04141	1386	69	22	3.27508	1.03249	-1.6654	Down	4.05228e-07	4.56337e-06
ECO_NA_01424	2139	97	31	2.9833	0.94271	-1.66202	Down	1.85194e-09	3.022e-08
ECO_CEP76_07320	1992	100	32	3.30253	1.04493	-1.66016	Down	1.07042e-09	1.80623e-08
ECO_ITIH1_02508	1944	830	267	28.0878	8.93393	-1.65258	Down	3.20464e-69	7.844e-67
ECO_unknown_09282	330	276	90	55.0214	17.7401	-1.63298	Down	9.90384e-24	5.5647e-22
ECO_CHD1L_18915	3081	306	100	6.53381	2.11123	-1.62984	Down	4.49744e-26	2.85039e-24
ECO_NA_02935	1269	143	47	7.41329	2.40915	-1.62159	Down	6.9189e-13	1.6705e-11
ECO_hsd17b3_10321	1035	359	118	22.8187	7.41599	-1.62151	Down	4.18362e-30	3.1932e-28
ECO_SLC13A5_04050	1764	88	29	3.28187	1.06937	-1.61776	Down	1.99725e-08	2.76357e-07
ECO_chad_04206	1113	91	30	5.37877	1.75329	-1.61721	Down	1.15184e-08	1.65174e-07
ECO_NA_19840	1281	94	31	4.82742	1.57413	-1.6167	Down	6.64604e-09	9.98782e-08
ECO_HERC4_16978	3033	988	326	21.43	6.99153	-1.61595	Down	1.64447e-79	4.79713e-77
ECO_thnsl2_02066	1449	518	171	23.5179	7.67635	-1.61526	Down	1.73399e-42	2.22441e-40
ECO_NA_00950	2022	312	103	10.151	3.31347	-1.61521	Down	3.12104e-26	2.00188e-24
ECO_PRDX6_21332	675	115	38	11.2081	3.66191	-1.61387	Down	1.43128e-10	2.69489e-09
ECO_SUV39H1_15576	1197	66	22	3.62732	1.19552	-1.60127	Down	1.46379e-06	1.48365e-05
ECO_PAMR1_00688	2229	72	24	2.125	0.700372	-1.60127	Down	4.82356e-07	5.35546e-06
ECO_NA_08957	1251	57	19	2.99747	0.987924	-1.60127	Down	7.7934e-06	6.7822e-05
ECO_NA_17173	1011	144	48	9.37018	3.08829	-1.60127	Down	9.27012e-13	2.19098e-11
ECO_USP18_07115	891	62	21	4.57773	1.53309	-1.57819	Down	3.89322e-06	3.62035e-05
ECO_NA_10829	1278	56	19	2.88266	0.967052	-1.57574	Down	1.1895e-05	9.89081e-05
ECO_rln3a_18564	447	44	15	6.47563	2.18279	-1.56885	Down	0.000112873	0.000739354
ECO_NA_07493	2586	161	55	4.09576	1.38344	-1.56587	Down	1.07399e-13	2.8062e-12
ECO_pfn1_11836	501	142	49	18.6461	6.36188	-1.55135	Down	4.23258e-12	9.29204e-11
ECO_mgp_22537	345	113	39	21.5475	7.35314	-1.55109	Down	6.59932e-10	1.1538e-08
ECO_PKD2L1_01141	2157	172	60	5.24584	1.80937	-1.53568	Down	3.6254e-14	1.00394e-12
ECO_NA_05595	1551	179	63	7.59238	2.64214	-1.52284	Down	1.59666e-14	4.59471e-13
ECO_AL844587.2_05864	2739	888	314	21.3284	7.45701	-1.5161	Down	1.97663e-65	4.38461e-63
ECO_unknown_17414	387	147	52	24.9887	8.74017	-1.51554	Down	4.1828e-12	9.21124e-11
ECO_mrm1_14849	1182	56	20	3.11679	1.10063	-1.50174	Down	2.35844e-05	0.000180075
ECO_CALML4_12020	477	168	60	23.1701	8.18201	-1.50174	Down	1.80836e-13	4.60083e-12
ECO_NA_12341	1893	81	29	2.81495	0.996494	-1.49818	Down	3.60962e-07	4.09738e-06
ECO_NA_01663	255	309	111	79.7177	28.3146	-1.49336	Down	2.3858e-23	1.31281e-21
ECO_MCM10_10723	2739	50	18	1.20092	0.427472	-1.49024	Down	7.22972e-05	0.000496956
ECO_NA_08662	360	72	26	13.1573	4.69784	-1.48579	Down	1.89092e-06	1.86941e-05
ECO_NA_05515	2529	362	131	9.41665	3.36938	-1.48273	Down	8.13428e-27	5.39625e-25
ECO_fam169ab_21918	816	319	116	25.718	9.24688	-1.47574	Down	1.16182e-23	6.45976e-22
ECO_C6orf120_22861	555	63	23	7.46765	2.69564	-1.47003	Down	9.96596e-06	8.44509e-05
ECO_NA_04802	1179	68	25	3.7943	1.37928	-1.45992	Down	4.9078e-06	4.44541e-05
ECO_FAM181B_14887	765	125	46	10.7494	3.91132	-1.45853	Down	5.35434e-10	9.47016e-09
ECO_C17H14orf80_01867	1176	62	23	3.46833	1.27218	-1.44694	Down	1.48599e-05	0.00012101
ECO_bmp2b_02772	1269	96	36	4.97675	1.84531	-1.43135	Down	8.37886e-08	1.05516e-06
ECO_CENPO_13216	861	56	21	4.2788	1.58651	-1.43135	Down	4.51364e-05	0.000324504
ECO_NA_12823	897	56	21	4.10707	1.52284	-1.43135	Down	4.51364e-05	0.000324613
ECO_TMEM173_13584	1284	61	23	3.12537	1.16517	-1.42348	Down	2.20708e-05	0.000170166
ECO_fam46ba_17752	1185	100	38	5.5516	2.0859	-1.41224	Down	6.1238e-08	7.92262e-07
ECO_MOV10_14781	4473	249	95	3.66216	1.3815	-1.40645	Down	1.33242e-17	4.93457e-16
ECO_CU633740.1_19001	4455	345	132	5.09458	1.92732	-1.40237	Down	1.05759e-23	5.92667e-22
ECO_BBS1_14856	1653	385	148	15.3223	5.82393	-1.39557	Down	4.36032e-26	2.77173e-24
ECO_C17H14orf166B_02357	669	65	25	6.39181	2.43076	-1.39482	Down	1.59667e-05	0.000128743
ECO_NA_16446	1671	181	70	7.12588	2.72489	-1.38687	Down	6.02114e-13	1.4637e-11
ECO_IRF3_04320	1380	98	38	4.67179	1.79115	-1.38309	Down	1.31886e-07	1.61223e-06
ECO_SLC10A1_11778	1026	67	26	4.296	1.64836	-1.38196	Down	1.35527e-05	0.000111646
ECO_NA_12813	1035	69	27	4.38577	1.69688	-1.36995	Down	1.14902e-05	9.58796e-05
ECO_NA_16726	681	253	99	24.4405	9.45617	-1.36995	Down	3.20296e-17	1.1502e-15
ECO_CAND2_20645	3543	74	29	1.37403	0.53242	-1.36778	Down	5.63456e-06	5.05212e-05
ECO_NA_18818	294	74	29	16.5585	6.4162	-1.36778	Down	5.63456e-06	5.05e-05
ECO_GLB1L_05167	1677	297	117	11.6509	4.53816	-1.36026	Down	9.3551e-20	4.05737e-18
ECO_ASS1_00832	1248	458	181	24.1428	9.4339	-1.35567	Down	1.79903e-29	1.32562e-27
ECO_OVCH1_13822	2697	661	263	16.1234	6.34311	-1.3459	Down	2.3224e-41	2.7941e-39
ECO_DHX58_02893	2037	333	133	10.7545	4.24706	-1.3404	Down	1.64778e-21	8.04803e-20
ECO_crygs2_19560	2004	80	32	2.62621	1.03867	-1.33824	Down	3.41814e-06	3.2165e-05
ECO_TGFB2_13671	1194	120	48	6.61171	2.61495	-1.33824	Down	1.21363e-08	1.73801e-07
ECO_GPR44_12126	1056	240	96	14.9515	5.91336	-1.33824	Down	6.89744e-16	2.24246e-14
ECO_NA_21686	3087	394	158	8.39646	3.32926	-1.33458	Down	5.24644e-25	3.18299e-23
ECO_NA_06607	1521	109	44	4.71448	1.8817	-1.32506	Down	7.15386e-08	9.13866e-07
ECO_NA_09814	453	214	87	31.0779	12.4925	-1.31483	Down	5.56494e-14	1.50579e-12
ECO_NA_21351	819	299	122	24.0173	9.68954	-1.30957	Down	7.72368e-19	3.14485e-17
ECO_prune_12686	711	117	48	10.8256	4.39136	-1.30171	Down	3.65402e-08	4.86023e-07
ECO_NA_07879	651	134	55	13.5413	5.49552	-1.30104	Down	3.77742e-09	5.88443e-08
ECO_NA_17218	1695	90	37	3.49309	1.41991	-1.29871	Down	1.46515e-06	1.48431e-05
ECO_eif4e_21917	633	407	168	42.2987	17.2637	-1.29288	Down	1.27125e-24	7.58299e-23
ECO_ETV7_14807	1149	58	24	3.32081	1.35868	-1.28933	Down	0.000125803	0.000815024
ECO_NA_07994	1269	99	41	5.13228	2.1016	-1.28811	Down	5.1364e-07	5.67616e-06
ECO_NA_05369	3852	545	226	9.3078	3.81636	-1.28624	Down	3.5121e-32	2.87654e-30
ECO_FAM81B_13990	1080	229	95	13.9492	5.72173	-1.28566	Down	2.109e-14	5.98018e-13
ECO_NA_18971	1572	922	384	38.5847	15.8893	-1.27997	Down	6.97834e-53	1.17011e-50
ECO_tdh_16464	1122	79	33	4.63202	1.91315	-1.2757	Down	8.71002e-06	7.48506e-05
ECO_NA_21716	984	74	31	4.94736	2.04925	-1.27157	Down	1.77445e-05	0.000141365
ECO_GPR143_22847	1251	59	25	3.10264	1.2999	-1.2551	Down	0.000152	0.000963059
ECO_NUDT2_01445	450	112	48	16.3735	6.93835	-1.2387	Down	2.18886e-07	2.58237e-06
ECO_KIAA2026_14506	666	70	30	6.91449	2.93005	-1.2387	Down	4.34982e-05	0.000313892
ECO_ASNS_19373	1242	695	298	36.8129	15.6071	-1.23801	Down	2.52078e-38	2.75282e-36
ECO_NA_18798	435	114	49	17.2406	7.32713	-1.23449	Down	1.83844e-07	2.19817e-06
ECO_FP245465.1_21744	1476	93	40	4.14508	1.76279	-1.23354	Down	2.55726e-06	2.463e-05
ECO_PIGW_05667	1473	179	77	7.99442	3.40028	-1.23334	Down	6.21162e-11	1.21021e-09
ECO_BX572630.2_07768	600	341	147	37.3886	15.9365	-1.23026	Down	1.93448e-19	8.18982e-18
ECO_NA_08176	849	76	33	5.88901	2.52833	-1.21984	Down	2.54726e-05	0.000193314
ECO_tgfbrap1_12187	2208	69	30	2.05583	0.883791	-1.21794	Down	6.20552e-05	0.000433409
ECO_NA_01287	480	78	34	10.6903	4.6075	-1.21425	Down	2.1303e-05	0.000165384
ECO_CABZ01068272.1_16362	984	199	87	13.3044	5.75111	-1.20999	Down	1.10125e-11	2.31045e-10
ECO_nr1d1_13500	1383	112	49	5.32761	2.30463	-1.20895	Down	3.69086e-07	4.17624e-06
ECO_TMC3_01899	2466	200	88	5.33548	2.32122	-1.20073	Down	1.30163e-11	2.70158e-10
ECO_GCK_11027	1437	111	49	5.08163	2.21803	-1.19601	Down	5.20992e-07	5.74251e-06
ECO_VSTM5_11057	486	111	49	15.0253	6.55824	-1.19601	Down	5.20992e-07	5.73954e-06
ECO_NA_01927	330	86	38	17.1444	7.49026	-1.19465	Down	1.04069e-05	8.76988e-05
ECO_NA_12697	1257	296	131	15.4915	6.77896	-1.19234	Down	2.52788e-16	8.54464e-15
ECO_LARP4B_02078	4746	85	38	1.17822	0.520815	-1.17777	Down	1.46834e-05	0.000119802
ECO_FOXRED1_19098	1353	85	38	4.13293	1.82689	-1.17777	Down	1.46834e-05	0.000119848
ECO_NA_10253	1344	89	40	4.3564	1.93592	-1.17011	Down	1.02344e-05	8.64849e-05
ECO_NA_06757	579	360	162	40.9035	18.1997	-1.16831	Down	5.92736e-19	2.4557e-17
ECO_NA_11742	1419	179	81	8.29865	3.71304	-1.16027	Down	4.6797e-10	8.33926e-09
ECO_ECHDC1_09546	873	68	31	5.12426	2.3098	-1.14957	Down	0.000146337	0.000929668
ECO_cfh_08471	3090	314	144	6.6851	3.03132	-1.141	Down	3.67938e-16	1.22235e-14
ECO_ZNFX1_20587	5466	909	418	10.9403	4.97432	-1.13709	Down	1.50592e-43	1.99183e-41
ECO_BX649421.3_03191	951	89	41	6.15667	2.80434	-1.13449	Down	1.6743e-05	0.000134443
ECO_NA_10819	1503	78	36	3.41407	1.55801	-1.13179	Down	5.83532e-05	0.000410787
ECO_CCDC129_21134	2133	147	68	4.53381	2.0737	-1.12852	Down	3.42226e-08	4.57483e-07
ECO_A4UWM7_ORYLA_02316	729	86	40	7.76082	3.56911	-1.12065	Down	2.80152e-05	0.000210287
ECO_c4b_16877	4956	839	391	11.137	5.13184	-1.11781	Down	2.80724e-39	3.14633e-37
ECO_NA_18038	840	120	56	9.39807	4.33647	-1.11584	Down	7.90544e-07	8.38378e-06
ECO_mos_00414	1017	145	68	9.37959	4.34926	-1.10875	Down	6.55492e-08	8.43426e-07
ECO_unknown_04194	579	162	76	18.4066	8.53812	-1.10823	Down	1.12724e-08	1.62633e-07
ECO_ENPEP_19892	2577	168	79	4.28876	1.99407	-1.10485	Down	6.5798e-09	9.89526e-08
ECO_RARS2_19506	1761	414	195	15.466	7.20282	-1.10247	Down	8.71636e-20	3.79581e-18
ECO_LOC100144365_18480	1077	89	42	5.43639	2.53665	-1.09972	Down	2.69506e-05	0.000203011
ECO_dlc_10658	2061	91	43	2.90469	1.35712	-1.09784	Down	2.24276e-05	0.000172293
ECO_RNF175_06293	918	167	79	11.9677	5.59773	-1.09623	Down	9.06164e-09	1.32989e-07
ECO_CEP135_16832	3426	836	398	16.053	7.55654	-1.08704	Down	1.72319e-37	1.78132e-35
ECO_NA_13509	1917	239	114	8.20186	3.86821	-1.08429	Down	9.12458e-12	1.93341e-10
ECO_NA_02825	3114	113	54	2.38724	1.12798	-1.0816	Down	2.9945e-06	2.8557e-05
ECO_NA_12739	2808	184	88	4.31079	2.03851	-1.08044	Down	2.4682e-09	3.9371e-08
ECO_CT955963.1_21745	1578	94	45	3.91884	1.85495	-1.07904	Down	2.1449e-05	0.000166275
ECO_ACTB_ORYLA_09588	951	354	171	24.4883	11.6961	-1.06606	Down	2.6027e-16	8.7697e-15
ECO_wdr69_05280	1239	95	46	5.04416	2.41498	-1.0626	Down	2.45468e-05	0.000186821
ECO_NA_00855	870	128	62	9.67893	4.63553	-1.06211	Down	9.55726e-07	1.00158e-05
ECO_NA_15929	1278	98	48	5.04466	2.44308	-1.04606	Down	2.32668e-05	0.000177969
ECO_GTF3C5_04085	1668	204	100	8.04583	3.8997	-1.04488	Down	9.87504e-10	1.68097e-08
ECO_SLC26A11_22229	1542	108	53	4.60761	2.23573	-1.04328	Down	9.26812e-06	7.91675e-05
ECO_NA_03165	885	130	64	9.66355	4.70396	-1.03868	Down	1.237e-06	1.26827e-05
ECO_GATC_17503	579	257	127	29.2006	14.2677	-1.03325	Down	1.04967e-11	2.20878e-10
ECO_FAH_19476	1059	101	50	6.27425	3.07115	-1.03066	Down	2.1967e-05	0.00016955
ECO_pih1d2_22000	951	440	218	30.4375	14.9109	-1.02948	Down	6.94082e-19	2.8424e-17
ECO_selp_18641	2385	258	128	7.11652	3.49099	-1.02754	Down	1.18677e-11	2.47525e-10
ECO_CASQ2_13125	1230	788	391	42.1461	20.6775	-1.02734	Down	1.85742e-32	1.52717e-30
ECO_atad5b_18282	2073	144	72	4.56983	2.25923	-1.01631	Down	5.30236e-07	5.83534e-06
ECO_KCNJ2_22639	1284	154	77	7.89028	3.90079	-1.01631	Down	2.13536e-07	2.52345e-06
ECO_A5JL85_ORYLA_07089	891	352	176	25.9897	12.8488	-1.01631	Down	4.05128e-15	1.22545e-13
ECO_TTC22_05363	1662	368	185	14.5664	7.24049	-1.00849	Down	1.47266e-15	4.63225e-14
ECO_ACTB_ORYLA_07295	1014	149	75	9.66685	4.81117	-1.00666	Down	4.15226e-07	4.66855e-06
