# Supplementary material for: Transcriptome analysis reveals the molecular mechanisms underlying growth superiority in a novel grouper hybrid (Epinephelus fuscogutatus♀ × E. lanceolatus♂)
Source: BMC Genet. 2016 Jan 19;17:24. doi: 10.1186/s12863-016-0328-y (PMC4719697; doi:10.1186/s12863-016-0328-y)
Supplement: Additional file 3: — Differentially expressed genes between the brains of Hybrid F1 and paternal E. lanceolatus. (XLSX 73 kb) [file 12863_2016_328_MOESM3_ESM.xlsx]

## Sheet: Sheet1
geneID	geneLength	Ela-Brain-Expression	Hyb-Brain-Expression	Ela-Brain-RPKM	Hyb-Brain-RPKM	log2 Ratio(Hyb-Brain/Ela-Brain)	Up-Down-Regulation(Hyb-Brain/Ela-Brain)	P-value	FDR
ECO_CR847844.1_21734	471	0	57	0.001	7.87193	12.9425	Up	1.35304e-18	5.39721e-17
ECO_GPR44_12126	1056	0	96	0.001	5.91336	12.5298	Up	8.19862e-31	6.42054e-29
ECO_unknown_23030	939	0	67	0.001	4.64127	12.1803	Up	9.96782e-22	4.85868e-20
ECO_NA_21141	249	0	14	0.001	3.65726	11.8365	Up	3.99912e-05	0.000289156
ECO_HBAE_ORYLA_16346	435	0	24	0.001	3.5888	11.8093	Up	2.94614e-08	3.90515e-07
ECO_CABZ01117575.1_11244	360	0	15	0.001	2.71029	11.4042	Up	1.94399e-05	0.000151348
ECO_unknown_19279	393	0	16	0.001	2.64822	11.3708	Up	9.4498e-06	7.85063e-05
ECO_NA_02977	732	0	22	0.001	1.95496	10.9329	Up	1.2468e-07	1.49203e-06
ECO_A2LD1_04744	474	0	14	0.001	1.92122	10.9078	Up	3.99912e-05	0.000289549
ECO_BX571884.1_18711	780	0	23	0.001	1.91805	10.9054	Up	6.06074e-08	7.67538e-07
ECO_cetp_01675	1305	0	37	0.001	1.84424	10.8488	Up	2.49306e-12	5.71018e-11
ECO_unknown_21922	681	0	17	0.001	1.62379	10.6651	Up	4.59358e-06	4.05503e-05
ECO_BX927290.1_06185	1314	0	30	0.001	1.48509	10.5363	Up	3.88712e-10	6.83729e-09
ECO_NA_00578	726	0	14	0.001	1.25435	10.2927	Up	3.99912e-05	0.000289352
ECO_TUBA8_08673	1347	0	25	0.001	1.20726	10.2375	Up	1.43213e-08	1.99908e-07
ECO_PI15_14371	774	0	13	0.001	1.09252	10.0934	Up	8.2269e-05	0.000549345
ECO_slc19a3_05279	1368	0	21	0.001	0.998529	9.96366	Up	2.56488e-07	2.90455e-06
ECO_NA_09716	1353	0	20	0.001	0.961523	9.90918	Up	5.27642e-07	5.63656e-06
ECO_UPP1_16939	888	0	13	0.001	0.952265	9.89522	Up	8.2269e-05	0.000549173
ECO_BX927290.1_06085	960	0	14	0.001	0.948602	9.88966	Up	3.99912e-05	0.00028945
ECO_BX323820.1_06909	1284	0	18	0.001	0.911874	9.83269	Up	2.23296e-06	2.09627e-05
ECO_NA_09670	1608	0	21	0.001	0.849494	9.73046	Up	2.56488e-07	2.90609e-06
ECO_NA_06186	1773	0	22	0.001	0.807126	9.65665	Up	1.2468e-07	1.49287e-06
ECO_CT583712.2_01697	1272	0	15	0.001	0.767064	9.5832	Up	1.94399e-05	0.000151459
ECO_CR391962.1_21612	1482	0	14	0.001	0.614479	9.26322	Up	3.99912e-05	0.000289254
ECO_ASB15_15331	1701	0	15	0.001	0.573607	9.16392	Up	1.94399e-05	0.000151404
ECO_NA_15216	1857	0	16	0.001	0.560448	9.13044	Up	9.4498e-06	7.84757e-05
ECO_NA_16218	3159	0	17	0.001	0.350047	8.45141	Up	4.59358e-06	4.05671e-05
ECO_NA_14562	1464	1	136	0.0420281	6.04262	7.16768	Up	1.72433e-41	1.98541e-39
ECO_unknown_16344	495	2	125	0.248603	16.426	6.046	Up	1.46921e-36	1.47621e-34
ECO_VSTM5_11057	486	1	49	0.126603	6.55824	5.69492	Up	1.15853e-14	3.35752e-13
ECO_NA_16271	867	1	36	0.0709679	2.70091	5.25014	Up	1.02645e-10	1.94524e-09
ECO_NA_15171	2130	1	26	0.0288869	0.794001	4.78065	Up	1.03556e-07	1.25904e-06
ECO_unknown_09282	330	4	90	0.745808	17.7401	4.57207	Up	1.43819e-23	7.83503e-22
ECO_NA_01250	702	2	44	0.175297	4.07702	4.53964	Up	4.7562e-12	1.05533e-10
ECO_CABZ01072083.1_08258	1242	1	21	0.0495404	1.09983	4.47253	Up	3.15628e-06	2.88549e-05
ECO_NA_05595	1551	3	63	0.119012	2.64214	4.47253	Up	1.21277e-16	4.13331e-15
ECO_NA_15088	417	1	20	0.147552	3.11976	4.40214	Up	6.22184e-06	5.35264e-05
ECO_NA_21686	3087	8	158	0.159454	3.32926	4.38399	Up	2.00044e-39	2.17405e-37
ECO_BX548047.2_21585	2022	1	19	0.0304298	0.611223	4.32814	Up	1.22416e-05	9.90725e-05
ECO_RBP7_16674	330	1	19	0.186452	3.74513	4.32814	Up	1.22416e-05	9.90348e-05
ECO_mos_00414	1017	4	68	0.242003	4.34926	4.16768	Up	3.88514e-17	1.39088e-15
ECO_NA_05510	609	1	16	0.101033	1.70895	4.08021	Up	9.20054e-05	0.000608069
ECO_NA_12421	1668	4	63	0.147552	2.45681	4.05749	Up	1.07558e-15	3.3892e-14
ECO_NA_03069	2166	2	30	0.0568136	0.900928	3.9871	Up	5.7498e-08	7.30331e-07
ECO_SLC13A5_04050	1764	2	29	0.0697609	1.06937	3.93819	Up	1.11326e-07	1.34736e-06
ECO_NA_03407	2118	4	52	0.116202	1.597	3.78065	Up	1.47469e-12	3.4864e-11
ECO_CLDN23_13894	828	2	25	0.148621	1.96398	3.72407	Up	1.53319e-06	1.49058e-05
ECO_TBX1_14417	1383	2	25	0.0889792	1.17583	3.72407	Up	1.53319e-06	1.49126e-05
ECO_CU929396.1_19989	2199	2	23	0.055961	0.680346	3.60377	Up	5.60984e-06	4.85161e-05
ECO_BX004857.2_20934	1188	6	68	0.310753	3.72323	3.58271	Up	1.95296e-15	6.03774e-14
ECO_NA_13672	1890	8	79	0.260441	2.7189	3.38399	Up	5.97582e-17	2.09705e-15
ECO_PTX4_03882	1383	5	49	0.222448	2.30463	3.37299	Up	5.95138e-11	1.1641e-09
ECO_C9orf21_10340	678	2	19	0.181502	1.82285	3.32814	Up	7.24392e-05	0.000490317
ECO_NA_21617	960	2	19	0.128186	1.28739	3.32814	Up	7.24392e-05	0.000490473
ECO_CABZ01009047.1_10676	4539	16	151	0.216891	2.16393	3.31862	Up	1.16638e-30	9.03454e-29
ECO_NA_09331	1590	8	75	0.309581	3.06825	3.30903	Up	7.29662e-16	2.34427e-14
ECO_C1K2Y3_ORYLA_12685	963	2	18	0.127786	1.21583	3.25014	Up	0.000136079	0.000854293
ECO_GPR133_15515	2712	4	36	0.0907509	0.863456	3.25014	Up	4.0105e-08	5.18686e-07
ECO_ITIH2_17922	2637	4	35	0.093332	0.863347	3.2095	Up	7.4663e-08	9.30056e-07
ECO_ACTB_ORYLA_07295	1014	9	75	0.546117	4.81117	3.13911	Up	3.58936e-15	1.0845e-13
ECO_KIAA1524_17313	2832	37	285	0.803876	6.54604	3.02558	Up	6.8334e-52	1.06247e-49
ECO_NA_11376	276	3	22	0.668795	5.18491	2.95468	Up	4.96042e-05	0.000350803
ECO_NA_05515	2529	18	131	0.43793	3.36938	2.94371	Up	5.08098e-24	2.80388e-22
ECO_NA_13248	5403	26	170	0.296087	2.04664	2.78916	Up	3.8184e-29	2.72939e-27
ECO_MMP21_16426	2085	8	52	0.236083	1.62228	2.78065	Up	8.27492e-10	1.3901e-08
ECO_col4a3_04054	4908	9	58	0.112828	0.768689	2.76827	Up	9.41084e-11	1.79624e-09
ECO_ACTB_ORYLA_09588	951	27	171	1.74688	11.6961	2.74318	Up	8.1367e-29	5.68262e-27
ECO_unknown_10201	363	171	1050	28.9848	188.152	2.69853	Up	1.1388e-165	8.66344e-163
ECO_NA_05218	1689	8	47	0.291435	1.81007	2.6348	Up	1.49411e-08	2.07471e-07
ECO_MFI2_05375	2004	6	35	0.184219	1.13605	2.62453	Up	1.19724e-06	1.19281e-05
ECO_NA_04982	1719	5	29	0.178968	1.09736	2.61627	Up	1.09065e-05	8.92167e-05
ECO_tgm2b_00754	1776	5	29	0.173224	1.06214	2.61627	Up	1.09065e-05	8.92509e-05
ECO_fam89b_03488	510	5	29	0.603227	3.69875	2.61627	Up	1.09065e-05	8.91824e-05
ECO_DGAT2_03469	1062	6	34	0.347622	2.08248	2.58271	Up	2.12094e-06	2.0008e-05
ECO_NA_07762	3714	21	119	0.347903	2.08417	2.58271	Up	2.87384e-19	1.20031e-17
ECO_NA_17616	930	5	28	0.330802	1.9584	2.56564	Up	1.93373e-05	0.000150825
ECO_NA_18276	1176	32	170	1.67426	9.40305	2.4896	Up	7.27834e-26	4.46789e-24
ECO_A4ZWB5_ORYLA_21292	924	7	37	0.46613	2.6047	2.48231	Up	1.28169e-06	1.27101e-05
ECO_NA_06955	429	48	247	6.88438	37.4513	2.44362	Up	3.93934e-36	3.86691e-34
ECO_NA_06273	1932	8	41	0.254779	1.3804	2.43776	Up	4.3847e-07	4.74586e-06
ECO_GPR143_22847	1251	5	25	0.24592	1.2999	2.40214	Up	0.00010477	0.000680189
ECO_RERGL_11228	567	5	25	0.542585	2.86803	2.40214	Up	0.00010477	0.000680397
ECO_NA_02825	3114	11	54	0.217348	1.12798	2.37567	Up	1.02046e-08	1.47469e-07
ECO_ABCA12_05125	7782	13	63	0.102786	0.526595	2.35705	Up	7.01992e-10	1.19625e-08
ECO_CPS1_22925	4254	6	28	0.086783	0.428142	2.30261	Up	6.0086e-05	0.000414473
ECO_NA_05634	4782	7	32	0.0900677	0.435279	2.27286	Up	1.99516e-05	0.000154767
ECO_CABZ01072083.1_08257	1449	8	36	0.339705	1.61607	2.25014	Up	6.65894e-06	5.70563e-05
ECO_NA_04253	975	8	36	0.504854	2.40174	2.25014	Up	6.65894e-06	5.70334e-05
ECO_GCK_11027	1437	11	49	0.470995	2.21803	2.23549	Up	1.4949e-07	1.77003e-06
ECO_TULP1_17223	1386	9	39	0.39954	1.83033	2.19569	Up	3.78656e-06	3.39182e-05
ECO_ugt2a4_03692	990	8	34	0.497205	2.23394	2.16768	Up	1.92002e-05	0.00015003
ECO_CU302202.7_22193	1392	8	34	0.353616	1.58879	2.16768	Up	1.92002e-05	0.000150085
ECO_AP2M1_22401	447	13	55	1.78944	8.00355	2.16113	Up	4.8875e-08	6.25277e-07
ECO_NA_07929	351	13	55	2.27886	10.1926	2.16113	Up	4.8875e-08	6.24902e-07
ECO_NA_21072	837	39	164	2.86695	12.7452	2.15236	Up	3.328e-21	1.56836e-19
ECO_NA_00657	1590	7	29	0.270883	1.18639	2.13084	Up	9.79948e-05	0.000641681
ECO_NA_22196	2700	15	62	0.341829	1.49367	2.12752	Up	9.4306e-09	1.37308e-07
ECO_NA_17703	489	10	41	1.25826	5.45384	2.11584	Up	3.59508e-06	3.2339e-05
ECO_NA_00653	4293	12	49	0.171989	0.742442	2.10996	Up	4.05966e-07	4.42553e-06
ECO_FP245465.1_21744	1476	10	40	0.416864	1.76279	2.08021	Up	6.01056e-06	5.18134e-05
ECO_TMC3_01899	2466	22	88	0.548922	2.32122	2.08021	Up	1.40948e-11	2.98739e-10
ECO_CA12_10448	771	44	176	3.51139	14.8486	2.08021	Up	9.5318e-22	4.65681e-20
ECO_NA_02935	1269	12	47	0.581836	2.40915	2.04984	Up	1.12516e-06	1.12468e-05
ECO_NA_04274	741	11	43	0.913388	3.77466	2.04705	Up	3.34886e-06	3.0342e-05
ECO_icn_09744	279	51	199	11.2473	46.3955	2.04441	Up	6.93996e-24	3.81e-22
ECO_NA_06247	549	140	541	15.6905	64.0991	2.03041	Up	1.21501e-61	2.41877e-59
ECO_NA_19671	2541	31	119	0.750651	3.04628	2.02083	Up	1.14792e-14	3.33131e-13
ECO_unknown_04194	579	20	76	2.12536	8.53812	2.00621	Up	8.9086e-10	1.49301e-08
ECO_slc26a10_20402	2193	29	109	0.813655	3.23307	1.99042	Up	2.59108e-13	6.55494e-12
ECO_ctgf_15596	990	8	30	0.497205	1.97112	1.9871	Up	0.000150414	0.000932197
ECO_CABZ01025311.1_04433	2403	19	71	0.486498	1.9219	1.98203	Up	4.27498e-09	6.55118e-08
ECO_NA_19722	1710	37	138	1.33133	5.24941	1.97928	Up	2.27424e-16	7.5223e-15
ECO_NA_08446	360	22	82	3.76011	14.8163	1.97833	Up	2.79908e-10	5.01457e-09
ECO_AREGB_11008	576	10	37	1.06821	4.17837	1.96774	Up	2.73438e-05	0.000206689
ECO_ABCG1_07014	2061	22	79	0.656788	2.49331	1.92456	Up	1.2084e-09	1.99535e-08
ECO_agr2_10694	501	14	49	1.71938	6.36188	1.88757	Up	2.4882e-06	2.32054e-05
ECO_C15H17orf108_01354	213	18	61	5.19965	18.6285	1.84103	Up	2.27738e-07	2.60669e-06
ECO_A5JL90_ORYLA_05809	1590	131	443	5.06938	18.1232	1.83795	Up	1.20516e-44	1.50123e-42
ECO_FBP2_03280	1014	80	268	4.85437	17.1919	1.82437	Up	2.2074e-27	1.46479e-25
ECO_DPYS_04142	1491	16	53	0.660272	2.3122	1.80813	Up	1.94136e-06	1.842e-05
ECO_ELAC1_12630	1107	13	42	0.722564	2.46791	1.77209	Up	3.0539e-05	0.00022793
ECO_adamts9_12347	5856	38	122	0.399267	1.35515	1.76302	Up	1.01295e-12	2.43256e-11
ECO_CYP24A1_20558	1539	19	61	0.759619	2.57821	1.76302	Up	5.08922e-07	5.45299e-06
ECO_NA_06620	711	34	109	2.94232	9.97204	1.76093	Up	1.69896e-11	3.56899e-10
ECO_NA_20746	2172	18	57	0.50991	1.70703	1.74318	Up	1.47299e-06	1.44059e-05
ECO_Q7ZZK2_ORYLA_11272	618	55652	175218	5540.81	18442.4	1.73486	Up	0	0
ECO_zfyve21_14618	720	280	863	23.928	77.9661	1.70415	Up	5.80434e-77	1.54548e-74
ECO_BATF3_22610	1212	25	77	1.26917	4.13252	1.70314	Up	3.46368e-08	4.54589e-07
ECO_NA_12739	2808	29	88	0.635451	2.03851	1.68166	Up	4.96696e-09	7.55184e-08
ECO_unknown_06090	306	38	115	7.64087	24.4458	1.67778	Up	2.3565e-11	4.85923e-10
ECO_NA_07949	948	130	393	8.43754	26.9657	1.67623	Up	3.50062e-35	3.28488e-33
ECO_NA_18813	1107	51	152	2.83468	8.93148	1.65571	Up	2.60424e-14	7.27991e-13
ECO_GJA5_04712	1149	22	65	1.1781	3.67977	1.64315	Up	7.99434e-07	8.25436e-06
ECO_NA_19594	4026	26	75	0.397357	1.21175	1.60859	Up	1.73658e-07	2.03246e-06
ECO_NT5DC4_19275	1476	137	394	5.71104	17.3635	1.60423	Up	3.27646e-33	2.87209e-31
ECO_wdr69_05280	1239	16	46	0.794565	2.41498	1.60377	Up	4.7105e-05	0.000335355
ECO_enpp1_12222	2043	45	128	1.35527	4.07539	1.58836	Up	1.20549e-11	2.57295e-10
ECO_NA_00755	795	41	116	3.1732	9.49114	1.58064	Up	1.28467e-10	2.40887e-09
ECO_BX548047.2_05097	4044	45	127	0.684671	2.04277	1.57704	Up	1.84521e-11	3.84963e-10
ECO_TBC1D2_11945	4119	70	196	1.04565	3.09522	1.56564	Up	9.51252e-17	3.27344e-15
ECO_NA_06954	579	128	356	13.6023	39.9944	1.55595	Up	6.40146e-29	4.48544e-27
ECO_CARD14_17828	3303	142	391	2.64521	7.70008	1.54149	Up	3.38218e-31	2.71863e-29
ECO_COX6A2_09666	309	423	1138	84.2292	239.558	1.50798	Up	8.63934e-85	2.74667e-82
ECO_FES_03774	2466	22	59	0.548922	1.55627	1.50342	Up	1.05912e-05	8.7005e-05
ECO_NUDT2_01445	450	18	48	2.46117	6.93835	1.49525	Up	7.78464e-05	0.000522928
ECO_hbbe1.1_16345	444	64	170	8.86907	24.9054	1.4896	Up	8.76654e-14	2.34005e-12
ECO_NA_02193	1665	177	469	6.54094	18.3225	1.48605	Up	3.1788e-35	2.99609e-33
ECO_unknown_07344	591	27	71	2.81098	7.81445	1.47507	Up	1.84686e-06	1.76096e-05
ECO_NA_17052	243	21	55	5.31733	14.7226	1.46926	Up	2.93038e-05	0.000219711
ECO_TMPRSS5_21999	1248	21	55	1.03535	2.86665	1.46926	Up	2.93038e-05	0.000219789
ECO_NA_07296	1173	40	104	2.09818	5.76717	1.45872	Up	9.77542e-09	1.41747e-07
ECO_unknown_20806	180	20	52	6.83657	18.7914	1.45872	Up	5.34842e-05	0.000375006
ECO_arl4ab_07436	606	67	174	6.80273	18.6769	1.45707	Up	1.15014e-13	3.03961e-12
ECO_CR396582.1_00461	804	86	223	6.58148	18.0416	1.45485	Up	4.5686e-17	1.62193e-15
ECO_NA_10851	315	27	70	5.27393	14.4549	1.45461	Up	2.7823e-06	2.57453e-05
ECO_C12H7orf62_04202	744	24	62	1.98481	5.42058	1.44945	Up	1.10518e-05	9.02666e-05
ECO_NA_12801	1116	40	103	2.20535	6.00344	1.44479	Up	1.46351e-08	2.0402e-07
ECO_HRH1_12763	1650	41	105	1.52891	4.13935	1.43691	Up	1.21601e-08	1.7188e-07
ECO_dctd_18291	525	25	64	2.92996	7.92954	1.43636	Up	9.14746e-06	7.61728e-05
ECO_KCNN4_17721	1272	29	74	1.40279	3.78418	1.43169	Up	1.911e-06	1.81724e-05
ECO_c1ql3a_21137	816	24	61	1.80968	4.86258	1.42599	Up	1.65957e-05	0.000131415
ECO_C8orf4_12172	657	308	779	28.8447	77.1257	1.41891	Up	1.18834e-53	1.93227e-51
ECO_NA_20083	1485	91	230	3.77047	10.0746	1.41791	Up	6.02226e-17	2.10987e-15
ECO_NA_08170	1140	23	58	1.24138	3.30941	1.41463	Up	3.01204e-05	0.000224963
ECO_PTPRH_00425	1548	37	93	1.47066	3.90786	1.40992	Up	1.26848e-07	1.51542e-06
ECO_NA_13812	2358	36	90	0.939376	2.48271	1.40214	Up	2.27924e-07	2.60742e-06
ECO_SLC5A5_11889	1713	93	232	3.34046	8.80964	1.39903	Up	9.07938e-17	3.12945e-15
ECO_atf1_20750	666	104	259	9.60815	25.2961	1.39658	Up	1.68437e-18	6.68134e-17
ECO_IL1RL2_00340	1581	29	72	1.12862	2.96229	1.39216	Up	4.24988e-06	3.77982e-05
ECO_thnsl2_02066	1449	69	171	2.92996	7.67635	1.38954	Up	1.25959e-12	2.99447e-11
ECO_NA_05511	3336	30	74	0.55332	1.44289	1.38278	Up	3.50156e-06	3.15644e-05
ECO_OTOP1_03594	1779	43	105	1.48721	3.8392	1.36819	Up	4.02822e-08	5.20662e-07
ECO_tgm2b_11359	2037	34	83	1.027	2.65042	1.36779	Up	1.088e-06	1.09112e-05
ECO_NA_07042	747	41	100	3.3771	8.70777	1.36652	Up	8.73076e-08	1.0719e-06
ECO_ATPBD4_19481	2082	61	148	1.80273	4.6239	1.35893	Up	8.5613e-11	1.63997e-09
ECO_NA_17562	1284	26	62	1.24592	3.1409	1.33397	Up	3.6742e-05	0.00026812
ECO_NA_21752	3018	68	162	1.38634	3.49159	1.3326	Up	2.22348e-11	4.60275e-10
ECO_NA_12397	3222	281	667	5.36614	13.4657	1.32733	Up	7.1137e-42	8.28027e-40
ECO_ITIH4_15188	2373	119	281	3.08553	7.70257	1.31982	Up	2.04466e-18	8.08039e-17
ECO_NA_02435	5178	25	59	0.29707	0.741169	1.319	Up	6.6088e-05	0.000451488
ECO_NA_13769	1008	125	295	7.6301	19.0366	1.319	Up	3.06142e-19	1.27615e-17
ECO_SLC39A11_17900	1071	25	59	1.43625	3.58336	1.319	Up	6.6088e-05	0.000451344
ECO_GTF2H4_00943	390	53	125	8.36165	20.8484	1.31808	Up	5.75958e-09	8.6703e-08
ECO_ATP10B_01736	3648	28	66	0.472263	1.17684	1.31725	Up	2.45962e-05	0.000187585
ECO_NA_08744	1038	43	101	2.54889	6.32924	1.31216	Up	1.85884e-07	2.16367e-06
ECO_UPB1_02994	1152	139	326	7.42409	18.4074	1.31	Up	6.78154e-21	3.13348e-19
ECO_MLXIPL_05650	2367	40	93	1.03978	2.55571	1.29744	Up	7.15362e-07	7.4586e-06
ECO_unknown_06956	420	101	233	14.7963	36.0856	1.28619	Up	5.63872e-15	1.68694e-13
ECO_GAPDH_13174	915	85	196	5.71582	13.9336	1.28553	Up	8.0813e-13	1.96059e-11
ECO_NA_07970	1515	50	115	2.03066	4.93756	1.28185	Up	4.6322e-08	5.95118e-07
ECO_NA_04604	1614	90	206	3.43099	8.30216	1.27486	Up	3.02616e-13	7.64653e-12
ECO_USP21_14819	1155	25	57	1.3318	3.21011	1.26925	Up	0.000141385	0.000883441
ECO_ARSK_13994	1590	36	82	1.39311	3.35463	1.26784	Up	4.88918e-06	4.28754e-05
ECO_NA_05802	1134	209	475	11.34	27.2463	1.26464	Up	3.19308e-28	2.17303e-26
ECO_unknown_14162	291	26	59	5.49745	13.1882	1.26242	Up	0.000115031	0.000737147
ECO_NA_18922	1002	30	68	1.84219	4.41437	1.26079	Up	3.48318e-05	0.000255757
ECO_ptgs2_11582	1836	38	86	1.27348	3.04686	1.25855	Up	3.25968e-06	2.96982e-05
ECO_RELT_16973	1107	31	70	1.72304	4.11318	1.2553	Up	2.83792e-05	0.000213908
ECO_CABZ01072091.2_15488	996	48	108	2.96526	7.05329	1.25014	Up	2.07818e-07	2.39671e-06
ECO_scinlb_22791	2127	81	182	2.34314	5.56585	1.24816	Up	1.57348e-11	3.32177e-10
ECO_NA_11337	2943	61	137	1.27532	3.02801	1.24751	Up	5.147e-09	7.80329e-08
ECO_NA_18347	627	78	174	7.65434	18.0513	1.23775	Up	5.85812e-11	1.14691e-09
ECO_NA_12196	399	1353	2993	208.644	487.934	1.22564	Up	1.6094e-160	1.18213e-157
ECO_NA_10767	1269	29	64	1.4061	3.28054	1.22223	Up	8.93672e-05	0.000592103
ECO_SLC15A2_15568	2130	97	214	2.80203	6.53524	1.22177	Up	6.49456e-13	1.5883e-11
ECO_snx4_18458	1218	214	472	10.8105	25.207	1.22139	Up	1.20073e-26	7.65768e-25
ECO_RPS21_14147	246	2600	5730	650.308	1515.12	1.22024	Up	2.6153e-303	2.93203e-300
ECO_TTC22_05363	1662	84	185	3.10978	7.24049	1.21928	Up	2.51832e-11	5.15796e-10
ECO_GPR135_19887	1329	65	143	3.00933	6.99904	1.21772	Up	4.71358e-09	7.19226e-08
ECO_NA_02268	552	1644	3611	183.25	425.516	1.2154	Up	1.00246e-190	9.70609e-188
ECO_NA_12800	1275	37	81	1.78555	4.1324	1.21061	Up	1.1898e-05	9.65485e-05
ECO_DNASE2B_01780	1053	28	61	1.6361	3.76816	1.2036	Up	0.000158268	0.000972946
ECO_NR1D2_11630	1830	1332	2901	44.7851	103.115	1.20317	Up	3.29456e-151	2.19304e-148
ECO_chrna7_12018	1434	73	158	3.13224	7.16696	1.19417	Up	1.33272e-09	2.18707e-08
ECO_CU571382.2_18837	312	55	119	10.8465	24.8096	1.19367	Up	1.4677e-07	1.73879e-06
ECO_NA_13845	1221	407	880	20.5097	46.8807	1.19269	Up	1.60382e-46	2.13519e-44
ECO_atp10a_08555	4500	76	164	1.03916	2.3706	1.18984	Up	7.26804e-10	1.23262e-08
ECO_C3VV17_ORYLA_09253	1206	396	854	20.2036	46.0615	1.18895	Up	5.561e-45	7.05088e-43
ECO_NA_09742	306	52	112	10.4559	23.8081	1.18713	Up	3.84526e-07	4.2112e-06
ECO_HINT3_09540	516	293	628	34.9381	79.1657	1.18008	Up	3.79592e-33	3.30028e-31
ECO_NA_08752	387	43	92	6.83657	15.4634	1.17751	Up	4.92014e-06	4.3076e-05
ECO_NA_16707	3372	39	83	0.711636	1.6011	1.16985	Up	1.59818e-05	0.000126836
ECO_hspa8_11310	1968	1242	2638	38.8309	87.1921	1.16699	Up	3.10286e-131	1.78632e-128
ECO_NA_17208	1362	134	283	6.05353	13.5156	1.15878	Up	2.18856e-15	6.74653e-14
ECO_C25H12orf73_19867	228	36	76	9.71513	21.6823	1.15822	Up	4.2332e-05	0.000304839
ECO_SCARF1_08383	2265	92	194	2.4992	5.57135	1.15656	Up	5.6734e-11	1.11484e-09
ECO_NA_10327	2391	126	265	3.24244	7.20931	1.15278	Up	2.14988e-14	6.08162e-13
ECO_PDE10A_11462	2169	512	1075	14.5242	32.2386	1.15033	Up	2.25568e-53	3.64002e-51
ECO_NA_07655	1056	32	67	1.86452	4.12704	1.1463	Up	0.000138783	0.000869734
ECO_HAUS5_03645	1983	67	140	2.0789	4.59233	1.14341	Up	3.55984e-08	4.65203e-07
ECO_AOC2_14996	2259	437	911	11.9027	26.2319	1.14003	Up	7.19906e-45	9.0738e-43
ECO_NA_14127	687	48	100	4.29898	9.46827	1.13911	Up	3.49448e-06	3.15273e-05
ECO_NCF4_10513	1050	146	304	8.55548	18.8327	1.13832	Up	5.35854e-16	1.73468e-14
ECO_NA_00805	546	152	314	17.129	37.408	1.12691	Up	3.10916e-16	1.01421e-14
ECO_ITIH5_17921	2364	34	70	0.884937	1.9261	1.12203	Up	0.00012858	0.000812481
ECO_NA_18640	360	86	177	14.6986	31.9814	1.12155	Up	1.03034e-09	1.71596e-08
ECO_C2_20777	2325	173	356	4.5783	9.95989	1.12132	Up	4.53518e-18	1.74691e-16
ECO_CABZ01071036.1_15788	522	38	78	4.47913	9.71967	1.11769	Up	5.54394e-05	0.000386425
ECO_C3orf75_01975	825	61	125	4.54943	9.85561	1.11526	Up	3.3463e-07	3.70283e-06
ECO_tspan9a_06717	555	41	84	4.5454	9.84495	1.11498	Up	2.9575e-05	0.000221278
ECO_UNC13D_15993	3237	63	129	1.19751	2.59223	1.11416	Up	2.21736e-07	2.54209e-06
ECO_map9_09125	561	43	88	4.71614	10.2035	1.11338	Up	1.94744e-05	0.000151506
ECO_NA_00308	1644	43	88	1.60934	3.48183	1.11338	Up	1.94744e-05	0.000151561
ECO_RABIF_12781	393	58	118	9.08064	19.5307	1.10487	Up	8.66584e-07	8.87457e-06
ECO_CEP135_16832	3426	196	398	3.52006	7.55654	1.10213	Up	1.63713e-19	7.0166e-18
ECO_NA_09776	1329	37	75	1.713	3.67082	1.09958	Up	9.59362e-05	0.000630527
ECO_NA_04528	1443	1316	2667	56.1139	120.222	1.09927	Up	1.18695e-120	6.01981e-118
ECO_KIF6_01910	4890	303	614	3.81254	8.16746	1.09913	Up	4.03834e-29	2.86736e-27
ECO_NA_06376	4542	457	926	6.19084	13.2615	1.09903	Up	4.63172e-43	5.57403e-41
ECO_Q76BG1_ORYLA_15881	1092	40	81	2.25381	4.82492	1.09813	Up	5.1065e-05	0.000360297
ECO_C13H10orf32_12156	312	168	338	33.1311	70.4676	1.08877	Up	1.67783e-16	5.61942e-15
ECO_FAM96A_19071	447	44	88	6.05656	12.8057	1.08021	Up	3.08e-05	0.000229476
ECO_URGCP_15850	3492	41	82	0.722421	1.52745	1.08021	Up	5.77598e-05	0.000400371
ECO_NA_06341	3453	104	208	1.85318	3.91827	1.08021	Up	1.35318e-10	2.52843e-09
ECO_NA_11768	1800	53	106	1.81169	3.83055	1.08021	Up	4.72148e-06	4.15245e-05
ECO_NA_07092	4773	1243	2463	16.0236	33.5661	1.0668	Up	2.39448e-106	1.0201e-103
ECO_cox7a2_01646	252	54	107	13.1848	27.6192	1.06679	Up	5.31676e-06	4.62066e-05
ECO_CHRD_06420	2712	53	105	1.20245	2.51841	1.06654	Up	6.54412e-06	5.61177e-05
ECO_NDUFS8_14578	576	51	101	5.44789	11.4058	1.066	Up	9.91908e-06	8.20211e-05
ECO_NA_03355	3381	186	368	3.38492	7.07995	1.06462	Up	3.01558e-17	1.09243e-15
ECO_unknown_19314	708	43	85	3.73694	7.80932	1.06334	Up	5.27486e-05	0.00037058
ECO_NA_22141	1113	83	164	4.58843	9.58464	1.06273	Up	1.86772e-08	2.55355e-07
ECO_tmem64_10061	1002	39	77	2.39485	4.99862	1.0616	Up	0.000122308	0.000778392
ECO_NA_21057	567	38	75	4.12365	8.6041	1.0611	Up	0.00015103	0.000935201
ECO_NA_17239	1989	38	75	1.17552	2.45275	1.0611	Up	0.00015103	0.000935473
ECO_NA_01227	1194	67	132	3.45264	7.19113	1.05852	Up	4.99138e-07	5.35354e-06
ECO_unknown_16311	210	78	153	22.8537	47.3914	1.0522	Up	7.15896e-08	8.95438e-07
ECO_rplp2_17220	381	5462	10703	882.079	1827.29	1.05073	Up	0	0
ECO_NA_00706	3357	119	233	2.1811	4.51473	1.04958	Up	3.15134e-11	6.38694e-10
ECO_itga3a_13621	3147	110	215	2.15068	4.44395	1.04705	Up	1.96139e-10	3.58315e-09
ECO_nexn_01745	2496	385	752	9.49067	19.5975	1.04609	Up	1.09316e-32	9.27702e-31
ECO_GLTSCR2_21520	1404	545	1061	23.8842	49.1559	1.04131	Up	4.27758e-45	5.52223e-43
ECO_sult4a1_18460	855	734	1427	52.8215	108.564	1.03935	Up	7.31138e-60	1.37823e-57
ECO_APOA1BP_05429	852	134	260	9.67712	19.85	1.03649	Up	3.84904e-12	8.63945e-11
ECO_ACHE_05268	1494	111	215	4.57144	9.36085	1.03399	Up	2.99352e-10	5.33598e-09
ECO_stoml1_10457	1221	156	302	7.86122	16.0886	1.03322	Up	8.37848e-14	2.23927e-12
ECO_CR383669.1_02083	435	61	118	8.62822	17.6449	1.03212	Up	3.25734e-06	2.96896e-05
ECO_ATP5S_11209	591	93	179	9.68225	19.7012	1.02487	Up	1.16937e-08	1.65948e-07
ECO_MC4R_03670	984	47	90	2.93889	5.94942	1.01748	Up	5.98278e-05	0.000412959
ECO_RPL22L1_17336	381	645	1233	104.164	210.506	1.01501	Up	4.79754e-50	6.95186e-48
ECO_AADACL2_06063	1239	108	206	5.36331	10.8149	1.01183	Up	1.39232e-09	2.27787e-08
ECO_NA_19183	1086	75	143	4.24925	8.56512	1.01127	Up	4.64994e-07	5.01257e-06
ECO_NA_03526	852	85	161	6.13847	12.2917	1.00174	Up	1.11019e-07	1.3444e-06
ECO_RARS2_19506	1761	103	195	3.59881	7.20282	1.00104	Up	5.22088e-09	7.90405e-08
ECO_NA_19006	828	173	0	12.8557	0.001	-13.6501	Down	9.8482e-51	1.4773e-48
ECO_mnep_03107	873	66	0	4.65169	0.001	-12.1835	Down	8.5052e-20	3.71248e-18
ECO_GNGT1_16087	222	14	0	3.88022	0.001	-11.9219	Down	9.20792e-05	0.000607991
ECO_NA_07380	690	35	0	3.12104	0.001	-11.6078	Down	7.8081e-11	1.50109e-09
ECO_NA_15946	594	27	0	2.79678	0.001	-11.4496	Down	1.60525e-08	2.2146e-07
ECO_NA_16021	897	23	0	1.57767	0.001	-10.6236	Down	2.30166e-07	2.62883e-06
ECO_NA_04390	900	23	0	1.57241	0.001	-10.6188	Down	2.30166e-07	2.63024e-06
ECO_NA_17232	1440	33	0	1.41004	0.001	-10.4615	Down	2.95662e-10	5.27904e-09
ECO_NA_09119	957	15	0	0.964407	0.001	-9.9135	Down	4.73192e-05	0.000336543
ECO_CR450827.2_08452	996	14	0	0.864867	0.001	-9.75634	Down	9.20792e-05	0.00060818
ECO_NA_01070	1863	23	0	0.759619	0.001	-9.56913	Down	2.30166e-07	2.62742e-06
ECO_msnb_13533	1815	21	0	0.711907	0.001	-9.47555	Down	8.71544e-07	8.91251e-06
ECO_scn8ab_21265	5574	22	0	0.242849	0.001	-7.92392	Down	4.47884e-07	4.84037e-06
ECO_NA_18196	624	84	1	8.28277	0.104242	-6.3121	Down	2.24894e-23	1.19762e-21
ECO_NA_18229	2121	51	1	1.47948	0.0306681	-5.59221	Down	4.8544e-14	1.33424e-12
ECO_cmpk2_10892	1275	222	6	10.7133	0.306104	-5.12924	Down	1.70625e-55	2.90759e-53
ECO_hao2_02589	1095	35	1	1.96668	0.0594037	-5.04907	Down	1.44448e-09	2.35596e-08
ECO_FCHSD1_17139	1827	383	12	12.8986	0.427238	-4.91603	Down	8.94062e-93	3.12204e-90
ECO_A5HL78_ORYLA_20577	999	31	1	1.90931	0.0651121	-4.87398	Down	1.85345e-08	2.53567e-07
ECO_NA_10043	729	30	1	2.53206	0.0892277	-4.82668	Down	3.50076e-08	4.5889e-07
ECO_rrh_11912	1038	25	1	1.48192	0.0626657	-4.56364	Down	8.29018e-07	8.52676e-06
ECO_RTP2_11855	474	24	1	3.1154	0.13723	-4.50475	Down	1.55571e-06	1.50902e-05
ECO_trim25_17833	1032	119	5	7.09493	0.31515	-4.49268	Down	2.68624e-28	1.83396e-26
ECO_NA_15511	723	47	2	3.99982	0.179936	-4.47438	Down	8.0052e-12	1.73468e-10
ECO_BTC_07483	525	22	1	2.57836	0.123899	-4.37922	Down	5.4554e-06	4.7238e-05
ECO_LHX8_18674	864	40	2	2.84857	0.150572	-4.24172	Down	6.2793e-10	1.07694e-08
ECO_BX908745.1_21248	1395	38	2	1.67606	0.0932574	-4.16771	Down	2.1646e-09	3.46417e-08
ECO_RTP2_11856	468	37	2	4.86448	0.277979	-4.12924	Down	4.01206e-09	6.18386e-08
ECO_Q1L7T9_ORYLA_01503	483	17	1	2.16562	0.134673	-4.00725	Down	0.000121839	0.000775872
ECO_NA_18111	981	232	14	14.5512	0.928296	-3.97041	Down	9.3711e-50	1.34874e-47
ECO_NA_05577	768	30	2	2.40348	0.169393	-3.82668	Down	2.90342e-07	3.25847e-06
ECO_NA_18544	2943	293	21	6.12573	0.464148	-3.72223	Down	1.63571e-59	3.00365e-57
ECO_stra6_21037	1944	82	6	2.59536	0.200762	-3.69238	Down	1.66696e-17	6.15389e-16
ECO_Q5MQ82_ORYLA_08559	2541	27	2	0.653793	0.051198	-3.67467	Down	1.77456e-06	1.69811e-05
ECO_NA_20212	2910	80	6	1.69152	0.134118	-3.65675	Down	5.49582e-17	1.93498e-15
ECO_NA_17592	693	23	2	2.04209	0.187726	-3.44335	Down	1.92316e-05	0.000150166
ECO_NA_16524	2625	45	4	1.05479	0.0991192	-3.41164	Down	1.41381e-09	2.30948e-08
ECO_NA_07080	1089	89	8	5.02855	0.477848	-3.39552	Down	1.0288e-17	3.8582e-16
ECO_NA_00171	846	81	8	5.89109	0.615102	-3.25964	Down	1.05191e-15	3.32445e-14
ECO_NA_21676	1323	20	2	0.930146	0.0983326	-3.24172	Down	0.000111582	0.000717633
ECO_AIPL1_08370	993	20	2	1.23926	0.131011	-3.24172	Down	0.000111582	0.000717416
ECO_G6PC2_02546	1077	58	6	3.31355	0.362379	-3.19281	Down	2.12576e-11	4.41333e-10
ECO_TMEM116_12876	975	27	3	1.70388	0.200145	-3.08971	Down	9.26066e-06	7.70251e-05
ECO_NA_01663	255	986	111	237.913	28.3146	-3.07082	Down	9.49274e-166	7.48907e-163
ECO_USP18_07115	891	181	21	12.4992	1.53309	-3.02732	Down	2.76232e-31	2.23727e-29
ECO_Q8UUL6_ORYLA_04454	396	146	19	22.685	3.12094	-2.86168	Down	3.48554e-24	1.93852e-22
ECO_rsad2_10893	1086	46	6	2.60621	0.359376	-2.85839	Down	1.79183e-08	2.45452e-07
ECO_P2RX5_03956	1116	117	16	6.45064	0.932574	-2.79015	Down	3.5154e-19	1.45684e-17
ECO_unknown_00705	462	50	7	6.659	0.985561	-2.75629	Down	8.0494e-09	1.18576e-07
ECO_NA_03311	3462	90	13	1.59954	0.244255	-2.7112	Down	1.18811e-14	3.43858e-13
ECO_ubc_17504	924	190	28	12.6521	1.97112	-2.68229	Down	4.4053e-29	3.11752e-27
ECO_NA_18112	828	134	20	9.95761	1.57118	-2.66395	Down	8.72302e-21	4.01315e-19
ECO_NA_12823	897	139	21	9.53462	1.52284	-2.64641	Down	2.2979e-21	1.09748e-19
ECO_BX546446.1_03377	927	26	4	1.72574	0.280677	-2.62023	Down	6.41402e-05	0.00043945
ECO_NA_15063	1521	45	7	1.82039	0.299362	-2.60429	Down	1.17076e-07	1.41134e-06
ECO_NA_10232	1419	25	4	1.08402	0.18336	-2.56364	Down	0.000109354	0.000705861
ECO_NA_19464	1203	214	35	10.9453	1.89247	-2.53197	Down	1.21531e-30	9.34559e-29
ECO_fzd1_00704	378	41	7	6.6738	1.20457	-2.46998	Down	9.50864e-07	9.61745e-06
ECO_LOC100049402_05017	678	75626	12934	6863.13	1240.88	-2.4675	Down	0	0
ECO_GRB7_22658	1365	28	5	1.26214	0.238267	-2.40521	Down	7.49358e-05	0.00050449
ECO_NA_10240	1236	67	12	3.33532	0.631524	-2.40091	Down	5.59072e-10	9.65056e-09
ECO_unknown_20853	867	33	6	2.34194	0.450152	-2.37922	Down	1.81349e-05	0.000142543
ECO_adh5_09000	1086	38	7	2.15295	0.419272	-2.36036	Down	4.42932e-06	3.92466e-05
ECO_BEST1_15606	2211	27	5	0.751373	0.147099	-2.35275	Down	0.000125203	0.00079326
ECO_NA_00170	2751	75	14	1.67746	0.331028	-2.34125	Down	9.74164e-11	1.85771e-09
ECO_foxq1b_01183	894	53	10	3.6477	0.727595	-2.32578	Down	6.69852e-08	8.42297e-07
ECO_NA_05531	594	42	8	4.35055	0.876054	-2.3121	Down	1.80275e-06	1.72199e-05
ECO_HGD_23021	1332	52	10	2.40204	0.488341	-2.2983	Down	1.10436e-07	1.33811e-06
ECO_NA_00735	648	77301	15399	7339.91	1545.77	-2.24744	Down	0	0
ECO_nkx6.1_03969	897	50	10	3.42972	0.725162	-2.24172	Down	2.97656e-07	3.33704e-06
ECO_NA_18230	2118	44	9	1.27823	0.276404	-2.20929	Down	1.96723e-06	1.86572e-05
ECO_OVCH1_13822	2697	1270	263	28.9737	6.34311	-2.19148	Down	1.6247e-146	1.01788e-143
ECO_NA_09532	14991	1241	264	5.09357	1.14551	-2.15268	Down	4.45468e-140	2.63581e-137
ECO_NA_07293	948	60	13	3.89425	0.891995	-2.12624	Down	5.21804e-08	6.65167e-07
ECO_crfb2_02373	852	127	28	9.1716	2.13769	-2.10112	Down	2.73016e-15	8.34364e-14
ECO_NA_05578	1338	807	179	37.1106	8.7021	-2.0924	Down	1.54172e-88	5.05233e-86
ECO_C12orf26_04166	1791	45	10	1.54596	0.363188	-2.08971	Down	3.3638e-06	3.04644e-05
ECO_NA_12477	1056	90	20	5.24396	1.23195	-2.08971	Down	3.678e-11	7.37019e-10
ECO_NA_18095	1341	63	14	2.89063	0.679089	-2.08971	Down	3.39356e-08	4.45936e-07
ECO_BX572630.2_07768	600	660	147	67.6821	15.9365	-2.08644	Down	1.79839e-72	4.30421e-70
ECO_slc43a1a_14571	1623	175	39	6.63438	1.56305	-2.0856	Down	2.35446e-20	1.05584e-18
ECO_Q6IZC3_ORYLA_14986	336	62	14	11.3536	2.71029	-2.06663	Down	5.44184e-08	6.92867e-07
ECO_NA_02485	1119	39	9	2.14445	0.523166	-2.03526	Down	2.18408e-05	0.000168196
ECO_ogn_15452	852	65	15	4.69412	1.14519	-2.03526	Down	3.5055e-08	4.59229e-07
ECO_foxp3b_15578	753	38	9	3.10506	0.777454	-1.99779	Down	3.49334e-05	0.00025615
ECO_BMP5_09180	1389	58	14	2.56925	0.655621	-1.97041	Down	3.50002e-07	3.8669e-06
ECO_MOV10_14781	4473	392	95	5.39223	1.3815	-1.96464	Down	1.47566e-40	1.64571e-38
ECO_NA_22651	555	33	8	3.65849	0.937614	-1.96418	Down	0.000141562	0.000884286
ECO_NA_01388	1329	243	59	11.2502	2.88772	-1.96196	Down	1.08096e-25	6.59758e-24
ECO_fshb_11385	495	5952	1452	739.841	190.805	-1.95512	Down	0	0
ECO_NA_21374	1266	45	11	2.18705	0.565179	-1.95221	Down	8.71216e-06	7.29759e-05
ECO_BHLHA15_02229	558	105	26	11.5781	3.03086	-1.93359	Down	1.04475e-11	2.23886e-10
ECO_ANFC4_ORYLA_11865	459	71	18	9.51758	2.55086	-1.89961	Down	3.56052e-08	4.65007e-07
ECO_NA_12341	1893	113	29	3.6729	0.996494	-1.88199	Down	4.19042e-12	9.34661e-11
ECO_ATP8B1_12708	3744	179	46	2.9417	0.799189	-1.88004	Down	2.47292e-18	9.68303e-17
ECO_C3orf64_02517	621	35	9	3.46783	0.94271	-1.87915	Down	0.000139175	0.00087116
ECO_mgp_22537	345	151	39	26.9301	7.35314	-1.87279	Down	1.29032e-15	4.03007e-14
ECO_aste1_12871	2031	46	12	1.39357	0.384325	-1.85839	Down	1.34924e-05	0.00010829
ECO_NA_05904	654	38	10	3.57509	0.994603	-1.84579	Down	8.59942e-05	0.000571176
ECO_NA_13628	603	64647	17127	6596.47	1847.53	-1.8361	Down	0	0
ECO_VWA2_15003	2133	75	20	2.16347	0.609911	-1.82668	Down	3.4102e-08	4.47846e-07
ECO_NA_07994	1269	153	41	7.41841	2.1016	-1.81962	Down	2.96156e-15	9.02492e-14
ECO_NMUR1_11858	1194	41	11	2.11281	0.599261	-1.81791	Down	5.30798e-05	0.000372415
ECO_OTOS_15051	270	272	73	61.9849	17.5868	-1.81743	Down	6.1563e-26	3.80102e-24
ECO_NA_06697	1086	51	14	2.88949	0.838543	-1.78486	Down	8.06442e-06	6.80048e-05
ECO_GFRAL_09182	825	43	12	3.20697	0.946138	-1.76109	Down	5.06886e-05	0.000357878
ECO_EDN2_20104	492	68	19	8.50403	2.51198	-1.75932	Down	3.10306e-07	3.45522e-06
ECO_NA_05145	12855	1321	370	6.32283	1.87222	-1.75582	Down	4.37638e-114	2.11867e-111
ECO_unknown_16350	492	12430	3494	1554.49	461.94	-1.75066	Down	0	0
ECO_C1K2Z2_ORYLA_01182	1092	376	106	21.1859	6.31409	-1.74646	Down	1.8672e-33	1.66415e-31
ECO_NA_08578	324	39	11	7.40629	2.20839	-1.74576	Down	0.000127654	0.000807111
ECO_or112-1_09875	996	63	18	3.8919	1.17555	-1.72714	Down	1.17794e-06	1.17469e-05
ECO_trim25_17834	1950	688	197	21.7087	6.57142	-1.724	Down	8.44908e-59	1.5252e-56
ECO_NA_10557	2658	115	33	2.6621	0.807581	-1.72088	Down	4.8648e-11	9.65751e-10
ECO_NA_04332	2367	410	118	10.6578	3.24273	-1.71662	Down	1.64834e-35	1.5745e-33
ECO_HOXB2_07578	1329	45	13	2.08338	0.636276	-1.7112	Down	4.78442e-05	0.000339823
ECO_irbp_19833	3612	135	39	2.29968	0.702335	-1.7112	Down	1.24018e-12	2.95493e-11
ECO_NA_23016	972	134	39	8.48241	2.60991	-1.70047	Down	1.88119e-12	4.39859e-11
ECO_CLIC6_16395	687	48	14	4.29898	1.32556	-1.69739	Down	2.93186e-05	0.000219745
ECO_pdzd7a_21823	2736	41	12	0.922038	0.285294	-1.69238	Down	0.000119869	0.000764698
ECO_NA_06218	876	82	24	5.75958	1.78211	-1.69238	Down	4.33736e-08	5.58248e-07
ECO_NA_11718	1479	41	12	1.70568	0.527765	-1.69238	Down	0.000119869	0.000764469
ECO_NA_05475	1002	220	65	13.5094	4.21962	-1.67878	Down	3.32306e-19	1.37981e-17
ECO_HERC4_16978	3033	1102	326	22.3558	6.99153	-1.67697	Down	1.27115e-89	4.29789e-87
ECO_Q8UUL6_ORYLA_04455	396	194	58	30.1431	9.52709	-1.66172	Down	6.95058e-17	2.43111e-15
ECO_NA_17537	2763	127	38	2.82816	0.894602	-1.66054	Down	1.57659e-11	3.32504e-10
ECO_PRDX6_21332	675	127	38	11.5766	3.66191	-1.66054	Down	1.57659e-11	3.32175e-10
ECO_chad_04206	1113	100	30	5.52822	1.75329	-1.65675	Down	2.45184e-09	3.90626e-08
ECO_Q76N20_ORYLA_00910	1176	73	22	3.81941	1.21687	-1.65018	Down	3.94854e-07	4.31101e-06
ECO_unknown_02048	2385	76	23	1.96068	0.627288	-1.64415	Down	2.43486e-07	2.76908e-06
ECO_NA_20000	1314	122	37	5.71275	1.83161	-1.64107	Down	5.74788e-11	1.1274e-09
ECO_KIF9_09286	2130	56	17	1.61767	0.519154	-1.63968	Down	1.02619e-05	8.46259e-05
ECO_NA_02680	630	930	285	90.8287	29.426	-1.62606	Down	1.00138e-72	2.4239e-70
ECO_NA_03704	390	55	17	8.67719	2.83538	-1.61368	Down	1.54926e-05	0.000123321
ECO_PKD1_17897	4200	97	30	1.42103	0.464621	-1.61281	Down	8.33036e-09	1.22376e-07
ECO_A7UDN9_ORYLA_09720	447	7396	2288	1018.05	332.948	-1.61245	Down	0	0
ECO_NA_12340	1911	45	14	1.44888	0.476535	-1.60429	Down	0.000102711	0.000669271
ECO_hbbe1.1_16351	444	20917	6541	2898.66	958.271	-1.59688	Down	0	0
ECO_NA_21729	6339	134	42	1.30066	0.430979	-1.59356	Down	1.76767e-11	3.69512e-10
ECO_NA_05724	891	86	27	5.93884	1.97112	-1.59116	Down	7.93158e-08	9.817e-07
ECO_TRPV1_05673	2232	143	45	3.94206	1.31143	-1.58781	Down	4.21446e-12	9.3904e-11
ECO_CASQ2_19090	1359	82	26	3.71258	1.24446	-1.5769	Down	1.92245e-07	2.22918e-06
ECO_Q8AYQ1_ORYLA_02258	432	14630	4673	2083.73	703.622	-1.5663	Down	0	0
ECO_B2ZZT2_ORYLA_02336	1977	50	16	1.55612	0.52643	-1.56364	Down	5.72446e-05	0.000397059
ECO_foxq1a_22342	1143	78	25	4.19884	1.42273	-1.56133	Down	4.65644e-07	5.01704e-06
ECO_NA_16895	660	53	17	4.94098	1.67545	-1.56024	Down	3.49072e-05	0.000256046
ECO_gpsm2_16313	1782	62	20	2.14074	0.730045	-1.55206	Down	7.9709e-06	6.72961e-05
ECO_ctgf_00327	1041	2235	728	132.101	45.4892	-1.53805	Down	5.8548e-159	4.1571e-156
ECO_PDCD1LG2_12736	417	98	32	14.4601	4.99162	-1.5345	Down	2.32186e-08	3.12827e-07
ECO_HLX_12219	1167	268	88	14.1301	4.905	-1.52644	Down	2.59888e-20	1.16056e-18
ECO_fam169ab_21918	816	352	116	26.542	9.24688	-1.52124	Down	4.4923e-26	2.7817e-24
ECO_NA_06653	2082	121	40	3.5759	1.2497	-1.51672	Down	7.24234e-10	1.22924e-08
ECO_NA_05556	1554	48	16	1.90051	0.669725	-1.50475	Down	0.000127197	0.000804702
ECO_NA_11984	666	81	27	7.48327	2.63704	-1.50475	Down	5.72446e-07	6.06952e-06
ECO_NA_15156	1386	138	46	6.12628	2.15885	-1.50475	Down	5.9682e-11	1.16632e-09
ECO_SLC25A48_11928	759	149	50	12.0788	4.28505	-1.4951	Down	1.28729e-11	2.74205e-10
ECO_CLEC6A_00069	765	56	19	4.50409	1.61555	-1.47921	Down	4.25172e-05	0.000305759
ECO_NA_13589	804	112	38	8.57122	3.07436	-1.47921	Down	6.01136e-09	9.02382e-08
ECO_SLC25A26_12349	795	56	19	4.33413	1.55458	-1.47921	Down	4.25172e-05	0.000305863
ECO_IRF3_04320	1380	112	38	4.99367	1.79115	-1.47921	Down	6.01136e-09	9.03018e-08
ECO_NA_02791	1275	220	75	10.6168	3.82629	-1.47233	Down	3.8649e-16	1.25689e-14
ECO_Q76B16_ORYLA_04134	1281	290	99	13.9293	5.02705	-1.47034	Down	9.19736e-21	4.21318e-19
ECO_NA_03429	1044	73	25	4.30232	1.55764	-1.46576	Down	3.2839e-06	2.98933e-05
ECO_NA_03184	420	136	47	19.9237	7.27907	-1.45266	Down	2.4697e-10	4.4658e-09
ECO_NA_12697	1257	379	131	18.5517	6.77896	-1.45242	Down	3.30398e-26	2.05784e-24
ECO_TMEM221_21186	852	188	65	13.5769	4.96251	-1.45201	Down	9.577e-14	2.54681e-12
ECO_fgfbp2_08263	636	179	62	17.3172	6.34106	-1.44941	Down	4.00428e-13	1.00112e-11
ECO_ZNFX1_20587	5466	1202	418	13.5306	4.97432	-1.44365	Down	8.65096e-79	2.33258e-76
ECO_cybb_21702	1890	230	80	7.48767	2.75331	-1.44335	Down	2.32564e-16	7.66849e-15
ECO_NA_08128	1590	60	21	2.32185	0.859111	-1.43436	Down	3.41896e-05	0.000252085
ECO_NA_05670	1740	54	19	1.90953	0.710283	-1.42675	Down	9.1718e-05	0.000606546
ECO_NA_04278	1272	179	63	8.65858	3.22167	-1.42632	Down	7.57536e-13	1.84415e-11
ECO_FLNC_15708	7761	88	31	0.697663	0.259819	-1.42502	Down	5.51132e-07	5.86104e-06
ECO_UBXN11_17765	1359	102	36	4.61808	1.7231	-1.42229	Down	7.12914e-08	8.92232e-07
ECO_DNAH2_03918	2421	96	34	2.43982	0.913506	-1.41729	Down	1.87311e-07	2.17671e-06
ECO_DHX58_02893	2037	375	133	11.3272	4.24706	-1.41525	Down	5.09606e-25	2.99865e-23
ECO_NA_17674	2505	93	33	2.28432	0.856907	-1.41455	Down	3.03796e-07	3.39693e-06
ECO_CYP4B1_02286	1491	174	62	7.18046	2.70484	-1.40853	Down	2.54648e-12	5.81378e-11
ECO_CABZ01041002.1_00522	1863	115	41	3.7981	1.43152	-1.40773	Down	1.34624e-08	1.89158e-07
ECO_Q3V607_ORYLA_14768	624	56	20	5.52185	2.08484	-1.40521	Down	8.16862e-05	0.00054631
ECO_TTC29_00618	1317	123	44	5.74646	2.17317	-1.40287	Down	4.60698e-09	7.03969e-08
ECO_NA_03680	429	53	19	7.6015	2.88087	-1.39978	Down	0.000133867	0.000842394
ECO_PARP12_03169	2370	858	308	22.2751	8.45337	-1.39783	Down	3.8237e-54	6.26528e-52
ECO_NA_03120	885	78	28	5.42291	2.05798	-1.39783	Down	3.43318e-06	3.104e-05
ECO_NA_18971	1572	1068	384	41.8022	15.8893	-1.39552	Down	8.40018e-67	1.90353e-64
ECO_NA_09417	2313	152	55	4.04342	1.54673	-1.38635	Down	1.03133e-10	1.95274e-09
ECO_NA_15500	873	207	75	14.5894	5.58823	-1.38446	Down	4.68448e-14	1.29087e-12
ECO_NA_18370	1272	91	33	4.40185	1.68754	-1.38319	Down	6.3582e-07	6.6816e-06
ECO_unknown_10255	630	102	37	9.96186	3.82022	-1.38276	Down	1.33163e-07	1.58819e-06
ECO_CU633740.1_19001	4455	362	132	4.99967	1.92732	-1.37524	Down	3.02492e-23	1.59885e-21
ECO_BX323820.1_02364	1593	159	58	6.14133	2.36832	-1.37469	Down	5.09482e-11	1.00859e-09
ECO_C6orf120_22861	555	63	23	6.98439	2.69564	-1.37351	Down	3.93758e-05	0.000285578
ECO_LOC100144365_18480	1077	115	42	6.56996	2.53665	-1.37296	Down	2.49614e-08	3.33984e-07
ECO_CISD3_18331	306	93	34	18.7	7.22744	-1.37148	Down	5.654e-07	6.00079e-06
ECO_NA_04798	1278	90	33	4.33304	1.67962	-1.36725	Down	9.1616e-07	9.31954e-06
ECO_NA_19209	8613	1781	654	12.723	4.93913	-1.36511	Down	1.30612e-106	5.67788e-104
ECO_RQCD1_16392	858	845	311	60.5969	23.5776	-1.36182	Down	2.41128e-51	3.69516e-49
ECO_CYP2C9_11084	1284	122	45	5.84623	2.27968	-1.35867	Down	1.22226e-08	1.72648e-07
ECO_NA_16672	2394	368	136	9.45811	3.69524	-1.35589	Down	3.90178e-23	2.05722e-21
ECO_rab32a_13880	648	127	47	12.059	4.71792	-1.35388	Down	6.7316e-09	1.00203e-07
ECO_NA_01798	1158	75	28	3.98505	1.57281	-1.34125	Down	1.02945e-05	8.48294e-05
ECO_gipc2_12290	987	147	55	9.16391	3.62471	-1.3381	Down	6.20898e-10	1.06573e-08
ECO_COL24A1_05389	5157	376	141	4.48613	1.77848	-1.33482	Down	4.39674e-23	2.30677e-21
ECO_NA_07463	2565	172	65	4.12593	1.64836	-1.32368	Down	3.17282e-11	6.41826e-10
ECO_NA_06868	1446	294	112	12.5101	5.03822	-1.3121	Down	6.0721e-18	2.31795e-16
ECO_TMEM170B_06876	393	63	24	9.86345	3.97234	-1.3121	Down	7.1917e-05	0.000487402
ECO_FAAH_18663	1731	511	195	18.1637	7.32765	-1.30964	Down	5.82852e-30	4.35626e-28
ECO_KIAA2026_14506	666	78	30	7.20612	2.93005	-1.2983	Down	1.14275e-05	9.31565e-05
ECO_CABZ01051901.1_09353	3927	70	27	1.09678	0.447229	-1.29418	Down	3.41594e-05	0.000251949
ECO_HEBP1_22524	576	214	83	22.8598	9.37309	-1.28621	Down	4.27942e-13	1.06242e-11
ECO_H3F3C_21519	291	103	40	21.7784	8.94117	-1.28436	Down	5.47964e-07	5.83317e-06
ECO_CSF3R_22900	1464	131	51	5.50568	2.26598	-1.28078	Down	1.6767e-08	2.30571e-07
ECO_CABZ01086835.1_20234	1152	244	95	13.0322	5.36412	-1.28067	Down	1.21879e-14	3.51782e-13
ECO_H1F0_02141	588	1094	428	114.478	47.3471	-1.27372	Down	1.12847e-59	2.10856e-57
ECO_NA_08790	801	215	85	16.5153	6.90262	-1.25859	Down	9.21662e-13	2.22085e-11
ECO_Q05K84_ORYLA_11224	384	540	214	86.5254	36.2502	-1.25514	Down	1.16796e-29	8.54942e-28
ECO_NA_15527	1092	161	64	9.0716	3.81228	-1.2507	Down	7.99854e-10	1.34685e-08
ECO_NA_21982	2832	93	37	2.02055	0.849837	-1.24949	Down	3.22412e-06	2.94246e-05
ECO_NA_07513	1953	767	308	24.1643	10.2583	-1.23608	Down	1.70876e-40	1.88593e-38
ECO_TXNDC6_05157	1794	67	27	2.29791	0.978968	-1.23099	Down	9.70798e-05	0.000636668
ECO_NA_11534	1293	99	40	4.71105	2.01228	-1.22722	Down	2.1563e-06	2.02967e-05
ECO_CR381630.1_00539	1188	195	79	10.0995	4.32552	-1.22334	Down	2.9288e-11	5.96428e-10
ECO_parp12b_06443	1377	429	174	19.1692	8.21945	-1.22168	Down	5.77572e-23	3.0007e-21
ECO_NA_21373	1263	106	43	5.16397	2.21459	-1.22144	Down	1.02713e-06	1.03496e-05
ECO_CXCR7_22855	1041	1457	592	86.1172	36.9912	-1.21912	Down	9.01378e-74	2.25885e-71
ECO_PHYHD1_07438	798	250	102	19.276	8.31428	-1.21315	Down	7.17586e-14	1.9373e-12
ECO_WDR36_03685	2544	575	235	13.9069	6.00867	-1.21069	Down	7.777e-30	5.75201e-28
ECO_STAT1_21711	2082	2537	1037	74.9757	32.3985	-1.21049	Down	1.12964e-125	6.0156e-123
ECO_TRAF5_21553	1701	66	27	2.38737	1.03249	-1.20929	Down	0.000136484	0.000856583
ECO_hn1_06112	420	425	174	62.2616	26.948	-1.20816	Down	2.13328e-22	1.0692e-20
ECO_NA_21478	2718	151	62	3.41829	1.48378	-1.204	Down	7.7171e-09	1.13996e-07
ECO_NA_09939	600	202	83	20.7148	8.99817	-1.20296	Down	2.38968e-11	4.91812e-10
ECO_NA_01317	1899	175	72	5.67014	2.46624	-1.20107	Down	5.38548e-10	9.31894e-09
ECO_unknown_03808	252	148	61	36.1362	15.7455	-1.1985	Down	1.22745e-08	1.73266e-07
ECO_NA_05369	3852	547	226	8.73739	3.81636	-1.19501	Down	6.48566e-28	4.37187e-26
ECO_NA_11246	3099	75	31	1.48909	0.65068	-1.19441	Down	5.56908e-05	0.000387923
ECO_ntrk3a_02758	798	70	29	5.39729	2.36386	-1.19109	Down	0.000103058	0.000670919
ECO_DUSP2_19957	948	70	29	4.54329	1.98983	-1.19109	Down	0.000103058	0.000671124
ECO_BX511121.1_13234	1053	176	73	10.2841	4.50943	-1.18939	Down	6.5206e-10	1.11652e-08
ECO_PDE11A_16910	2451	135	56	3.389	1.48618	-1.18925	Down	6.4839e-08	8.18208e-07
ECO_PIGN_04237	2796	732	305	16.1085	7.09561	-1.18282	Down	3.08656e-36	3.05799e-34
ECO_GPX3_01073	591	786	329	81.8306	36.2106	-1.17623	Down	1.85048e-38	1.95134e-36
ECO_hes6_10559	528	93	39	10.8375	4.80461	-1.17354	Down	9.35736e-06	7.7799e-05
ECO_NA_20410	621	112	47	11.097	4.92304	-1.17255	Down	1.14824e-06	1.14561e-05
ECO_SIK1_13374	2328	3274	1374	86.532	38.3911	-1.17246	Down	9.76306e-154	6.70848e-151
ECO_CCDC129_21134	2133	161	68	4.64425	2.0737	-1.16324	Down	6.50624e-09	9.72557e-08
ECO_NA_15416	561	677	286	74.2517	33.1612	-1.16293	Down	8.67938e-33	7.42488e-31
ECO_CCDC157_01312	1791	104	44	3.57288	1.59803	-1.1608	Down	3.3457e-06	3.03263e-05
ECO_CDCP1_17769	2439	125	53	3.1534	1.41349	-1.15765	Down	3.5953e-07	3.9619e-06
ECO_ATAD2_07758	3270	434	185	8.16625	3.68003	-1.14996	Down	3.09298e-21	1.46408e-19
ECO_NA_07577	1356	82	35	3.72079	1.67894	-1.14806	Down	4.3873e-05	0.000314872
ECO_SCUBE2_10931	3093	110	47	2.18823	0.988428	-1.14656	Down	2.19094e-06	2.06136e-05
ECO_PARP9_18173	1182	133	57	6.92333	3.13678	-1.14218	Down	2.05074e-07	2.36635e-06
ECO_Q3V611_ORYLA_04832	858	126	54	9.03575	4.09387	-1.14218	Down	4.30228e-07	4.66376e-06
ECO_Q9DEF2_ORYLA_02790	1350	86	37	3.91963	1.78277	-1.1366	Down	3.29168e-05	0.000243543
ECO_unknown_18842	216	144	62	41.0194	18.6709	-1.13552	Down	7.38672e-08	9.21761e-07
ECO_NA_21279	1674	102	44	3.74909	1.70972	-1.13278	Down	6.36128e-06	5.46157e-05
ECO_f2r_06212	1215	1720	745	87.103	39.8848	-1.12688	Down	9.0816e-77	2.35911e-74
ECO_efhc1_10382	1629	417	181	15.7506	7.22744	-1.12384	Down	8.80302e-20	3.83462e-18
ECO_NA_16237	2463	76	33	1.89858	0.871519	-1.12332	Down	0.00011161	0.000717381
ECO_NA_01307	5394	131	57	1.49431	0.687371	-1.12032	Down	3.85712e-07	4.22202e-06
ECO_unknown_14314	2931	186	81	3.90461	1.79761	-1.1191	Down	1.45054e-09	2.36404e-08
ECO_C13H10orf93_00686	3978	117	51	1.80968	0.833936	-1.11773	Down	1.70245e-06	1.63868e-05
ECO_hist2h2l_20893	579	197	86	20.9348	9.66156	-1.11557	Down	5.25664e-10	9.10339e-09
ECO_MAP3K6_20679	3576	128	56	2.20239	1.01863	-1.11243	Down	6.08418e-07	6.41898e-06
ECO_NA_08793	1236	306	134	15.2329	7.05202	-1.11109	Down	1.13605e-14	3.30138e-13
ECO_igfbp1a_05233	789	420	184	32.7532	15.1694	-1.11047	Down	1.45703e-19	6.28263e-18
ECO_dnah7l_05972	11088	89	39	0.493876	0.228791	-1.11012	Down	3.38822e-05	0.000250251
ECO_ghra_21703	1941	162	71	5.13535	2.37936	-1.10989	Down	2.06664e-08	2.80392e-07
ECO_NA_17406	1395	91	40	4.01373	1.86515	-1.10565	Down	2.9291e-05	0.00021977
ECO_NA_08187	996	100	44	6.17762	2.87356	-1.10421	Down	1.19648e-05	9.70531e-05
ECO_NA_02055	1587	77	34	2.98535	1.39357	-1.09911	Down	0.000132435	0.000834368
ECO_MYO1G_06880	2931	557	246	11.6928	5.45942	-1.09881	Down	4.93566e-25	2.91231e-23
ECO_NA_18152	474	113	50	14.6683	6.8615	-1.09611	Down	3.67132e-06	3.29552e-05
ECO_ednr_13559	1242	81	36	4.01277	1.88542	-1.08971	Down	9.85952e-05	0.000645017
ECO_NA_08297	1158	220	98	11.6895	5.50484	-1.08644	Down	1.3041e-10	2.44316e-09
ECO_SLC7A11_00295	1377	219	98	9.78568	4.62934	-1.07986	Down	1.76474e-10	3.24057e-09
ECO_NA_21295	1260	134	60	6.54358	3.09748	-1.07899	Down	6.34036e-07	6.66614e-06
ECO_F5_12447	5871	1908	855	19.9962	9.47286	-1.07785	Down	3.3897e-79	9.50053e-77
ECO_WIPF3_16120	1248	87	39	4.28929	2.03272	-1.07733	Down	6.33002e-05	0.000434534
ECO_TRIB3_15472	1059	176	79	10.2258	4.85242	-1.07544	Down	1.21401e-08	1.71711e-07
ECO_naglu_20225	2256	98	44	2.67281	1.26865	-1.07507	Down	2.22546e-05	0.000171012
ECO_pfn1_11836	501	109	49	13.3866	6.36188	-1.07326	Down	7.86428e-06	6.64486e-05
ECO_C14orf149_16217	1038	80	36	4.74213	2.25597	-1.07179	Down	0.000134566	0.000846042
ECO_NA_21958	3453	244	110	4.34785	2.07216	-1.06916	Down	2.35436e-11	4.85952e-10
ECO_OPN3_01152	1287	82	37	3.92027	1.87004	-1.06789	Down	0.00011596	0.000742208
ECO_c4b_16877	4956	865	391	10.739	5.13184	-1.06532	Down	3.37788e-36	3.33112e-34
ECO_LEF1_14174	1158	1456	659	77.3631	37.0173	-1.06345	Down	1.37995e-59	2.55602e-57
ECO_unknown_12854	867	95	43	6.74195	3.22609	-1.06338	Down	3.50388e-05	0.000256746
ECO_NA_22671	1101	181	82	10.1151	4.84455	-1.06208	Down	1.06444e-08	1.52994e-07
ECO_sox11b_04686	1170	128	58	6.73139	3.22455	-1.06181	Down	1.55645e-06	1.50906e-05
ECO_KL_20657	2937	88	40	1.84357	0.885897	-1.05729	Down	7.42018e-05	0.000500656
ECO_NA_13113	2997	103	47	2.11462	1.02009	-1.0517	Down	1.93899e-05	0.00015118
ECO_DDX51_11981	2031	184	84	5.57428	2.69027	-1.05103	Down	1.07392e-08	1.54148e-07
ECO_NA_21376	1374	116	53	5.1946	2.50909	-1.04985	Down	5.9183e-06	5.10387e-05
ECO_MTERF_06321	1161	131	60	6.94256	3.3616	-1.04632	Down	1.56815e-06	1.51971e-05
ECO_ECI1_11298	912	336	154	22.6686	10.9838	-1.04532	Down	1.3319e-14	3.83907e-13
ECO_NA_13110	2781	370	170	8.18619	3.97626	-1.04178	Down	7.52086e-16	2.40905e-14
ECO_C3VV16_ORYLA_19077	684	303	140	27.2563	13.3137	-1.03368	Down	4.2673e-13	1.06065e-11
ECO_unknown_00556	159	121	56	46.8241	22.9096	-1.0313	Down	5.12268e-06	4.4684e-05
ECO_NA_09963	825	97	45	7.23434	3.54802	-1.02785	Down	4.75708e-05	0.000337994
ECO_NA_16619	1089	97	45	5.48056	2.68789	-1.02785	Down	4.75708e-05	0.000338107
ECO_PRSS23_07601	1218	172	80	8.68884	4.27238	-1.02412	Down	6.23824e-08	7.89078e-07
ECO_HSD17B8_01422	711	86	40	7.44234	3.65947	-1.02412	Down	0.000135717	0.000852773
ECO_NCCRP1_04477	699	294	137	25.8792	12.7488	-1.02143	Down	1.56599e-12	3.68996e-11
ECO_c3a_07191	3039	154	72	3.11796	1.54109	-1.01665	Down	3.61086e-07	3.97493e-06
ECO_NA_15630	612	126	59	12.6678	6.27087	-1.01442	Down	4.4091e-06	3.91326e-05
ECO_NA_15240	822	145	68	10.8537	5.38102	-1.01223	Down	8.7049e-07	8.91029e-06
ECO_OTOGL_06926	7998	117	55	0.900089	0.44731	-1.00879	Down	1.06982e-05	8.78163e-05
ECO_NA_18156	2394	344	162	8.84128	4.40168	-1.0062	Down	4.2241e-14	1.16854e-12
ECO_ZC3HAV1_06709	2109	333	157	9.71513	4.84229	-1.00454	Down	1.15624e-13	3.05192e-12
ECO_CCDC40_17827	2910	123	58	2.60072	1.29647	-1.00432	Down	6.8448e-06	5.85077e-05
ECO_BX571714.2_22988	579	216	102	22.9539	11.4591	-1.00225	Down	2.502e-09	3.98319e-08
