# Supplementary material for: Transcriptome analysis reveals the molecular mechanisms underlying growth superiority in a novel grouper hybrid (Epinephelus fuscogutatus♀ × E. lanceolatus♂)
Source: BMC Genet. 2016 Jan 19;17:24. doi: 10.1186/s12863-016-0328-y (PMC4719697; doi:10.1186/s12863-016-0328-y)
Supplement: Additional file 4: — Differentially expressed genes between the livers of Hybrid F1 and maternal E. fuscoguttatus. (XLSX 460 kb) [file 12863_2016_328_MOESM4_ESM.xlsx]

## Sheet: Sheet1
geneID	geneLength	Efu-liver-Expression	Hyb-Liver-Expression	Efu-liver-RPKM	Hyb-Liver-RPKM	log2 Ratio(Hyb-Liver/Efu-liver)	Up-Down-Regulation(Hyb-Liver/Efu-liver)	P-value	FDR
ECO_NA_06369	456	0	24217	0.001	2445.77	21.2219	Up	0	0
ECO_unknown_02304	222	0	7999	0.001	1659.37	20.6622	Up	0	0
ECO_NA_02268	552	0	1364	0.001	113.798	16.7961	Up	0	0
ECO_PCK1_20962	1863	0	3391	0.001	83.8252	16.3551	Up	0	0
ECO_NA_18939	897	0	692	0.001	35.5282	15.1167	Up	1.69368e-199	5.86937e-198
ECO_MIOX_06916	768	0	431	0.001	25.845	14.6576	Up	1.59984e-124	3.98414e-123
ECO_rcan3_12081	708	0	335	0.001	21.7907	14.4114	Up	6.04194e-97	1.28338e-95
ECO_fabp6_16814	354	0	145	0.001	18.8636	14.2033	Up	2.29538e-42	2.804e-41
ECO_SLC22A14_20842	1545	0	530	0.001	15.7982	13.9475	Up	5.82358e-153	1.66632e-151
ECO_NA_16037	657	0	199	0.001	13.9491	13.7679	Up	7.05888e-58	1.07551e-56
ECO_NA_04396	708	0	204	0.001	13.2696	13.6958	Up	2.58482e-59	3.99905e-58
ECO_NA_15327	1530	0	427	0.001	12.8528	13.6498	Up	2.25486e-123	5.56929e-122
ECO_OPN5_05594	993	0	275	0.001	12.7539	13.6387	Up	1.0396e-79	1.98204e-78
ECO_NA_05349	1542	0	411	0.001	12.2749	13.5834	Up	8.89826e-119	2.14784e-117
ECO_unknown_22409	426	0	72	0.001	7.78364	12.9262	Up	2.1426e-21	1.68634e-20
ECO_NA_08001	1248	0	186	0.001	6.8637	12.7448	Up	3.82944e-54	5.57585e-53
ECO_LRAT_17066	699	0	101	0.001	6.65433	12.7001	Up	1.00083e-29	9.80466e-29
ECO_KCNIP4_04923	678	0	96	0.001	6.52081	12.6708	Up	2.73318e-28	2.60684e-27
ECO_NA_16991	267	0	37	0.001	6.3819	12.6398	Up	2.42714e-11	1.2166e-10
ECO_slc18a3a_21807	1521	0	196	0.001	5.93454	12.5349	Up	5.13476e-57	7.75151e-56
ECO_RBM46_08605	1347	0	170	0.001	5.81221	12.5049	Up	1.51119e-49	2.06858e-48
ECO_NA_16444	345	0	39	0.001	5.20601	12.346	Up	6.46504e-12	3.34555e-11
ECO_NA_16990	264	0	29	0.001	5.05887	12.3046	Up	4.82154e-09	2.05896e-08
ECO_unknown_14034	297	0	27	0.001	4.18665	12.0316	Up	1.81013e-08	7.39408e-08
ECO_NA_08331	1323	0	104	0.001	3.62021	11.8219	Up	1.37586e-30	1.3664e-29
ECO_NA_17090	258	0	20	0.001	3.57002	11.8017	Up	1.85583e-06	6.28769e-06
ECO_NA_05348	1494	0	111	0.001	3.42162	11.7405	Up	1.34198e-32	1.38692e-31
ECO_csf1b_13350	672	0	40	0.001	2.74126	11.4206	Up	3.33664e-12	1.75584e-11
ECO_NA_09025	2022	0	117	0.001	2.6648	11.3798	Up	2.53616e-34	2.72076e-33
ECO_ntrk1_11659	2340	0	135	0.001	2.65692	11.3755	Up	1.71187e-39	2.0018e-38
ECO_CU914531.1_14490	1203	0	67	0.001	2.56489	11.3247	Up	5.85126e-20	4.40185e-19
ECO_H3F3C_21519	291	0	16	0.001	2.53213	11.3061	Up	2.61568e-05	7.83576e-05
ECO_NA_21280	255	0	14	0.001	2.52841	11.304	Up	9.81992e-05	0.000273145
ECO_NA_05975	1581	0	83	0.001	2.41772	11.2394	Up	1.48275e-24	1.27968e-23
ECO_PLA2G10_01034	450	0	23	0.001	2.35383	11.2008	Up	2.55126e-07	9.45852e-07
ECO_NA_21620	651	0	33	0.001	2.33449	11.1889	Up	3.4209e-10	1.58248e-09
ECO_NA_07019	954	0	48	0.001	2.31714	11.1781	Up	1.67965e-14	1.00617e-13
ECO_NA_15088	417	0	20	0.001	2.20879	11.109	Up	1.85583e-06	6.29241e-06
ECO_KLHDC8A_16036	1026	0	48	0.001	2.15454	11.0732	Up	1.67965e-14	1.00551e-13
ECO_NA_05726	1191	0	52	0.001	2.01072	10.9735	Up	1.19171e-15	7.55491e-15
ECO_GPR50_16552	1062	0	44	0.001	1.90804	10.8979	Up	2.36736e-13	1.33446e-12
ECO_NA_06338	1449	0	59	0.001	1.87518	10.8728	Up	1.16236e-17	7.95545e-17
ECO_NA_15226	1077	0	43	0.001	1.83871	10.8445	Up	4.58696e-13	2.5451e-12
ECO_PLLP_12577	558	0	22	0.001	1.81572	10.8263	Up	4.9433e-07	1.78146e-06
ECO_NA_09681	3291	0	128	0.001	1.79119	10.8067	Up	1.75509e-37	1.98175e-36
ECO_NA_15009	309	0	12	0.001	1.78847	10.8045	Up	0.000368664	0.00094495
ECO_CT027762.4_14104	444	0	17	0.001	1.7633	10.7841	Up	1.34997e-05	4.18936e-05
ECO_sult2st3_06302	717	0	26	0.001	1.66999	10.7056	Up	3.50728e-08	1.39819e-07
ECO_BEAN1_04267	840	0	30	0.001	1.64476	10.6837	Up	2.48842e-09	1.0868e-08
ECO_TTC29_00618	1317	0	46	0.001	1.60854	10.6515	Up	6.30582e-14	3.66554e-13
ECO_NA_06495	2145	0	74	0.001	1.58878	10.6337	Up	5.70716e-22	4.57358e-21
ECO_GABRB1_11917	1437	0	48	0.001	1.53831	10.5871	Up	1.67965e-14	1.00584e-13
ECO_BX004857.2_20934	1188	0	37	0.001	1.43432	10.4861	Up	2.42714e-11	1.21593e-10
ECO_SLC18A1_12908	1569	0	47	0.001	1.37954	10.43	Up	3.25446e-14	1.92087e-13
ECO_SLC22A14_20841	1545	0	45	0.001	1.34136	10.3895	Up	1.22181e-13	6.98313e-13
ECO_NA_13851	1023	0	29	0.001	1.30552	10.3504	Up	4.82154e-09	2.05994e-08
ECO_QRFPR_03343	1341	0	38	0.001	1.30501	10.3498	Up	1.25266e-11	6.37271e-11
ECO_b4galt2_11544	1152	0	32	0.001	1.27926	10.3211	Up	6.6283e-10	3.01294e-09
ECO_NA_16878	1062	0	29	0.001	1.25757	10.2964	Up	4.82154e-09	2.05847e-08
ECO_GCK_11027	1437	7	9213	0.23927	295.26	10.2691	Up	0	0
ECO_NA_16204	1146	0	30	0.001	1.20558	10.2355	Up	2.48842e-09	1.08707e-08
ECO_NA_10909	1554	0	40	0.001	1.18541	10.2112	Up	3.33664e-12	1.75482e-11
ECO_HORMAD1_01962	1065	0	27	0.001	1.16755	10.1893	Up	1.81013e-08	7.39575e-08
ECO_aqp8a.2_05852	1080	0	27	0.001	1.15133	10.1691	Up	1.81013e-08	7.40078e-08
ECO_myo7aa_19453	5601	0	123	0.001	1.01135	9.98206	Up	4.793e-36	5.29282e-35
ECO_tmem55a_10059	774	0	16	0.001	0.952004	9.89482	Up	2.61568e-05	7.83706e-05
ECO_NA_12968	1455	0	30	0.001	0.949551	9.8911	Up	2.48842e-09	1.08733e-08
ECO_C1QTNF9B_17030	1020	0	21	0.001	0.948154	9.88898	Up	9.57806e-07	3.3462e-06
ECO_rasd1_00285	789	0	16	0.001	0.933905	9.86713	Up	2.61568e-05	7.83836e-05
ECO_alas1_07052	1845	0	37	0.001	0.92356	9.85106	Up	2.42714e-11	1.21626e-10
ECO_RAB3C_12626	600	0	12	0.001	0.921064	9.84716	Up	0.000368664	0.000944548
ECO_NA_16019	627	0	12	0.001	0.881401	9.78365	Up	0.000368664	0.000945353
ECO_krt4_21530	1287	0	23	0.001	0.823018	9.68478	Up	2.55126e-07	9.45658e-07
ECO_NA_19316	1467	0	26	0.001	0.816212	9.6728	Up	3.50728e-08	1.39788e-07
ECO_NA_13883	2010	0	35	0.001	0.801921	9.64732	Up	9.11208e-11	4.39302e-10
ECO_FAM196B_07465	3231	0	54	0.001	0.769691	9.58814	Up	3.1743e-16	2.06084e-15
ECO_fmo5_00355	1635	0	27	0.001	0.760512	9.57083	Up	1.81013e-08	7.39743e-08
ECO_RSPH9_12849	825	0	13	0.001	0.725687	9.5032	Up	0.00019027	0.000508258
ECO_NA_06567	1335	0	21	0.001	0.724432	9.50071	Up	9.57806e-07	3.34685e-06
ECO_D2XIQ2_ORYLA_05437	2601	0	40	0.001	0.708238	9.46809	Up	3.33664e-12	1.75533e-11
ECO_CFTR_10309	4494	0	68	0.001	0.696844	9.44469	Up	3.01988e-20	2.29381e-19
ECO_ARMC3_02271	2355	0	28	0.001	0.547554	9.09686	Up	9.34216e-09	3.89185e-08
ECO_NA_22021	1710	0	20	0.001	0.538634	9.07316	Up	1.85583e-06	6.29123e-06
ECO_NA_14599	1548	0	18	0.001	0.535502	9.06475	Up	6.96726e-06	2.22329e-05
ECO_slc22a4_17999	1596	0	18	0.001	0.519397	9.02069	Up	6.96726e-06	2.22408e-05
ECO_NA_11533	1128	0	12	0.001	0.489928	8.93643	Up	0.000368664	0.000945084
ECO_NA_09976	1389	0	14	0.001	0.464179	8.85854	Up	9.81992e-05	0.000273061
ECO_NA_15073	1455	0	13	0.001	0.411472	8.68465	Up	0.00019027	0.000508409
ECO_SLC13A3_08683	1824	0	16	0.001	0.403975	8.65812	Up	2.61568e-05	7.83446e-05
ECO_NA_08519	1992	0	17	0.001	0.393024	8.61847	Up	1.34997e-05	4.19008e-05
ECO_NA_05876	1656	0	14	0.001	0.389339	8.60488	Up	9.81992e-05	0.000273019
ECO_pdzd4_06482	1539	0	13	0.001	0.389013	8.60368	Up	0.00019027	0.000508033
ECO_NA_14316	3360	0	28	0.001	0.383777	8.58412	Up	9.34216e-09	3.89095e-08
ECO_SMPD3_18467	2172	0	18	0.001	0.381656	8.57613	Up	6.96726e-06	2.22447e-05
ECO_slc34a1b_05214	1452	0	12	0.001	0.380605	8.57215	Up	0.000368664	0.000944816
ECO_NA_03964	1599	0	13	0.001	0.374416	8.5485	Up	0.00019027	0.000507958
ECO_NA_19971	1482	0	12	0.001	0.3729	8.54265	Up	0.000368664	0.000945487
ECO_NA_03703	1701	0	13	0.001	0.351965	8.45929	Up	0.00019027	0.000507807
ECO_smyhc2_00024	5799	0	44	0.001	0.349429	8.44886	Up	2.36736e-13	1.33404e-12
ECO_NA_00978	2781	0	21	0.001	0.347759	8.44194	Up	9.57806e-07	3.3475e-06
ECO_NA_03548	1602	0	12	0.001	0.344968	8.43032	Up	0.000368664	0.000945218
ECO_CPNE9_19228	1752	0	13	0.001	0.341719	8.41667	Up	0.00019027	0.000508108
ECO_NA_09782	5331	0	39	0.001	0.336911	8.39623	Up	6.46504e-12	3.34459e-11
ECO_NA_07762	3714	0	27	0.001	0.334797	8.38714	Up	1.81013e-08	7.3991e-08
ECO_NA_18130	2490	0	18	0.001	0.332915	8.37901	Up	6.96726e-06	2.22369e-05
ECO_wdr78_13297	2247	2	699	0.0437194	14.3263	8.35617	Up	9.54662e-197	3.27067e-195
ECO_NA_14693	318	14	4781	2.16246	692.391	8.32277	Up	0	0
ECO_NA_03596	1908	0	13	0.001	0.31378	8.29361	Up	0.00019027	0.000508183
ECO_IQUB_21484	2256	0	15	0.001	0.306205	8.25835	Up	5.06812e-05	0.000146174
ECO_NA_03755	3093	0	20	0.001	0.29779	8.21815	Up	1.85583e-06	6.29005e-06
ECO_SLC5A10_17095	1866	0	12	0.001	0.296162	8.21024	Up	0.000368664	0.000944682
ECO_STXBP4_18149	2103	0	13	0.001	0.284685	8.15322	Up	0.00019027	0.000508333
ECO_slc8a2a_04476	2676	0	15	0.001	0.258146	8.01204	Up	5.06812e-05	0.000146151
ECO_NA_11300	2148	0	12	0.001	0.25728	8.0072	Up	0.000368664	0.000945621
ECO_NA_07755	5394	0	29	0.001	0.247598	7.95186	Up	4.82154e-09	2.05945e-08
ECO_STIL_09091	3300	6	1461	0.0893069	20.389	7.8348	Up	0	0
ECO_NA_07216	1023	2	474	0.0960289	21.3384	7.79577	Up	1.89835e-132	4.91041e-131
ECO_NA_20975	5451	0	25	0.001	0.211214	7.72256	Up	6.79566e-08	2.64146e-07
ECO_NA_06214	648	8	1678	0.606405	119.255	7.61955	Up	0	0
ECO_KIF16B_21076	3984	0	17	0.001	0.196512	7.61847	Up	1.34997e-05	4.18864e-05
ECO_penka_16839	744	1	203	0.0660199	12.5656	7.57236	Up	4.994e-57	7.54533e-56
ECO_NA_01773	5169	5	988	0.0475129	8.80259	7.53347	Up	3.37994e-273	1.41589e-271
ECO_NA_05448	3717	0	14	0.001	0.173458	7.43845	Up	9.81992e-05	0.000273103
ECO_NA_16142	1419	5	877	0.173075	28.4628	7.36153	Up	1.4373e-241	5.52139e-240
ECO_NR4A3_08974	2154	5	860	0.114018	18.3871	7.33329	Up	9.97092e-237	3.78204e-235
ECO_A8IE81_ORYLA_21664	1218	3	336	0.120982	12.7043	6.71438	Up	2.31594e-91	4.77878e-90
ECO_ryr1a_11089	15084	2	214	0.0065127	0.653367	6.64849	Up	1.92082e-58	2.94401e-57
ECO_NA_12141	1158	13	1320	0.55142	52.4959	6.57291	Up	0	0
ECO_ol-vit1_01772	4959	9	815	0.0891448	7.56874	6.40776	Up	5.4058e-217	1.94426e-215
ECO_SLC26A1_13889	1923	89	7948	2.27331	190.344	6.38767	Up	0	0
ECO_CYP24A1_20558	1539	77	6662	2.45754	199.354	6.34198	Up	0	0
ECO_CUBN_21132	10830	0	19	0.001	0.0807951	6.3362	Up	3.59584e-06	1.17892e-05
ECO_ogn_15452	852	1	82	0.0576512	4.43235	6.26458	Up	1.1826e-22	9.67022e-22
ECO_COL7A1_19620	8700	2	154	0.0112917	0.815195	6.17381	Up	1.73355e-41	2.0908e-40
ECO_DNAH9_19912	12819	0	20	0.001	0.0718515	6.16695	Up	1.85583e-06	6.28887e-06
ECO_kif19_19758	2910	1	76	0.0168793	1.20276	6.15495	Up	5.81622e-21	4.50501e-20
ECO_CYP4B1_02285	1494	2	152	0.0657548	4.68547	6.15495	Up	6.34402e-41	7.56048e-40
ECO_odz4_11130	8505	0	13	0.001	0.0703929	6.13736	Up	0.00019027	0.000507883
ECO_A5JL90_ORYLA_05809	1590	17	1251	0.52517	36.2343	6.10843	Up	0	0
ECO_IGFBP4_18334	426	48	3376	5.53451	364.966	6.04316	Up	0	0
ECO_gria2b_06770	2415	1	70	0.020339	1.33488	6.03631	Up	2.84404e-19	2.08144e-18
ECO_PPP1R3B_03966	1032	618	42946	29.4142	1916.47	6.0258	Up	0	0
ECO_NA_00966	879	1	64	0.0558803	3.35313	5.90703	Up	1.38131e-17	9.43608e-17
ECO_LOC100049191_06540	1152	1	64	0.0426378	2.55851	5.90703	Up	1.38131e-17	9.43251e-17
ECO_NA_05752	1737	2	127	0.0565559	3.36716	5.89571	Up	6.78808e-34	7.2051e-33
ECO_PDZK1_21338	1554	1	63	0.031608	1.86702	5.88431	Up	2.6365e-17	1.78418e-16
ECO_SLCO1B1_18080	2034	9	556	0.21734	12.5888	5.85604	Up	4.51326e-144	1.24407e-142
ECO_bdh2_02649	717	5	303	0.34253	19.4618	5.82827	Up	5.7732e-79	1.09721e-77
ECO_NA_12590	201	1	59	0.244372	13.5181	5.78967	Up	3.491e-16	2.26238e-15
ECO_NA_19871	936	17	996	0.892115	49.0053	5.77957	Up	1.10426e-255	4.4503e-254
ECO_NGEF_11367	1824	2	115	0.0538583	2.90357	5.75252	Up	1.56731e-30	1.55397e-29
ECO_NA_07920	633	1	56	0.0775968	4.07422	5.71438	Up	2.41668e-15	1.50719e-14
ECO_KSR2_02355	2850	1	53	0.0172347	0.856428	5.63495	Up	1.66865e-14	1.00025e-13
ECO_hig1_04707	279	19	982	3.34501	162.094	5.59868	Up	6.29668e-249	2.47145e-247
ECO_cadm3_06074	1167	9	460	0.378808	18.1529	5.58259	Up	3.16954e-117	7.55958e-116
ECO_NA_14801	825	1	51	0.0595379	2.84693	5.57945	Up	6.04106e-14	3.5173e-13
ECO_PPARGC1A_04920	2631	45	2292	0.840116	40.1193	5.57756	Up	0	0
ECO_NA_03004	894	414	20292	22.7463	1045.31	5.52216	Up	0	0
ECO_NA_19691	1101	2	98	0.0892258	4.0992	5.52174	Up	8.79426e-26	7.79481e-25
ECO_unknown_15955	675	2	94	0.145537	6.41334	5.46162	Up	1.14381e-24	9.90477e-24
ECO_CR407588.2_02670	1554	10	469	0.31608	13.8989	5.45854	Up	2.27632e-118	5.47256e-117
ECO_KLF13_10432	774	100	4382	6.3461	260.73	5.36054	Up	0	0
ECO_olgc6_17609	2805	2	87	0.0350223	1.42839	5.34997	Up	1.01049e-22	8.29289e-22
ECO_NA_07145	693	101	4299	7.15873	285.689	5.3186	Up	0	0
ECO_NA_09539	678	96	4038	6.95487	274.281	5.30149	Up	0	0
ECO_CEBPD_22367	819	268	10938	16.0731	615.055	5.258	Up	0	0
ECO_NA_21163	1206	143	5742	5.8242	219.268	5.23449	Up	0	0
ECO_slc6a8_18427	1833	15	595	0.401954	14.9491	5.21688	Up	9.44314e-147	2.63111e-145
ECO_ASB15_15331	1701	5	189	0.144382	5.11702	5.14734	Up	3.20536e-47	4.21506e-46
ECO_abcc4_13122	3654	59	2210	0.793106	27.8537	5.13421	Up	0	0
ECO_A4KUJ6_ORYLA_11787	14340	6	222	0.0205518	0.712958	5.11648	Up	4.32268e-55	6.38152e-54
ECO_NA_10741	1881	3	111	0.0783394	2.71765	5.11648	Up	3.8626e-28	3.66278e-27
ECO_coq10b_07677	885	64	2326	3.55209	121.039	5.09066	Up	0	0
ECO_UNC93A_18865	1284	2	72	0.076509	2.58242	5.07695	Up	1.43292e-18	1.02016e-17
ECO_GFRA3_17150	1293	2	71	0.0759765	2.52883	5.05677	Up	2.70344e-18	1.89629e-17
ECO_NA_19686	606	62	2196	5.02536	166.886	5.05349	Up	0	0
ECO_NA_17633	1341	4	141	0.146514	4.84228	5.04658	Up	3.3202e-35	3.60904e-34
ECO_fosb_00526	1125	4	139	0.174645	5.69013	5.02597	Up	1.17939e-34	1.27356e-33
ECO_epha8_04015	2970	2	67	0.0330766	1.03891	4.97312	Up	3.41264e-17	2.29993e-16
ECO_ARL5C_09607	537	39	1268	3.56729	108.744	4.92996	Up	2.9894e-302	1.35612e-300
ECO_slc25a29_06015	858	1	32	0.057248	1.7176	4.90703	Up	1.12472e-08	4.6554e-08
ECO_NR0B2_17758	762	55	1753	3.54532	105.947	4.90128	Up	0	0
ECO_NA_09083	483	95	2988	9.66105	284.901	4.88214	Up	0	0
ECO_NA_17419	1038	1	31	0.0473206	1.37538	4.86122	Up	2.1171e-08	8.59938e-08
ECO_NA_12793	1776	16	488	0.442512	12.6543	4.83776	Up	4.25904e-116	1.0065e-114
ECO_NRN1_21655	399	1	30	0.123105	3.46265	4.81392	Up	3.98166e-08	1.58067e-07
ECO_E7FKF1_ORYLA_16225	1134	1150	33125	49.8118	1345.25	4.75524	Up	0	0
ECO_gadd45ab_22796	423	6	172	0.696721	18.7261	4.74833	Up	2.25154e-41	2.70649e-40
ECO_NA_18225	2259	97	2780	2.10913	56.6746	4.74798	Up	0	0
ECO_NA_05661	1059	4	114	0.185529	4.95757	4.73992	Up	8.33566e-28	7.8304e-27
ECO_adh8_09004	1080	26	709	1.18249	30.2331	4.67623	Up	8.04136e-165	2.42382e-163
ECO_cnnm4_20093	2109	6	163	0.139741	3.55935	4.67079	Up	6.34356e-39	7.33715e-38
ECO_NA_13148	864	1	27	0.0568505	1.43916	4.66191	Up	2.63356e-07	9.73565e-07
ECO_FKBP5_15190	1368	288	7752	10.3408	260.968	4.65745	Up	0	0
ECO_BHLHA15_02229	558	17	452	1.49645	37.3047	4.63974	Up	3.77946e-105	8.45578e-104
ECO_NA_11831	957	148	3863	7.59622	185.897	4.61308	Up	0	0
ECO_NA_10444	651	57	1470	4.30072	103.991	4.59574	Up	0	0
ECO_CKAP2_03474	1683	1	25	0.0291853	0.684094	4.55088	Up	9.22936e-07	3.23126e-06
ECO_Q8UUL6_ORYLA_02933	540	29	725	2.63786	61.8307	4.55088	Up	8.0022e-166	2.42416e-164
ECO_NA_11438	1278	1	25	0.0384341	0.900884	4.55088	Up	9.22936e-07	3.23063e-06
ECO_NA_01508	972	718	17879	36.2832	847.104	4.54516	Up	0	0
ECO_ADAMTS8_09313	2514	4	99	0.0781524	1.81355	4.53638	Up	9.88548e-24	8.35983e-23
ECO_nqo1_06790	996	11	271	0.542477	12.5305	4.52974	Up	1.00044e-62	1.62145e-61
ECO_NA_21261	1671	111	2725	3.26283	75.1017	4.52465	Up	0	0
ECO_unknown_02160	285	2	49	0.344693	7.91792	4.52174	Up	2.80642e-12	1.48375e-11
ECO_NA_17880	2562	2	47	0.0383441	0.844848	4.46162	Up	9.7501e-12	4.99257e-11
ECO_NA_19320	669	63	1480	4.62554	101.882	4.46113	Up	0	0
ECO_whsc1_04538	4155	23	536	0.271897	5.94092	4.44955	Up	2.55888e-121	6.25177e-120
ECO_atf1_20750	666	1	23	0.073752	1.59043	4.43059	Up	3.21802e-06	1.06315e-05
ECO_PRRT4_18746	1821	1	23	0.0269735	0.581671	4.43059	Up	3.21802e-06	1.06296e-05
ECO_glra1_11930	1290	2	46	0.0761532	1.64221	4.43059	Up	1.81524e-11	9.15481e-11
ECO_NA_03651	579	13	298	1.10284	23.7027	4.42576	Up	7.10812e-68	1.22693e-66
ECO_prnprs1_19946	1671	5	113	0.146974	3.11431	4.40528	Up	1.81543e-26	1.64216e-25
ECO_TRIB3_15472	1059	110	2461	5.10205	107.023	4.3907	Up	0	0
ECO_NA_03152	681	62	1383	4.4719	93.5266	4.38642	Up	1e-307	4.61765e-306
ECO_NA_10560	768	1	22	0.0639568	1.31923	4.36646	Up	5.996e-06	1.92561e-05
ECO_RASAL1_01315	2490	33	716	0.650972	13.2426	4.34645	Up	3.8124e-159	1.12106e-157
ECO_NA_10593	759	30	643	1.94145	39.0148	4.32881	Up	1.04925e-142	2.85736e-141
ECO_BX927349.3_14899	894	3	64	0.164828	3.29687	4.32206	Up	2.53788e-15	1.58059e-14
ECO_KLHL30_08524	1794	166	3492	4.54499	89.642	4.30182	Up	0	0
ECO_HAS3_02928	1653	1	21	0.0297149	0.585068	4.29934	Up	1.11543e-05	3.48729e-05
ECO_NA_19349	1872	104	2142	2.72882	52.6955	4.27133	Up	0	0
ECO_TMIGD1_10196	717	25	512	1.71265	32.886	4.26317	Up	8.1418e-113	1.88946e-111
ECO_NA_14100	1851	94	1912	2.49442	47.5709	4.2533	Up	0	0
ECO_NA_19682	564	11	223	0.957991	18.209	4.24849	Up	7.71348e-50	1.0623e-48
ECO_slc38a2_10749	1515	183	3667	5.93316	111.47	4.23171	Up	0	0
ECO_LONRF3_17117	2151	123	2462	2.80875	52.7118	4.23013	Up	0	0
ECO_SC5DL_12572	843	1	20	0.0582667	1.0926	4.22895	Up	2.07144e-05	6.28252e-05
ECO_ttna_07791	55623	0	22	0.001	0.018215	4.18705	Up	4.9433e-07	1.78182e-06
ECO_LOC100125507_07740	1299	97	1874	3.66784	66.4386	4.17902	Up	0	0
ECO_SLC3A2_22627	1620	123	2342	3.72939	66.5781	4.15804	Up	0	0
ECO_NA_06357	1362	1	19	0.0360637	0.642446	4.15495	Up	3.8396e-05	0.000112247
ECO_CABZ01072083.1_12649	1443	1	19	0.0340394	0.606383	4.15495	Up	3.8396e-05	0.000112211
ECO_KLHL31_09188	1908	1	19	0.0257436	0.458601	4.15495	Up	3.8396e-05	0.000112229
ECO_C12orf63_10229	1917	3	57	0.0768682	1.36934	4.15495	Up	1.8795e-13	1.06377e-12
ECO_NA_07055	2133	2	38	0.0460561	0.820451	4.15495	Up	2.53678e-09	1.10659e-08
ECO_pnp5a_10111	1077	994	18717	45.3334	800.351	4.14199	Up	0	0
ECO_SPAM1_21488	1338	2	37	0.0734212	1.27352	4.11648	Up	4.68184e-09	2.00452e-08
ECO_NA_13090	252	63	1162	12.2797	212.356	4.11214	Up	9.01158e-248	3.52173e-246
ECO_SLC2A9_01429	1491	39	714	1.2848	22.0536	4.1014	Up	1.29998e-152	3.70793e-151
ECO_NA_09756	1299	30	549	1.13438	19.4636	4.1008	Up	1.0555e-117	2.52077e-116
ECO_unknown_17364	978	3	54	0.150671	2.54281	4.07695	Up	1.17562e-12	6.36074e-12
ECO_NA_22185	2277	2	36	0.0431434	0.728114	4.07695	Up	8.6303e-09	3.60695e-08
ECO_NA_03982	2448	1341	24080	26.907	453.007	4.07348	Up	0	0
ECO_LOC100049432_06582	1464	4	70	0.134204	2.202	4.03631	Up	5.69246e-16	3.65106e-15
ECO_NA_21114	1500	86	1497	2.81614	45.9611	4.02862	Up	0	0
ECO_MARCH9_10237	993	1	17	0.0494651	0.788423	3.99449	Up	0.000131083	0.000358809
ECO_KIF2C_15354	2112	1	17	0.023257	0.370693	3.99449	Up	0.000131083	0.000358755
ECO_klf9_14008	687	117	1981	8.36521	132.797	3.98867	Up	0	0
ECO_hp_14037	318	58	973	8.95877	140.911	3.97534	Up	9.2397e-203	3.21431e-201
ECO_NA_15842	738	336	5498	22.363	343.09	3.9394	Up	0	0
ECO_cebpa_04416	939	930	15042	48.648	737.734	3.92265	Up	0	0
ECO_MIDN_13789	1338	4	64	0.146842	2.20284	3.90703	Up	2.15428e-14	1.28283e-13
ECO_NA_17766	1176	1	16	0.0417677	0.626574	3.90703	Up	0.000241328	0.000635528
ECO_NA_00453	1578	1	16	0.0311272	0.466953	3.90703	Up	0.000241328	0.000635435
ECO_NA_08772	1110	1	16	0.0442512	0.66383	3.90703	Up	0.000241328	0.000635342
ECO_IQCA1_07218	2313	11	175	0.233596	3.48435	3.89881	Up	3.6623e-37	4.11724e-36
ECO_ARL14_21356	621	5	79	0.395481	5.85862	3.88888	Up	1.94491e-17	1.32012e-16
ECO_CU463316.1_04213	780	5	78	0.314864	4.60532	3.8705	Up	3.54978e-17	2.39057e-16
ECO_c1qtnf4_04324	999	2	31	0.0983359	1.42908	3.86122	Up	1.79952e-07	6.76882e-07
ECO_NA_18593	1188	12	186	0.496149	7.21035	3.86122	Up	3.88658e-39	4.50978e-38
ECO_NA_11536	1542	24	368	0.764495	10.9906	3.84563	Up	8.47306e-76	1.5755e-74
ECO_NA_13138	3189	154	2345	2.372	33.8648	3.83561	Up	0	0
ECO_socs2_10700	603	55	836	4.48016	63.8482	3.83303	Up	9.6409e-170	2.96536e-168
ECO_KCNG3_18951	1272	2	30	0.0772308	1.08616	3.81392	Up	3.28822e-07	1.20619e-06
ECO_NA_03240	1200	31	465	1.2689	17.8456	3.81392	Up	8.9821e-95	1.87916e-93
ECO_NA_21143	615	57	848	4.55247	63.501	3.80206	Up	4.42698e-171	1.37809e-169
ECO_NA_18123	2142	4	59	0.0917251	1.26851	3.78967	Up	4.34758e-13	2.41525e-12
ECO_mych_21401	1152	123	1779	5.24446	71.1186	3.76136	Up	0	0
ECO_NA_04397	1809	9	129	0.244372	3.28406	3.74833	Up	5.8218e-27	5.34652e-26
ECO_NA_20845	1869	779	11126	20.4727	274.151	3.74319	Up	0	0
ECO_sept5b_12695	936	3	42	0.157432	2.06649	3.71438	Up	1.64522e-09	7.28942e-09
ECO_SLC2A6_03881	1422	2	28	0.0690841	0.906814	3.71438	Up	1.092e-06	3.78501e-06
ECO_NA_08696	1704	15	208	0.432384	5.62152	3.70058	Up	3.14742e-42	3.83446e-41
ECO_TAT_12584	1428	3317	45811	114.095	1477.41	3.69477	Up	0	0
ECO_stk10_05223	4065	226	3078	2.73084	34.8713	3.67462	Up	0	0
ECO_NA_05751	1356	55	748	1.99228	25.404	3.67256	Up	5.04978e-147	1.40918e-145
ECO_NA_12556	5043	156	2118	1.51944	19.3418	3.67011	Up	0	0
ECO_unknown_16350	492	142	1907	14.1766	178.503	3.65437	Up	0	0
ECO_NA_20736	1677	275	3692	8.05466	101.388	3.65393	Up	0	0
ECO_NA_16738	2139	957	12600	21.976	271.281	3.62579	Up	0	0
ECO_GEMIN4_07993	3426	65	851	0.931909	11.4394	3.61767	Up	5.35112e-165	1.61563e-163
ECO_CSF3R_22900	1464	24	313	0.805226	9.84607	3.61208	Up	1.28751e-61	2.05353e-60
ECO_unknown_00518	564	9	117	0.783811	9.55359	3.60747	Up	7.10548e-24	6.02581e-23
ECO_rasgrf2_08215	3810	2	26	0.0257841	0.314274	3.60747	Up	3.5976e-06	1.17928e-05
ECO_NIPAL2_15545	1098	4	52	0.178939	2.18103	3.60747	Up	2.7972e-11	1.39667e-10
ECO_NA_17868	1821	771	10020	20.7966	253.406	3.60703	Up	0	0
ECO_NA_10337	480	22	283	2.25128	27.1522	3.59225	Up	1.31743e-55	1.95771e-54
ECO_NA_16912	2655	50	643	0.925024	11.1534	3.59184	Up	2.39324e-124	5.9436e-123
ECO_BST1_14155	828	5	64	0.296611	3.55967	3.5851	Up	1.48453e-13	8.44727e-13
ECO_NA_06881	1218	10	128	0.403274	4.83975	3.5851	Up	7.16294e-26	6.37078e-25
ECO_ITPKC_00519	1212	59	749	2.3911	28.4603	3.57321	Up	6.00626e-144	1.64807e-142
ECO_LRFN1_22003	2277	16	200	0.345147	4.04508	3.55088	Up	2.35622e-39	2.74816e-38
ECO_ttc12_16596	2115	2	25	0.046448	0.544364	3.55088	Up	6.50816e-06	2.0812e-05
ECO_NA_20339	2049	3	37	0.0719163	0.83161	3.53152	Up	3.18526e-08	1.27347e-07
ECO_NA_16006	2463	46	567	0.917363	10.6018	3.53067	Up	2.7443e-108	6.2325e-107
ECO_CHST13_22474	1245	4	49	0.157811	1.81254	3.52174	Up	1.6369e-10	7.74078e-10
ECO_NA_00656	801	209	2549	12.8163	146.554	3.51538	Up	0	0
ECO_NA_21732	1671	6	73	0.176369	2.0119	3.51189	Up	4.65712e-15	2.87075e-14
ECO_Q14TH5_ORYLA_05164	723	5	60	0.339687	3.82184	3.49199	Up	1.55346e-12	8.34008e-12
ECO_SKP2_02060	1230	2	24	0.079868	0.898599	3.49199	Up	1.17448e-05	3.66492e-05
ECO_ptprn2_14310	2997	4	48	0.0655573	0.737589	3.49199	Up	2.94182e-10	1.36541e-09
ECO_NA_13034	984	28	335	1.39769	15.6787	3.48769	Up	5.73098e-64	9.41518e-63
ECO_NA_17819	1413	1326	15845	46.0945	516.428	3.4859	Up	0	0
ECO_NA_05435	2640	68	811	1.26518	14.1474	3.48312	Up	2.1111e-152	6.00251e-151
ECO_ARID4A_14212	3852	305	3633	3.88921	43.4349	3.48131	Up	0	0
ECO_NA_08604	735	10	119	0.668283	7.45623	3.47992	Up	1.38786e-23	1.16765e-22
ECO_SLC13A4_10739	1932	7	83	0.177967	1.97848	3.47471	Up	8.16236e-17	5.4121e-16
ECO_TOR3A_03633	1104	165	1951	7.34112	81.3857	3.4707	Up	0	0
ECO_NA_01198	930	128	1505	6.76044	74.527	3.46257	Up	7.34256e-280	3.11929e-278
ECO_SPTSSA_13045	207	38	446	9.01698	99.2257	3.46	Up	4.46702e-84	8.74751e-83
ECO_NA_13643	1668	3	35	0.0883432	0.966344	3.45135	Up	1.02986e-07	3.94863e-07
ECO_DUSP4_13892	1107	228	2656	10.1166	110.494	3.44918	Up	0	0
ECO_ADPRH_15900	1011	2	23	0.0971687	1.0477	3.43059	Up	2.11396e-05	6.4018e-05
ECO_ANKS4B_14626	1296	2	23	0.0758006	0.817302	3.43059	Up	2.11396e-05	6.39966e-05
ECO_PRSS12_19802	2688	4	46	0.0730935	0.788113	3.43059	Up	9.46018e-10	4.25944e-09
ECO_NA_10188	1782	2	23	0.0551277	0.594402	3.43059	Up	2.11396e-05	6.40073e-05
ECO_ADAMTSL2_02568	2772	6	68	0.106318	1.12973	3.40953	Up	8.57726e-14	4.93507e-13
ECO_NA_13044	690	217	2442	15.4475	162.988	3.39932	Up	0	0
ECO_sox11b_04686	1170	2	22	0.0839638	0.865958	3.36646	Up	3.79428e-05	0.000110958
ECO_NA_17455	1101	63	683	2.81061	28.5689	3.34549	Up	3.56188e-124	8.82164e-123
ECO_NA_04792	1155	736	7970	31.2999	317.787	3.34383	Up	0	0
ECO_DHFR_03702	489	22	238	2.20984	22.4144	3.34241	Up	2.98142e-44	3.75905e-43
ECO_TSPAN31_08411	714	89	959	6.12265	61.8558	3.33668	Up	3.0226e-173	9.5075e-172
ECO_NA_06050	684	2434	26027	174.788	1752.38	3.32563	Up	0	0
ECO_NA_07989	1851	68	723	1.80447	17.9884	3.31742	Up	2.31786e-130	5.95291e-129
ECO_C9H3orf15_21342	2250	8	85	0.174645	1.73979	3.31642	Up	1.46306e-16	9.61266e-16
ECO_CA5A_00160	948	973	10328	50.4141	501.727	3.315	Up	0	0
ECO_HSPA4L_14895	2499	13	137	0.25552	2.52473	3.30462	Up	8.0822e-26	7.17424e-25
ECO_SIK1_13374	2328	865	9086	18.2508	179.742	3.2999	Up	0	0
ECO_NA_02165	7083	2	21	0.0138695	0.136541	3.29934	Up	6.78956e-05	0.000192866
ECO_CLRN2_14064	702	6	63	0.419819	4.13298	3.29934	Up	1.53666e-12	8.25728e-12
ECO_ptprq_06925	6849	2	21	0.0143433	0.141206	3.29934	Up	6.78956e-05	0.000192896
ECO_NA_11682	582	4	42	0.337586	3.32343	3.29934	Up	9.5971e-09	3.99345e-08
ECO_NA_12651	2319	267	2799	5.65533	55.5856	3.29703	Up	0	0
ECO_NA_20606	552	174	1816	15.4831	151.508	3.29063	Up	0	0
ECO_SLC23A2_19950	1920	55	572	1.40705	13.72	3.28554	Up	1.36232e-102	3.00326e-101
ECO_BMP3_10633	1395	18	187	0.633791	6.17344	3.284	Up	1.50918e-34	1.62677e-33
ECO_NA_17879	708	78	807	5.41139	52.4928	3.27805	Up	9.5562e-144	2.61817e-142
ECO_MCL1_01964	864	1164	12027	66.1739	641.067	3.27614	Up	0	0
ECO_tob1b_00932	1023	1307	13321	62.7549	599.682	3.2564	Up	0	0
ECO_NA_21662	2175	86	873	1.94217	18.4848	3.2506	Up	3.60762e-154	1.04384e-152
ECO_KIAA1524_17313	2832	6	60	0.104065	0.975703	3.22895	Up	8.5511e-12	4.39733e-11
ECO_NA_16360	5814	2	20	0.0168967	0.158422	3.22895	Up	0.000121096	0.000333391
ECO_NA_22333	1770	24	240	0.666018	6.2445	3.22895	Up	2.83262e-43	3.51015e-42
ECO_FBP2_03280	1014	2	20	0.0968813	0.908347	3.22895	Up	0.000121096	0.000333442
ECO_NA_20550	672	2	20	0.146187	1.37063	3.22895	Up	0.000121096	0.000333493
ECO_NA_05774	3075	49	487	0.782706	7.29363	3.22009	Up	5.28102e-86	1.0501e-84
ECO_SLC22A16_13874	1731	208	2063	5.9022	54.8861	3.21711	Up	0	0
ECO_PHEX_04565	2085	127	1247	2.99189	27.5436	3.20259	Up	1.94512e-216	6.98194e-215
ECO_NA_12468	522	107	1050	10.0684	92.6358	3.20173	Up	1.73889e-182	5.62645e-181
ECO_NA_02081	591	3	29	0.249334	2.2598	3.18004	Up	3.30948e-06	1.09097e-05
ECO_eif4g2a_10942	2793	2531	24464	44.5112	403.382	3.17991	Up	0	0
ECO_unknown_10921	579	5	48	0.424169	3.81788	3.17006	Up	1.57299e-09	6.97797e-09
ECO_RSBN1_21763	2340	46	440	0.965583	8.65958	3.16482	Up	1.26124e-76	2.35976e-75
ECO_lgi1b_10101	1647	2	19	0.0596464	0.531276	3.15495	Up	0.000215212	0.000571335
ECO_LGR4_18067	1704	158	1497	4.55444	40.4587	3.1511	Up	1.61515e-255	6.49478e-254
ECO_NA_09492	903	37	349	2.01262	17.7991	3.14466	Up	9.5805e-61	1.51468e-59
ECO_SLC26A5_17955	2256	34	314	0.740266	6.40989	3.11418	Up	2.58352e-54	3.76781e-53
ECO_ADAMTSL5_18510	1476	15	138	0.499175	4.30579	3.10866	Up	1.21779e-24	1.05353e-23
ECO_plekhg7_06598	2214	296	2706	6.56692	56.2872	3.09952	Up	0	0
ECO_SLC22A2_15249	1590	40	364	1.23569	10.543	3.09289	Up	2.6048e-62	4.19908e-61
ECO_DNASE1L2_11297	843	25	227	1.45667	12.401	3.08972	Up	2.15046e-39	2.51142e-38
ECO_THAP6_11455	576	4	36	0.341103	2.87833	3.07695	Up	2.92972e-07	1.07973e-06
ECO_rnf150_08282	1056	2	18	0.093028	0.784998	3.07695	Up	0.000380992	0.000974198
ECO_GLUL_22800	1122	509	4554	22.2829	186.922	3.06842	Up	0	0
ECO_NA_21733	1545	25	223	0.794803	6.64716	3.06407	Up	1.99848e-38	2.29095e-37
ECO_TSC22D3_15113	648	220	1961	16.6761	139.368	3.06304	Up	0	0
ECO_zdhhc18_17753	1302	74	657	2.7917	23.2388	3.05732	Up	6.38382e-110	1.45714e-108
ECO_acsbg2_11589	2274	35	310	0.756006	6.27814	3.05387	Up	1.1602e-52	1.6494e-51
ECO_cdkn1bl_12532	291	26	230	4.38862	36.3994	3.05208	Up	1.9338e-39	2.25985e-38
ECO_ARHGAP28_01398	1623	6	53	0.181585	1.50389	3.04998	Up	4.46034e-10	2.04915e-09
ECO_CR352258.2_03838	1146	133	1174	5.70052	47.1784	3.04896	Up	1.63892e-194	5.57264e-193
ECO_Q2L4U5_ORYLA_12361	1233	117	1031	4.66091	38.5084	3.04649	Up	6.6252e-171	2.05883e-169
ECO_thrab_11270	1530	265	2322	8.5075	69.8925	3.03833	Up	0	0
ECO_NA_15517	3945	28	245	0.348625	2.86008	3.03631	Up	1.03752e-41	1.25552e-40
ECO_NA_22875	4245	8	70	0.0925678	0.759417	3.03631	Up	7.13964e-13	3.90625e-12
ECO_PNPLA2_15601	1557	1581	13799	49.8759	408.149	3.03268	Up	0	0
ECO_BX005256.1_17722	852	534	4644	30.7857	251.022	3.02748	Up	0	0
ECO_NAGA_18993	1152	3	26	0.127914	1.0394	3.0225	Up	1.81184e-05	5.52768e-05
ECO_THRSP_11135	417	3747	32390	441.362	3577.13	3.01877	Up	0	0
ECO_AGMO_21624	1266	201	1735	7.79848	63.114	3.01669	Up	1.41069e-283	6.07876e-282
ECO_WNK2_07073	6018	840	7232	6.85606	55.3434	3.01296	Up	0	0
ECO_NA_16250	1011	285	2446	13.8465	111.421	3.00842	Up	0	0
ECO_NA_06643	3168	92	787	1.42643	11.4406	3.00368	Up	4.4651e-129	1.13546e-127
ECO_ZHX1_07757	2748	334	2839	5.97004	47.5783	2.99449	Up	0	0
ECO_NA_21803	2568	4	34	0.076509	0.609739	2.99449	Up	8.99186e-07	3.15791e-06
ECO_NA_12273	873	78	657	4.38862	34.6586	2.98137	Up	2.99768e-107	6.78234e-106
ECO_NA_10646	1047	13	109	0.60988	4.79446	2.97477	Up	5.62976e-19	4.06744e-18
ECO_NA_01666	1137	26	218	1.12321	8.8299	2.97477	Up	1.47202e-36	1.64058e-35
ECO_NA_08012	2979	3	25	0.0494651	0.386482	2.96592	Up	3.1733e-05	9.39707e-05
ECO_NA_07939	1134	3	25	0.129944	1.01528	2.96592	Up	3.1733e-05	9.39861e-05
ECO_TYMP_18068	1344	617	5133	22.5493	175.886	2.96349	Up	0	0
ECO_NA_14758	1806	4	33	0.10879	0.841504	2.95142	Up	1.56913e-06	5.36667e-06
ECO_PIK3CB_21534	3219	424	3484	6.46983	49.8445	2.94563	Up	0	0
ECO_NA_18046	768	10	82	0.639568	4.91714	2.94265	Up	1.86728e-14	1.11561e-13
ECO_DHX34_11106	3381	49	401	0.711867	5.46209	2.93977	Up	3.3883e-65	5.66967e-64
ECO_PIM2_18425	939	24	196	1.25543	9.61281	2.93677	Up	1.30088e-32	1.34521e-31
ECO_sox4a_12482	1119	25	204	1.09738	8.39576	2.9356	Up	7.17454e-34	7.6019e-33
ECO_NADKD1_02061	1278	296	2412	11.3765	86.9173	2.93359	Up	0	0
ECO_MAPK6_22686	2274	932	7575	20.1314	153.409	2.92987	Up	0	0
ECO_NA_03737	222	31	251	6.85893	52.0692	2.92437	Up	3.53618e-41	4.23942e-40
ECO_cdh1_06524	2319	11	89	0.232991	1.76746	2.92333	Up	1.73784e-15	1.09212e-14
ECO_NA_10852	297	297	2401	49.1188	372.302	2.92213	Up	0	0
ECO_adh8_09002	1116	831	6717	36.575	277.186	2.92192	Up	0	0
ECO_FOSL2_20809	1029	129	1037	6.15775	46.4112	2.914	Up	1.91246e-164	5.74534e-163
ECO_NA_15130	1221	7064	56726	284.173	2139.57	2.91248	Up	0	0
ECO_cyp1a_20237	1566	3022	24232	94.7874	712.619	2.91036	Up	0	0
ECO_NA_12404	4140	3	24	0.0355933	0.266975	2.90703	Up	5.53834e-05	0.000159101
ECO_NA_10405	4932	47	374	0.468083	3.49227	2.89933	Up	4.4097e-60	6.8873e-59
ECO_CYP4B1_02286	1491	108	859	3.5579	26.5323	2.89865	Up	8.51064e-136	2.23668e-134
ECO_NA_18978	1518	45	352	1.45609	10.679	2.8746	Up	3.70248e-56	5.54297e-55
ECO_NA_05295	507	11	86	1.06569	7.81179	2.87386	Up	8.95516e-15	5.44579e-14
ECO_il6r_10875	1611	711	5555	21.6781	158.799	2.87289	Up	0	0
ECO_CISD3_18331	306	5	39	0.802595	5.86953	2.8705	Up	2.39804e-07	8.9051e-07
ECO_SYBU_17188	2235	249	1934	5.4723	39.851	2.8644	Up	9.82684e-300	4.42453e-298
ECO_PLK4_14894	2898	4	31	0.0677968	0.492633	2.86122	Up	4.73766e-06	1.53846e-05
ECO_NA_18459	1416	160	1240	5.55015	40.3291	2.86122	Up	1.22621e-192	4.12277e-191
ECO_CLK3_10818	1059	8	62	0.371058	2.69622	2.86122	Up	5.8784e-11	2.87316e-10
ECO_C5orf32_13524	408	47	364	5.65829	41.0867	2.86023	Up	1.00029e-57	1.5215e-56
ECO_fabp1a_00648	384	3463	26760	442.965	3209.33	2.85701	Up	0	0
ECO_ogdh_18528	3069	10	77	0.160048	1.15546	2.85188	Up	2.8743e-13	1.61216e-12
ECO_GPATCH3_17757	1539	50	383	1.5958	11.4609	2.84437	Up	2.57502e-60	4.03927e-59
ECO_CXorf38_21290	855	40	306	2.29796	16.4822	2.84249	Up	1.78743e-48	2.40836e-47
ECO_11-beta-hsd3_04471	720	32	244	2.18306	15.6069	2.83776	Up	6.74086e-39	7.78671e-38
ECO_PRRG4_13415	783	21	159	1.31736	9.3518	2.82759	Up	9.16792e-26	8.12202e-25
ECO_NA_22691	1692	9	68	0.26127	1.85084	2.82456	Up	9.25652e-12	4.74521e-11
ECO_NA_00565	1290	4	30	0.152306	1.071	2.81392	Up	8.19448e-06	2.60066e-05
ECO_NA_17662	606	6	45	0.486325	3.41979	2.81392	Up	3.681e-08	1.46582e-07
ECO_NA_06826	1368	1319	9848	47.3594	331.529	2.80741	Up	0	0
ECO_TRUB2_15193	975	67	498	3.37534	23.5226	2.80094	Up	1.02855e-76	1.92639e-75
ECO_NA_07795	753	72	534	4.69662	32.6592	2.7978	Up	4.81536e-82	9.30849e-81
ECO_DGCR14_19327	1431	152	1123	5.21737	36.141	2.79224	Up	2.95062e-170	9.13781e-169
ECO_sat1a_06245	510	242	1783	23.3074	161.006	2.78825	Up	8.32234e-269	3.43844e-267
ECO_FOSL1_13694	1023	128	943	6.14585	42.4518	2.78814	Up	4.88584e-143	1.33455e-141
ECO_NA_02490	4509	454	3332	4.94565	34.0318	2.78265	Up	0	0
ECO_cycsb_04676	315	279	2047	43.5052	299.273	2.7822	Up	1.2e-307	5.51298e-306
ECO_NA_07801	3255	12	88	0.181083	1.24506	2.7815	Up	1.24053e-14	7.4884e-14
ECO_unknown_12546	570	12	88	1.03408	7.10997	2.7815	Up	1.24053e-14	7.4859e-14
ECO_CU459152.1_15940	8202	6	44	0.0359318	0.247054	2.7815	Up	6.3296e-08	2.4688e-07
ECO_NA_07232	1059	1558	11393	72.2635	495.452	2.77741	Up	0	0
ECO_NA_22760	1467	4850	35398	162.39	1111.24	2.77464	Up	0	0
ECO_NA_02880	708	847	6115	58.7622	397.762	2.75894	Up	0	0
ECO_prps1b_16529	936	126	908	6.61215	44.6755	2.75629	Up	3.88006e-136	1.02269e-134
ECO_NA_04097	4611	103	740	1.09721	7.39088	2.75191	Up	4.33448e-111	9.95662e-110
ECO_NA_06594	945	6	43	0.311865	2.09554	2.74833	Up	1.08578e-07	4.15421e-07
ECO_TMEM115_02489	1164	120	857	5.06379	33.9069	2.74329	Up	5.99384e-128	1.51779e-126
ECO_STK40_20674	1479	380	2711	12.6201	84.4153	2.74178	Up	0	0
ECO_ifrd1_20939	1545	842	5974	26.769	178.072	2.73383	Up	0	0
ECO_RILP_08384	591	115	808	9.5578	62.9628	2.71975	Up	1.23993e-119	3.00496e-118
ECO_NA_19280	2139	690	4847	15.8448	104.357	2.71945	Up	0	0
ECO_CEBPG_04417	486	92	645	9.29821	61.12	2.71662	Up	9.83728e-96	2.07007e-94
ECO_wdhd1_11993	3402	94	658	1.35719	8.90741	2.71438	Up	1.52647e-97	3.26546e-96
ECO_MMP23B_18445	1164	60	420	2.5319	16.6171	2.71438	Up	7.24848e-63	1.17796e-61
ECO_NA_05833	1311	18	126	0.6744	4.42617	2.71438	Up	6.83086e-20	5.12173e-19
ECO_NA_16568	1830	161	1120	4.32138	28.1856	2.70539	Up	3.387e-164	1.01582e-162
ECO_ARHGAP39_04117	3432	898	6225	12.8522	83.5318	2.70031	Up	0	0
ECO_NA_08115	441	25	172	2.78451	17.9618	2.68943	Up	2.15862e-26	1.94967e-25
ECO_NA_00505	1263	101	694	3.92795	25.3056	2.68761	Up	1.06106e-101	2.32776e-100
ECO_HSPA13_03954	1323	53	364	1.96772	12.6707	2.6869	Up	4.07958e-54	5.9305e-53
ECO_NA_18794	507	282	1936	27.3205	175.856	2.68634	Up	2.73104e-280	1.1657e-278
ECO_NA_19842	2061	17	116	0.405153	2.59203	2.67754	Up	3.57578e-18	2.49751e-17
ECO_eps8l1_02028	1416	9	61	0.312196	1.98393	2.66784	Up	3.94196e-10	1.8184e-09
ECO_slc35d2_06411	1008	4	27	0.194916	1.23357	2.66191	Up	4.15388e-05	0.000121043
ECO_SCARF1_08383	2265	40	270	0.86744	5.48979	2.66191	Up	3.77682e-40	4.45398e-39
ECO_NA_13672	1890	4	27	0.103955	0.657903	2.66191	Up	4.15388e-05	0.000121063
ECO_NA_16053	1506	4	27	0.130462	0.825655	2.66191	Up	4.15388e-05	0.000121024
ECO_CR855996.1_03277	3531	356	2395	4.95222	31.2369	2.6571	Up	0	0
ECO_IQCE_19970	1869	50	336	1.31404	8.27923	2.65549	Up	1.86539e-49	2.54955e-48
ECO_tbc1d9_08280	3867	147	983	1.8672	11.7068	2.6484	Up	4.78494e-141	1.29523e-139
ECO_NA_02080	1224	25	167	1.00324	6.2834	2.64687	Up	2.99538e-25	2.62532e-24
ECO_NA_03068	660	49	327	3.6467	22.8173	2.64546	Up	5.5792e-48	7.44512e-47
ECO_DDR1_00063	2943	9	60	0.15021	0.938903	2.64399	Up	6.6881e-10	3.03936e-09
ECO_HAUS3_03239	1653	20	133	0.594299	3.70543	2.64038	Up	2.40524e-20	1.83157e-19
ECO_GSTZ1_11720	648	1038	6886	78.681	489.386	2.63689	Up	0	0
ECO_NA_06663	2214	156	1030	3.46095	21.4249	2.63005	Up	1.38797e-146	3.86131e-145
ECO_NA_12897	1593	44	290	1.3567	8.38382	2.6275	Up	2.02678e-42	2.47924e-41
ECO_plcd3a_09612	2385	53	348	1.09153	6.71971	2.62205	Up	1.77694e-50	2.46979e-49
ECO_vegfaa_18992	498	19	124	1.87401	11.4671	2.6133	Up	7.2992e-19	5.25257e-18
ECO_PDP1_08966	1578	658	4292	20.4817	125.26	2.61252	Up	0	0
ECO_NA_17076	2235	252	1642	5.53823	33.8342	2.61098	Up	1.04739e-230	3.92336e-229
ECO_unc119b_15177	759	4	26	0.258861	1.57758	2.60747	Up	7.08174e-05	0.000200692
ECO_klf15_19231	1416	24	156	0.832522	5.07366	2.60747	Up	2.5684e-23	2.1439e-22
ECO_NA_08133	954	4	26	0.205949	1.25512	2.60747	Up	7.08174e-05	0.00020066
ECO_A4UBJ0_ORYLA_04427	1278	93	603	3.57437	21.7293	2.60388	Up	1.31785e-85	2.60611e-84
ECO_NA_07233	1080	15142	97910	688.664	4175.06	2.59993	Up	0	0
ECO_NR1D2_11630	1830	608	3931	16.3193	98.9263	2.59978	Up	0	0
ECO_INPP5F_01138	3321	71	457	1.05012	6.33734	2.59333	Up	5.3577e-65	8.91551e-64
ECO_igfbp2a_04276	849	279	1794	16.1415	97.3138	2.59187	Up	7.80108e-250	3.08202e-248
ECO_NA_11860	1482	52	330	1.72347	10.2548	2.57291	Up	5.58844e-47	7.32215e-46
ECO_ZNF295_03465	3144	107	675	1.67166	9.88738	2.5643	Up	5.07912e-94	1.05771e-92
ECO_NA_16141	732	52	327	3.48931	20.5729	2.55973	Up	2.6255e-46	3.40787e-45
ECO_TAPT1_14065	1719	129	810	3.68605	21.7005	2.55758	Up	3.80942e-112	8.80654e-111
ECO_NA_04116	1644	41	257	1.22498	7.19931	2.5551	Up	1.17888e-36	1.31631e-35
ECO_MTERF_06321	1161	12	75	0.507688	2.97501	2.55088	Up	1.19149e-11	6.0701e-11
ECO_CABZ01041002.1_00522	1863	5	31	0.131827	0.766317	2.53929	Up	1.75831e-05	5.38255e-05
ECO_NA_09507	645	16	99	1.21845	7.06863	2.53638	Up	7.07958e-15	4.33147e-14
ECO_NA_13010	921	26	160	1.38663	8.00056	2.52851	Up	4.04392e-23	3.36156e-22
ECO_NA_21334	948	239	1469	12.3833	71.363	2.52678	Up	3.72822e-199	1.28952e-197
ECO_skila_00976	2187	105	638	2.35824	13.4348	2.51019	Up	7.18504e-87	1.44461e-85
ECO_unknown_06375	690	15	91	1.0678	6.07368	2.50793	Up	1.26547e-13	7.23039e-13
ECO_acy3.2_05086	930	58	351	3.06332	17.3814	2.50437	Up	2.06554e-48	2.78101e-47
ECO_dot1l_10360	4746	145	870	1.50068	8.44212	2.49199	Up	7.4645e-117	1.77331e-115
ECO_PTPRM_01026	4608	8	48	0.0852757	0.479721	2.49199	Up	1.0004e-07	3.84059e-07
ECO_INTU_10132	2793	10	60	0.175864	0.989328	2.49199	Up	2.34396e-09	1.02495e-08
ECO_NA_15514	2592	382	2290	7.23896	40.6874	2.49073	Up	2e-304	9.14177e-303
ECO_WSB2_02353	1236	174	1042	6.91478	38.8248	2.48922	Up	2.01954e-139	5.45034e-138
ECO_GAK_10984	3918	1028	6156	12.8877	72.3592	2.48918	Up	0	0
ECO_SNX15_22626	1245	54	323	2.13045	11.9479	2.48753	Up	2.41372e-44	3.04967e-43
ECO_C20orf111_09010	1179	216	1272	8.99886	49.6859	2.46502	Up	6.74546e-168	2.06423e-166
ECO_NA_10230	1569	14	82	0.438281	2.40686	2.45722	Up	3.75728e-12	1.97031e-11
ECO_sgk1_18930	1296	451	2637	17.093	93.7055	2.45472	Up	0	0
ECO_SYTL1_09988	1659	6	35	0.177645	0.971587	2.45135	Up	7.36464e-06	2.34306e-05
ECO_NA_20704	2517	242	1410	4.72259	25.7986	2.44964	Up	1.42768e-184	4.65285e-183
ECO_TBC1D4_19139	3795	255	1485	3.30047	18.0208	2.44892	Up	3.1943e-194	1.08205e-192
ECO_NA_21648	2673	23	133	0.422646	2.29146	2.43875	Up	1.00137e-18	7.16881e-18
ECO_pdzd7a_21823	2736	4	23	0.0718111	0.387143	2.43059	Up	0.000341788	0.000881569
ECO_LECT2_05225	315	4	23	0.623731	3.36261	2.43059	Up	0.000341788	0.000881443
ECO_BTD_16078	345	11	63	1.56611	8.40972	2.42487	Up	1.67095e-09	7.39801e-09
ECO_GRINA_10046	1044	142	813	6.68091	35.8633	2.42439	Up	6.27828e-106	1.41164e-104
ECO_SH3YL1_02669	1170	7	40	0.293873	1.57447	2.4216	Up	1.84327e-06	6.25923e-06
ECO_MB_09362	444	127	725	14.0497	75.1995	2.42018	Up	1.82834e-94	3.81187e-93
ECO_NA_12465	1314	17	97	0.635479	3.39967	2.41948	Up	6.56594e-14	3.81429e-13
ECO_slc30a8_02420	1050	13	74	0.608138	3.24565	2.41604	Up	6.65648e-11	3.24117e-10
ECO_NA_03050	372	13	74	1.71652	9.16112	2.41604	Up	6.65648e-11	3.2403e-10
ECO_NA_06239	903	80	455	4.35161	23.2051	2.41482	Up	9.1292e-60	1.41848e-58
ECO_mbd3a_08582	801	55	312	3.3727	17.9383	2.41107	Up	2.04496e-41	2.46145e-40
ECO_C1K304_ORYLA_01998	1992	268	1515	6.60835	35.0254	2.40604	Up	4.43336e-194	1.49896e-192
ECO_CLCN5_09910	2472	337	1905	6.69621	35.49	2.406	Up	1.54574e-243	5.96333e-242
ECO_RPP25_12867	603	5	28	0.407287	2.13846	2.39245	Up	8.30946e-05	0.000233324
ECO_PLXNA3_18429	5586	22	123	0.19345	1.01406	2.39011	Up	4.73838e-17	3.17917e-16
ECO_NA_12961	1350	1239	6919	45.0801	236.031	2.38841	Up	0	0
ECO_ITGB4_15988	5904	57	318	0.474216	2.48051	2.38702	Up	1.0495e-41	1.26917e-40
ECO_ARHGAP9_20620	2412	45	250	0.916396	4.77334	2.38096	Up	5.03838e-33	5.27045e-32
ECO_unknown_14876	639	193	1067	14.8356	76.8995	2.37391	Up	4.21182e-135	1.10209e-133
ECO_NA_19354	1293	12	66	0.455859	2.35074	2.36646	Up	1.17302e-09	5.2514e-09
ECO_NA_07150	1824	50	275	1.34646	6.94333	2.36646	Up	6.35418e-36	6.98689e-35
ECO_PPRC1_21877	3849	181	984	2.30982	11.7735	2.34969	Up	3.0712e-123	7.57521e-122
ECO_cox17_02584	195	23	125	5.7935	29.5213	2.34925	Up	5.5017e-17	3.67901e-16
ECO_NA_20861	2700	281	1527	5.11199	26.0456	2.34908	Up	3.6946e-190	1.23074e-188
ECO_ZFAND3_19412	693	104	565	7.37136	37.547	2.34869	Up	1.78886e-71	3.22333e-70
ECO_unknown_20896	204	14	76	3.3709	17.1571	2.3476	Up	7.71656e-11	3.73819e-10
ECO_CNN1_21590	840	150	814	8.77121	44.6277	2.34709	Up	3.99136e-102	8.77759e-101
ECO_NA_15979	1605	19	103	0.581469	2.95544	2.3456	Up	3.2682e-14	1.92834e-13
ECO_NA_03451	1287	22	119	0.839638	4.25822	2.34241	Up	3.475e-16	2.25363e-15
ECO_NA_13332	1632	54	291	1.62525	8.21169	2.33701	Up	2.19712e-37	2.47931e-36
ECO_NA_11302	1095	371	1996	16.6421	83.9472	2.33465	Up	3.75318e-246	1.45728e-244
ECO_cdkn1b_09486	558	29	156	2.55277	12.8751	2.33445	Up	1.05003e-20	8.07425e-20
ECO_NUDT22_13678	1017	19	102	0.917657	4.61891	2.33152	Up	5.36616e-14	3.13243e-13
ECO_gnav1_22232	1086	20	107	0.904582	4.53747	2.32657	Up	1.38955e-14	8.36556e-14
ECO_NA_01023	234	206	1098	43.2413	216.096	2.32119	Up	2.48674e-135	6.51641e-134
ECO_rela_10601	1968	820	4368	20.4662	102.216	2.3203	Up	0	0
ECO_NA_10871	684	13	69	0.933544	4.64572	2.31511	Up	8.13016e-10	3.67434e-09
ECO_NA_21837	4704	164	869	1.71248	8.5077	2.31269	Up	5.11298e-107	1.15538e-105
ECO_SOAT1_03636	1479	28	148	0.929903	4.60843	2.30912	Up	1.7656e-19	1.3038e-18
ECO_agxt2_07518	1176	14	74	0.584748	2.89791	2.30912	Up	2.08234e-10	9.76029e-10
ECO_NA_00659	966	12	63	0.610171	3.00347	2.29934	Up	5.22188e-09	2.22413e-08
ECO_DPYS_04142	1491	1241	6499	40.8829	200.738	2.29574	Up	0	0
ECO_NA_14090	687	82	429	5.8628	28.7581	2.29431	Up	3.38644e-53	4.85255e-52
ECO_unknown_14036	306	22	115	3.53142	17.3076	2.29308	Up	2.49814e-15	1.55638e-14
ECO_ccdc126_16105	495	64	334	6.35071	31.0743	2.29073	Up	1.06769e-41	1.29031e-40
ECO_NINJ1_15186	336	5	26	0.730935	3.56364	2.28554	Up	0.000228922	0.000605684
ECO_FBLIM1_04866	1077	5	26	0.228035	1.11178	2.28554	Up	0.000228922	0.000605595
ECO_unknown_15956	1869	53	275	1.39288	6.77615	2.28239	Up	1.8335e-34	1.97399e-33
ECO_NA_22293	693	11	57	0.779663	3.78793	2.28048	Up	3.36312e-08	1.34369e-07
ECO_lmbrd2b_03965	2136	231	1196	5.312	25.7863	2.27928	Up	4.59586e-144	1.26491e-142
ECO_NA_18315	1341	13	67	0.47617	2.30094	2.27268	Up	2.18062e-09	9.5677e-09
ECO_NA_00338	264	78	402	14.5124	70.1265	2.27268	Up	2.129e-49	2.90545e-48
ECO_C13orf15_12446	354	13	67	1.8038	8.71628	2.27268	Up	2.18062e-09	9.57003e-09
ECO_NA_03585	3327	1821	9383	26.8847	129.882	2.27234	Up	0	0
ECO_NA_12154	744	55	283	3.63109	17.5175	2.27032	Up	3.337e-35	3.62512e-34
ECO_NA_03791	2808	514	2641	8.99112	43.3143	2.26827	Up	0	0
ECO_MKRN2_16654	1224	79	405	3.17025	15.2382	2.26502	Up	1.47686e-49	2.02311e-48
ECO_NA_19043	312	8	41	1.25946	6.05186	2.26458	Up	3.43934e-06	1.13069e-05
ECO_NA_19298	894	183	936	10.0545	48.2168	2.26169	Up	4.27942e-112	9.88043e-111
ECO_BAZ1A_14208	4512	141	720	1.53496	7.34892	2.25933	Up	1.57542e-86	3.15346e-85
ECO_NA_00723	912	21	107	1.13102	5.40317	2.25618	Up	4.18014e-14	2.45359e-13
ECO_B2CCA0_ORYLA_22995	1314	114	580	4.26145	20.3279	2.25405	Up	7.62324e-70	1.33889e-68
ECO_SENP2_14091	843	140	709	8.15733	38.7328	2.24739	Up	1.08141e-84	2.12689e-83
ECO_CEBPB_08676	888	1499	7587	82.9156	393.475	2.24656	Up	0	0
ECO_NA_21547	1821	33	167	0.890127	4.22344	2.24634	Up	3.95544e-21	3.08623e-20
ECO_NA_14971	1956	85	429	2.13451	10.1006	2.24247	Up	8.87452e-52	1.25082e-50
ECO_FAM59B_15507	2172	70	353	1.58302	7.48471	2.24127	Up	7.26362e-43	8.93356e-42
ECO_UNC5A_01058	2613	30	151	0.563936	2.66132	2.23854	Up	3.62978e-19	2.6415e-18
ECO_TKTL2_14823	1881	11884	59531	310.328	1457.52	2.23165	Up	0	0
ECO_SLC35G1_10100	363	9	45	1.21782	5.70907	2.22895	Up	1.40904e-06	4.83932e-06
ECO_boka_05747	675	5	25	0.363843	1.70567	2.22895	Up	0.00037716	0.000965083
ECO_ANLN_19372	3501	9	45	0.126269	0.591943	2.22895	Up	1.40904e-06	4.8384e-06
ECO_per1_19195	4161	733	3662	8.65275	40.5304	2.22777	Up	0	0
ECO_NA_07564	600	99	494	8.1046	37.9171	2.22604	Up	7.49018e-59	1.15487e-57
ECO_RBL2_19032	3246	148	737	2.23955	10.4563	2.22309	Up	8.06166e-87	1.61726e-85
ECO_NA_17403	657	140	697	10.4667	48.8571	2.22276	Up	3.45508e-82	6.68612e-81
ECO_NA_10359	1974	283	1408	7.04185	32.8485	2.2218	Up	4.31934e-164	1.29329e-162
ECO_ENTPD7_03326	1818	191	950	5.16045	24.0652	2.22138	Up	2.72082e-111	6.25789e-110
ECO_cblb_17668	2862	164	810	2.81463	13.0339	2.21125	Up	1.25503e-94	2.62263e-93
ECO_NA_22414	2445	363	1790	7.29248	33.7158	2.20894	Up	1.31126e-206	4.60601e-205
ECO_ABHD15_00275	1296	39	192	1.47811	6.8227	2.20659	Up	1.38738e-23	1.16779e-22
ECO_NA_00382	1860	196	963	5.17596	23.8437	2.20371	Up	1.07529e-111	2.47633e-110
ECO_NA_09225	396	34	167	4.21727	19.4214	2.20327	Up	1.14614e-20	8.80204e-20
ECO_LONRF1_20174	2247	282	1385	6.16444	28.3862	2.20315	Up	8.85354e-160	2.61194e-158
ECO_FZD5_17995	1608	42	206	1.28295	5.89985	2.20121	Up	3.9964e-25	3.49588e-24
ECO_dennd4a_10466	5109	10	49	0.0961417	0.441692	2.19981	Up	5.7732e-07	2.06939e-06
ECO_NA_07799	813	19	93	1.14792	5.26808	2.19826	Up	4.34586e-12	2.26776e-11
ECO_RGPD2_01228	9330	1015	4965	5.34358	24.5074	2.19734	Up	0	0
ECO_adamts9_12347	5856	53	259	0.444552	2.03685	2.19591	Up	4.11282e-31	4.12539e-30
ECO_spsb4a_08047	861	17	83	0.969825	4.43951	2.1946	Up	6.55822e-11	3.19592e-10
ECO_MTMR7_13565	1956	8	39	0.200895	0.918239	2.19243	Up	9.17692e-06	2.8906e-05
ECO_col4a5_04039	4917	30	146	0.299688	1.36745	2.18996	Up	4.0183e-18	2.80117e-17
ECO_ZDHHC9_22080	1116	26	126	1.14434	5.19956	2.18387	Up	8.80538e-16	5.60187e-15
ECO_serpine1_00438	1164	261	1263	11.0138	49.9701	2.18176	Up	3.96712e-144	1.0952e-142
ECO_NA_05879	1512	85	411	2.76131	12.5184	2.18063	Up	4.87096e-48	6.50964e-47
ECO_NA_22769	1290	88	424	3.35074	15.1369	2.17552	Up	2.29152e-49	3.12488e-48
ECO_NA_20956	1017	1441	6912	69.597	312.999	2.16906	Up	0	0
ECO_MAFK_02846	489	24	115	2.41074	10.8305	2.16755	Up	2.10922e-14	1.25725e-13
ECO_cx43_03267	1167	9	43	0.378808	1.6969	2.16337	Up	3.72606e-06	1.22028e-05
ECO_COQ10A_08701	768	13	62	0.831438	3.71784	2.16078	Up	2.46856e-08	9.96197e-08
ECO_PXK_15437	1737	79	376	2.23396	9.96891	2.15783	Up	1.56826e-43	1.9568e-42
ECO_IBA57_04703	957	54	257	2.77159	12.3675	2.15776	Up	2.99868e-30	2.96339e-29
ECO_FGF19_04029	636	48	228	3.70708	16.5096	2.15495	Up	5.76078e-27	5.29587e-26
ECO_hmcn2_01327	8700	8	38	0.0451667	0.201152	2.15495	Up	1.49069e-05	4.60153e-05
ECO_GPR4_19438	1113	11	52	0.485451	2.15163	2.14803	Up	3.8268e-07	1.39413e-06
ECO_SIK2_16602	2790	472	2230	8.3097	36.8095	2.14721	Up	5.20158e-248	2.03719e-246
ECO_MEX3A_11692	1572	7	33	0.218722	0.966766	2.14407	Up	6.00744e-05	0.000171866
ECO_HSPBAP1_15567	1308	31	146	1.16413	5.1405	2.14265	Up	1.12665e-17	7.71688e-17
ECO_NA_10726	1071	20	94	0.917251	4.04202	2.13969	Up	7.5724e-12	3.90739e-11
ECO_NA_12118	4680	59	277	0.619233	2.7258	2.13813	Up	3.94538e-32	4.04049e-31
ECO_ATG2A_13669	6048	4653	21799	37.7893	165.991	2.13506	Up	0	0
ECO_CADM4_02297	1386	6	28	0.212635	0.930368	2.12942	Up	0.000244398	0.000643143
ECO_CR352229.3_10639	633	27	126	2.09511	9.16699	2.12942	Up	2.45586e-15	1.53057e-14
ECO_NA_15612	2712	6	28	0.10867	0.475476	2.12942	Up	0.000244398	0.00064305
ECO_NA_15572	2826	6	28	0.104286	0.456295	2.12942	Up	0.000244398	0.000642956
ECO_stk35l_19210	1071	100	464	4.58626	19.9521	2.12115	Up	3.13698e-52	4.44221e-51
ECO_unknown_06688	1596	52	241	1.60036	6.95415	2.11948	Up	7.3369e-28	6.91376e-27
ECO_NA_05802	1134	160	741	6.93034	30.093	2.11843	Up	2.9146e-82	5.64626e-81
ECO_ppara2_12534	1434	1138	5270	38.9799	169.247	2.11833	Up	0	0
ECO_NA_07335	2595	53	245	1.0032	4.34799	2.11574	Up	3.07582e-28	2.929e-27
ECO_KIF1B_20518	5460	413	1909	3.7154	16.1018	2.11563	Up	1.13209e-208	3.98438e-207
ECO_NA_00652	1329	10	46	0.369592	1.59402	2.10866	Up	2.44266e-06	8.18223e-06
ECO_eif4e1c_21836	633	80	368	6.20775	26.7734	2.10866	Up	1.841e-41	2.2189e-40
ECO_NA_22186	2106	29	133	0.676375	2.90839	2.10433	Up	6.81058e-16	4.35274e-15
ECO_NA_13195	819	7	32	0.419819	1.79939	2.09967	Up	9.72224e-05	0.000270679
ECO_PARP11_04168	984	21	96	1.04827	4.493	2.09967	Up	8.05796e-12	4.14964e-11
ECO_SERINC3_19213	1425	464	2118	15.9938	68.4496	2.09753	Up	8.4273e-229	3.13721e-227
ECO_pth1ra_04709	1560	748	3408	23.5518	100.609	2.09484	Up	0	0
ECO_FASTKD3_22554	1767	47	214	1.3065	5.57747	2.0939	Up	1.49913e-24	1.29321e-23
ECO_NA_02934	1296	11	50	0.416903	1.77674	2.09145	Up	9.91834e-07	3.45706e-06
ECO_GPCPD1_02777	2028	103	468	2.49469	10.6277	2.09089	Up	9.66798e-52	1.36159e-50
ECO_NA_14794	582	67	303	5.65457	23.9762	2.08411	Up	6.23376e-34	6.62062e-33
ECO_etv5a_07715	1623	220	986	6.65812	27.9781	2.07111	Up	8.06312e-106	1.81069e-104
ECO_ODC1_20814	1407	27	121	0.942578	3.96051	2.071	Up	2.55138e-14	1.51232e-13
ECO_SERPINF1_04052	1215	5715	25611	231.04	970.756	2.07096	Up	0	0
ECO_SLC39A14_15971	1407	80	357	2.79282	11.6851	2.06488	Up	3.01806e-39	3.5065e-38
ECO_NA_03444	1569	13	58	0.406975	1.70241	2.06457	Up	1.64375e-07	6.20358e-07
ECO_NA_07319	1353	105	468	3.81188	15.9297	2.06315	Up	6.85874e-51	9.5699e-50
ECO_NA_14005	1671	1122	4997	32.981	137.719	2.06202	Up	0	0
ECO_unknown_00144	483	9	40	0.915257	3.81393	2.05903	Up	1.55997e-05	4.80555e-05
ECO_nfil3_15101	1377	136	604	4.85124	20.2005	2.05797	Up	5.52408e-65	9.18391e-64
ECO_SESN1_02000	1467	1037	4593	34.7213	144.187	2.05405	Up	0	0
ECO_Q05K90_ORYLA_17961	516	35	154	3.3317	13.7446	2.04453	Up	1.4142e-17	9.64983e-17
ECO_NA_07264	1374	92	403	3.28889	13.5076	2.0381	Up	2.18716e-43	2.71964e-42
ECO_unknown_12865	465	3846	16835	406.26	1667.32	2.03706	Up	0	0
ECO_C19H1orf216_21007	951	8	35	0.413197	1.69491	2.03631	Up	6.2357e-05	0.000178085
ECO_NA_07328	2808	338	1474	5.91245	24.1747	2.03167	Up	1.8699e-153	5.37597e-152
ECO_NT5DC4_19275	1476	50	218	1.66392	6.8019	2.03135	Up	4.37248e-24	3.7397e-23
ECO_NA_20576	1710	150	654	4.30867	17.6133	2.03135	Up	4.46416e-69	7.79501e-68
ECO_unknown_13712	243	14	61	2.82989	11.5607	2.03041	Up	1.06805e-07	4.089e-07
ECO_Q8UUL6_ORYLA_04454	396	39	169	4.83746	19.654	2.0225	Up	6.66098e-19	4.79904e-18
ECO_cdkn1a_19660	507	113	489	10.9476	44.4182	2.02054	Up	9.95522e-52	1.40095e-50
ECO_NA_05566	1152	47	203	2.00398	8.11528	2.01777	Up	2.38578e-22	1.93163e-21
ECO_enpp1_12222	2043	260	1121	6.25105	25.2695	2.01523	Up	6.12874e-116	1.44646e-114
ECO_NA_04633	7476	322	1386	2.1156	8.53795	2.01282	Up	1.09924e-142	2.98898e-141
ECO_NA_07342	504	7	30	0.682206	2.74126	2.00656	Up	0.00025101	0.000659294
ECO_NA_22255	663	41	175	3.03751	12.1558	2.00069	Up	2.85848e-19	2.08947e-18
ECO_PFKFB3_10732	1563	41	175	1.28846	5.15631	2.00069	Up	2.85848e-19	2.09031e-18
ECO_NA_09424	843	8	34	0.466133	1.85742	1.99449	Up	9.95984e-05	0.000276781
ECO_UBIAD1_18444	915	85	361	4.56295	18.1696	1.99349	Up	5.7042e-38	6.49365e-37
ECO_NA_15129	1221	23273	98836	936.234	3727.86	1.99341	Up	0	0
ECO_irak3_21560	1608	74	314	2.26044	8.99298	1.99219	Up	3.31328e-33	3.47193e-32
ECO_junbl_09429	882	246	1043	13.6998	54.4597	1.99104	Up	2.46966e-106	5.56676e-105
ECO_olgc7_03197	3093	76	322	1.20693	4.79442	1.99002	Up	5.76404e-34	6.12535e-33
ECO_AFF3_14669	3306	26	110	0.386294	1.53232	1.98795	Up	1.54238e-12	8.28308e-12
ECO_NA_09021	669	626	2647	45.9617	182.216	1.98715	Up	3.06526e-266	1.2578e-264
ECO_TSHZ2_21213	3036	22	93	0.355933	1.41072	1.98675	Up	8.4561e-11	4.0844e-10
ECO_NA_08597	2214	53	224	1.17583	4.6594	1.98646	Up	4.82676e-24	4.12043e-23
ECO_NA_20056	2172	404	1705	9.13628	36.1513	1.98437	Up	6.98046e-172	2.18049e-170
ECO_ARSG_02199	1416	200	843	6.93768	27.4173	1.98256	Up	8.11354e-86	1.60978e-84
ECO_IL17RE_12545	1035	70	295	3.32204	13.1263	1.98231	Up	4.24478e-31	4.25539e-30
ECO_A4UWM7_ORYLA_02316	729	10	42	0.673783	2.65327	1.97742	Up	1.59246e-05	4.89894e-05
ECO_PQLC1_06406	816	20	84	1.20389	4.74077	1.97742	Up	7.90618e-10	3.5767e-09
ECO_JARID2_10082	4269	60	252	0.690356	2.71853	1.97742	Up	1.04285e-26	9.49979e-26
ECO_NA_16865	1071	170	709	7.79663	30.4871	1.96728	Up	9.7177e-72	1.75981e-70
ECO_sdc2_02498	585	930	3878	78.0863	305.289	1.96704	Up	0	0
ECO_B4GALT1_11947	1113	616	2564	27.1852	106.092	1.96442	Up	4.23752e-254	1.69266e-252
ECO_NA_08890	978	15	62	0.753356	2.91953	1.95433	Up	1.72346e-07	6.49761e-07
ECO_BIRC8_13529	1578	245	1011	7.62618	29.5056	1.95196	Up	1.64044e-100	3.56416e-99
ECO_UPP1_16938	888	8	33	0.442512	1.71144	1.95142	Up	0.000158332	0.000428525
ECO_NA_04921	1389	8	33	0.282902	1.09414	1.95142	Up	0.000158332	0.000428589
ECO_map2k6_22638	927	26	107	1.37766	5.31574	1.94805	Up	5.98842e-12	3.10692e-11
ECO_NA_08621	2232	9	37	0.19806	0.763427	1.94655	Up	6.30168e-05	0.000179856
ECO_rh50_13356	1425	210	863	7.23856	27.8905	1.946	Up	1.0142e-85	2.00783e-84
ECO_NA_19915	1005	19	78	0.928614	3.57428	1.9445	Up	4.77658e-09	2.04218e-08
ECO_hyou1_11308	2955	410	1679	6.81513	26.1669	1.94093	Up	1.8485e-164	5.56244e-163
ECO_KLF15_22477	1848	482	1973	12.8113	49.1683	1.94031	Up	7.78334e-193	2.62179e-191
ECO_NA_05093	2481	34	139	0.673131	2.58017	1.9385	Up	5.0336e-15	3.09753e-14
ECO_DAPK3_00979	1359	73	298	2.63846	10.0985	1.93637	Up	1.72241e-30	1.70681e-29
ECO_hmgcra_21888	2685	246	1001	4.50027	17.1692	1.93174	Up	3.4229e-98	7.3572e-97
ECO_TOX3_20269	1278	29	118	1.11459	4.25217	1.93169	Up	6.55956e-13	3.59978e-12
ECO_pcsk7_20768	2076	123	500	2.91022	11.0918	1.9303	Up	7.2418e-50	9.98097e-49
ECO_NA_03953	1740	156	634	4.40375	16.7803	1.92996	Up	9.18402e-63	1.48982e-61
ECO_TPRG1L_02334	846	35	142	2.0321	7.72997	1.92749	Up	3.25152e-15	2.01463e-14
ECO_GPR146_06101	1002	274	1109	13.4317	50.9711	1.92404	Up	5.06726e-108	1.14936e-106
ECO_MYD88_20836	867	182	736	10.311	39.0948	1.92279	Up	3.12702e-72	5.67991e-71
ECO_NA_01463	2985	29	117	0.477201	1.8051	1.91941	Up	1.0248e-12	5.56643e-12
ECO_PACS2_11198	2682	30	121	0.549427	2.07772	1.919	Up	4.22574e-13	2.35263e-12
ECO_rasgrp3_09722	1830	35	141	0.939431	3.54836	1.91729	Up	5.07332e-15	3.12091e-14
ECO_TMEM66_18300	1032	110	443	5.23553	19.769	1.91683	Up	5.66118e-44	7.11292e-43
ECO_DAGLA_09465	3273	120	482	1.80087	6.78205	1.91302	Up	1.40908e-47	1.86929e-46
ECO_nudt4a_06596	570	136	545	11.7196	44.0333	1.90968	Up	1.86332e-53	2.68493e-52
ECO_GCOM1_13732	1623	15	60	0.453963	1.70252	1.90703	Up	4.2505e-07	1.5435e-06
ECO_YRDC_00489	738	12	48	0.79868	2.99533	1.90703	Up	6.41188e-06	2.05151e-05
ECO_FECH_12711	1077	44	176	2.00671	7.52587	1.90703	Up	2.81974e-18	1.9771e-17
ECO_acot11b_18678	1524	33	132	1.0636	3.98886	1.90703	Up	4.6315e-14	2.71059e-13
ECO_FAAH_18663	1731	65	259	1.84444	6.89069	1.90147	Up	4.2348e-26	3.78887e-25
ECO_hbbe1.1_16351	444	1079	4297	119.368	445.7	1.90066	Up	0	0
ECO_numb_11561	1950	349	1386	8.79101	32.7332	1.89665	Up	5.16472e-132	1.33403e-130
ECO_NA_13049	9570	60	238	0.307955	1.14531	1.89495	Up	5.2899e-24	4.50515e-23
ECO_ranbp10_21456	1707	323	1281	9.2943	34.5601	1.89469	Up	5.4879e-122	1.34625e-120
ECO_NA_19754	999	109	432	5.35931	19.9149	1.89373	Up	2.94346e-42	3.5884e-41
ECO_PTPRK_19493	4287	448	1768	5.13301	18.9928	1.88757	Up	8.39312e-167	2.55114e-165
ECO_NA_15071	6480	683	2689	5.17718	19.1107	1.88414	Up	4.7673e-252	1.89173e-250
ECO_NA_19319	4056	44	173	0.532847	1.9643	1.88222	Up	1.05647e-17	7.25266e-17
ECO_tgm2b_11359	2037	864	3394	20.8339	76.7327	1.88091	Up	0	0
ECO_NA_11029	2493	55	216	1.08365	3.99017	1.88055	Up	1.02692e-21	8.16065e-21
ECO_DGKI_17908	2601	13	51	0.2455	0.903004	1.87901	Up	4.05184e-06	1.32337e-05
ECO_capn8_05489	1905	83	325	2.14008	7.85685	1.87628	Up	8.25834e-32	8.40024e-31
ECO_NA_21958	3453	916	3580	13.0301	47.747	1.87357	Up	0	0
ECO_TTK_17186	3021	21	82	0.341442	1.25004	1.87226	Up	4.76384e-09	2.0377e-08
ECO_CR388163.2_01616	1995	20	78	0.492419	1.80058	1.8705	Up	1.16413e-08	4.81298e-08
ECO_NA_15586	714	9	35	0.619145	2.25751	1.86638	Up	0.000156324	0.000423598
ECO_DUSP16_10704	2004	379	1472	9.28943	33.8275	1.86453	Up	6.16286e-137	1.64116e-135
ECO_ETNK1_06837	1083	140	543	6.34961	23.0904	1.86255	Up	1.46667e-51	2.06076e-50
ECO_USP47_10950	4095	451	1749	5.40967	19.6696	1.86236	Up	4.31868e-162	1.2867e-160
ECO_NA_06413	1386	748	2898	26.5086	96.2931	1.86097	Up	5.25578e-267	2.16157e-265
ECO_NA_06478	1698	23	89	0.665331	2.41386	1.8592	Up	1.24249e-09	5.54864e-09
ECO_PGPEP1_00628	636	50	193	3.86154	13.9753	1.85563	Up	3.0806e-19	2.24819e-18
ECO_FAM135B_06392	4509	14	54	0.152509	0.551535	1.85456	Up	2.55548e-06	8.54588e-06
ECO_CU104700.2_15588	561	35	135	3.06445	11.0823	1.85456	Up	7.11206e-14	4.11565e-13
ECO_SIRT1_01145	2088	176	677	4.14028	14.932	1.85061	Up	2.52968e-63	4.1296e-62
ECO_VAV3_01013	2223	26	100	0.574489	2.07167	1.85044	Up	1.33413e-10	6.35893e-10
ECO_NA_00769	1911	279	1066	7.17119	25.6895	1.8409	Up	5.34654e-98	1.14782e-96
ECO_DECR2_02133	903	36	137	1.95822	6.98703	1.83513	Up	7.00914e-14	4.05999e-13
ECO_unknown_11756	330	20	76	2.9769	10.6062	1.83303	Up	2.80032e-08	1.12505e-07
ECO_ID1_11393	399	814	3089	100.207	356.537	1.83107	Up	2.65374e-278	1.12472e-276
ECO_ucp1_08279	819	1762	6680	105.674	375.623	1.82966	Up	0	0
ECO_NA_19875	1734	535	2027	15.1549	53.835	1.82876	Up	5.3299e-183	1.72767e-181
ECO_NA_21973	813	66	250	3.9875	14.1615	1.82842	Up	5.0354e-24	4.29245e-23
ECO_NA_02719	294	605	2289	101.078	358.557	1.82674	Up	4.34666e-206	1.52386e-204
ECO_flcn_10789	1683	95	358	2.7726	9.79623	1.82099	Up	1.48417e-33	1.56706e-32
ECO_KLF12_19140	1140	435	1638	18.7427	66.1712	1.81987	Up	2.79606e-147	7.81468e-146
ECO_A5JLA1_ORYLA_06045	1401	511	1920	17.9156	63.1136	1.81674	Up	6.70008e-172	2.09653e-170
ECO_NA_10088	4047	77	289	0.934556	3.2887	1.81517	Up	2.815e-27	2.60908e-26
ECO_BAMBI_21440	774	330	1235	20.9421	73.4828	1.811	Up	8.93512e-111	2.04725e-109
ECO_sid4_05935	975	10400	38809	523.934	1833.11	1.80683	Up	0	0
ECO_NA_19714	4755	11	41	0.113629	0.397094	1.80515	Up	6.06336e-05	0.00017341
ECO_NA_21183	987	401	1493	19.9561	69.6631	1.80357	Up	8.77366e-133	2.27598e-131
ECO_NA_09410	2796	92	340	1.61621	5.60017	1.79286	Up	2.6293e-31	2.64763e-30
ECO_mtmr7b_18307	1650	16	59	0.476304	1.64675	1.78967	Up	1.56263e-06	5.34748e-06
ECO_NA_10248	1734	114	420	3.22926	11.1548	1.78838	Up	3.59632e-38	4.10959e-37
ECO_NA_06775	789	79	291	4.91811	16.9854	1.78812	Up	6.2969e-27	5.77402e-26
ECO_MCOLN2_01768	1626	122	448	3.68542	12.6887	1.78364	Up	1.82819e-40	2.16446e-39
ECO_KNDC1_01165	4668	9	33	0.0947021	0.325569	1.7815	Up	0.000380216	0.000972489
ECO_NA_10530	2712	152	556	2.75297	9.44159	1.77804	Up	1.30527e-49	1.79078e-48
ECO_NA_08114	477	23	84	2.36841	8.11	1.77578	Up	1.08441e-08	4.49575e-08
ECO_LONRF2_00346	2253	897	3274	19.556	66.9233	1.7749	Up	1.48778e-282	6.3957e-281
ECO_NA_00642	1635	14	51	0.420589	1.43652	1.7721	Up	9.48708e-06	2.98413e-05
ECO_KIAA1370_07187	3447	552	2010	7.86585	26.8543	1.77148	Up	8.78852e-174	2.77407e-172
ECO_FILIP1L_21221	3042	125	455	2.01836	6.8883	1.77096	Up	1.10169e-40	1.30948e-39
ECO_GLYCTK_16692	1575	1672	6086	52.1439	177.955	1.77095	Up	0	0
ECO_HSPB1_05652	612	1083	3924	86.921	295.282	1.76432	Up	0	0
ECO_LRRC32_08092	2127	93	336	2.14765	7.27498	1.76018	Up	3.20632e-30	3.16512e-29
ECO_NA_08079	1497	105	379	3.44521	11.6594	1.75883	Up	7.51238e-34	7.95519e-33
ECO_NA_05502	2310	110	397	2.33899	7.91477	1.75866	Up	2.23286e-35	2.4315e-34
ECO_unknown_01466	711	115	415	7.94467	26.8806	1.7585	Up	6.64328e-37	7.43611e-36
ECO_SLIT2_09137	4392	27	97	0.30196	1.01711	1.75205	Up	1.11473e-09	4.99913e-09
ECO_rnf144aa_10894	1035	92	330	4.36612	14.6836	1.74979	Up	1.76987e-29	1.7273e-28
ECO_MFHAS1_03967	3084	156	559	2.48461	8.34752	1.74833	Up	9.33958e-49	1.26501e-47
ECO_KCTD17_17610	738	12	43	0.79868	2.68332	1.74833	Up	5.8146e-05	0.000166613
ECO_ANKRD16_17964	1116	36	129	1.58448	5.32335	1.74833	Up	2.13498e-12	1.13876e-11
ECO_ULK2_00147	3156	151	541	2.35011	7.89442	1.74811	Up	3.12136e-47	4.10759e-46
ECO_CRKL_13909	921	172	616	9.17311	30.8021	1.74755	Up	1.59746e-53	2.30552e-52
ECO_SLC7A3_03497	1956	90	322	2.26007	7.58136	1.74609	Up	1.01047e-28	9.725e-28
ECO_NA_08046	897	324	1157	17.7419	59.402	1.74335	Up	1.17474e-98	2.52801e-97
ECO_NA_13126	1545	147	524	4.67344	15.6193	1.74078	Up	1.52617e-45	1.9626e-44
ECO_kcnq1_11375	1923	151	538	3.85696	12.8844	1.74008	Up	1.08745e-46	1.41864e-45
ECO_pold1_02024	3249	25	89	0.377953	1.26154	1.7389	Up	6.55978e-09	2.7711e-08
ECO_NA_07432	1038	309	1100	14.6221	48.804	1.73885	Up	1.48443e-93	3.08416e-92
ECO_unknown_01037	1812	34	121	0.921655	3.0753	1.73843	Up	1.24264e-11	6.32353e-11
ECO_HBM_02259	426	13	46	1.49893	4.97288	1.73015	Up	3.60292e-05	0.000106067
ECO_cxcr7b_07217	1107	82	290	3.63843	12.0645	1.72938	Up	1.07184e-25	9.48164e-25
ECO_plekha5_03805	2472	42	148	0.834543	2.75723	1.72416	Up	8.88822e-14	5.11235e-13
ECO_adh8_09003	1125	191	673	8.33928	27.55	1.72406	Up	2.94314e-57	4.45418e-56
ECO_CU019646.2_19179	489	27	95	2.71208	8.94694	1.72199	Up	2.58732e-09	1.12754e-08
ECO_Q6F6A1_ORYLA_03279	1011	9558	33601	464.369	1530.6	1.72075	Up	0	0
ECO_PCGF5_09771	780	40	140	2.51891	8.26596	1.71438	Up	5.13574e-13	2.84348e-12
ECO_GRASP_08697	1134	49	171	2.12242	6.94453	1.71017	Up	1.54401e-15	9.72344e-15
ECO_CREB3L2_17907	1404	144	501	5.03783	16.4335	1.70577	Up	1.9334e-42	2.36822e-41
ECO_ZMYND19_00839	684	48	167	3.44693	11.244	1.70577	Up	3.70076e-15	2.28904e-14
ECO_SLC25A47_06014	912	21	73	1.13102	3.68628	1.70453	Up	2.28738e-07	8.51343e-07
ECO_LYSMD1_01967	684	17	59	1.22079	3.97243	1.70221	Up	3.50546e-06	1.15117e-05
ECO_NA_00983	1302	272	943	10.2614	33.355	1.70068	Up	4.77118e-78	8.99203e-77
ECO_EPB42_20581	2028	15	52	0.363305	1.18085	1.70058	Up	1.38443e-05	4.28967e-05
ECO_AQP12A_07846	837	15	52	0.880265	2.86113	1.70058	Up	1.38443e-05	4.29041e-05
ECO_NA_10599	1458	73	253	2.45931	7.9914	1.7002	Up	4.07908e-22	3.27469e-21
ECO_RUNDC1_09696	1695	43	149	1.24608	4.04833	1.69993	Up	1.28439e-13	7.32693e-13
ECO_OSGIN1_22739	1485	115	398	3.80381	12.3429	1.69816	Up	7.58512e-34	8.02751e-33
ECO_kpna3_00472	1737	183	633	5.17486	16.7828	1.69739	Up	7.98644e-53	1.13808e-51
ECO_NA_17829	1704	88	304	2.53665	8.21606	1.69552	Up	3.5962e-26	3.22871e-25
ECO_INTS12_03981	1356	73	252	2.6443	8.55856	1.69448	Up	6.14956e-22	4.91502e-21
ECO_PYGL_13200	2562	650	2238	12.4618	40.2291	1.69072	Up	3.59558e-181	1.15513e-179
ECO_fam73a_12294	1773	68	234	1.88386	6.07809	1.68993	Up	2.09106e-20	1.59569e-19
ECO_NA_11030	4809	367	1259	3.74851	12.0568	1.68545	Up	2.62038e-102	5.76963e-101
ECO_NA_20328	1770	225	771	6.24392	20.0605	1.68383	Up	2.90162e-63	4.72823e-62
ECO_CPD_08373	4113	688	2357	8.21632	26.3913	1.6835	Up	1.4736e-189	4.89977e-188
ECO_NA_11436	1011	139	476	6.75323	21.6828	1.6829	Up	1.12757e-39	1.32111e-38
ECO_flii_09414	3741	1140	3901	14.968	48.0229	1.68184	Up	0	0
ECO_NA_11807	4782	157	536	1.61264	5.16197	1.67849	Up	2.61898e-44	3.30669e-43
ECO_NA_15535	1359	432	1472	15.6139	49.8825	1.6757	Up	2.43734e-118	5.85188e-117
ECO_SLC22A2_15248	1452	253	862	8.55858	27.3401	1.67558	Up	4.7853e-70	8.45387e-69
ECO_PDE1B_03221	1509	417	1420	13.5736	43.337	1.6748	Up	3.86248e-114	9.0333e-113
ECO_NA_18612	681	114	388	8.22253	26.2388	1.67405	Up	2.08086e-32	2.14563e-31
ECO_GBE1_11152	2070	1999	6799	47.434	151.264	1.67307	Up	0	0
ECO_DNMT3A_03623	2316	220	748	4.66586	14.8738	1.67256	Up	7.29582e-61	1.15448e-59
ECO_C2orf88_01846	276	86	292	15.3051	48.723	1.67059	Up	1.04076e-24	9.03411e-24
ECO_PTGR2_13272	1044	73	247	3.43455	10.8957	1.66557	Up	4.72674e-21	3.6785e-20
ECO_PIM3_11616	945	180	608	9.35596	29.63	1.6631	Up	2.08668e-49	2.84985e-48
ECO_NA_01207	963	77	260	3.92746	12.4339	1.66261	Up	4.9846e-22	3.99631e-21
ECO_OTUD5_18424	1548	233	785	7.3932	23.3539	1.65939	Up	4.28142e-63	6.97034e-62
ECO_LSR_16965	2166	808	2720	18.3232	57.8323	1.65821	Up	7.72404e-214	2.75608e-212
ECO_NA_01647	9138	96	323	0.516022	1.62784	1.65745	Up	6.97124e-27	6.37618e-26
ECO_SLC22A14_20838	1614	184	619	5.59966	17.6623	1.65726	Up	4.99584e-50	6.91187e-49
ECO_CDCA4_18047	930	33	111	1.74293	5.49667	1.65705	Up	3.58824e-10	1.65777e-09
ECO_PSTPIP2_07476	969	44	148	2.23037	7.03393	1.65705	Up	4.15834e-13	2.31582e-12
ECO_NA_12333	1182	14	47	0.581779	1.83122	1.65426	Up	5.17312e-05	0.000149083
ECO_NA_03621	1890	20	67	0.519776	1.63257	1.65119	Up	1.27511e-06	4.39269e-06
ECO_ppargc1b_07153	3123	283	947	4.45105	13.9649	1.64959	Up	3.95198e-75	7.29581e-74
ECO_trim54_15294	1038	245	819	11.5936	36.3368	1.64811	Up	3.92328e-65	6.55271e-64
ECO_MAPK9_13086	1245	71	237	2.80115	8.76675	1.64602	Up	5.99606e-20	4.50703e-19
ECO_CYP2C9_11084	1284	155	517	5.92945	18.5432	1.64492	Up	1.24153e-41	1.49838e-40
ECO_mpdu1b_21953	354	24	80	3.33009	10.4075	1.64399	Up	1.26779e-07	4.82197e-07
ECO_NA_07026	5442	652	2170	5.88487	18.3637	1.64178	Up	1.29079e-168	3.95675e-167
ECO_ldha_06640	999	98	326	4.81846	15.0284	1.64104	Up	9.27584e-27	8.45835e-26
ECO_chac1_00337	591	444	1476	36.9014	115.016	1.64009	Up	3.88896e-115	9.15452e-114
ECO_NA_18469	3237	99	329	1.50224	4.68072	1.63961	Up	5.84872e-27	5.36851e-26
ECO_NA_15537	345	31	103	4.41357	13.7492	1.63933	Up	2.06916e-09	9.09856e-09
ECO_ZCCHC24_21785	720	152	505	10.3695	32.3012	1.63924	Up	1.63824e-40	1.94466e-39
ECO_NA_06952	2214	1533	5089	34.0104	105.856	1.63805	Up	0	0
ECO_mycb_09264	1281	178	590	6.82525	21.2111	1.63586	Up	6.44758e-47	8.43558e-46
ECO_NA_16227	492	35	116	3.49422	10.8581	1.63572	Up	2.11032e-10	9.88631e-10
ECO_RNF19B_00776	2199	546	1809	12.1959	37.8855	1.63525	Up	4.25538e-140	1.15016e-138
ECO_otud7b_11662	2784	237	785	4.18145	12.9855	1.63483	Up	8.37594e-62	1.3383e-60
ECO_NA_12681	1080	170	563	7.73166	24.0074	1.63463	Up	8.44028e-45	1.07772e-43
ECO_TUBA1C_08423	1146	13	43	0.557194	1.728	1.63285	Up	0.000127285	0.000348678
ECO_NA_11946	2283	13	43	0.279695	0.867406	1.63285	Up	0.000127285	0.000348625
ECO_EPB49_12923	1284	343	1132	13.1213	40.6014	1.62962	Up	6.10536e-88	1.23996e-86
ECO_FHOD1_04420	4557	40	132	0.43115	1.334	1.62949	Up	1.35567e-11	6.88704e-11
ECO_NA_18719	1635	27	89	0.811136	2.50687	1.62787	Up	3.06724e-08	1.22764e-07
ECO_SFPQ_00782	1962	928	3058	23.2325	71.7792	1.62742	Up	7.3347e-234	2.77046e-232
ECO_LMBR1_14305	1431	69	227	2.36841	7.30543	1.62505	Up	7.53476e-19	5.41992e-18
ECO_MKNK2_11596	1383	879	2890	31.2187	96.2355	1.62416	Up	1.70258e-220	6.1727e-219
ECO_jund_08035	936	195	640	10.2331	31.4894	1.62162	Up	3.86582e-50	5.35667e-49
ECO_ticam1_13817	1743	54	177	1.52175	4.67666	1.61974	Up	5.91704e-15	3.62635e-14
ECO_RAB11FIP3_02132	1722	51	167	1.45474	4.46625	1.61831	Up	3.57144e-14	2.10246e-13
ECO_NA_22085	495	814	2665	80.7731	247.943	1.61806	Up	2.12626e-202	7.38262e-201
ECO_NA_10498	1266	26	85	1.00876	3.09204	1.61598	Up	7.37794e-08	2.85917e-07
ECO_slc47a2_21731	1563	104	340	3.2683	10.018	1.61598	Up	2.86614e-27	2.65239e-26
ECO_NUB1_21961	1782	209	683	5.76085	17.6511	1.61541	Up	4.14348e-53	5.92793e-52
ECO_tmem86a_06648	714	60	196	4.12763	12.6421	1.61485	Up	2.43136e-16	1.58649e-15
ECO_NA_03919	5673	307	1002	2.65811	8.1342	1.6136	Up	5.64286e-77	1.05796e-75
ECO_NA_13419	3837	1112	3624	14.2351	43.4967	1.61145	Up	6.73332e-273	2.81412e-271
ECO_PPP1R12C_15602	2742	411	1337	7.36245	22.4556	1.60882	Up	1.1318e-101	2.47994e-100
ECO_NA_05384	2082	36	117	0.849316	2.588	1.60747	Up	2.94972e-10	1.36873e-09
ECO_AMDHD2_02713	1314	20	65	0.747623	2.27813	1.60747	Up	2.88426e-06	9.57267e-06
ECO_NA_09090	1362	243	789	8.76349	26.6784	1.6061	Up	1.36403e-60	2.149e-59
ECO_UPP2_01209	1401	3408	11064	119.484	363.692	1.6059	Up	0	0
ECO_Q5K023_ORYLA_18492	912	134	435	7.21702	21.9662	1.60581	Up	3.78816e-34	4.05185e-33
ECO_METAP2_15714	1359	41	133	1.48188	4.50705	1.60476	Up	1.89147e-11	9.53658e-11
ECO_NA_03920	564	33	107	2.87397	8.73704	1.6041	Up	1.80646e-09	7.98035e-09
ECO_NA_13364	3501	325	1053	4.55973	13.8515	1.60302	Up	4.67968e-80	8.93146e-79
ECO_MYC_03811	1176	25	81	1.04419	3.17203	1.60302	Up	1.77432e-07	6.6782e-07
ECO_NA_05322	1926	31	100	0.790593	2.39113	1.59669	Up	6.92376e-09	2.92008e-08
ECO_s1pr2_16331	1116	129	416	5.67771	17.1668	1.59624	Up	1.84666e-32	1.90522e-31
ECO_unknown_17263	981	1386	4467	69.3972	209.704	1.59541	Up	0	0
ECO_SLC35G1_10099	858	36	116	2.06093	6.22631	1.59508	Up	4.39614e-10	2.02171e-09
ECO_R3HDM1_16452	2997	127	408	2.08144	6.26951	1.59077	Up	1.0218e-31	1.0376e-30
ECO_NA_08719	1914	466	1497	11.9589	36.0197	1.5907	Up	8.3672e-112	1.92937e-110
ECO_EPO_04179	561	24	77	2.10134	6.32103	1.58885	Up	4.26584e-07	1.54876e-06
ECO_akap12b_03940	3714	132	423	1.74574	5.24515	1.58715	Up	1.01122e-32	1.04989e-31
ECO_BTG1_18741	462	905	2895	96.2176	288.58	1.5846	Up	3.19736e-213	1.13863e-211
ECO_bcl2l1_08875	624	106	339	8.3439	25.0193	1.58425	Up	1.79576e-26	1.62518e-25
ECO_NA_00106	2808	46	147	0.804653	2.4109	1.58314	Up	2.6971e-12	1.42762e-11
ECO_SLC25A43_13706	1035	62	198	2.94238	8.81018	1.58219	Up	4.6648e-16	3.0026e-15
ECO_EPS8_10703	2484	515	1644	10.1836	30.4797	1.58159	Up	1.34616e-121	3.29782e-120
ECO_EEPD1_19370	1680	498	1586	14.5602	43.4764	1.5782	Up	5.1436e-117	1.22517e-115
ECO_FBN1_03668	8034	38	121	0.232327	0.693607	1.57796	Up	2.54844e-10	1.18741e-09
ECO_NPAS2_01539	2406	153	487	3.12351	9.32166	1.57742	Up	4.13584e-37	4.63805e-36
ECO_NA_19700	840	457	1454	26.723	79.7159	1.57679	Up	2.6978e-107	6.11152e-106
ECO_fam107b_06903	450	78	248	8.51393	25.3804	1.57582	Up	1.23333e-19	9.1486e-19
ECO_UBE2B_13372	363	56	178	7.57756	22.5826	1.5754	Up	1.68628e-14	1.00881e-13
ECO_igfbp1a_05233	789	17	54	1.05833	3.15193	1.57445	Up	2.74078e-05	8.18607e-05
ECO_NA_09809	2259	34	108	0.739282	2.20175	1.57445	Up	2.49612e-09	1.08964e-08
ECO_NA_20985	831	17	54	1.00484	2.99263	1.57445	Up	2.74078e-05	8.18471e-05
ECO_NA_16684	1398	63	200	2.21351	6.58844	1.5736	Up	4.33164e-16	2.79413e-15
ECO_NA_09939	600	281	892	23.004	68.4658	1.5735	Up	2.49824e-66	4.23926e-65
ECO_DUSP6_10295	1152	46	146	1.96134	5.8366	1.57329	Up	3.99946e-12	2.09487e-11
ECO_smad3a_12036	1152	23	73	0.98067	2.9183	1.57329	Up	1.02522e-06	3.56655e-06
ECO_NA_13266	654	196	622	14.7206	43.7998	1.57309	Up	9.33192e-47	1.21828e-45
ECO_myct1_03945	543	35	111	3.16604	9.41419	1.57216	Up	1.55651e-09	6.90654e-09
ECO_unknown_21394	4827	185	586	1.88253	5.59088	1.5704	Up	4.83076e-44	6.08224e-43
ECO_BX005380.2_01933	1428	153	484	5.26273	15.6091	1.5685	Up	1.3296e-36	1.48276e-35
ECO_DCAF12_01448	1452	301	952	10.1823	30.1947	1.56822	Up	2.45832e-70	4.38154e-69
ECO_prkci_00977	1767	107	337	2.97437	8.78321	1.56216	Up	7.93884e-26	7.05046e-25
ECO_TTC7A_01805	2460	583	1836	11.6408	34.3714	1.56202	Up	3.53332e-133	9.19223e-132
ECO_HNRNPA2B1_12904	861	63	198	3.59406	10.5906	1.5591	Up	9.46112e-16	6.01481e-15
ECO_gclc_09189	1893	169	531	4.38514	12.9183	1.55871	Up	1.19208e-39	1.39578e-38
ECO_TMEM56_04214	792	51	160	3.16295	9.30368	1.55653	Up	5.66834e-13	3.12685e-12
ECO_NA_12716	870	103	323	5.81521	17.0979	1.55592	Up	1.10488e-24	9.57686e-24
ECO_MBD4_07078	1227	33	103	1.32104	3.86592	1.54913	Up	8.7995e-09	3.67681e-08
ECO_PTER_04519	1050	275	856	12.8644	37.5443	1.54521	Up	4.16994e-62	6.70421e-61
ECO_TRIM62_12952	1428	55	171	1.89183	5.51477	1.54352	Up	1.28199e-13	7.31552e-13
ECO_gtf3aa_11324	1077	37	115	1.68746	4.91747	1.54306	Up	1.32584e-09	5.91501e-09
ECO_TBC1D25_07817	2511	148	460	2.89509	8.43667	1.54306	Up	4.36682e-34	4.657e-33
ECO_nrxn2b_10605	1638	28	87	0.839638	2.44605	1.54261	Up	1.39951e-07	5.30511e-07
ECO_ACE_02188	3327	66	205	0.974404	2.83766	1.54211	Up	5.0593e-16	3.25305e-15
ECO_NA_01278	627	434	1344	33.9993	98.7169	1.53779	Up	7.99098e-96	1.68548e-94
ECO_ABCF2_09273	1836	298	921	7.97244	23.1019	1.53492	Up	4.67274e-66	7.89947e-65
ECO_HNF1B_22034	1662	484	1495	14.3042	41.4257	1.53409	Up	5.1765e-106	1.16536e-104
ECO_HSD3B7_09652	1101	136	420	6.06735	17.568	1.53381	Up	5.29358e-31	5.30386e-30
ECO_HCCS_00934	846	251	775	14.5731	42.1882	1.53354	Up	8.61366e-56	1.28317e-54
ECO_INVS_08971	2943	23	71	0.383871	1.11104	1.53321	Up	2.26062e-06	7.59782e-06
ECO_AVPI1_21846	582	51	157	4.30422	12.4233	1.52922	Up	1.81444e-12	9.70657e-12
ECO_TP53BP2_21820	3039	270	831	4.36396	12.593	1.52892	Up	1.92844e-59	2.9861e-58
ECO_CABZ01077373.1_11301	1584	52	160	1.61249	4.65184	1.52851	Up	1.13446e-12	6.14726e-12
ECO_COL5A1_09040	5871	743	2286	6.21619	17.9318	1.52842	Up	3.1581e-160	9.34746e-159
ECO_NA_09907	249	793	2436	156.431	450.545	1.52615	Up	3.04018e-170	9.39905e-169
ECO_ERN2_17101	2706	29	89	0.526403	1.51468	1.52478	Up	1.28411e-07	4.87996e-07
ECO_usp54a_03681	2499	15	46	0.294831	0.847718	1.5237	Up	0.000161311	0.000435216
ECO_NA_02443	2502	93	285	1.82576	5.24587	1.52269	Up	2.51534e-21	1.97111e-20
ECO_BRIP1_15975	3036	79	242	1.27812	3.67091	1.52211	Up	2.51922e-18	1.76914e-17
ECO_NA_08888	432	112	343	12.7345	36.5654	1.52174	Up	2.48278e-25	2.18347e-24
ECO_dmgdh_02379	2613	7103	21723	133.521	382.86	1.51975	Up	0	0
ECO_masp2_20525	630	548	1675	42.7256	122.443	1.51894	Up	7.33844e-117	1.74566e-115
ECO_KLF10_15536	438	83	253	9.3079	26.6015	1.51498	Up	5.70882e-19	4.12291e-18
ECO_col4a6_22705	4914	212	646	2.11909	6.05421	1.5145	Up	5.709e-46	7.37838e-45
ECO_f2r_02394	1326	236	719	8.74211	24.9715	1.51423	Up	5.84372e-51	8.16628e-50
ECO_MAST2_02756	3543	87	265	1.20613	3.44457	1.51393	Up	8.83768e-20	6.59902e-19
ECO_NA_00963	996	22	67	1.08495	3.09796	1.51368	Up	5.4052e-06	1.7455e-05
ECO_KLHL24_13831	1524	108	328	3.48086	9.91171	1.50969	Up	4.99678e-24	4.26154e-23
ECO_NA_16366	3501	27	82	0.378808	1.07865	1.50969	Up	4.91468e-07	1.77221e-06
ECO_CHKB_06541	1260	733	2223	28.5747	81.251	1.50765	Up	8.5128e-153	2.43194e-151
ECO_krt4_04587	3783	36	109	0.467427	1.32694	1.50529	Up	6.7936e-09	2.86652e-08
ECO_ZNF668_02162	1455	36	109	1.21531	3.45003	1.50529	Up	6.7936e-09	2.86719e-08
ECO_YPEL3_ORYLA_03827	360	110	333	15.0085	42.5992	1.50504	Up	2.87884e-24	2.47159e-23
ECO_NA_12822	972	44	133	2.22348	6.30152	1.50288	Up	1.54806e-10	7.33216e-10
ECO_NA_17843	1482	225	680	7.45731	21.131	1.50264	Up	9.1831e-48	1.22182e-46
ECO_MORC4_13632	1440	191	577	6.51506	18.4533	1.50202	Up	9.2596e-41	1.10206e-39
ECO_PIK3C2B_20055	4716	204	616	2.12473	6.01543	1.50139	Up	2.24206e-43	2.78599e-42
ECO_NA_21679	945	85	256	4.41809	12.4758	1.49764	Up	7.01488e-19	5.04999e-18
ECO_NA_14383	1488	818	2463	27.0021	76.2292	1.49727	Up	2.2027e-167	6.71786e-166
ECO_FAM160B2_16001	2127	124	372	2.86353	8.05444	1.49199	Up	1.32856e-26	1.20599e-25
ECO_SLC7A9_03801	1380	27	81	0.96102	2.70312	1.49199	Up	7.2274e-07	2.56115e-06
ECO_NA_00041	1323	109	327	4.04682	11.3828	1.49199	Up	1.42333e-23	1.19694e-22
ECO_LMCD1_15433	1329	15	45	0.554388	1.55936	1.49199	Up	0.000239194	0.000630092
ECO_PAH_13053	294	624	1871	104.252	293.08	1.49122	Up	7.22464e-127	1.81168e-125
ECO_GATA6_04379	1497	1263	3785	41.4409	116.44	1.49046	Up	1.96034e-254	7.84789e-253
ECO_PPP1CC_03005	972	220	658	11.1174	31.1759	1.48761	Up	1.29027e-45	1.66161e-44
ECO_NA_21414	2184	191	571	4.29565	12.0405	1.48694	Up	8.82672e-40	1.03552e-38
ECO_sox6_09471	2403	187	558	3.8224	10.694	1.48425	Up	8.19508e-39	9.43636e-38
ECO_arih1_10460	1572	323	963	10.0925	28.212	1.48303	Up	1.14953e-65	1.93789e-64
ECO_NA_21821	2613	802	2389	15.0759	42.1053	1.48176	Up	5.88448e-160	1.73886e-158
ECO_rps6ka3a_17322	2160	87	259	1.9784	5.52212	1.48089	Up	8.54378e-19	6.13352e-18
ECO_ttll6_04834	2217	32	95	0.708977	1.97341	1.47688	Up	9.75044e-08	3.74482e-07
ECO_LRRC1_09186	2418	88	261	1.78762	4.971	1.4755	Up	7.79534e-19	5.6029e-18
ECO_NA_12531	2319	28	83	0.593069	1.6483	1.47471	Up	6.56932e-07	2.33759e-06
ECO_NA_17521	1710	108	320	3.10224	8.61814	1.47407	Up	1.01611e-22	8.33522e-22
ECO_RIOK3_20048	1494	403	1193	13.2496	36.7747	1.47277	Up	4.13678e-80	7.90366e-79
ECO_NA_12982	1443	267	790	9.08851	25.2128	1.47204	Up	1.31482e-53	1.89913e-52
ECO_HDHD3_15194	726	45	133	3.04455	8.43674	1.47046	Up	3.01502e-10	1.39831e-09
ECO_EIF4EBP3_13525	348	354	1045	49.9657	138.292	1.46871	Up	4.0976e-70	7.25315e-69
ECO_NA_04489	5694	143	421	1.23358	3.40506	1.46483	Up	3.87054e-29	3.75108e-28
ECO_rnf139_00731	1764	494	1453	13.7555	37.9338	1.46348	Up	2.82848e-96	5.97988e-95
ECO_INPP1_12797	1134	48	141	2.0791	5.72619	1.46162	Up	1.06718e-10	5.1258e-10
ECO_NA_16144	2460	109	319	2.1764	5.97194	1.45625	Up	2.8248e-22	2.28196e-21
ECO_NA_19369	1215	335	980	13.543	37.1458	1.45565	Up	5.13308e-65	8.54961e-64
ECO_larp4a_10273	2253	308	901	6.71486	18.4172	1.45562	Up	6.46914e-60	1.0069e-58
ECO_FAM190A_12642	2007	26	76	0.636317	1.74392	1.45451	Up	2.50236e-06	8.36979e-06
ECO_TMEM120B_19322	1017	38	111	1.83531	5.02646	1.45351	Up	1.20139e-08	4.96477e-08
ECO_LPAR3_01769	882	63	184	3.50849	9.60747	1.45331	Up	1.95822e-13	1.10659e-12
ECO_NA_17168	741	49	143	3.24807	8.88746	1.45219	Up	9.68482e-11	4.66292e-10
ECO_NA_12277	7335	45	131	0.301342	0.822491	1.4486	Up	6.38164e-10	2.90447e-09
ECO_NA_03719	1503	188	547	6.14393	16.7605	1.44783	Up	9.28034e-37	1.03814e-35
ECO_NA_02198	1320	346	1006	12.8751	35.0981	1.44681	Up	4.17042e-66	7.05688e-65
ECO_HOGA1_03321	987	1922	5582	95.6498	260.455	1.4452	Up	0	0
ECO_slc25a39_09699	1077	480	1394	21.8914	59.6083	1.44515	Up	9.43158e-91	1.93949e-89
ECO_met_10303	3927	528	1533	6.60421	17.978	1.44477	Up	1.40789e-99	3.0479e-98
ECO_bag3_01139	1728	513	1483	14.5821	39.5237	1.43851	Up	8.88016e-96	1.87084e-94
ECO_NA_04888	381	106	306	13.6656	36.9876	1.43649	Up	4.98806e-21	3.87686e-20
ECO_unknown_14033	393	226	652	28.2464	76.4038	1.43558	Up	5.74602e-43	7.09121e-42
ECO_UGT2A1_03082	1581	740	2134	22.9905	62.1616	1.43499	Up	1.70626e-136	4.52372e-135
ECO_NA_21904	1194	212	610	8.72126	23.528	1.43177	Up	3.73838e-40	4.41153e-39
ECO_NA_01470	1887	40	115	1.0412	2.80663	1.43059	Up	9.82656e-09	4.08704e-08
ECO_CREB3L1_14522	1332	32	92	1.18003	3.18085	1.43059	Up	3.01736e-07	1.11067e-06
ECO_RELL2_17140	2421	16	46	0.324618	0.87503	1.43059	Up	0.000317072	0.000823111
ECO_C1GALT1C1_22071	954	251	721	12.9233	34.8054	1.42934	Up	4.8781e-47	6.39609e-46
ECO_kpna2_20197	1581	23	66	0.714568	1.92252	1.42786	Up	1.54345e-05	4.75626e-05
ECO_NA_10730	432	61	175	6.93576	18.6558	1.4275	Up	1.51687e-12	8.15578e-12
ECO_phyh_10722	828	687	1967	40.7544	109.404	1.42464	Up	1.27066e-124	3.16875e-123
ECO_C1orf21_06089	249	78	223	15.3866	41.2444	1.42252	Up	1.60479e-15	1.00956e-14
ECO_NA_02500	1095	1078	3080	48.3562	129.538	1.4216	Up	2.06394e-193	6.96532e-192
ECO_C10orf26_22271	1173	182	520	7.62116	20.4157	1.4216	Up	4.00984e-34	4.28135e-33
ECO_NA_13373	1227	103	294	4.12326	11.0348	1.4202	Up	6.0341e-20	4.53374e-19
ECO_hist2h2l_20893	579	27	77	2.29051	6.12452	1.41893	Up	3.28422e-06	1.08364e-05
ECO_NA_16064	3201	101	288	1.54983	4.14349	1.41874	Up	1.53e-19	1.13167e-18
ECO_C19H9orf91_02431	1095	149	424	6.68375	17.8325	1.41578	Up	5.87282e-28	5.5486e-27
ECO_Q8UUM2_ORYLA_01423	2514	958	2723	18.7175	49.8818	1.41413	Up	6.91172e-170	2.12954e-168
ECO_USP36_02218	3177	189	537	2.92208	7.78425	1.41356	Up	6.69546e-35	7.25174e-34
ECO_NA_19979	735	25	71	1.67071	4.44868	1.41292	Up	8.5707e-06	2.71528e-05
ECO_RAPH1_09938	3675	1007	2855	13.4592	35.7774	1.41045	Up	2.45306e-177	7.81129e-176
ECO_ATP5SL_21522	789	42	119	2.61469	6.94592	1.40953	Up	7.98458e-09	3.34637e-08
ECO_GM2A_11965	591	941	2664	78.2078	207.59	1.40835	Up	3.0765e-165	9.30422e-164
ECO_NDUFV2_00951	777	1065	3014	67.325	178.641	1.40785	Up	1.38019e-186	4.55564e-185
ECO_gfm1_00516	2247	921	2606	20.1328	53.4111	1.40759	Up	1.49011e-161	4.41772e-160
ECO_ptprga_12996	4167	342	967	4.03135	10.6872	1.40655	Up	4.8056e-61	7.62435e-60
ECO_NA_14020	1164	494	1396	20.846	55.2322	1.40574	Up	2.96126e-87	5.98718e-86
ECO_GFOD1_00817	1188	17	48	0.702878	1.86074	1.40453	Up	0.000283712	0.000740448
ECO_NA_03904	2526	298	841	5.7947	15.3328	1.40382	Up	3.6237e-53	5.18841e-52
ECO_A5JL80_ORYLA_13163	594	157	442	12.9826	34.2685	1.40031	Up	1.26053e-28	1.21058e-27
ECO_GSTA5_09195	672	1384	3893	101.161	266.793	1.39906	Up	3.64832e-238	1.38967e-236
ECO_mertk_11467	2835	213	599	3.69041	9.73047	1.39873	Up	3.7304e-38	4.26011e-37
ECO_PDE10A_11462	2169	381	1071	8.62806	22.74	1.39812	Up	7.94258e-67	1.3567e-65
ECO_cdkl1_11210	1059	42	118	1.94805	5.13152	1.39735	Up	1.1513e-08	4.76215e-08
ECO_SPNS3_03441	1356	21	59	0.760689	2.00379	1.39735	Up	5.89356e-05	0.000168795
ECO_Q8AYQ1_ORYLA_02258	432	1572	4412	178.738	470.34	1.39586	Up	1.03539e-268	4.26805e-267
ECO_NA_04508	1128	31	87	1.3499	3.55198	1.39577	Up	1.01838e-06	3.54479e-06
ECO_GNPNAT1_22579	555	72	202	6.37217	16.7617	1.39531	Up	7.86592e-14	4.54171e-13
ECO_rhoq_00673	624	34	95	2.67634	7.01131	1.38942	Up	3.52642e-07	1.29042e-06
ECO_SLC12A4_20282	3195	562	1570	8.63999	22.6302	1.38915	Up	3.43974e-96	7.26368e-95
ECO_A5JL98_ORYLA_03916	1539	1413	3942	45.0974	117.961	1.38719	Up	4.5414e-238	1.72621e-236
ECO_JMJD6_21506	1203	71	198	2.89895	7.57983	1.38664	Up	1.7993e-13	1.01902e-12
ECO_ONECUT2_12712	1224	223	621	8.94893	23.3652	1.38458	Up	6.44284e-39	7.44721e-38
ECO_ABCB6_09946	2457	65	181	1.29944	3.3926	1.3845	Up	2.06908e-12	1.10394e-11
ECO_MARK3_04893	2238	411	1144	9.02048	23.541	1.3839	Up	3.42086e-70	6.07312e-69
ECO_ppat_16837	1527	83	231	2.66985	6.96679	1.38374	Up	1.96842e-15	1.23359e-14
ECO_SOLH_02109	3441	177	491	2.5266	6.57138	1.379	Up	6.20954e-31	6.2147e-30
ECO_LMX1B_01324	1098	44	122	1.96833	5.11702	1.37833	Up	9.26678e-09	3.86223e-08
ECO_NA_12463	1587	907	2512	28.0723	72.8958	1.37669	Up	1.0405e-150	2.93995e-149
ECO_rhoub_16631	714	383	1059	26.348	68.3058	1.37431	Up	1.9145e-64	3.16832e-63
ECO_NA_09864	3015	72	199	1.17299	3.03966	1.37373	Up	2.31268e-13	1.30445e-12
ECO_NA_12461	4008	368	1017	4.50991	11.6857	1.37357	Up	6.56454e-62	1.05073e-60
ECO_NCOA4_17927	1680	3134	8661	91.6299	237.421	1.37355	Up	0	0
ECO_GPR1_15269	1062	42	116	1.94255	5.03029	1.37269	Up	2.37872e-08	9.62092e-08
ECO_SIDT2_20762	2376	1521	4199	31.4435	81.3878	1.37205	Up	2.68388e-249	1.05572e-247
ECO_PITPNC1_20211	951	25	69	1.29124	3.3414	1.37169	Up	1.79288e-05	5.47723e-05
ECO_bcas3_21747	2340	157	433	3.29558	8.52181	1.37063	Up	3.13486e-27	2.89958e-26
ECO_ARG1_18161	966	1146	3159	58.2714	150.603	1.36989	Up	1.30498e-187	4.31528e-186
ECO_NA_09395	1362	2260	6229	81.504	210.621	1.3697	Up	0	0
ECO_PNPO_04827	837	41	113	2.40606	6.21746	1.36965	Up	3.81234e-08	1.51545e-07
ECO_MKNK1_18666	1266	180	496	6.98372	18.043	1.36937	Up	6.4259e-31	6.42768e-30
ECO_NA_09457	2181	45	124	1.01346	2.61834	1.36937	Up	8.29804e-09	3.47049e-08
ECO_NA_06751	2799	109	300	1.91281	4.93603	1.36766	Up	2.78294e-19	2.03838e-18
ECO_C3orf26_19107	792	20	55	1.24037	3.19814	1.36646	Up	0.000138485	0.000377866
ECO_gyg2_16383	948	351	965	18.1864	46.8791	1.36608	Up	2.31798e-58	3.54671e-57
ECO_SLC25A33_20494	963	450	1237	22.9527	59.1566	1.36587	Up	2.71542e-74	4.98748e-73
ECO_SLC35E1_11904	1170	67	184	2.81279	7.24256	1.3645	Up	2.38124e-12	1.26451e-11
ECO_ACMSD_18056	1011	997	2738	48.4386	124.722	1.36448	Up	6.58668e-162	1.95918e-160
ECO_NA_07441	8868	766	2101	4.24278	10.9109	1.36269	Up	1.90419e-124	4.73555e-123
ECO_QSOX2_12892	1836	116	318	3.10337	7.97654	1.36193	Up	3.14898e-20	2.38886e-19
ECO_C4XVC6_ORYLA_18333	1347	69	189	2.51611	6.46181	1.36074	Up	1.33765e-12	7.20716e-12
ECO_NA_05688	2133	42	115	0.967177	2.48294	1.3602	Up	3.40824e-08	1.35991e-07
ECO_TMEM132E_03421	3141	19	52	0.297121	0.762422	1.35954	Up	0.000225014	0.000595781
ECO_NA_21651	537	131	358	11.9824	30.7021	1.35742	Up	1.78736e-22	1.45626e-21
ECO_TTC30A_22975	1947	48	131	1.21094	3.0986	1.35549	Up	4.14632e-09	1.77946e-08
ECO_mgat4b_07168	1491	645	1760	21.2486	54.3619	1.35523	Up	1.05977e-103	2.35351e-102
ECO_NA_10069	990	18	49	0.893069	2.2794	1.35181	Up	0.000366072	0.000940041
ECO_hspa12b_22601	1809	25	68	0.678811	1.73113	1.35063	Up	2.5798e-05	7.73983e-05
ECO_SIK3_20761	3846	467	1270	5.96424	15.2074	1.35036	Up	6.1118e-75	1.12716e-73
ECO_NA_00824	1989	872	2371	21.5342	54.898	1.35012	Up	3.00326e-138	8.06903e-137
ECO_NA_10558	4275	766	2082	8.80117	22.4287	1.34958	Up	1.46799e-121	3.5914e-120
ECO_UGT2A1_03081	1593	347	942	10.6994	27.233	1.34782	Up	6.88508e-56	1.02821e-54
ECO_she_07422	1446	31	84	1.05303	2.67529	1.34515	Up	3.02638e-06	1.00259e-05
ECO_RALGDS_17811	2547	2073	5612	39.9777	101.473	1.34382	Up	0	0
ECO_ldlrad3_06631	954	58	157	2.98626	7.57899	1.34367	Up	1.58907e-10	7.52246e-10
ECO_UCK2_08730	789	392	1061	24.4038	61.9296	1.34353	Up	1.98e-62	3.2033e-61
ECO_BCOR_19129	5358	367	993	3.36443	8.53506	1.34304	Up	1.64489e-58	2.52538e-57
ECO_YWHAQ_10904	696	95	257	6.70443	17.0053	1.3428	Up	2.5971e-16	1.69341e-15
ECO_SLC7A8_03243	1575	27	73	0.842037	2.13453	1.34196	Up	1.42108e-05	4.39794e-05
ECO_FBXW4_12153	1170	135	365	5.66755	14.367	1.34196	Up	1.63085e-22	1.32994e-21
ECO_PDE4A_16338	2343	195	527	4.08799	10.3585	1.34136	Up	8.7597e-32	8.9052e-31
ECO_TPD52_10071	666	205	554	15.1191	38.3085	1.34129	Up	2.51114e-33	2.64211e-32
ECO_slc26a10_20402	2193	20	54	0.44796	1.13401	1.33999	Up	0.00019961	0.000531008
ECO_FILIP1L_19106	3108	43	116	0.679572	1.71885	1.33874	Up	4.34346e-08	1.71901e-07
ECO_SAMD4A_11995	2178	89	240	2.00715	5.07473	1.33818	Up	2.946e-15	1.82846e-14
ECO_C5AR1_05024	1134	23	62	0.996237	2.5179	1.33766	Up	6.74068e-05	0.000191568
ECO_NA_21016	1629	82	221	2.47252	6.24786	1.33738	Up	3.75094e-14	2.20597e-13
ECO_CCDC134_22511	990	49	132	2.43113	6.14043	1.33671	Up	5.27652e-09	2.24582e-08
ECO_ALKBH5_05358	1041	425	1144	20.0533	50.6099	1.33558	Up	1.39237e-66	2.36939e-65
ECO_acbd4_19416	1284	55	148	2.104	5.30831	1.33512	Up	6.45222e-10	2.93586e-09
ECO_NA_03413	1590	96	258	2.96566	7.47278	1.33329	Up	3.29202e-16	2.1365e-15
ECO_ALDH3B2_06957	963	35	94	1.78521	4.49533	1.33233	Up	9.27848e-07	3.24594e-06
ECO_CNN2_08025	948	428	1149	22.176	55.8176	1.33172	Up	1.40802e-66	2.39377e-65
ECO_ASAP3_12074	3243	355	953	5.37687	13.5334	1.33168	Up	1.60996e-55	2.38848e-54
ECO_NA_22258	1731	98	263	2.78084	6.99711	1.33124	Up	1.85045e-16	1.2127e-15
ECO_GATA4_16210	1158	457	1225	19.3845	48.7178	1.32954	Up	1.08898e-70	1.94861e-69
ECO_NA_08209	1170	238592	639112	10016.5	25156.5	1.32855	Up	0	0
ECO_NA_19752	357	28	75	3.85245	9.67504	1.32849	Up	1.2619e-05	3.92821e-05
ECO_ZFHX4_04232	10965	1300	3478	5.82348	14.6077	1.32677	Up	1.35808e-196	4.64397e-195
ECO_BCL6B_05409	1692	116	310	3.36748	8.43764	1.32517	Up	5.19116e-19	3.75356e-18
ECO_acss2_05090	2052	76	203	1.81921	4.55595	1.32443	Up	6.06316e-13	3.33955e-12
ECO_NA_23013	822	531	1418	31.73	79.4446	1.3241	Up	4.8608e-81	9.31653e-80
ECO_SUN2_10510	489	24	64	2.41074	6.02741	1.32206	Up	5.97346e-05	0.000170948
ECO_CMTM4_05711	627	36	96	2.82022	7.05121	1.32206	Up	8.2444e-07	2.90614e-06
ECO_PLXNA4_06843	1560	59	157	1.8577	4.63484	1.319	Up	2.85844e-10	1.32842e-09
ECO_TMEM161A_21184	1500	53	141	1.73553	4.329	1.31866	Up	2.33214e-09	1.02077e-08
ECO_lonrf1_13516	1839	41	109	1.09509	2.72964	1.31766	Up	1.58293e-07	5.98403e-07
ECO_DYNC1LI2_05710	1290	353	938	13.441	33.4867	1.31695	Up	8.9307e-54	1.29409e-52
ECO_lrch2_06277	1857	32	85	0.84642	2.10798	1.31642	Up	3.83834e-06	1.25591e-05
ECO_L2HGDH_11208	1338	12020	31927	441.262	1098.91	1.31637	Up	0	0
ECO_GLUL_10565	1116	3801	10091	167.294	416.418	1.31564	Up	0	0
ECO_NA_01883	4752	81	215	0.837252	2.08364	1.31537	Up	1.69618e-13	9.62428e-13
ECO_LARGE_17979	1461	20	53	0.6724	1.67065	1.31302	Up	0.000286462	0.000747085
ECO_NA_13209	5085	20	53	0.193191	0.480004	1.31302	Up	0.000286462	0.000747193
ECO_FAM20A_02196	1608	509	1347	15.5482	38.5782	1.31104	Up	6.21074e-76	1.15842e-74
ECO_NA_17667	4626	578	1529	6.1372	15.2216	1.31047	Up	6.86578e-86	1.36371e-84
ECO_NKRF_22057	2328	173	457	3.65015	9.04051	1.30845	Up	8.51742e-27	7.77855e-26
ECO_raraa_05332	1467	83	219	2.77905	6.87502	1.30677	Up	1.34292e-13	7.65597e-13
ECO_habp2_15013	1176	8050	21228	336.23	831.307	1.30593	Up	0	0
ECO_ANKZF1_05166	2259	132	348	2.87016	7.09452	1.30558	Up	1.03581e-20	7.96829e-20
ECO_abat_00457	1434	2275	5995	77.9256	192.531	1.30492	Up	0	0
ECO_KLC1_14617	1929	246	648	6.26398	15.4704	1.30436	Up	3.804e-37	4.27388e-36
ECO_pex5_00077	1935	229	603	5.81303	14.3515	1.30384	Up	1.16315e-34	1.25753e-33
ECO_SLC1A4_09366	1599	98	258	3.01041	7.43072	1.30354	Up	1.0444e-15	6.63267e-15
ECO_DOCK4_20938	5922	57	150	0.472775	1.16649	1.30295	Up	1.02663e-09	4.61548e-09
ECO_NA_12042	1194	122	321	5.01884	12.3811	1.30272	Up	3.66344e-19	2.66492e-18
ECO_AIF1L_09029	444	59	155	6.52705	16.0771	1.30051	Up	5.7247e-10	2.61405e-09
ECO_MANF_09011	543	72	189	6.51299	16.0296	1.29934	Up	7.73504e-12	3.99018e-11
ECO_NA_15871	1503	64	168	2.09155	5.14766	1.29934	Up	1.12041e-10	5.37292e-10
ECO_fkbp1b_02786	240	69	181	14.1217	34.7318	1.29835	Up	2.19874e-11	1.10488e-10
ECO_NA_19197	783	74	194	4.64213	11.4104	1.29749	Up	4.325e-12	2.25818e-11
ECO_SCYL2_07291	2736	295	773	5.29607	13.0114	1.29678	Up	1.31071e-43	1.64112e-42
ECO_NA_22485	1251	11299	29574	443.64	1088.71	1.29516	Up	0	0
ECO_CR384059.1_15245	1206	96	251	3.90995	9.58487	1.29361	Up	3.6962e-15	2.28701e-14
ECO_unknown_13633	441	44	115	4.90074	12.0093	1.29308	Up	1.10421e-07	4.22205e-07
ECO_DPY19L3_21462	2100	85	222	1.98814	4.86848	1.29205	Up	1.49481e-13	8.50306e-13
ECO_UBAP1_01447	1386	247	645	8.75349	21.4317	1.29181	Up	1.85432e-36	2.06283e-35
ECO_NA_06238	957	36	94	1.84773	4.52351	1.29169	Up	1.66236e-06	5.66834e-06
ECO_KLC3_19463	1482	120	313	3.97723	9.72649	1.29015	Up	1.81692e-18	1.28444e-17
ECO_UHRF1BP1L_07144	4290	493	1285	5.64465	13.7945	1.28914	Up	1.05397e-70	1.88784e-69
ECO_TST_09389	717	104	271	7.12462	17.4064	1.28874	Up	3.65226e-16	2.36604e-15
ECO_CDH17_08965	2478	38	99	0.753234	1.8399	1.28846	Up	9.1883e-07	3.22063e-06
ECO_NA_16332	2460	162	422	3.23465	7.90018	1.28828	Up	2.59258e-24	2.22794e-23
ECO_PLXNA4_06844	4035	243	633	2.95808	7.2247	1.28828	Up	1.14928e-35	1.25531e-34
ECO_lipf_05109	1218	2312	6018	93.237	227.544	1.28717	Up	0	0
ECO_AK4_07029	681	299	778	21.5661	52.6129	1.28665	Up	2.26612e-43	2.81395e-42
ECO_tmem56b_21588	813	65	169	3.92709	9.57318	1.28554	Up	1.40134e-10	6.67052e-10
ECO_NA_16962	1173	625	1624	26.1716	63.7599	1.28465	Up	2.09634e-88	4.26232e-87
ECO_NA_15021	696	52	135	3.6698	8.93273	1.2834	Up	1.05095e-08	4.36205e-08
ECO_NA_02888	3027	52	135	0.843798	2.05391	1.2834	Up	1.05095e-08	4.36306e-08
ECO_NA_15587	2526	814	2112	15.8285	38.5053	1.28254	Up	4.06048e-114	9.48408e-113
ECO_unknown_12654	471	64	166	6.67432	16.2311	1.28207	Up	2.22622e-10	1.04131e-09
ECO_scml4_18941	1182	34	88	1.41289	3.42866	1.279	Up	4.26254e-06	1.38817e-05
ECO_MYO18A_17637	7146	191	494	1.31286	3.18364	1.27796	Up	7.3214e-28	6.90276e-27
ECO_NA_17562	1284	318	822	12.1649	29.4827	1.27714	Up	3.18062e-45	4.08146e-44
ECO_NA_17937	1416	53	137	1.83849	4.45571	1.27714	Up	9.3013e-09	3.87572e-08
ECO_PGD_20519	1443	481	1242	16.3729	39.6383	1.27558	Up	2.58236e-67	4.42778e-66
ECO_MAOA_12454	1575	131	338	4.08544	9.88316	1.27448	Up	1.77043e-19	1.30683e-18
ECO_ptprfb_01004	6420	652	1682	4.98839	12.0657	1.27426	Up	2.25926e-90	4.63007e-89
ECO_SLC30A5_01940	2358	185	477	3.85368	9.31611	1.27349	Up	8.0583e-27	7.36299e-26
ECO_NA_03526	852	185	477	10.6655	25.7833	1.27349	Up	8.0583e-27	7.36671e-26
ECO_DTNB_03622	1779	286	737	7.89656	19.0788	1.27268	Up	1.64248e-40	1.94842e-39
ECO_APPBP2_01454	1767	193	497	5.36498	12.9533	1.27167	Up	8.06864e-28	7.58746e-27
ECO_NA_10148	2247	40	103	0.874389	2.11103	1.2716	Up	7.17486e-07	2.54303e-06
ECO_CCDC28A_21219	579	28	72	2.37535	5.72682	1.2696	Up	3.6282e-05	0.000106689
ECO_PDE3B_09474	2325	243	624	5.13371	12.3601	1.26762	Up	2.37118e-34	2.5468e-33
ECO_ATP8A2_01364	3546	140	359	1.93926	4.66246	1.26558	Up	2.18178e-20	1.66352e-19
ECO_DUSP2_19957	948	351	900	18.1864	43.7214	1.26548	Up	1.11765e-48	1.51268e-47
ECO_NA_05920	1041	128	328	6.03958	14.5105	1.26458	Up	9.75958e-19	6.98966e-18
ECO_SLC38A7_03768	1374	57	146	2.03768	4.89357	1.26396	Up	4.04384e-09	1.73754e-08
ECO_PHLDB3_11437	672	77	197	5.6282	13.5007	1.26229	Up	8.3563e-12	4.30083e-11
ECO_NA_13792	2253	412	1050	8.98222	21.4629	1.2567	Up	6.54826e-56	9.78716e-55
ECO_ube2a_22056	417	62	158	7.30303	17.4494	1.25661	Up	1.10637e-09	4.96288e-09
ECO_KL_20657	2937	2659	6772	44.4695	106.187	1.25572	Up	0	0
ECO_NA_06700	3219	136	346	2.07523	4.95011	1.25419	Up	1.88751e-19	1.39098e-18
ECO_foxo3b_13687	1725	136	346	3.87255	9.23734	1.25419	Up	1.88751e-19	1.39154e-18
ECO_NA_11162	6168	155	394	1.23434	2.94179	1.25295	Up	6.62852e-22	5.28613e-21
ECO_ATAD2B_02782	4551	100	254	1.0793	2.57032	1.25185	Up	1.23367e-14	7.44947e-14
ECO_WDSUB1_21417	1278	26	66	0.999287	2.37833	1.25098	Up	9.37064e-05	0.000261454
ECO_rbm38_11406	570	99	251	8.53116	20.2796	1.24921	Up	1.94837e-14	1.16252e-13
ECO_NA_09206	1008	679	1721	33.087	78.6285	1.24879	Up	1.28476e-89	2.62105e-88
ECO_pdk2_00718	1239	1405	3560	55.6997	132.324	1.24833	Up	3.23616e-183	1.05088e-181
ECO_ANGPTL3_05405	1401	568	1439	19.914	47.3023	1.24813	Up	3.57066e-75	6.60536e-74
ECO_NA_22263	1053	13749	34827	641.343	1523.17	1.24791	Up	0	0
ECO_NA_07457	1020	32	81	1.54098	3.65717	1.24688	Up	1.54092e-05	4.75011e-05
ECO_NA_00400	1479	115	291	3.81924	9.06118	1.24641	Up	1.88417e-16	1.23435e-15
ECO_fbxo30_13235	2196	34	86	0.760491	1.80354	1.24583	Up	8.47118e-06	2.68423e-05
ECO_NFIA_08820	1038	89	225	4.21153	9.98263	1.24507	Up	4.96686e-13	2.75251e-12
ECO_camk2d1_15822	1518	883	2227	28.5717	67.5629	1.24164	Up	2.1348e-114	5.00569e-113
ECO_RNF183_11708	963	50	126	2.5503	6.02565	1.24045	Up	7.36466e-08	2.85464e-07
ECO_NIPAL3_12080	1185	29	73	1.20206	2.83703	1.23887	Up	4.49892e-05	0.000130571
ECO_nolc1_11456	2517	149	375	2.90771	6.86132	1.2386	Up	1.40921e-20	1.07994e-19
ECO_NA_15131	1227	16902	42486	676.614	1594.63	1.23682	Up	0	0
ECO_NA_03284	3696	1835	4611	24.3866	57.4544	1.23633	Up	3.54186e-233	1.33226e-231
ECO_NA_18041	2475	53	133	1.05184	2.47478	1.23439	Up	3.5978e-08	1.43332e-07
ECO_NA_08857	1944	146	366	3.68896	8.67051	1.2329	Up	5.4937e-20	4.14322e-19
ECO_DGKD_09918	3279	89	223	1.3332	3.13201	1.23219	Up	9.64564e-13	5.24554e-12
ECO_NA_00351	666	9496	23786	700.349	1644.78	1.23175	Up	0	0
ECO_NA_16211	2217	258	646	5.71613	13.4192	1.23119	Up	5.35996e-34	5.6993e-33
ECO_LYSMD3_13997	975	138	345	6.9522	16.2957	1.22895	Up	7.70232e-19	5.53825e-18
ECO_OXR1_15528	2340	368	919	7.72467	18.0867	1.22739	Up	1.97152e-47	2.60584e-46
ECO_zbtb10_10070	2235	147	367	3.23063	7.5622	1.22699	Up	6.73372e-20	5.05099e-19
ECO_NA_17213	984	73	182	3.64398	8.51797	1.225	Up	1.42435e-10	6.77824e-10
ECO_NA_10638	807	118	294	7.18218	16.7777	1.22406	Up	3.48922e-16	2.26204e-15
ECO_UBP1_10006	1650	212	528	6.31102	14.737	1.2235	Up	7.97318e-28	7.5016e-27
ECO_GRAMD2_12015	588	47	117	3.92616	9.16365	1.2228	Up	2.9493e-07	1.08673e-06
ECO_NA_04127	1989	464	1155	11.4586	26.7428	1.22272	Up	8.02254e-59	1.2359e-57
ECO_CYP27A1_04943	1566	2325	5780	72.9254	169.979	1.22087	Up	4.3219e-286	1.88029e-284
ECO_NA_18144	2895	101	251	1.71364	3.99287	1.22036	Up	5.69292e-14	3.31995e-13
ECO_A5JL88_ORYLA_14759	1506	122	303	3.97908	9.26568	1.21946	Up	1.51956e-16	9.98024e-16
ECO_srf_05481	1173	60	149	2.51247	5.8499	1.2193	Up	7.56334e-09	3.17425e-08
ECO_NA_13336	534	29	72	2.6675	6.20942	1.21897	Up	6.31664e-05	0.000180169
ECO_NA_00919	795	27	67	1.66819	3.88121	1.21823	Up	0.000115575	0.000318921
ECO_SYNRG_22035	4203	344	852	4.02019	9.33555	1.21547	Up	1.87595e-43	2.33588e-42
ECO_habp2_01094	1236	22045	54561	876.071	2032.94	1.21444	Up	0	0
ECO_NA_06558	6516	1088	2688	8.20154	18.998	1.21188	Up	1.33995e-132	3.47099e-131
ECO_ANKH_09263	1491	34	84	1.12008	2.59455	1.21188	Up	1.66349e-05	5.10527e-05
ECO_dcxr_16793	666	173	427	12.7591	29.5266	1.21049	Up	1.88911e-22	1.53639e-21
ECO_NA_11757	1488	156	385	5.14955	11.9156	1.21034	Up	2.16968e-20	1.65499e-19
ECO_COX4I2_08874	537	1218	3005	111.409	257.709	1.20988	Up	1.26231e-147	3.53897e-146
ECO_CDC14B_10341	1518	182	449	5.88908	13.6218	1.2098	Up	1.65782e-23	1.3896e-22
ECO_NHP2L1_02214	387	58	143	7.36147	17.0171	1.20892	Up	1.89261e-08	7.71532e-08
ECO_RHOB_12253	591	432	1065	35.9041	82.9893	1.20878	Up	1.96237e-53	2.82091e-52
ECO_NA_14511	4344	183	451	2.06923	4.78131	1.20831	Up	1.46088e-23	1.22794e-22
ECO_NA_12352	1368	104	256	3.73418	8.61814	1.20659	Up	5.38772e-14	3.144e-13
ECO_UGT2A1_03080	1599	72	177	2.21173	5.09782	1.20471	Up	4.33688e-10	1.99547e-09
ECO_NA_13733	3972	577	1418	7.13533	16.4409	1.20424	Up	3.78036e-70	6.69817e-69
ECO_dbp2_10782	1095	282	693	12.6498	29.146	1.20419	Up	3.67484e-35	3.98973e-34
ECO_AS3MT_22272	1074	456	1120	20.8549	48.0257	1.20342	Up	1.00784e-55	1.50012e-54
ECO_BLVRB_19449	624	147	361	11.5713	26.643	1.20321	Up	4.74428e-19	3.4387e-18
ECO_unknown_09430	210	51	125	11.9289	27.4126	1.20039	Up	1.75272e-07	6.59965e-07
ECO_LDHD_14678	1431	69	169	2.36841	5.43885	1.19938	Up	1.22784e-09	5.48728e-09
ECO_TPST1_01350	1098	491	1202	21.9648	50.4153	1.19867	Up	2.59174e-59	4.00632e-58
ECO_unknown_13537	1548	45	110	1.42787	3.27251	1.19653	Up	1.03333e-06	3.59338e-06
ECO_WDYHV1_18974	633	27	66	2.09511	4.80176	1.19653	Up	0.00016181	0.000436433
ECO_NA_22552	1119	46	112	2.01918	4.60944	1.19082	Up	9.05316e-07	3.17696e-06
ECO_TMPRSS6_21660	2046	2262	5502	54.3044	123.844	1.18938	Up	1.67086e-261	6.79445e-260
ECO_SLC25A48_11928	759	125	304	8.08939	18.4456	1.18917	Up	5.23288e-16	3.36346e-15
ECO_MTHFD2_17556	1017	133	323	6.4236	14.6265	1.18713	Up	7.12514e-17	4.74003e-16
ECO_SLCO2B1_04053	1569	273	663	8.54648	19.4603	1.18713	Up	5.37786e-33	5.61905e-32
ECO_RNF43_05658	1422	56	136	1.93435	4.40453	1.18713	Up	6.55398e-08	2.55191e-07
ECO_NA_17189	1335	344	835	12.6568	28.8048	1.18639	Up	4.38222e-41	5.24327e-40
ECO_NA_12529	537	47	114	4.29904	9.77666	1.18533	Up	7.92824e-07	2.80071e-06
ECO_COG1_04109	2976	455	1102	7.50976	17.0533	1.18321	Up	1.88261e-53	2.71056e-52
ECO_rest_11948	2958	350	847	5.81189	13.187	1.18203	Up	2.03282e-41	2.44847e-40
ECO_NA_03570	1989	136	328	3.35855	7.5945	1.17712	Up	6.64878e-17	4.42639e-16
ECO_NA_06370	618	497	1197	39.5017	89.2001	1.17513	Up	2.66562e-57	4.04095e-56
ECO_tnfsf11_19553	804	86	207	5.254	11.857	1.17425	Up	3.66804e-11	1.81542e-10
ECO_NA_08843	678	12729	30623	922.173	2080.07	1.17352	Up	0	0
ECO_NA_05248	1182	610	1467	25.349	57.1574	1.17301	Up	1.2547e-69	2.19938e-68
ECO_SELENBP1_17434	1365	10602	25495	381.507	860.166	1.1729	Up	0	0
ECO_NA_14966	3570	484	1163	6.65924	15.0028	1.1718	Up	1.76352e-55	2.61415e-54
ECO_NA_15224	1383	82	197	2.91232	6.56	1.17153	Up	1.17616e-10	5.63126e-10
ECO_RPUSD2_10918	1554	35	84	1.10628	2.48936	1.17006	Up	2.81608e-05	8.39569e-05
ECO_mpdu1b_04258	360	30	72	4.09323	9.21064	1.17006	Up	0.000107398	0.000297176
ECO_RELT_16973	1107	105	252	4.65896	10.4837	1.17006	Up	3.25696e-13	1.82226e-12
ECO_LETM2_19945	1290	217	520	8.26262	18.5641	1.16784	Up	1.35165e-25	1.19452e-24
ECO_NA_20883	1374	150	359	5.36231	12.0328	1.16605	Up	4.14666e-18	2.88842e-17
ECO_NA_00870	1020	51	122	2.45594	5.50832	1.16534	Up	4.6459e-07	1.68201e-06
ECO_NA_07979	2352	216	516	4.51091	10.1035	1.16337	Up	2.88808e-25	2.53251e-24
ECO_NA_03315	3129	759	1812	11.9147	26.6694	1.16244	Up	2.253e-84	4.42151e-83
ECO_MIB2_18443	2778	2021	4824	35.734	79.9714	1.16219	Up	2.53086e-221	9.21264e-220
ECO_maff_17620	393	44	105	5.49931	12.3043	1.16184	Up	3.13642e-06	1.03714e-05
ECO_NA_17666	798	122	291	7.50939	16.7938	1.16116	Up	7.17524e-15	4.38851e-14
ECO_NCOR2_05618	6291	490	1168	3.82582	8.55033	1.16021	Up	7.27876e-55	1.06844e-53
ECO_EFNB1_13531	900	228	543	12.4434	27.7854	1.15894	Up	2.35642e-26	2.12726e-25
ECO_NA_06425	5082	1560	3715	15.0778	33.6654	1.15884	Up	3.89688e-170	1.2027e-168
ECO_NA_05785	2373	125	297	2.58738	5.76393	1.15556	Up	4.83346e-15	2.97742e-14
ECO_hcfc1b_18399	5187	32	76	0.303027	0.674772	1.15495	Up	8.15144e-05	0.000229172
ECO_WSB1_22743	1245	767	1820	30.2603	67.3228	1.15367	Up	9.6341e-84	1.88047e-82
ECO_PRSS50_06444	1680	70	166	2.04662	4.5505	1.15278	Up	5.36494e-09	2.28076e-08
ECO_ERN1_17787	2793	474	1124	8.33595	18.5334	1.15271	Up	2.4497e-52	3.47715e-51
ECO_CR381544.1_14394	345	46	109	6.54917	14.5501	1.15165	Up	2.39068e-06	8.01704e-06
ECO_NA_01886	1929	195	462	4.96535	11.0298	1.15144	Up	1.92955e-22	1.56787e-21
ECO_OAF_16587	822	679	1608	40.5738	90.0895	1.15081	Up	6.46226e-74	1.18453e-72
ECO_ADCY3_18133	3036	123	291	1.98999	4.41419	1.14939	Up	1.17899e-14	7.12406e-14
ECO_TTC38_06715	1290	255	602	9.70953	21.4915	1.14629	Up	1.44253e-28	1.38316e-27
ECO_PRSS23_07601	1218	67	158	2.70194	5.97406	1.14472	Up	1.51063e-08	6.19733e-08
ECO_C1K302_ORYLA_11146	1938	568	1339	14.396	31.819	1.14422	Up	2.64832e-61	4.2091e-60
ECO_FN3KRP_16259	930	129	304	6.81325	15.054	1.14373	Up	3.89326e-15	2.40729e-14
ECO_ATL2_14181	1725	101	238	2.87594	6.35401	1.14363	Up	3.66776e-12	1.92448e-11
ECO_ERBB2IP_20297	3912	345	812	4.3318	9.5591	1.14191	Up	9.73832e-38	1.10235e-36
ECO_NA_04881	2103	68	160	1.58824	3.50381	1.14149	Up	1.32007e-08	5.43778e-08
ECO_SPP2_09937	573	88937	209246	7623.87	16817.5	1.14137	Up	0	0
ECO_NFIC_03738	1482	88	207	2.91664	6.43253	1.14108	Up	9.97118e-11	4.79185e-10
ECO_NA_05938	996	44	103	2.16991	4.76253	1.1341	Up	5.94496e-06	1.9099e-05
ECO_RASIP1_00124	2868	262	613	4.48714	9.84331	1.13335	Up	1.4478e-28	1.38747e-27
ECO_CDK2AP2_20180	486	104	243	10.511	23.0266	1.1314	Up	3.35226e-12	1.76252e-11
ECO_NA_07370	1194	107	250	4.40177	9.64263	1.13134	Up	1.64348e-12	8.80765e-12
ECO_KYNU_21730	1404	403	941	14.0989	30.8661	1.13044	Up	8.5408e-43	1.04972e-41
ECO_MDM2_02836	1551	457	1067	14.4728	31.682	1.13032	Up	2.749e-48	3.6902e-47
ECO_gch1_11994	1050	625	1459	29.2374	63.992	1.13008	Up	2.33664e-65	3.91355e-64
ECO_TMEM220_07898	516	57	133	5.42591	11.8703	1.12942	Up	2.8296e-07	1.04411e-06
ECO_ASPM_04985	8586	45	105	0.257436	0.563194	1.12942	Up	5.17906e-06	1.67487e-05
ECO_NA_15059	939	337	786	17.6284	38.5493	1.12881	Up	6.06412e-36	6.68015e-35
ECO_AMDHD1_20330	1305	1410	3288	53.0709	116.033	1.12854	Up	1.24948e-144	3.46002e-143
ECO_SMOX_03998	1668	112	261	3.29814	7.20617	1.12758	Up	6.16266e-13	3.39021e-12
ECO_MLXIPL_05650	2367	843	1964	17.4935	38.2123	1.12722	Up	5.32654e-87	1.07214e-85
ECO_NA_17249	924	195	454	10.366	22.6279	1.12624	Up	2.29418e-21	1.80328e-20
ECO_NA_22250	2013	278	647	6.78342	14.802	1.12571	Up	9.39286e-30	9.21174e-29
ECO_GPATCH4_11695	1395	34	79	1.19716	2.60803	1.12334	Up	8.50496e-05	0.000238517
ECO_FBXO31_06608	1611	241	559	7.348	15.98	1.12084	Up	9.32312e-26	8.25142e-25
ECO_NA_18657	1515	854	1980	27.6881	60.1883	1.12022	Up	7.71916e-87	1.55027e-85
ECO_NA_17435	3690	157	364	2.08988	4.54292	1.1202	Up	2.69524e-17	1.82325e-16
ECO_NA_21932	3381	66	153	0.958841	2.08404	1.12002	Up	4.4271e-08	1.75019e-07
ECO_NA_09967	3510	446	1033	6.24131	13.5535	1.11875	Up	4.58696e-46	5.93674e-45
ECO_SDC4_09009	630	468	1082	36.4883	79.0945	1.11615	Up	5.39638e-48	7.20648e-47
ECO_NA_18113	552	45	104	4.00425	8.67669	1.11561	Up	7.0942e-06	2.2602e-05
ECO_NA_15830	1128	161	372	7.01075	15.1878	1.11527	Up	1.5755e-17	1.0722e-16
ECO_TCP11L2_07288	1587	426	984	13.185	28.5547	1.11483	Up	1.00706e-43	1.26267e-42
ECO_tp53_22722	1143	465	1074	19.9827	43.2731	1.11472	Up	1.47476e-47	1.95498e-46
ECO_NA_22914	1065	42	97	1.93708	4.19452	1.11462	Up	1.47466e-05	4.55441e-05
ECO_hopx_08229	432	153	353	17.3962	37.6314	1.11316	Up	1.15405e-16	7.61008e-16
ECO_HSF1_18972	1497	228	526	7.48102	16.1817	1.11306	Up	4.46626e-24	3.8181e-23
ECO_slain2_18882	1830	75	173	2.01307	4.35366	1.11284	Up	6.96306e-09	2.93528e-08
ECO_itga3a_13621	3147	62	143	0.967704	2.09266	1.1127	Up	1.42525e-07	5.39587e-07
ECO_n4bp1_04660	2820	135	311	2.35143	5.07892	1.11098	Up	8.14514e-15	4.96826e-14
ECO_FEM1C_12646	1857	166	382	4.3908	9.47352	1.10942	Up	8.03996e-18	5.54263e-17
ECO_ARHGEF9_13536	1554	40	92	1.26432	2.72644	1.10866	Up	2.6701e-05	7.98157e-05
ECO_NA_18907	324	60	138	9.09607	19.6153	1.10866	Up	2.55866e-07	9.48206e-07
ECO_DUS2L_05543	1455	60	138	2.02552	4.36793	1.10866	Up	2.55866e-07	9.48012e-07
ECO_PCDH12_11964	3171	396	910	6.13404	13.2162	1.10739	Up	3.8023e-40	4.4811e-39
ECO_NA_14038	1794	34	78	0.930903	2.00231	1.10497	Up	0.0001167	0.00032183
ECO_CDO1_08201	606	3682	8446	298.441	641.857	1.1048	Up	0	0
ECO_ASPA_02801	864	126	289	7.16316	15.4044	1.10467	Up	9.30778e-14	5.35197e-13
ECO_NA_20805	846	128	293	7.43169	15.9499	1.10178	Up	7.09534e-14	4.10729e-13
ECO_SLC13A2_15178	1641	3808	8709	113.982	244.41	1.1005	Up	0	0
ECO_FAM43A_14474	1041	77	176	3.63319	7.78613	1.09967	Up	7.19508e-09	3.02885e-08
ECO_RNF10_02979	2373	2330	5323	48.2287	103.304	1.09894	Up	3.239e-223	1.18621e-221
ECO_NA_06028	2433	46	105	0.928674	1.9875	1.09771	Up	8.42364e-06	2.6701e-05
ECO_zfpm1_06867	3819	696	1588	8.95174	19.1496	1.09708	Up	9.39704e-68	1.61584e-66
ECO_ZNF217_21215	2703	32	73	0.581503	1.24376	1.09685	Up	0.00021251	0.000564411
ECO_tbt-bp1_05911	642	45138	102749	3453.46	7370.59	1.09374	Up	0	0
ECO_ADAM23_15270	2352	138	314	2.88197	6.14826	1.09312	Up	1.34636e-14	8.10822e-14
ECO_NA_20289	1005	488	1110	23.8507	50.8647	1.09263	Up	1.3715e-47	1.82076e-46
ECO_CABZ01020840.1_17911	1005	104	236	5.08294	10.8145	1.08923	Up	2.8559e-11	1.4244e-10
ECO_NA_09545	1161	113	256	4.78073	10.1547	1.08685	Up	4.55112e-12	2.37281e-11
ECO_NA_12115	2940	820	1857	13.6998	29.0887	1.0863	Up	1.06172e-77	1.99681e-76
ECO_NA_05686	1152	667	1509	28.4394	60.3249	1.08486	Up	2.3958e-63	3.91459e-62
ECO_NA_13348	4440	1012	2288	11.1955	23.7319	1.0839	Up	5.73146e-95	1.20048e-93
ECO_rab40b_18159	858	337	761	19.2926	40.8467	1.08217	Up	1.1374e-32	1.17954e-31
ECO_TP53INP1_09797	753	140	316	9.13231	19.3264	1.08152	Up	1.86733e-14	1.11527e-13
ECO_NA_18482	1794	39	88	1.0678	2.25902	1.08106	Up	5.72796e-05	0.00016426
ECO_DLC1_20173	3504	511	1153	7.16316	15.1539	1.08102	Up	1.50492e-48	2.02923e-47
ECO_DDAH2_00385	873	87	196	4.895	10.3396	1.07879	Up	1.81015e-09	7.9947e-09
ECO_PEBP1_02350	564	777	1750	67.669	142.896	1.07839	Up	1.73641e-72	3.15719e-71
ECO_CRAT_01331	1860	262	590	6.91888	14.6083	1.07817	Up	1.50439e-25	1.32821e-24
ECO_rhoad_14780	582	402	905	33.9274	71.6119	1.07775	Up	2.70998e-38	3.09871e-37
ECO_NFATC3_22584	3303	251	565	3.73261	7.87771	1.07759	Up	1.63237e-24	1.40613e-23
ECO_NA_09948	3531	68	153	0.94593	1.99551	1.07695	Up	1.14377e-07	4.37053e-07
ECO_DCUN1D5_19470	513	69	155	6.60662	13.9147	1.07463	Up	9.94762e-08	3.81974e-07
ECO_IRF2BP2_10753	1518	382	858	12.3606	26.0301	1.07443	Up	3.21946e-36	3.57267e-35
ECO_DAPK1_03278	4068	82	184	0.990104	2.08304	1.07304	Up	6.60226e-09	2.78839e-08
ECO_HNRNPUL2_13679	1986	37	83	0.915104	1.92468	1.07261	Up	0.000103755	0.000287933
ECO_NA_13587	288	285	639	48.6071	102.181	1.07188	Up	2.71346e-27	2.51884e-26
ECO_F5_12447	5871	24907	55818	208.381	437.847	1.07121	Up	0	0
ECO_NA_19468	1905	291	652	7.50319	15.762	1.07088	Up	8.92774e-28	8.36483e-27
ECO_NA_17902	1146	729	1631	31.2457	65.5434	1.06879	Up	9.89114e-67	1.68794e-65
ECO_NA_16858	2124	55	123	1.27191	2.66692	1.06818	Up	2.37238e-06	7.95715e-06
ECO_NA_10252	939	34	76	1.77853	3.72742	1.06749	Up	0.000217428	0.000576794
ECO_TRIM28_15040	3261	64	143	0.964	2.01951	1.0669	Up	3.65762e-07	1.33492e-06
ECO_LRRC58_21345	1059	1894	4230	87.848	183.952	1.06625	Up	2.11936e-169	6.50766e-168
ECO_ABCC5_09067	4317	1610	3593	18.3186	38.3297	1.06515	Up	5.93474e-144	1.63092e-142
ECO_NA_21157	1287	74	165	2.82424	5.90426	1.0639	Up	4.9451e-08	1.94815e-07
ECO_HIVEP1_06877	7830	666	1485	4.17792	8.73423	1.0639	Up	1.77011e-60	2.78392e-59
ECO_SMPD1_10174	1881	593	1322	15.4851	32.367	1.06364	Up	5.1505e-54	7.48128e-53
ECO_NA_18084	4386	4236	9438	47.4389	99.0994	1.0628	Up	0	0
ECO_FICD_17518	1353	75	167	2.72277	5.68432	1.06191	Up	4.29918e-08	1.70223e-07
ECO_LOC100302441_11782	3525	2138	4756	29.7918	62.1359	1.06051	Up	1.43958e-188	4.77788e-187
ECO_RRAD_05705	897	116	258	6.35204	13.2461	1.06027	Up	9.91652e-12	5.07491e-11
ECO_GDE1_15962	1005	54	120	2.63922	5.49889	1.05903	Up	3.6939e-06	1.21019e-05
ECO_NA_07305	630	55	122	4.28815	8.91824	1.0564	Up	3.20536e-06	1.05936e-05
ECO_gstt1b_01690	726	794	1758	53.7195	111.517	1.05375	Up	3.44262e-70	6.10575e-69
ECO_osbpl9_03634	2226	584	1293	12.8865	26.7506	1.05371	Up	4.30266e-52	6.08336e-51
ECO_REEP3_13482	786	117	259	7.31158	15.1753	1.05347	Up	1.15892e-11	5.9108e-11
ECO_FAM38A_15344	7359	512	1133	3.41742	7.0904	1.05296	Up	8.24004e-46	1.06267e-44
ECO_KLF4_07534	1416	33	73	1.14472	2.37421	1.05246	Up	0.000341554	0.000881217
ECO_MPHOSPH10_05730	1962	151	334	3.78029	7.83984	1.05233	Up	1.34114e-14	8.07952e-14
ECO_tmem165_16829	912	90	199	4.84725	10.0489	1.0518	Up	2.91362e-09	1.26334e-08
ECO_ZC3H14_16235	1995	121	267	2.97914	6.16351	1.04886	Up	6.6483e-12	3.43743e-11
ECO_SPRY4_08302	1149	160	353	6.83987	14.1486	1.04862	Up	2.88528e-15	1.79201e-14
ECO_NA_16102	1452	235	518	7.94967	16.4294	1.04732	Up	1.18478e-21	9.39447e-21
ECO_NA_02457	834	897	1977	52.8292	109.169	1.04716	Up	6.3753e-78	1.20027e-76
ECO_CR936249.1_07234	1884	59	130	1.53822	3.17777	1.04675	Up	1.81661e-06	6.17567e-06
ECO_NA_19360	954	59	130	3.03775	6.27559	1.04675	Up	1.81661e-06	6.1745e-06
ECO_RASSF5_18344	2454	35	77	0.700553	1.44503	1.04453	Up	0.00025512	0.000669407
ECO_NA_08968	1716	111	244	3.17726	6.54836	1.04335	Up	6.43294e-11	3.13571e-10
ECO_PLEKHM1_07244	3165	71	156	1.10188	2.26992	1.04268	Up	1.83684e-07	6.90488e-07
ECO_atxn2l_02702	2838	415	911	7.18263	14.7831	1.04137	Up	1.56485e-36	1.74296e-35
ECO_nolc1_11457	375	41	90	5.37032	11.0528	1.04133	Up	7.89468e-05	0.000222334
ECO_KEAP1_19710	1878	411	902	10.7496	22.1193	1.04102	Up	3.61276e-36	4.00666e-35
ECO_NA_11515	2880	2773	6085	47.2939	97.3034	1.04084	Up	1.68961e-233	6.36865e-232
ECO_naglu_20225	2256	94	206	2.04662	4.20521	1.03894	Up	2.23134e-09	9.78549e-09
ECO_NA_14353	843	37	81	2.15587	4.42504	1.03742	Up	0.000190581	0.000508489
ECO_SDCBP2_08870	624	447	978	35.1861	72.1795	1.03659	Up	8.16286e-39	9.40526e-38
ECO_NA_22356	1572	112	245	3.49956	7.1775	1.03631	Up	7.48572e-11	3.62929e-10
ECO_NA_21998	3366	80	175	1.16741	2.39433	1.03631	Up	3.8433e-08	1.52675e-07
ECO_CFI_08116	1812	10497	22936	284.547	582.934	1.03466	Up	0	0
ECO_NA_16919	726	98	214	6.63036	13.5749	1.03378	Up	1.27273e-09	5.68228e-09
ECO_ARL5A_15557	582	93	203	7.84888	16.0632	1.0332	Up	3.43684e-09	1.48237e-08
ECO_NA_20140	945	197	430	10.2396	20.9554	1.03317	Up	7.21278e-18	4.98762e-17
ECO_NA_06707	3210	171	373	2.61661	5.35135	1.03221	Up	1.12064e-15	7.11182e-15
ECO_dbp1_12690	954	145	316	7.46565	15.2545	1.0309	Up	1.76097e-13	9.98252e-13
ECO_YOD1_12967	909	56	122	3.02602	6.18096	1.03041	Up	5.0349e-06	1.63088e-05
ECO_NA_22890	966	740	1612	37.6272	76.8507	1.03028	Up	3.04426e-62	4.90313e-61
ECO_NAPSA_09393	1194	174	379	7.15802	14.6182	1.03014	Up	7.38634e-16	4.71405e-15
ECO_SLC38A4_10750	1644	11949	26006	357.008	728.503	1.02898	Up	0	0
ECO_NA_04837	696	619	1347	43.6847	89.1288	1.02876	Up	3.51522e-52	4.97393e-51
ECO_NA_21797	1008	76	165	3.7034	7.53847	1.02542	Up	1.21272e-07	4.62422e-07
ECO_TRDMT1_21139	1116	41	89	1.80454	3.6727	1.02521	Up	0.000106402	0.000294826
ECO_dcp2_17176	882	88	191	4.90074	9.97297	1.02502	Up	1.24245e-08	5.13093e-08
ECO_MGAT5_16456	2148	88	191	2.01232	4.09505	1.02502	Up	1.24245e-08	5.12976e-08
ECO_SAMD4B_22006	2016	323	701	7.86973	16.0135	1.02491	Up	8.47032e-28	7.95276e-27
ECO_NA_07419	837	370	803	21.7132	44.1825	1.0249	Up	1.31935e-31	1.33675e-30
ECO_NA_09439	2055	517	1122	12.3574	25.1444	1.02486	Up	1.71173e-43	2.13435e-42
ECO_c6ast3_10311	702	83	180	5.80749	11.8085	1.02384	Up	3.36546e-08	1.34403e-07
ECO_FAM82A2_11986	1431	119	258	4.08465	8.30309	1.02344	Up	3.74966e-11	1.85378e-10
ECO_fam134a_09943	1749	1193	2585	33.5041	68.0661	1.0226	Up	1.60952e-97	3.43904e-96
ECO_flrt3_21078	1794	60	130	1.64277	3.33719	1.0225	Up	2.83952e-06	9.43632e-06
ECO_NA_12191	1614	55	119	1.67381	3.3955	1.02048	Up	7.7941e-06	2.4762e-05
ECO_PHLPP2_10968	3423	92	199	1.32017	2.67736	1.02009	Up	7.06184e-09	2.97553e-08
ECO_ZHX1_20867	2805	92	199	1.61103	3.26723	1.02009	Up	7.06184e-09	2.97623e-08
ECO_IGSF3_22853	3528	37	80	0.515135	1.04429	1.0195	Up	0.00025697	0.000673968
ECO_rbp2b_08050	810	803	1735	48.6943	98.6448	1.01849	Up	1.22729e-65	2.06704e-64
ECO_STX5_13675	1008	175	378	8.52757	17.27	1.01806	Up	1.51555e-15	9.54755e-15
ECO_NA_06489	2388	1696	3662	34.885	70.6226	1.01752	Up	3.03644e-136	8.03855e-135
ECO_zbtb20_06261	2319	126	272	2.66881	5.40167	1.01721	Up	1.40456e-11	7.12743e-11
ECO_HAL_15716	1926	3850	8309	98.1866	198.679	1.01684	Up	2e-306	9.16497e-305
ECO_LLGL1_03893	3276	2044	4411	30.6468	62.0088	1.01674	Up	1.68781e-163	5.03692e-162
ECO_NA_01755	1497	128	276	4.19987	8.49077	1.01555	Up	1.06084e-11	5.41826e-11
ECO_NA_19689	543	3767	8121	340.756	688.763	1.01527	Up	1.43029e-298	6.39203e-297
ECO_NA_19461	825	161	347	9.58561	19.3703	1.0149	Up	2.51264e-14	1.49082e-13
ECO_NA_17096	2574	230	495	4.38901	8.85639	1.01282	Up	9.79952e-20	7.30212e-19
ECO_CABZ01014863.1_19585	1950	99	213	2.49372	5.03043	1.01238	Up	2.62658e-09	1.14382e-08
ECO_ZBTB37_09093	1542	40	86	1.27416	2.56847	1.01136	Up	0.000165502	0.000445392
ECO_limch1_08254	4686	315	677	3.30184	6.65344	1.01083	Up	2.4682e-26	2.22705e-25
ECO_NA_06664	699	255	548	17.9189	36.1047	1.0107	Up	1.29741e-21	1.02785e-20
ECO_NA_20105	3849	521	1118	6.64871	13.3768	1.00859	Up	2.90446e-42	3.54324e-41
ECO_SHROOM1_06860	522	117	251	11.0094	22.1444	1.00821	Up	1.17123e-10	5.60915e-10
ECO_NA_21760	450	1085	2326	118.431	238.044	1.00718	Up	8.17662e-86	1.62051e-84
ECO_NA_21784	1677	665	1425	19.4776	39.1329	1.00656	Up	3.19806e-53	4.58626e-52
ECO_ABL1_14513	3279	194	415	2.90608	5.82863	1.00408	Up	1.41681e-16	9.31893e-16
ECO_COX15_21872	1158	108	231	4.58103	9.18678	1.00389	Up	7.36216e-10	3.33393e-09
ECO_PNRC2_20693	468	339	725	35.5796	71.3431	1.00372	Up	8.81332e-28	8.26192e-27
ECO_RORB_01285	1428	65	139	2.2358	4.48277	1.0036	Up	1.85232e-06	6.28286e-06
ECO_PGLS_16301	762	159	340	10.2492	20.5487	1.00353	Up	7.77406e-14	4.4901e-13
ECO_DYRK1B_02740	1851	301	643	7.98744	15.998	1.00208	Up	9.29888e-25	8.08335e-24
ECO_TSPAN6_22084	735	493	1052	32.9464	65.9156	1.0005	Up	2.29414e-39	2.67749e-38
ECO_MDK_19039	432	367	0	41.7282	0.001	-15.3487	Down	1.94655e-116	4.61219e-115
ECO_unknown_18918	441	172	0	19.1574	0.001	-14.2256	Down	5.79282e-55	8.53094e-54
ECO_NA_17674	2505	696	0	13.6474	0.001	-13.7363	Down	3.73444e-220	1.35121e-218
ECO_SQLE_15529	1716	304	0	8.7017	0.001	-13.0871	Down	1.41246e-96	2.99318e-95
ECO_NA_07247	324	42	0	6.36725	0.001	-12.6365	Down	5.56298e-14	3.24522e-13
ECO_NA_01664	270	19	0	3.45651	0.001	-11.7551	Down	9.9093e-07	3.45724e-06
ECO_NA_08780	627	43	0	3.36859	0.001	-11.7179	Down	2.6919e-14	1.59299e-13
ECO_tox_15763	588	33	0	2.75667	0.001	-11.4287	Down	3.8243e-11	1.88861e-10
ECO_NA_18798	435	19	0	2.14542	0.001	-11.067	Down	9.9093e-07	3.45791e-06
ECO_NA_09209	1080	45	0	2.04662	0.001	-10.999	Down	6.30318e-15	3.86038e-14
ECO_NA_10371	1338	55	0	2.01908	0.001	-10.9795	Down	4.43676e-18	3.08931e-17
ECO_TMEM203_23033	417	17	0	2.00245	0.001	-10.9675	Down	4.23196e-06	1.37871e-05
ECO_TMED6_11236	705	26	0	1.81147	0.001	-10.8229	Down	6.15598e-09	2.60662e-08
ECO_NA_11177	645	23	0	1.75152	0.001	-10.7744	Down	5.43308e-08	2.13063e-07
ECO_l3mbtl1a_01477	1683	59	0	1.72193	0.001	-10.7498	Down	2.43258e-19	1.7861e-18
ECO_OSR2_15547	828	29	0	1.72034	0.001	-10.7485	Down	6.97508e-10	3.1642e-09
ECO_NA_20113	1206	41	0	1.66988	0.001	-10.7055	Down	1.14963e-13	6.57684e-13
ECO_fstl1a_06869	831	28	0	1.65503	0.001	-10.6926	Down	1.44145e-09	6.41491e-09
ECO_NA_01287	480	16	0	1.63729	0.001	-10.6771	Down	8.74562e-06	2.76198e-05
ECO_NA_20784	843	26	0	1.51493	0.001	-10.565	Down	6.15598e-09	2.60601e-08
ECO_glis1a_12308	495	15	0	1.48845	0.001	-10.5396	Down	1.80734e-05	5.51768e-05
ECO_NA_03804	666	20	0	1.47504	0.001	-10.5265	Down	4.79506e-07	1.73115e-06
ECO_NA_08748	537	16	0	1.4635	0.001	-10.5152	Down	8.74562e-06	2.76391e-05
ECO_DCAF15_22218	678	19	0	1.37649	0.001	-10.4268	Down	9.9093e-07	3.45658e-06
ECO_NA_11773	1584	43	0	1.3334	0.001	-10.3809	Down	2.6919e-14	1.59352e-13
ECO_NA_21106	816	21	0	1.26409	0.001	-10.3039	Down	2.3203e-07	8.62174e-07
ECO_NA_19125	507	13	0	1.25946	0.001	-10.2986	Down	7.7186e-05	0.000217885
ECO_CABZ01081749.1_07359	744	18	0	1.18836	0.001	-10.2148	Down	2.04782e-06	6.90575e-06
ECO_NA_01436	585	14	0	1.17549	0.001	-10.199	Down	3.735e-05	0.000109633
ECO_NA_03308	723	17	0	1.15494	0.001	-10.1736	Down	4.23196e-06	1.37921e-05
ECO_NA_09039	1566	36	0	1.12917	0.001	-10.141	Down	4.33314e-12	2.26178e-11
ECO_GREM2_00204	579	13	0	1.10284	0.001	-10.107	Down	7.7186e-05	0.000217749
ECO_NA_02919	2067	46	0	1.09311	0.001	-10.0942	Down	3.05008e-15	1.89046e-14
ECO_ANKRD39_06982	549	12	0	1.07363	0.001	-10.0683	Down	0.00015951	0.000430744
ECO_CYP51A1_06319	1494	1913	2	62.8944	0.0616509	-9.99459	Down	0	0
ECO_illr4_15135	963	20	0	1.02012	0.001	-9.99452	Down	4.79506e-07	1.73184e-06
ECO_unknown_07255	633	13	0	1.00876	0.001	-9.97837	Down	7.7186e-05	0.000217817
ECO_NA_19904	684	14	0	1.00536	0.001	-9.97349	Down	3.735e-05	0.000109491
ECO_CABZ01043013.1_16512	804	16	0	0.977489	0.001	-9.93294	Down	8.74562e-06	2.76294e-05
ECO_NA_17524	627	12	0	0.940073	0.001	-9.87663	Down	0.00015951	0.000430938
ECO_TCEANC2_01006	630	12	0	0.935596	0.001	-9.86974	Down	0.00015951	0.000431131
ECO_NA_18023	1068	20	0	0.919828	0.001	-9.84522	Down	4.79506e-07	1.7308e-06
ECO_GZMA_11006	750	14	0	0.916884	0.001	-9.8406	Down	3.735e-05	0.000109526
ECO_NA_20801	858	16	0	0.915968	0.001	-9.83915	Down	8.74562e-06	2.76343e-05
ECO_SENP5_20899	753	14	0	0.913231	0.001	-9.83484	Down	3.735e-05	0.000109651
ECO_ARL13A_22090	1245	23	0	0.907416	0.001	-9.82562	Down	5.43308e-08	2.13109e-07
ECO_NA_02329	729	13	0	0.875918	0.001	-9.77465	Down	7.7186e-05	0.000217919
ECO_MFSD2B_02784	1812	29	0	0.786118	0.001	-9.6186	Down	6.97508e-10	3.16499e-09
ECO_ETV7_14807	1149	18	0	0.769485	0.001	-9.58775	Down	2.04782e-06	6.90317e-06
ECO_RDH12_11175	1089	710	1	32.0242	0.0422894	-9.56465	Down	5.30304e-222	1.93427e-220
ECO_NRM_00380	825	12	0	0.714455	0.001	-9.4807	Down	0.00015951	0.000431325
ECO_PI15_14371	774	11	0	0.698071	0.001	-9.44723	Down	0.000329638	0.000852667
ECO_NA_03160	1251	16	0	0.628218	0.001	-9.29512	Down	8.74562e-06	2.76439e-05
ECO_NA_13890	1110	14	0	0.619516	0.001	-9.275	Down	3.735e-05	0.000109544
ECO_MGAT5B_03848	2067	26	0	0.617847	0.001	-9.2711	Down	6.15598e-09	2.60723e-08
ECO_AL928852.1_10176	885	11	0	0.610516	0.001	-9.25389	Down	0.000329638	0.000852056
ECO_NA_11586	1395	17	0	0.59858	0.001	-9.2254	Down	4.23196e-06	1.37846e-05
ECO_NA_22187	999	12	0	0.590016	0.001	-9.20461	Down	0.00015951	0.000431196
ECO_FBXL12_04811	1278	15	0	0.576512	0.001	-9.17121	Down	1.80734e-05	5.51675e-05
ECO_NA_09987	1116	13	0	0.572172	0.001	-9.16031	Down	7.7186e-05	0.000217851
ECO_HPD_01308	1206	14	0	0.570202	0.001	-9.15533	Down	3.735e-05	0.000109562
ECO_NA_12332	972	11	0	0.555871	0.001	-9.11861	Down	0.000329638	0.000853033
ECO_NA_15720	1239	14	0	0.555015	0.001	-9.11638	Down	3.735e-05	0.00010958
ECO_NA_14166	6315	71	0	0.552246	0.001	-9.10917	Down	4.00936e-23	3.3359e-22
ECO_unknown_17568	1158	13	0	0.55142	0.001	-9.10701	Down	7.7186e-05	0.000217783
ECO_tmem194a_08692	1083	12	0	0.544253	0.001	-9.08813	Down	0.00015951	0.000430809
ECO_ccdc149b_00409	1590	17	0	0.52517	0.001	-9.03664	Down	4.23196e-06	1.37896e-05
ECO_Q8UUN0_ORYLA_13181	1029	11	0	0.525079	0.001	-9.03639	Down	0.000329638	0.0008523
ECO_htra1a_00188	1323	14	0	0.519776	0.001	-9.02175	Down	3.735e-05	0.000109473
ECO_NA_22654	1149	12	0	0.51299	0.001	-9.00279	Down	0.00015951	0.000431002
ECO_NA_07893	1203	12	0	0.489963	0.001	-8.93653	Down	0.00015951	0.00043126
ECO_NA_14604	1314	13	0	0.485955	0.001	-8.92468	Down	7.7186e-05	0.000217715
ECO_GCDH_08165	1323	13	0	0.482649	0.001	-8.91483	Down	7.7186e-05	0.000217681
ECO_NA_20045	1854	18	0	0.476882	0.001	-8.89749	Down	2.04782e-06	6.90704e-06
ECO_RFX4_06586	1983	19	0	0.470629	0.001	-8.87845	Down	9.9093e-07	3.45524e-06
ECO_NA_09924	2139	20	0	0.459269	0.001	-8.84319	Down	4.79506e-07	1.73254e-06
ECO_npr-c_11483	1413	13	0	0.451907	0.001	-8.81988	Down	7.7186e-05	0.000217613
ECO_EPX_15608	2184	20	0	0.449806	0.001	-8.81316	Down	4.79506e-07	1.73219e-06
ECO_NA_19584	1596	14	0	0.430867	0.001	-8.7511	Down	3.735e-05	0.000109615
ECO_NA_17406	1395	12	0	0.422527	0.001	-8.7229	Down	0.00015951	0.000430616
ECO_NA_17644	3729	32	0	0.421508	0.001	-8.71941	Down	7.90316e-11	3.82551e-10
ECO_NA_00482	1326	11	0	0.407471	0.001	-8.67055	Down	0.000329638	0.000853156
ECO_cpsf3_10900	2073	17	0	0.402807	0.001	-8.65395	Down	4.23196e-06	1.37946e-05
ECO_AL807798.3_15990	1371	11	0	0.394097	0.001	-8.62241	Down	0.000329638	0.000852545
ECO_TRIM36_12643	2244	18	0	0.394001	0.001	-8.62206	Down	2.04782e-06	6.90833e-06
ECO_SLIT3_07266	4263	33	0	0.38023	0.001	-8.57073	Down	3.8243e-11	1.88913e-10
ECO_otop2_20131	1743	12	0	0.338167	0.001	-8.40159	Down	0.00015951	0.000431454
ECO_NA_11337	2943	20	0	0.333801	0.001	-8.38284	Down	4.79506e-07	1.7315e-06
ECO_pdzd4_22920	3021	19	0	0.308923	0.001	-8.2711	Down	9.9093e-07	3.45591e-06
ECO_bcl11ba_03684	3420	21	0	0.301607	0.001	-8.23652	Down	2.3203e-07	8.62529e-07
ECO_NA_04322	2526	15	0	0.291679	0.001	-8.18824	Down	1.80734e-05	5.51581e-05
ECO_NA_21291	3036	18	0	0.291218	0.001	-8.18596	Down	2.04782e-06	6.90446e-06
ECO_NA_09648	3615	21	0	0.285337	0.001	-8.15653	Down	2.3203e-07	8.62351e-07
ECO_HCN1_07506	2832	16	0	0.277507	0.001	-8.11638	Down	8.74562e-06	2.76246e-05
ECO_bcr_02043	2508	14	0	0.274188	0.001	-8.09902	Down	3.735e-05	0.000109509
ECO_cep78_08202	2403	13	0	0.265728	0.001	-8.05381	Down	7.7186e-05	0.000217647
ECO_nsfa_11268	2283	12	0	0.25818	0.001	-8.01224	Down	0.00015951	0.00043139
ECO_NA_07250	2100	11	0	0.257289	0.001	-8.00725	Down	0.000329638	0.000852911
ECO_sall1a_19033	3483	18	0	0.253844	0.001	-7.9878	Down	2.04782e-06	6.90188e-06
ECO_spon1a_13421	2415	12	0	0.244069	0.001	-7.93114	Down	0.00015951	0.00043068
ECO_aldh18a1_06458	2322	11	0	0.23269	0.001	-7.86227	Down	0.000329638	0.000852423
ECO_LSS_01848	2016	645	3	15.7151	0.0685316	-7.84117	Down	2.79654e-197	9.59915e-196
ECO_NA_04479	2364	11	0	0.228556	0.001	-7.8364	Down	0.000329638	0.000852178
ECO_ATP2B2_03021	3774	14	0	0.182211	0.001	-7.50946	Down	3.735e-05	0.000109598
ECO_NA_21479	4008	14	0	0.171573	0.001	-7.42268	Down	3.735e-05	0.000109669
ECO_EBP_14784	675	915	6	66.5833	0.409362	-7.34564	Down	5.44114e-276	2.29532e-274
ECO_C13H10orf93_00686	3978	11	0	0.135824	0.001	-7.08559	Down	0.000329638	0.000852789
ECO_LAMA1_14349	5247	12	0	0.112336	0.001	-6.81167	Down	0.00015951	0.000430873
ECO_NA_20412	5256	12	0	0.112143	0.001	-6.8092	Down	0.00015951	0.000431067
ECO_NA_02303	396	2024	20	251.052	2.32592	-6.75404	Down	0	0
ECO_NA_08744	1038	1009	10	47.7465	0.443672	-6.74976	Down	3.44844e-298	1.53732e-296
ECO_NA_09795	7791	15	0	0.0945683	0.001	-6.56329	Down	1.80734e-05	5.51488e-05
ECO_GLS2_17377	1734	996	12	28.2136	0.318707	-6.46801	Down	7.81698e-291	3.45075e-289
ECO_NA_18818	294	76	1	12.6974	0.156644	-6.3409	Down	4.33362e-23	3.59906e-22
ECO_GPNMB_16108	1659	346	5	10.2442	0.138798	-6.20567	Down	1.31889e-100	2.86899e-99
ECO_PMVK_10678	603	275	4	22.4008	0.305494	-6.19626	Down	3.53294e-80	6.75712e-79
ECO_acaa2_19934	1167	9000	131	378.808	5.16964	-6.19526	Down	0	0
ECO_DHCR24_07849	1551	3433	51	108.72	1.51432	-6.1658	Down	0	0
ECO_TRIM69_14242	381	64	1	8.25093	0.120875	-6.09297	Down	2.22962e-19	1.63775e-18
ECO_SDF2L1_16761	1041	118	2	5.56774	0.0884788	-5.97562	Down	1.20103e-34	1.29615e-33
ECO_NA_12105	510	59	1	5.68237	0.0903004	-5.97562	Down	7.77608e-18	5.36891e-17
ECO_FAM115A_20780	2730	56	1	1.00757	0.0168693	-5.90033	Down	6.53052e-17	4.35247e-16
ECO_NA_21729	6339	54	1	0.418428	0.00726506	-5.84786	Down	2.69434e-16	1.75555e-15
ECO_sc4mol_14060	876	8700	168	487.824	8.83212	-5.78746	Down	0	0
ECO_NA_21324	2331	169	4	3.56117	0.0790274	-5.49385	Down	1.36797e-47	1.81742e-46
ECO_NA_00314	849	41	1	2.37205	0.0542441	-5.45053	Down	2.60694e-12	1.38071e-11
ECO_NA_03926	1653	77	2	2.28805	0.0557208	-5.35976	Down	4.4366e-22	3.55854e-21
ECO_NA_00764	831	4953	129	292.762	7.14905	-5.35583	Down	0	0
ECO_NA_03154	1005	153	4	7.47779	0.183296	-5.35036	Down	1.02791e-42	1.26165e-41
ECO_NA_16599	999	19814	530	974.214	24.4326	-5.31736	Down	0	0
ECO_NA_03067	2043	5985	171	143.894	3.85467	-5.22226	Down	0	0
ECO_PIGH_00333	510	34	1	3.27459	0.0903004	-5.18044	Down	3.52784e-10	1.63154e-09
ECO_NA_16415	3165	62	2	0.962201	0.0291016	-5.04717	Down	1.57246e-17	1.07095e-16
ECO_NA_21978	1395	62	2	2.18306	0.0660261	-5.04717	Down	1.57246e-17	1.07054e-16
ECO_NA_00363	753	122	4	7.95816	0.244639	-5.02371	Down	2.53418e-33	2.6648e-32
ECO_PRDX6_21332	675	209	7	15.2086	0.477589	-4.99298	Down	5.15022e-56	7.704e-55
ECO_MVD_13445	1131	207	7	8.98991	0.285033	-4.97911	Down	2.0602e-55	3.05143e-54
ECO_NA_11785	666	176	6	12.9803	0.414894	-4.96744	Down	2.97582e-47	3.91892e-46
ECO_ELOVL6_12504	708	1494	54	103.649	3.51253	-4.88305	Down	0	0
ECO_MGLL_02476	1026	249	9	11.9206	0.403975	-4.88305	Down	1.03998e-65	1.75485e-64
ECO_NA_03381	3240	54	2	0.818647	0.0284279	-4.84786	Down	4.03052e-15	2.4896e-14
ECO_HMGCS1_17786	1548	7821	297	248.164	8.83579	-4.81179	Down	0	0
ECO_FLNC_15708	7761	283	11	1.79109	0.0652732	-4.7782	Down	1.29188e-73	2.36322e-72
ECO_sec22bb_14976	615	25	1	1.9967	0.0748833	-4.73683	Down	1.83432e-07	6.89683e-07
ECO_plg_04290	2022	116347	4804	2826.32	109.416	-4.69103	Down	0	0
ECO_DBF4_08941	987	24	1	1.19438	0.0466598	-4.67794	Down	3.65504e-07	1.33451e-06
ECO_adal_15679	990	24	1	1.19076	0.0465184	-4.67794	Down	3.65504e-07	1.33424e-06
ECO_FAM69B_09036	1155	47	2	1.99877	0.0797458	-4.64756	Down	5.00362e-13	2.77118e-12
ECO_NA_08481	585	89	4	7.47277	0.314894	-4.56871	Down	1.91358e-23	1.60249e-22
ECO_NA_19422	849	778	35	45.0111	1.89854	-4.56732	Down	1.6667e-194	5.65643e-193
ECO_NA_18996	1569	1923	87	60.2011	2.55362	-4.55917	Down	0	0
ECO_NA_03217	3420	287	13	4.12196	0.175056	-4.55744	Down	1.27766e-72	2.32541e-71
ECO_NA_13801	7926	88	4	0.545351	0.0232416	-4.55241	Down	3.78802e-23	3.15464e-22
ECO_tlr21_02122	2700	22	1	0.400227	0.0170567	-4.55241	Down	1.44507e-06	4.95455e-06
ECO_unknown_08284	273	22	1	3.95829	0.168693	-4.55241	Down	1.44507e-06	4.95549e-06
ECO_NA_12537	2340	84	4	1.76324	0.0787234	-4.48529	Down	5.789e-22	4.63505e-21
ECO_CU672228.1_13771	1011	21	1	1.02027	0.0455521	-4.48529	Down	2.86658e-06	9.51749e-06
ECO_ASNS_19373	1242	105	5	4.15256	0.185399	-4.48529	Down	3.76124e-27	3.47007e-26
ECO_C11orf49_02924	999	21	1	1.03253	0.0460993	-4.48529	Down	2.86658e-06	9.51924e-06
ECO_unknown_12721	1707	83	4	2.38832	0.107916	-4.46801	Down	1.14317e-21	9.07248e-21
ECO_NA_22155	762	185	9	11.9252	0.543935	-4.45443	Down	1.17063e-46	1.52604e-45
ECO_B4GALNT3_06920	3282	41	2	0.613611	0.0280641	-4.45053	Down	3.02586e-11	1.50709e-10
ECO_NA_10327	2391	265	13	5.44395	0.250394	-4.44238	Down	4.03476e-66	6.83373e-65
ECO_NA_19648	1617	203	10	6.16643	0.284806	-4.43638	Down	6.15804e-51	8.59887e-50
ECO_NA_02305	240	5774	287	1181.72	55.072	-4.42342	Down	0	0
ECO_BBOX1_11381	1290	401	20	15.2687	0.714003	-4.4185	Down	5.85736e-99	1.2635e-97
ECO_P2RY6_16971	1110	40	2	1.77005	0.0829787	-4.4149	Down	5.9751e-11	2.91963e-10
ECO_MTRF1L_06174	924	20	1	1.06318	0.0498411	-4.4149	Down	5.67648e-06	1.8269e-05
ECO_C19H8orf83_10029	255	97	5	18.6844	0.903004	-4.37096	Down	8.57724e-25	7.46323e-24
ECO_IFT20_01353	399	19	1	2.33899	0.115422	-4.3409	Down	1.12194e-05	3.50643e-05
ECO_NA_06606	978	3013	161	151.324	7.58136	-4.31904	Down	0	0
ECO_ACAT2_19522	1158	654	35	27.7407	1.39194	-4.31684	Down	5.56392e-158	1.63344e-156
ECO_hmgcra_03705	2571	23297	1292	445.088	23.143	-4.26544	Down	0	0
ECO_SYTL5_13385	2103	36	2	0.840835	0.0437976	-4.2629	Down	8.9848e-10	4.05247e-09
ECO_pqlc3_14708	609	18	1	1.45179	0.075621	-4.2629	Down	2.21288e-05	6.68791e-05
ECO_CCNYL3_17994	1038	72	4	3.40708	0.177469	-4.2629	Down	1.96084e-18	1.38563e-17
ECO_phf5a_17606	333	35	2	5.16264	0.276596	-4.22226	Down	1.76389e-09	7.79611e-09
ECO_FDXACB1_10224	1929	35	2	0.891217	0.0477483	-4.22226	Down	1.76389e-09	7.79802e-09
ECO_NA_18906	768	157	9	10.0412	0.539686	-4.21767	Down	1.90212e-38	2.18188e-37
ECO_NA_01663	255	735	43	141.578	7.76583	-4.18831	Down	9.8125e-174	3.09188e-172
ECO_NA_13092	780	17	1	1.07054	0.0590426	-4.18044	Down	4.35464e-05	0.000126607
ECO_CABZ01034531.1_05921	1158	17	1	0.721088	0.0397696	-4.18044	Down	4.35464e-05	0.000126587
ECO_BNC1_00869	3126	17	1	0.267121	0.0147323	-4.18044	Down	4.35464e-05	0.000126628
ECO_NA_06607	1521	6144	369	198.413	11.1727	-4.15046	Down	0	0
ECO_BACE2_20767	1503	149	9	4.8694	0.275768	-4.14222	Down	4.03414e-36	4.46849e-35
ECO_HYAL1_16683	1326	114	7	4.22288	0.243116	-4.11851	Down	7.71892e-28	7.26617e-27
ECO_CABZ01009047.1_10676	4539	179	11	1.93705	0.111607	-4.11736	Down	6.08688e-43	7.50674e-42
ECO_Q8UUL6_ORYLA_04455	396	1088	67	134.953	7.79183	-4.11435	Down	3.82728e-253	1.52542e-251
ECO_AL929105.1_12861	681	3971	245	286.418	16.5683	-4.11162	Down	0	0
ECO_FAM149B1_00195	1857	16	1	0.42321	0.0247998	-4.09297	Down	8.5478e-05	0.000239606
ECO_NA_05023	1968	16	1	0.39934	0.023401	-4.09297	Down	8.5478e-05	0.000239644
ECO_tnc_16762	2169	47	3	1.06435	0.0636974	-4.0626	Down	4.47714e-12	2.33559e-11
ECO_ARHGEF16_01515	2124	31	2	0.716894	0.0433646	-4.04717	Down	2.58308e-08	1.04078e-07
ECO_DCPS_17115	993	46	3	2.27539	0.139134	-4.03157	Down	8.71866e-12	4.47712e-11
ECO_RBP7_16674	330	1228	81	182.781	11.304	-4.01522	Down	1.8112e-280	7.76749e-279
ECO_SLC16A11_05408	1431	136	9	4.66817	0.289643	-4.01051	Down	2.31148e-32	2.37935e-31
ECO_NA_07433	1239	286	19	11.3382	0.706223	-4.00492	Down	1.94982e-66	3.31176e-65
ECO_NA_12328	1206	45	3	1.83279	0.11456	-3.99986	Down	1.69581e-11	8.56443e-11
ECO_NA_19399	924	15	1	0.797383	0.0498411	-3.99986	Down	0.000167318	0.000449944
ECO_CENPQ_07595	540	15	1	1.36441	0.0852837	-3.99986	Down	0.000167318	0.000449877
ECO_BX649421.3_03191	951	15	1	0.774744	0.0484261	-3.99986	Down	0.000167318	0.00044981
ECO_NA_11341	1221	30	2	1.20685	0.0754352	-3.99986	Down	5.03298e-08	1.97975e-07
ECO_PAPD7_09577	1308	15	1	0.563289	0.0352089	-3.99986	Down	0.000167318	0.000450011
ECO_TOX_17191	273	15	1	2.69884	0.168693	-3.99986	Down	0.000167318	0.000449743
ECO_NA_18770	1152	1159	79	49.4173	3.15816	-3.96786	Down	1.7547e-262	7.16766e-261
ECO_PRDM15_03462	3492	44	3	0.618908	0.0395646	-3.96744	Down	3.2943e-11	1.63627e-10
ECO_NA_06542	2157	1002	69	22.8174	1.47319	-3.95312	Down	1.558e-226	5.75249e-225
ECO_PISD_03690	1080	6221	430	282.933	18.336	-3.94771	Down	0	0
ECO_NA_17374	1062	4412	309	204.06	13.3997	-3.92873	Down	0	0
ECO_C3orf19_19602	1695	57	4	1.65178	0.10868	-3.92586	Down	4.38584e-14	2.57015e-13
ECO_pfn1_11836	501	99	7	9.70611	0.643458	-3.91498	Down	1.62321e-23	1.36122e-22
ECO_CU633775.1_12833	588	56	4	4.67798	0.313287	-3.90033	Down	8.48842e-14	4.88863e-13
ECO_gltpa_17497	630	70	5	5.45764	0.365502	-3.90033	Down	5.98974e-17	3.99796e-16
ECO_C9orf93_08613	3114	14	1	0.22083	0.0147891	-3.90033	Down	0.000326498	0.00084612
ECO_HPSE_02729	1536	14	1	0.447697	0.0299826	-3.90033	Down	0.000326498	0.000845756
ECO_RIMKLA_00608	1233	14	1	0.557715	0.0373505	-3.90033	Down	0.000326498	0.000846242
ECO_RRAGD_19881	1410	14	1	0.487704	0.0326618	-3.90033	Down	0.000326498	0.000845878
ECO_CELSR2_04844	8295	28	2	0.165802	0.0111038	-3.90033	Down	1.90034e-07	7.13468e-07
ECO_frmd3_12653	1875	14	1	0.366754	0.0245617	-3.90033	Down	0.000326498	0.000845999
ECO_ADRA1D_09073	1509	42	3	1.36712	0.0915571	-3.90033	Down	1.23827e-10	5.91766e-10
ECO_EBPL_15394	627	168	12	13.161	0.881401	-3.90033	Down	7.18254e-39	8.28631e-38
ECO_NA_03144	1203	81	6	3.30725	0.229692	-3.84786	Down	3.09774e-19	2.25796e-18
ECO_MCM9_15498	3939	27	2	0.336686	0.0233832	-3.84786	Down	3.6817e-07	1.34343e-06
ECO_NA_01419	843	53	4	3.08813	0.218521	-3.82089	Down	6.11288e-13	3.36385e-12
ECO_NA_02307	840	19812	1510	1158.5	82.7861	-3.80673	Down	0	0
ECO_OSGEPL1_01840	1242	26	2	1.02825	0.0741597	-3.79341	Down	7.1176e-07	2.52522e-06
ECO_cdh11_17877	2370	52	4	1.07771	0.0777269	-3.79341	Down	1.17768e-12	6.36996e-12
ECO_AL929105.1_12860	414	2736	213	324.611	23.694	-3.77612	Down	0	0
ECO_TM7SF2_07733	1293	718	56	27.2756	1.99457	-3.77346	Down	4.44222e-157	1.29991e-155
ECO_DHCR7_03142	1437	6349	497	217.018	15.9279	-3.76819	Down	0	0
ECO_BANF1_04776	273	25	2	4.49806	0.337386	-3.73683	Down	1.37284e-06	4.72126e-06
ECO_NA_12521	2046	25	2	0.600181	0.0450178	-3.73683	Down	1.37284e-06	4.72216e-06
ECO_NA_09761	861	25	2	1.42621	0.106976	-3.73683	Down	1.37284e-06	4.72036e-06
ECO_NA_05904	654	99	8	7.43541	0.563342	-3.72233	Down	1.14216e-22	9.34797e-22
ECO_ANGPTL4_08022	1404	864	70	30.227	2.2961	-3.71858	Down	1.83659e-186	6.05102e-185
ECO_IL1RL2_09861	816	837	68	50.3829	3.83777	-3.71459	Down	1.5584e-180	4.98881e-179
ECO_ZNF800_17944	2067	49	4	1.1644	0.0891209	-3.70768	Down	8.35658e-12	4.29974e-11
ECO_BX572630.2_07768	600	1384	113	113.301	8.67335	-3.70742	Down	7.1879e-297	3.19649e-295
ECO_mgp_22537	345	85	7	12.1017	0.934413	-3.69501	Down	1.54492e-19	1.14177e-18
ECO_slc25a20_04869	903	1624	134	88.3377	6.83403	-3.69222	Down	0	0
ECO_CSTF1_10283	1296	47	4	1.78131	0.14214	-3.64756	Down	3.06458e-11	1.52553e-10
ECO_CU633740.1_19001	4455	611	52	6.73661	0.537546	-3.64756	Down	2.64378e-130	6.78032e-129
ECO_ftr66_06675	1539	94	8	3.00011	0.239393	-3.64756	Down	2.91954e-21	2.28291e-20
ECO_cald1_15743	2208	866	74	19.2649	1.54345	-3.64174	Down	1.01003e-183	3.2858e-182
ECO_A5HKL5_ORYLA_03335	1956	70	6	1.75783	0.141267	-3.63729	Down	4.02226e-16	2.59828e-15
ECO_h2afy2_17583	1104	280	24	12.4577	1.00116	-3.63729	Down	1.92594e-60	3.02635e-59
ECO_MYO3A_15061	5694	23	2	0.198408	0.016176	-3.61654	Down	5.06884e-06	1.64099e-05
ECO_MYPN_01143	3966	23	2	0.284854	0.023224	-3.61654	Down	5.06884e-06	1.64128e-05
ECO_NA_21768	594	23	2	1.90191	0.155061	-3.61654	Down	5.06884e-06	1.64069e-05
ECO_map2_15815	3708	23	2	0.304674	0.0248399	-3.61654	Down	5.06884e-06	1.6404e-05
ECO_ptrh2_03450	516	57	5	5.42591	0.446252	-3.60394	Down	2.90026e-13	1.62571e-12
ECO_KIF26B_03784	6882	57	5	0.406825	0.0334592	-3.60394	Down	2.90026e-13	1.62622e-12
ECO_PTPRR_02746	1365	57	5	2.05111	0.168693	-3.60394	Down	2.90026e-13	1.62521e-12
ECO_lpl_18604	1473	1493	132	49.7857	4.12697	-3.59258	Down	0	0
ECO_NA_01661	285	360	32	62.0448	5.17089	-3.58483	Down	2.38842e-76	4.45945e-75
ECO_NA_21948	522	101	9	9.50383	0.794021	-3.58126	Down	1.99762e-22	1.62172e-21
ECO_CCDC58_21406	369	56	5	7.45434	0.624027	-3.5784	Down	5.5258e-13	3.05102e-12
ECO_apoeb_02306	828	39870	3619	2365.18	201.288	-3.55461	Down	0	0
ECO_wdr96_18717	4899	22	2	0.220578	0.0188011	-3.55241	Down	9.69938e-06	3.04455e-05
ECO_axin1_01035	2487	44	4	0.86901	0.0740703	-3.55241	Down	2.12772e-10	9.95749e-10
ECO_KCTD4_01232	723	22	2	1.49462	0.127395	-3.55241	Down	9.69938e-06	3.04561e-05
ECO_NA_17152	279	33	3	5.80975	0.495196	-3.55241	Down	4.43078e-08	1.75126e-07
ECO_CCDC15_01593	1314	22	2	0.822385	0.0700962	-3.55241	Down	9.69938e-06	3.04667e-05
ECO_PGBD5_00220	1608	22	2	0.672023	0.0572801	-3.55241	Down	9.69938e-06	3.04614e-05
ECO_NA_03928	753	22	2	1.43508	0.122319	-3.55241	Down	9.69938e-06	3.04773e-05
ECO_NA_17888	453	33	3	3.57819	0.304988	-3.55241	Down	4.43078e-08	1.75088e-07
ECO_MYCN_19529	1383	22	2	0.781355	0.066599	-3.55241	Down	9.69938e-06	3.04508e-05
ECO_UAP1L1_22384	1392	110	10	3.88151	0.330842	-3.55241	Down	3.76268e-24	3.22579e-23
ECO_NFKBIL1_19295	993	22	2	1.08823	0.0927557	-3.55241	Down	9.69938e-06	3.0472e-05
ECO_fasn_01692	8040	4437	404	27.107	2.31412	-3.55013	Down	0	0
ECO_NA_02193	1665	98	9	2.89108	0.248936	-3.53776	Down	1.36829e-21	1.08305e-20
ECO_nsdhl_16539	1038	86	8	4.06957	0.354938	-3.51924	Down	5.00264e-19	3.6216e-18
ECO_DES_12415	1404	86	8	3.0087	0.262411	-3.51924	Down	5.00264e-19	3.62015e-18
ECO_TMEM97_00146	531	459	43	42.4586	3.72936	-3.50906	Down	3.60918e-95	7.56838e-94
ECO_NA_10000	408	19948	1879	2401.52	212.093	-3.50118	Down	0	0
ECO_SNRNP40_09998	1143	106	10	4.5552	0.402915	-3.49897	Down	4.85406e-23	4.02388e-22
ECO_NA_22655	3024	53	5	0.860878	0.0761462	-3.49897	Down	3.79052e-12	1.98716e-11
ECO_unknown_10536	750	21	2	1.37533	0.122809	-3.48529	Down	1.85031e-05	5.63838e-05
ECO_NA_02435	5178	21	2	0.199207	0.017788	-3.48529	Down	1.85031e-05	5.64124e-05
ECO_unknown_16555	207	21	2	4.98307	0.444958	-3.48529	Down	1.85031e-05	5.64029e-05
ECO_atad5b_18282	2073	21	2	0.497586	0.0444315	-3.48529	Down	1.85031e-05	5.63933e-05
ECO_sh3glb1_13189	1467	21	2	0.703132	0.0627856	-3.48529	Down	1.85031e-05	5.63743e-05
ECO_RENBP_07095	1215	31	3	1.25324	0.113712	-3.46221	Down	1.60187e-07	6.0531e-07
ECO_GLI3_09293	4665	41	4	0.431698	0.0394883	-3.45053	Down	1.45487e-09	6.47305e-09
ECO_mmaa_08292	1260	41	4	1.59831	0.146201	-3.45053	Down	1.45487e-09	6.47146e-09
ECO_CYP2C9_11085	1479	45925	4499	1525.21	140.09	-3.44458	Down	0	0
ECO_uba3_02515	1329	102	10	3.76984	0.346525	-3.44347	Down	6.18476e-22	4.94097e-21
ECO_NA_05907	639	51	5	3.92028	0.360354	-3.44347	Down	1.35848e-11	6.89938e-11
ECO_IDI2_09162	684	612	60	43.9484	4.03975	-3.44347	Down	2.7697e-124	6.86908e-123
ECO_NA_14165	1005	91	9	4.44757	0.412417	-3.43084	Down	1.18395e-19	8.79321e-19
ECO_tmem147_06118	678	101	10	7.31711	0.679251	-3.42926	Down	1.16611e-21	9.25047e-21
ECO_l3mbtl1a_01478	795	20	2	1.23569	0.115857	-3.4149	Down	3.51806e-05	0.00010367
ECO_ZNF341_07426	966	30	3	1.52543	0.143022	-3.4149	Down	3.03486e-07	1.11666e-06
ECO_BBS12_08243	1908	20	2	0.514872	0.0482738	-3.4149	Down	3.51806e-05	0.000103653
ECO_RTP2_11856	468	30	3	3.14864	0.295213	-3.4149	Down	3.03486e-07	1.11689e-06
ECO_NA_12261	2565	20	2	0.382993	0.0359089	-3.4149	Down	3.51806e-05	0.000103704
ECO_PIGP_00423	387	20	2	2.53844	0.238001	-3.4149	Down	3.51806e-05	0.000103687
ECO_slc25a21_13261	891	1849	188	101.931	9.71717	-3.39091	Down	0	0
ECO_NA_00171	846	147	15	8.53483	0.816546	-3.38576	Down	1.4315e-30	1.42088e-29
ECO_PRSS23_13689	1143	49	5	2.10571	0.201458	-3.38576	Down	4.83774e-11	2.37158e-10
ECO_LCK_14726	1521	87	9	2.80956	0.272504	-3.36599	Down	1.48426e-18	1.05588e-17
ECO_NA_05145	12855	2550	264	9.74352	0.945783	-3.36486	Down	0	0
ECO_NEK1_11143	1404	57	6	1.99414	0.196809	-3.3409	Down	1.62404e-12	8.70605e-12
ECO_NA_15030	957	19	2	0.97519	0.0962449	-3.3409	Down	6.66486e-05	0.000189682
ECO_NA_17137	1608	19	2	0.580384	0.0572801	-3.3409	Down	6.66486e-05	0.000189652
ECO_NA_00424	1134	19	2	0.822978	0.0812226	-3.3409	Down	6.66486e-05	0.000189622
ECO_mpv17_15296	534	292	31	26.859	2.6735	-3.3286	Down	2.19246e-58	3.35749e-57
ECO_NA_08040	1218	28	3	1.12917	0.113432	-3.31537	Down	1.08076e-06	3.74964e-06
ECO_cmpk2_10892	1275	195	21	7.51229	0.758523	-3.30799	Down	2.80704e-39	3.26764e-38
ECO_angpt1_02414	1590	74	8	2.28603	0.231714	-3.30243	Down	9.99196e-16	6.35005e-15
ECO_PMM2_18308	753	240	26	15.6554	1.59015	-3.29942	Down	6.92428e-48	9.23323e-47
ECO_rhof_19323	534	46	5	4.23121	0.43121	-3.29461	Down	3.20916e-10	1.4853e-09
ECO_RSPO3_09543	969	110	12	5.57592	0.570318	-3.28937	Down	1.16031e-22	9.49225e-22
ECO_NA_02544	546	128	14	11.515	1.18085	-3.28562	Down	4.04392e-26	3.62347e-25
ECO_NA_01424	2139	128	14	2.93932	0.301423	-3.28562	Down	4.04392e-26	3.62168e-25
ECO_MLEC_07000	861	27	3	1.54031	0.160464	-3.2629	Down	2.03078e-06	6.85597e-06
ECO_IQCB1_02677	1290	18	2	0.685379	0.0714003	-3.2629	Down	0.000125768	0.000345306
ECO_nfe2_14774	1383	18	2	0.63929	0.066599	-3.2629	Down	0.000125768	0.000345254
ECO_COL11A1_01017	5376	18	2	0.16446	0.0171329	-3.2629	Down	0.000125768	0.000345201
ECO_NUDT1_02851	471	18	2	1.87715	0.195555	-3.2629	Down	0.000125768	0.000345096
ECO_FOXA2_ORYLA_04644	1140	18	2	0.77556	0.0807951	-3.2629	Down	0.000125768	0.000345411
ECO_myhz1.3_06093	2298	18	2	0.384743	0.0400811	-3.2629	Down	0.000125768	0.000345359
ECO_NA_13665	411	27	3	3.22678	0.336155	-3.2629	Down	2.03078e-06	6.85725e-06
ECO_NA_07292	882	36	4	2.00485	0.208858	-3.2629	Down	3.44392e-08	1.37354e-07
ECO_NA_03078	990	36	4	1.78614	0.186074	-3.2629	Down	3.44392e-08	1.37323e-07
ECO_DCAF17_22133	1530	27	3	0.866802	0.0903004	-3.2629	Down	2.03078e-06	6.85341e-06
ECO_NA_08785	1038	18	2	0.851771	0.0887345	-3.2629	Down	0.000125768	0.000345149
ECO_C17H14orf80_01867	1176	18	2	0.751818	0.0783218	-3.2629	Down	0.000125768	0.000345464
ECO_CT583700.1_18876	1257	27	3	1.05506	0.109912	-3.2629	Down	2.03078e-06	6.85469e-06
ECO_NA_04457	1374	314	35	11.2251	1.17312	-3.25831	Down	1.79922e-61	2.86463e-60
ECO_ATP5L2_03447	312	203	23	31.9587	3.39495	-3.23475	Down	5.0858e-40	5.98203e-39
ECO_NA_11710	909	44	5	2.37759	0.253318	-3.23048	Down	1.12232e-09	5.03066e-09
ECO_CR388165.3_04781	1590	61	7	1.88443	0.20275	-3.21636	Down	6.67756e-13	3.66009e-12
ECO_ACO1_18037	2685	4408	506	80.639	8.67893	-3.21589	Down	0	0
ECO_SLC25A34_04864	1032	148	17	7.04417	0.758628	-3.21496	Down	2.07194e-29	2.01774e-28
ECO_NA_22157	954	52	6	2.67733	0.289643	-3.20845	Down	3.7134e-11	1.83686e-10
ECO_TPM2_22506	855	120	14	6.89387	0.754088	-3.19251	Down	5.81282e-24	4.9435e-23
ECO_NA_15657	1848	32721	3823	869.706	95.2713	-3.19041	Down	0	0
ECO_ADCY5_15561	3498	77	9	1.08123	0.11849	-3.18984	Down	7.66652e-16	4.8894e-15
ECO_Q6QLV7_ORYLA_05586	1200	94	11	3.84764	0.422154	-3.18813	Down	4.84446e-19	3.50849e-18
ECO_wrap73_02335	1350	51	6	1.8556	0.204681	-3.18044	Down	6.90806e-11	3.35734e-10
ECO_NA_09670	1608	34	4	1.03858	0.11456	-3.18044	Down	1.20142e-07	4.58308e-07
ECO_TUBGCP4_08306	1821	17	2	0.45855	0.0505801	-3.18044	Down	0.000236306	0.000623029
ECO_NA_17059	1149	17	2	0.726736	0.0801622	-3.18044	Down	0.000236306	0.000623485
ECO_POP4_14865	567	34	4	2.9454	0.32489	-3.18044	Down	1.20142e-07	4.58405e-07
ECO_NA_04940	2220	17	2	0.376135	0.0414894	-3.18044	Down	0.000236306	0.000623211
ECO_FCHSD1_17139	1827	17	2	0.457044	0.050414	-3.18044	Down	0.000236306	0.000623393
ECO_C9orf6_16163	555	17	2	1.50454	0.165957	-3.18044	Down	0.000236306	0.000623302
ECO_NA_14281	600	17	2	1.3917	0.153511	-3.18044	Down	0.000236306	0.00062312
ECO_NBL1_04847	567	42	5	3.63843	0.406113	-3.16336	Down	3.8926e-09	1.67535e-08
ECO_TTPAL_08434	1098	42	5	1.87886	0.209714	-3.16336	Down	3.8926e-09	1.67495e-08
ECO_DPP3_03492	2193	680	81	15.2306	1.70101	-3.16251	Down	1.44229e-127	3.63694e-126
ECO_dolk_07439	1572	67	8	2.09349	0.234367	-3.15906	Down	7.77238e-14	4.49057e-13
ECO_mos_00414	1017	25	3	1.20744	0.13585	-3.15187	Down	7.1022e-06	2.26235e-05
ECO_SNRNP35_10214	708	50	6	3.46884	0.390281	-3.15187	Down	1.28271e-10	6.11869e-10
ECO_NA_00304	306	79815	9626	12811.8	1448.72	-3.14463	Down	0	0
ECO_GALT_20993	1044	58	7	2.72882	0.308786	-3.1436	Down	4.27794e-12	2.23555e-11
ECO_NA_05634	4782	182	22	1.86943	0.211872	-3.14134	Down	4.38848e-35	4.76166e-34
ECO_NA_20968	4350	33	4	0.372625	0.0423478	-3.13737	Down	2.23512e-07	8.32407e-07
ECO_DBC1_18476	1989	99	12	2.44483	0.277847	-3.13737	Down	1.05865e-19	7.87881e-19
ECO_NA_02599	1767	74	9	2.05704	0.234566	-3.1325	Down	4.8786e-15	3.0042e-14
ECO_NA_08665	462	41	5	4.35903	0.498411	-3.1286	Down	7.2253e-09	3.04086e-08
ECO_TAF5_22277	2220	98	12	2.16831	0.248936	-3.12272	Down	1.95576e-19	1.44069e-18
ECO_TECTA_01622	6336	73	9	0.565921	0.0654165	-3.11287	Down	9.01626e-15	5.47925e-14
ECO_SOAT2_20625	1533	8398	1037	269.08	31.1528	-3.1106	Down	0	0
ECO_MMD_07909	873	354	44	19.9176	2.32112	-3.10115	Down	5.62636e-66	9.50271e-65
ECO_islr2_10453	2325	56	7	1.18308	0.138655	-3.09297	Down	1.46326e-11	7.41694e-11
ECO_NA_07449	648	24	3	1.81921	0.213209	-3.09297	Down	1.32129e-05	4.10531e-05
ECO_NA_16809	3588	80	10	1.09518	0.128353	-3.09297	Down	5.6647e-16	3.63455e-15
ECO_btr26_16041	1641	176	22	5.26807	0.61741	-3.09297	Down	1.72157e-33	1.81559e-32
ECO_gemin5_21927	4404	56	7	0.624581	0.0731999	-3.09297	Down	1.46326e-11	7.41485e-11
ECO_NSUN6_14324	1389	24	3	0.848705	0.099467	-3.09297	Down	1.32129e-05	4.10602e-05
ECO_asb3_09523	1065	40	5	1.84484	0.216212	-3.09297	Down	1.33799e-08	5.50657e-08
ECO_cnpy4_19189	549	32	4	2.86303	0.335542	-3.09297	Down	4.14644e-07	1.50723e-06
ECO_EFNB3_04187	1017	24	3	1.15915	0.13585	-3.09297	Down	1.32129e-05	4.1046e-05
ECO_syne2b_05345	28722	484	61	0.82771	0.0978081	-3.0811	Down	4.86476e-89	9.91346e-88
ECO_GLOD5_16521	501	102	13	10.0002	1.19499	-3.06496	Down	7.76248e-20	5.80819e-19
ECO_NA_15262	552	353	45	31.4111	3.75434	-3.06465	Down	4.7499e-65	7.91869e-64
ECO_TDG_19868	825	47	6	2.79828	0.334932	-3.0626	Down	8.11454e-10	3.6682e-09
ECO_FDFT1_16209	1260	4546	582	177.218	21.2722	-3.05848	Down	0	0
ECO_NA_19676	1200	234	30	9.57817	1.15133	-3.05645	Down	1.53884e-43	1.92142e-42
ECO_CRHR2_04369	1260	39	5	1.52034	0.182751	-3.05645	Down	2.47162e-08	9.97209e-08
ECO_ECD_00196	1791	31	4	0.850186	0.102855	-3.04717	Down	7.6693e-07	2.71136e-06
ECO_APEX2_08617	1731	31	4	0.879655	0.10642	-3.04717	Down	7.6693e-07	2.71295e-06
ECO_CBFA2T2_20591	1770	31	4	0.860273	0.104075	-3.04717	Down	7.6693e-07	2.71242e-06
ECO_ACTR5_01490	1827	31	4	0.833433	0.100828	-3.04717	Down	7.6693e-07	2.71189e-06
ECO_CHRD_06420	2712	561	73	10.1606	1.23963	-3.03501	Down	1.99145e-101	4.35297e-100
ECO_NA_01159	816	23	3	1.38448	0.169313	-3.03157	Down	2.44882e-05	7.37014e-05
ECO_YTHDC2_02686	336	23	3	3.3623	0.411189	-3.03157	Down	2.44882e-05	7.36891e-05
ECO_TUSC3_20221	783	69	9	4.32848	0.529347	-3.03157	Down	1.03682e-13	5.94847e-13
ECO_NA_13508	2025	61	8	1.47963	0.181939	-3.02371	Down	3.06526e-12	1.61681e-11
ECO_YEATS4_03415	681	167	22	12.0453	1.48777	-3.01725	Down	4.0567e-31	4.07136e-30
ECO_LSM5_22967	372	68	9	8.97871	1.11419	-3.01051	Down	1.90209e-13	1.07622e-12
ECO_NA_07397	1962	30	4	0.751052	0.0938903	-2.99986	Down	1.41406e-06	4.8547e-06
ECO_CACNB2_14325	1950	45	6	1.13351	0.141702	-2.99986	Down	2.74606e-09	1.19384e-08
ECO_HERC4_16978	3033	1475	197	23.8873	2.99126	-2.99742	Down	1.85578e-260	7.52945e-259
ECO_BUD13_10215	1539	97	13	3.09586	0.389013	-2.99245	Down	1.60742e-18	1.14125e-17
ECO_NA_05899	2211	37	5	0.821979	0.104146	-2.9805	Down	8.36848e-08	3.23193e-07
ECO_PTCH2_15353	4431	103	14	1.14178	0.145508	-2.97212	Down	1.8544e-19	1.3677e-18
ECO_NKD1_20265	1248	22	3	0.865876	0.110705	-2.96744	Down	4.52002e-05	0.000131141
ECO_NA_13091	267	44	6	8.09448	1.0349	-2.96744	Down	5.03418e-09	2.14621e-08
ECO_idh3a_10438	951	22	3	1.13629	0.145278	-2.96744	Down	4.52002e-05	0.000131162
ECO_CRELD2_11615	1029	73	10	3.48462	0.447553	-2.96087	Down	3.96348e-14	2.32869e-13
ECO_MPEG1_12636	2028	445	61	10.778	1.38523	-2.9599	Down	7.98358e-79	1.5157e-77
ECO_CD6_00810	1623	51	7	1.54347	0.198627	-2.95804	Down	3.06398e-10	1.42029e-09
ECO_NUDT15_13143	474	29	4	3.00516	0.388635	-2.95095	Down	2.59856e-06	8.68512e-06
ECO_AL935181.3_11165	2382	29	4	0.598004	0.0773354	-2.95095	Down	2.59856e-06	8.68351e-06
ECO_ZBTB20_22877	1926	29	4	0.739587	0.0956453	-2.95095	Down	2.59856e-06	8.6803e-06
ECO_NA_22746	831	29	4	1.71413	0.221676	-2.95095	Down	2.59856e-06	8.67869e-06
ECO_MYCBP_20688	315	29	4	4.52205	0.584803	-2.95095	Down	2.59856e-06	8.6819e-06
ECO_CPT2_08511	1992	760	105	18.7401	2.4275	-2.94858	Down	6.97772e-133	1.8127e-131
ECO_NA_03281	1017	65	9	3.13935	0.40755	-2.94542	Down	1.16301e-12	6.29817e-12
ECO_NA_16245	1062	295	41	13.6441	1.77795	-2.93999	Down	1.88806e-52	2.68205e-51
ECO_PDIA4_14384	1713	4049	563	116.102	15.136	-2.93933	Down	0	0
ECO_PSMB6_20342	678	493	69	35.7162	4.68683	-2.92989	Down	2.96032e-86	5.90592e-85
ECO_NA_03905	2847	57	8	0.983411	0.129408	-2.92586	Down	3.4315e-11	1.70208e-10
ECO_AACS_10983	2031	1376	194	33.2779	4.39898	-2.91933	Down	1.16953e-236	4.4268e-235
ECO_NA_15189	1638	134	19	4.01827	0.534195	-2.91114	Down	2.08834e-24	1.79719e-23
ECO_NA_04253	975	542	77	27.305	3.63702	-2.90834	Down	5.9692e-94	1.24163e-92
ECO_BCMO1_04215	1569	942	134	29.4901	3.93316	-2.90647	Down	7.16908e-162	2.12891e-160
ECO_NA_10277	1908	42	6	1.08123	0.144821	-2.90033	Down	1.6794e-08	6.87252e-08
ECO_NA_22109	1008	21	3	1.02331	0.137063	-2.90033	Down	8.30642e-05	0.000233275
ECO_C2orf44_02785	2229	28	4	0.617015	0.0826437	-2.90033	Down	4.75842e-06	1.54465e-05
ECO_ARMC6_13794	1407	28	4	0.977489	0.130926	-2.90033	Down	4.75842e-06	1.54437e-05
ECO_NA_04877	948	56	8	2.90153	0.388635	-2.90033	Down	6.24684e-11	3.04829e-10
ECO_NA_17767	1236	21	3	0.834543	0.11178	-2.90033	Down	8.30642e-05	0.000233311
ECO_ACADVL_19182	1974	8692	1246	216.282	29.069	-2.89536	Down	0	0
ECO_BX510940.2_22983	447	55	8	6.0437	0.824218	-2.87433	Down	1.13488e-10	5.44086e-10
ECO_FAM123B_00863	2220	55	8	1.21691	0.165957	-2.87433	Down	1.13488e-10	5.43942e-10
ECO_NA_20437	2025	158	23	3.83248	0.523073	-2.87319	Down	3.72066e-28	3.53003e-27
ECO_SNRPF_20329	261	41	6	7.71598	1.05869	-2.86556	Down	3.05542e-08	1.22318e-07
ECO_PIBF1_00218	2286	34	5	0.730551	0.100729	-2.85851	Down	5.10294e-07	1.83643e-06
ECO_NA_20169	6456	34	5	0.25868	0.035667	-2.85851	Down	5.10294e-07	1.8357e-06
ECO_NA_10430	2646	34	5	0.631156	0.0870242	-2.85851	Down	5.10294e-07	1.83606e-06
ECO_NA_21930	486	27	4	2.72882	0.379039	-2.84786	Down	8.6809e-06	2.74682e-05
ECO_btr26_16047	1425	27	4	0.930672	0.129272	-2.84786	Down	8.6809e-06	2.74778e-05
ECO_bcar3_04979	2733	27	4	0.485257	0.0674032	-2.84786	Down	8.6809e-06	2.7473e-05
ECO_ATG12_00135	354	27	4	3.74635	0.520375	-2.84786	Down	8.6809e-06	2.74827e-05
ECO_oxct1a_10329	1569	32078	4777	1004.23	140.214	-2.84038	Down	0	0
ECO_ZBTB5_04964	2247	47	7	1.02741	0.143468	-2.84021	Down	3.36092e-09	1.45067e-08
ECO_NA_16480	345	47	7	6.69155	0.934413	-2.84021	Down	3.36092e-09	1.45032e-08
ECO_SSH1_17512	3093	94	14	1.49278	0.208453	-2.84021	Down	3.96914e-17	2.66603e-16
ECO_PTCH1_10319	4668	67	10	0.705004	0.0986572	-2.83713	Down	1.42402e-12	7.66111e-12
ECO_NA_12341	1893	207	31	5.37115	0.754173	-2.83226	Down	6.616e-36	7.26593e-35
ECO_idh1_19555	1245	4861	729	191.78	26.9661	-2.83024	Down	0	0
ECO_VPS37B_19095	909	20	3	1.08072	0.151991	-2.82994	Down	0.000151923	0.000412352
ECO_BX649341.2_20933	870	20	3	1.12917	0.158804	-2.82994	Down	0.000151923	0.00041229
ECO_NA_10781	1056	20	3	0.93028	0.130833	-2.82994	Down	0.000151923	0.000412414
ECO_ICT1_15985	330	20	3	2.9769	0.418665	-2.82994	Down	0.000151923	0.000412538
ECO_NA_06811	1830	20	3	0.536817	0.0754971	-2.82994	Down	0.000151923	0.000412476
ECO_NA_13652	402	120	18	14.6623	2.06208	-2.82994	Down	2.0777e-21	1.63669e-20
ECO_TADA3_11407	1296	113	17	4.28273	0.604093	-2.82569	Down	3.27096e-20	2.48035e-19
ECO_C11orf82_08520	2445	73	11	1.46653	0.207192	-2.82337	Down	1.60308e-13	9.10749e-13
ECO_FOXA2_ORYLA_14744	1257	1744	263	68.1489	9.63563	-2.82224	Down	4.97294e-289	2.17928e-287
ECO_NA_14526	3117	86	13	1.35522	0.192073	-2.8188	Down	1.13669e-15	7.21115e-15
ECO_PDK2_08496	1233	17554	2655	699.296	99.1657	-2.81799	Down	0	0
ECO_NA_19253	948	33	5	1.70983	0.242897	-2.81544	Down	9.26418e-07	3.24219e-06
ECO_ETNK2_16033	1083	33	5	1.49669	0.212619	-2.81544	Down	9.26418e-07	3.24157e-06
ECO_PRKRA_15273	918	59	9	3.15687	0.451502	-2.80569	Down	4.1439e-11	2.04142e-10
ECO_unknown_01762	276	65	10	11.5678	1.66859	-2.79341	Down	4.63418e-12	2.41542e-11
ECO_NA_08668	1137	26	4	1.12321	0.162017	-2.79341	Down	1.57737e-05	4.85583e-05
ECO_mef2ca_21185	579	26	4	2.20568	0.318157	-2.79341	Down	1.57737e-05	4.85665e-05
ECO_PPM1J_17206	1494	143	22	4.70146	0.67816	-2.79341	Down	6.46758e-25	5.64117e-24
ECO_GALK1_20171	1176	52	8	2.17192	0.313287	-2.79341	Down	6.71774e-10	3.05206e-09
ECO_SENP8_12014	666	26	4	1.91755	0.276596	-2.79341	Down	1.57737e-05	4.85748e-05
ECO_copb2_21537	2553	45	7	0.865784	0.126272	-2.77747	Down	1.0971e-08	4.54421e-08
ECO_GTPBP1_00926	1977	45	7	1.11803	0.163061	-2.77747	Down	1.0971e-08	4.54525e-08
ECO_NA_15387	516	315	49	29.9853	4.37327	-2.77747	Down	9.4767e-53	1.34832e-51
ECO_G6PC3_02452	1020	32	5	1.54098	0.225751	-2.77105	Down	1.67612e-06	5.71202e-06
ECO_PPIL3_16765	504	160	25	15.5933	2.28439	-2.77105	Down	1.75959e-27	1.63844e-26
ECO_BATF3_22610	1212	32	5	1.29687	0.189988	-2.77105	Down	1.67612e-06	5.7131e-06
ECO_HADH_14175	930	6938	1093	366.437	54.1249	-2.7592	Down	0	0
ECO_unknown_16451	1632	19	3	0.571849	0.0846566	-2.75594	Down	0.000276436	0.000722608
ECO_prkrir_03473	2133	57	9	1.3126	0.194317	-2.75594	Down	1.34219e-10	6.39566e-10
ECO_SPOCK1_02638	1236	120	19	4.76882	0.707938	-2.75194	Down	7.97134e-21	6.15054e-20
ECO_ACTG2_04353	1095	2024	323	90.7913	13.5846	-2.74058	Down	0	0
ECO_GLT8D1_18351	1188	50	8	2.06729	0.310123	-2.73683	Down	2.17312e-09	9.54175e-09
ECO_C12orf65_17559	474	25	4	2.59065	0.388635	-2.73683	Down	2.85402e-05	8.49898e-05
ECO_NA_09208	3378	25	4	0.36352	0.0545331	-2.73683	Down	2.85402e-05	8.49758e-05
ECO_IGFLR1_16852	780	25	4	1.57432	0.23617	-2.73683	Down	2.85402e-05	8.50179e-05
ECO_SLC24A4_19518	1785	25	4	0.687938	0.1032	-2.73683	Down	2.85402e-05	8.50038e-05
ECO_APOOL_13541	1518	568	91	18.3791	2.76077	-2.73493	Down	2.97954e-92	6.16215e-91
ECO_NA_09532	14991	2483	398	8.13568	1.22268	-2.73422	Down	0	0
ECO_PCDH7_19531	3447	31	5	0.441741	0.0668019	-2.72524	Down	3.02156e-06	1.00118e-05
ECO_MAMDC2_01939	2094	68	11	1.59507	0.241922	-2.721	Down	3.0002e-12	1.58341e-11
ECO_SPRED3_11105	1497	37	6	1.21403	0.184582	-2.71746	Down	3.25266e-07	1.19388e-06
ECO_NA_06704	402	37	6	4.52088	0.687361	-2.71746	Down	3.25266e-07	1.19363e-06
ECO_MC4R_03670	984	117	19	5.84034	0.889239	-2.71541	Down	4.5457e-20	3.43544e-19
ECO_NA_12112	7116	294	48	2.02936	0.310646	-2.70768	Down	4.85594e-48	6.49437e-47
ECO_GALK2_15659	1365	61	10	2.19505	0.337386	-2.70178	Down	4.79548e-11	2.35278e-10
ECO_dgat1a_06329	1272	91	15	3.514	0.54308	-2.69388	Down	8.64498e-16	5.50177e-15
ECO_trim25_17833	1032	376	62	17.896	2.76676	-2.69337	Down	1.21392e-60	1.91586e-59
ECO_USP18_07115	891	200	33	11.0255	1.70567	-2.69244	Down	5.55492e-33	5.79735e-32
ECO_GMFG_22007	438	218	36	24.4473	3.78519	-2.69123	Down	8.51652e-36	9.33045e-35
ECO_NA_03409	2232	115	19	2.53076	0.39203	-2.69054	Down	1.44272e-19	1.06799e-18
ECO_CRTC1_11899	1797	48	8	1.31202	0.205023	-2.67794	Down	6.96016e-09	2.93474e-08
ECO_C13H6orf203_14713	690	36	6	2.56272	0.400463	-2.67794	Down	5.82928e-07	2.08866e-06
ECO_TADA1_21335	798	30	5	1.84657	0.288554	-2.67794	Down	5.42628e-06	1.75199e-05
ECO_NA_14611	3168	36	6	0.558168	0.087222	-2.67794	Down	5.82928e-07	2.08825e-06
ECO_NA_04100	1287	156	26	5.95379	0.930368	-2.67794	Down	6.58416e-26	5.8589e-25
ECO_SEMA5A_14359	3087	36	6	0.572814	0.0895106	-2.67794	Down	5.82928e-07	2.08783e-06
ECO_SCUBE1_09773	2631	220	37	4.10724	0.647651	-2.66488	Down	9.74382e-36	1.06621e-34
ECO_CU929307.1_09276	477	237	40	24.4049	3.8619	-2.65979	Down	2.65674e-38	3.03976e-37
ECO_mboat7_10796	1422	59	10	2.03798	0.323862	-2.65369	Down	1.5235e-10	7.22152e-10
ECO_abch1_07362	2106	94	16	2.19239	0.349882	-2.64756	Down	5.5009e-16	3.53196e-15
ECO_NA_08065	933	41	7	2.15849	0.345522	-2.64317	Down	1.13115e-07	4.32416e-07
ECO_RDH13_02134	1284	35	6	1.33891	0.215202	-2.63729	Down	1.0411e-06	3.61692e-06
ECO_NA_05958	10983	35	6	0.156529	0.0251588	-2.63729	Down	1.0411e-06	3.61762e-06
ECO_GPC5_07592	1548	116	20	3.68074	0.595003	-2.62903	Down	2.89128e-19	2.11259e-18
ECO_unknown_22666	489	1293	223	129.879	21.0018	-2.62858	Down	7.70446e-199	2.65973e-197
ECO_RETSAT_09614	1833	2052	356	54.9873	8.94432	-2.62006	Down	0	0
ECO_NA_03178	1023	23	4	1.10433	0.180071	-2.61654	Down	9.21396e-05	0.00025744
ECO_NANP_01148	831	23	4	1.35949	0.221676	-2.61654	Down	9.21396e-05	0.000257321
ECO_NA_13703	828	23	4	1.36441	0.222479	-2.61654	Down	9.21396e-05	0.000257401
ECO_NA_12167	1302	23	4	0.86769	0.141484	-2.61654	Down	9.21396e-05	0.000257361
ECO_egr1_20788	1524	452	79	14.568	2.38727	-2.60937	Down	4.19776e-70	7.42317e-69
ECO_LOH12CR1_12560	594	40	7	3.30766	0.542715	-2.60755	Down	2.01172e-07	7.53717e-07
ECO_METTL9_19902	909	80	14	4.32289	0.70929	-2.60755	Down	1.34635e-13	7.6731e-13
ECO_NA_07442	5169	194	34	1.8435	0.302923	-2.60542	Down	6.04398e-31	6.05236e-30
ECO_CLSTN3_00078	3072	74	13	1.1832	0.194887	-2.60199	Down	1.19373e-12	6.45295e-12
ECO_UBA7_16659	2841	148	26	2.55881	0.421465	-2.60199	Down	6.3227e-24	5.37459e-23
ECO_unknown_12338	1653	34	6	1.01031	0.167162	-2.59547	Down	1.85269e-06	6.28294e-06
ECO_NA_06962	546	130	23	11.695	1.93997	-2.59178	Down	4.19242e-21	3.26831e-20
ECO_yif1b_16979	855	45	8	2.5852	0.430907	-2.58483	Down	3.9094e-08	1.55267e-07
ECO_CECR5_06670	1263	180	32	7.0003	1.16683	-2.58483	Down	1.40902e-28	1.35175e-27
ECO_NA_01797	699	28	5	1.96756	0.329422	-2.5784	Down	1.72856e-05	5.29419e-05
ECO_NA_06963	3963	196	35	2.42929	0.406728	-2.5784	Down	6.68648e-31	6.67723e-30
ECO_BCL2L13_03541	1536	190	34	6.07589	1.01941	-2.57537	Down	5.7922e-30	5.69598e-29
ECO_crfb2_02373	852	408	74	23.5217	3.99993	-2.55595	Down	5.21568e-62	8.37059e-61
ECO_NA_10171	891	22	4	1.21281	0.206748	-2.55241	Down	0.000164294	0.00044267
ECO_NA_20150	444	22	4	2.43381	0.414894	-2.55241	Down	0.000164294	0.000442802
ECO_CU467828.1_15378	1467	33	6	1.10492	0.188357	-2.55241	Down	3.28446e-06	1.08332e-05
ECO_NA_06414	741	22	4	1.45832	0.2486	-2.55241	Down	0.000164294	0.000442736
ECO_NA_09780	3042	22	4	0.355231	0.0605565	-2.55241	Down	0.000164294	0.000442604
ECO_mef2bnb_21187	321	33	6	5.0496	0.860808	-2.55241	Down	3.28446e-06	1.08352e-05
[truncated: 2,164 more rows]
