# Supplementary material for: Transcriptome analysis reveals the molecular mechanisms underlying growth superiority in a novel grouper hybrid (Epinephelus fuscogutatus♀ × E. lanceolatus♂)
Source: BMC Genet. 2016 Jan 19;17:24. doi: 10.1186/s12863-016-0328-y (PMC4719697; doi:10.1186/s12863-016-0328-y)
Supplement: Additional file 5: — Differentially expressed genes between the livers of Hybrid F1 and paternal E. lanceolatus. (XLSX 595 kb) [file 12863_2016_328_MOESM5_ESM.xlsx]

## Sheet: Sheet1
geneID	geneLength	Ela-Liver-Expression	Hyb-Liver-Expression	Ela-Liver-RPKM	Hyb-Liver-RPKM	log2 Ratio(Hyb-Liver/Ela-Liver)	Up-Down-Regulation(Hyb-Liver/Ela-Liver)	P-value	FDR
ECO_CDH15_05719	2259	0	1850	0.001	37.7151	15.2029	Up	0	0
ECO_CYP2R1_09473	1524	0	955	0.001	28.8588	14.8167	Up	5.25e-280	2.69e-278
ECO_akr1b1_20947	912	0	382	0.001	19.2898	14.2356	Up	1.96e-112	4.98e-111
ECO_kcnq1_11375	1923	0	538	0.001	12.8844	13.6533	Up	4.69e-158	1.59e-156
ECO_NA_22255	663	0	175	0.001	12.1558	13.5694	Up	6.76e-52	8.45e-51
ECO_c6ast3_10311	702	0	180	0.001	11.8085	13.5275	Up	2.33e-53	2.99e-52
ECO_unknown_04385	210	0	45	0.001	9.86854	13.2686	Up	7.05e-14	2.77e-13
ECO_NA_08604	735	0	119	0.001	7.45623	12.8642	Up	1.61e-35	1.41e-34
ECO_NA_05127	1005	0	157	0.001	7.19438	12.8127	Up	1.24e-46	1.4e-45
ECO_LRAT_17066	699	0	101	0.001	6.65433	12.7001	Up	2.96e-30	2.25e-29
ECO_NA_19043	312	0	41	0.001	6.05186	12.5632	Up	1.04e-12	3.83e-12
ECO_NA_12163	1194	0	149	0.001	5.74701	12.4886	Up	2.71e-44	2.92e-43
ECO_LGALS3BP_18689	1611	0	198	0.001	5.66017	12.4666	Up	1.27e-58	1.78e-57
ECO_NA_21141	249	0	28	0.001	5.17867	12.3384	Up	6.61e-09	1.91e-08
ECO_NA_17633	1341	0	141	0.001	4.84228	12.2415	Up	5.93e-42	6.05e-41
ECO_NA_22552	1119	0	112	0.001	4.60944	12.1704	Up	1.8e-33	1.49e-32
ECO_REEP6_09078	705	0	55	0.001	3.5928	11.8109	Up	8.39e-17	3.82e-16
ECO_NA_18304	777	0	58	0.001	3.43769	11.7472	Up	1.11e-17	5.28e-17
ECO_NA_00966	879	0	64	0.001	3.35313	11.7113	Up	1.96e-19	1e-18
ECO_NA_22921	2166	0	157	0.001	3.33811	11.7048	Up	1.24e-46	1.4e-45
ECO_enkur_15055	771	0	53	0.001	3.16578	11.6283	Up	3.23e-16	1.42e-15
ECO_NA_10454	1935	0	130	0.001	3.09401	11.5953	Up	9.78e-39	9.28e-38
ECO_NA_05595	1551	0	104	0.001	3.08803	11.5925	Up	3.93e-31	3.06e-30
ECO_col4a1_15374	3213	0	196	0.001	2.80935	11.456	Up	4.88e-58	6.81e-57
ECO_HBAE_ORYLA_16346	435	0	26	0.001	2.75261	11.4266	Up	2.54e-08	7.06e-08
ECO_CYP27B1_10235	1503	1	2453	0.0318887	75.162	11.2027	Up	0	0
ECO_NA_07019	954	0	48	0.001	2.31714	11.1781	Up	9.36e-15	3.85e-14
ECO_NA_00735	648	0	31	0.001	2.20316	11.1054	Up	8.76e-10	2.69e-09
ECO_KLHDC8A_16036	1026	0	48	0.001	2.15454	11.0732	Up	9.36e-15	3.85e-14
ECO_NA_05726	1191	0	52	0.001	2.01072	10.9735	Up	6.33e-16	2.76e-15
ECO_NA_09681	3291	0	128	0.001	1.79119	10.8067	Up	3.76e-38	3.52e-37
ECO_NA_21140	621	0	20	0.001	1.48319	10.5345	Up	1.44e-06	3.48e-06
ECO_BX004857.2_20934	1188	0	37	0.001	1.43432	10.4861	Up	1.54e-11	5.3e-11
ECO_LGALS3BP_18688	1611	0	47	0.001	1.34358	10.3919	Up	1.83e-14	7.44e-14
ECO_QRFPR_03343	1341	0	38	0.001	1.30501	10.3498	Up	7.86e-12	2.76e-11
ECO_b4galt2_11544	1152	0	32	0.001	1.27926	10.3211	Up	4.47e-10	1.4e-09
ECO_NA_16147	471	0	13	0.001	1.27111	10.3119	Up	0.000160971	0.000322556
ECO_NA_00445	1758	0	47	0.001	1.23123	10.2659	Up	1.83e-14	7.44e-14
ECO_ANKRD34C_14101	600	0	16	0.001	1.22809	10.2622	Up	2.14e-05	4.66e-05
ECO_NA_02544	546	0	14	0.001	1.18085	10.2056	Up	8.21e-05	0.000169175
ECO_CACNG5_20206	834	0	21	0.001	1.15961	10.1794	Up	7.36e-07	1.82e-06
ECO_A1YQK4_ORYLA_04341	2433	0	58	0.001	1.09786	10.1005	Up	1.11e-17	5.28e-17
ECO_epha8_04015	2970	0	67	0.001	1.03891	10.0209	Up	2.6e-20	1.39e-19
ECO_FAM179B_00596	726	0	15	0.001	0.951512	9.89408	Up	4.19e-05	8.85e-05
ECO_NA_12968	1455	0	30	0.001	0.949551	9.8911	Up	1.72e-09	5.18e-09
ECO_C1QTNF9B_17030	1020	0	21	0.001	0.948154	9.88898	Up	7.36e-07	1.82e-06
ECO_NA_06523	585	0	12	0.001	0.944681	9.88368	Up	0.000315644	0.000613521
ECO_RAB3C_12626	600	0	12	0.001	0.921064	9.84716	Up	0.000315644	0.000613326
ECO_FBP2_03280	1014	0	20	0.001	0.908347	9.8271	Up	1.44e-06	3.48e-06
ECO_NA_20038	660	0	13	0.001	0.907109	9.82513	Up	0.000160971	0.000322521
ECO_NA_11438	1278	0	25	0.001	0.900884	9.8152	Up	4.98e-08	1.35e-07
ECO_KSR2_02355	2850	0	53	0.001	0.856428	9.74219	Up	3.23e-16	1.42e-15
ECO_NA_21177	651	0	12	0.001	0.848907	9.72946	Up	0.000315644	0.000613262
ECO_krt4_21530	1287	0	23	0.001	0.823018	9.68478	Up	1.92e-07	4.99e-07
ECO_NA_19316	1467	0	26	0.001	0.816212	9.6728	Up	2.54e-08	7.06e-08
ECO_NA_14232	1467	1	846	0.0326712	26.5583	9.66693	Up	1.64e-245	7.61e-244
ECO_STC2_17298	858	0	15	0.001	0.805126	9.65307	Up	4.19e-05	8.85e-05
ECO_NA_13883	2010	0	35	0.001	0.801921	9.64732	Up	5.93e-11	1.96e-10
ECO_wnt2ba_20595	915	0	15	0.001	0.754971	9.56028	Up	4.19e-05	8.84e-05
ECO_NA_01986	1044	0	17	0.001	0.749908	9.55057	Up	1.09e-05	2.43e-05
ECO_ptprn2_14310	2997	0	48	0.001	0.737589	9.52667	Up	9.36e-15	3.86e-14
ECO_RSPH9_12849	825	0	13	0.001	0.725687	9.5032	Up	0.000160971	0.000322661
ECO_NA_06237	963	0	15	0.001	0.71734	9.48651	Up	4.19e-05	8.85e-05
ECO_CABZ01033874.1_19012	873	0	13	0.001	0.685787	9.42162	Up	0.000160971	0.000322626
ECO_slc37a4b_17687	1353	0	19	0.001	0.646719	9.337	Up	2.83e-06	6.66e-06
ECO_NA_03024	1149	0	16	0.001	0.641298	9.32485	Up	2.14e-05	4.66e-05
ECO_NMUR1_20908	1044	0	14	0.001	0.617572	9.27046	Up	8.21e-05	0.000169156
ECO_NA_12041	939	0	12	0.001	0.588539	9.201	Up	0.000315644	0.00061365
ECO_HAS3_02928	1653	0	21	0.001	0.585068	9.19246	Up	7.36e-07	1.82e-06
ECO_NA_14599	1548	0	18	0.001	0.535502	9.06475	Up	5.55e-06	1.27e-05
ECO_slc22a4_17999	1596	0	18	0.001	0.519397	9.02069	Up	5.55e-06	1.27e-05
ECO_NA_07735	2838	0	30	0.001	0.48682	8.92725	Up	1.72e-09	5.18e-09
ECO_PTPRM_01026	4608	0	48	0.001	0.479721	8.90605	Up	9.36e-15	3.85e-14
ECO_CR944667.5_02571	1251	0	13	0.001	0.47857	8.90259	Up	0.000160971	0.000322767
ECO_NA_04798	1278	0	13	0.001	0.46846	8.87178	Up	0.000160971	0.00032245
ECO_numbl_20787	2211	0	22	0.001	0.458241	8.83996	Up	3.76e-07	9.54e-07
ECO_CR391962.1_21611	897	3	1297	0.160297	66.5897	8.69841	Up	0	0
ECO_NA_15073	1455	0	13	0.001	0.411472	8.68465	Up	0.000160971	0.000322802
ECO_SLC13A3_08683	1824	0	16	0.001	0.403975	8.65812	Up	2.14e-05	4.66e-05
ECO_NA_03407	2118	0	18	0.001	0.391387	8.61245	Up	5.55e-06	1.27e-05
ECO_SMPD3_18467	2172	0	18	0.001	0.381656	8.57613	Up	5.55e-06	1.27e-05
ECO_NA_03964	1599	0	13	0.001	0.374416	8.5485	Up	0.000160971	0.000322486
ECO_smyhc2_00024	5799	0	44	0.001	0.349429	8.44886	Up	1.38e-13	5.32e-13
ECO_NA_04073	1599	0	12	0.001	0.345615	8.43302	Up	0.000315644	0.000613715
ECO_NA_03548	1602	0	12	0.001	0.344968	8.43032	Up	0.000315644	0.000613586
ECO_NA_09782	5331	0	39	0.001	0.336911	8.39623	Up	4.01e-12	1.43e-11
ECO_NA_04201	2493	0	18	0.001	0.332514	8.37727	Up	5.55e-06	1.27e-05
ECO_TOR3A_03633	1104	6	1951	0.260482	81.3857	8.28745	Up	0	0
ECO_IQUB_21484	2256	0	15	0.001	0.306205	8.25835	Up	4.19e-05	8.85e-05
ECO_SLC5A10_17095	1866	0	12	0.001	0.296162	8.21024	Up	0.000315644	0.000613391
ECO_SLC6A2_20281	1878	0	12	0.001	0.29427	8.201	Up	0.000315644	0.00061378
ECO_STXBP4_18149	2103	0	13	0.001	0.284685	8.15322	Up	0.000160971	0.000322696
ECO_STIL_09091	3300	5	1461	0.0726192	20.389	8.13322	Up	0	0
ECO_PPARGC1A_04920	2631	8	2292	0.145735	40.1193	8.1048	Up	0	0
ECO_slc8a2a_04476	2676	0	15	0.001	0.258146	8.01204	Up	4.19e-05	8.85e-05
ECO_CU459152.1_15940	8202	0	44	0.001	0.247054	7.94869	Up	1.38e-13	5.32e-13
ECO_A5JLA1_ORYLA_06045	1401	8	1920	0.273683	63.1136	7.8493	Up	0	0
ECO_NA_05634	4782	0	22	0.001	0.211872	7.72705	Up	3.76e-07	9.54e-07
ECO_NA_05359	6441	0	25	0.001	0.17875	7.4818	Up	4.98e-08	1.35e-07
ECO_NA_05448	3717	0	14	0.001	0.173458	7.43845	Up	8.21e-05	0.000169137
ECO_srd5a2a_05503	768	16	2704	0.998514	162.146	7.34329	Up	0	0
ECO_col4a6_22705	4914	4	646	0.039014	6.05421	7.2778	Up	5.25e-181	1.96e-179
ECO_PLCH1_04560	4416	0	13	0.001	0.135573	7.08293	Up	0.000160971	0.000322731
ECO_OPN5_05594	993	2	275	0.0965331	12.7539	7.0457	Up	3.58e-77	6.45e-76
ECO_kif14_11874	4857	0	13	0.001	0.123264	6.9456	Up	0.000160971	0.000322591
ECO_NA_03004	894	175	20292	9.38201	1045.31	6.79982	Up	0	0
ECO_PDE1B_03221	1509	14	1420	0.444666	43.337	6.60673	Up	0	0
ECO_NA_13332	1632	3	291	0.0881042	8.21169	6.54233	Up	4.06e-80	7.6e-79
ECO_NA_21255	2337	20	1846	0.410173	36.3775	6.47067	Up	0	0
ECO_rcan3_12081	708	4	335	0.270783	21.7907	6.33043	Up	3.49e-91	7.4e-90
ECO_ahnak_18045	7530	0	12	0.001	0.0733916	6.19754	Up	0.000315644	0.000613456
ECO_eng2a_14301	783	1	74	0.0612116	4.35241	6.15187	Up	8.8e-21	4.8e-20
ECO_GCK_11027	1437	126	9213	4.20251	295.26	6.13459	Up	0	0
ECO_B1NJF9_ORYLA_16690	663	6	405	0.433744	28.132	6.01923	Up	3.4e-108	8.36e-107
ECO_NA_00963	996	1	67	0.0481212	3.09796	6.0085	Up	8.91e-19	4.44e-18
ECO_NA_21648	2673	2	133	0.0358613	2.29146	5.99769	Up	2.9e-36	2.6e-35
ECO_NA_03791	2808	41	2641	0.699813	43.3143	5.95173	Up	0	0
ECO_NA_12556	5043	33	2118	0.313632	19.3418	5.94651	Up	0	0
ECO_MIDN_13789	1338	1	64	0.0358211	2.20284	5.94241	Up	6.43e-18	3.09e-17
ECO_CR391962.1_21612	1482	106	6731	3.4281	209.166	5.9311	Up	0	0
ECO_NA_04005	13275	0	17	0.001	0.0589759	5.88205	Up	1.09e-05	2.43e-05
ECO_NA_06338	1449	1	59	0.0330771	1.87518	5.82506	Up	1.73e-16	7.73e-16
ECO_NA_12590	201	1	59	0.238451	13.5181	5.82506	Up	1.73e-16	7.72e-16
ECO_NA_05248	1182	25	1467	1.01372	57.1574	5.81721	Up	0	0
ECO_tgm2b_11359	2037	59	3394	1.38821	76.7327	5.78854	Up	0	0
ECO_adh8_09005	1083	33	1848	1.46043	78.5839	5.74977	Up	0	0
ECO_GSTA5_09193	672	14	766	0.998514	52.4952	5.71626	Up	1.48e-199	5.98e-198
ECO_NA_17819	1413	291	15845	9.87066	516.428	5.70928	Up	0	0
ECO_EPB42_20581	2028	1	52	0.0236335	1.18085	5.64285	Up	1.71e-14	6.93e-14
ECO_tbx1_20766	702	1	51	0.0682745	3.34575	5.61484	Up	3.29e-14	1.31e-13
ECO_PCK1_20962	1863	68	3391	1.74941	83.8252	5.58244	Up	0	0
ECO_NA_08957	1251	13	630	0.49806	23.1923	5.54118	Up	2.61e-162	9.13e-161
ECO_C6orf58_00329	1062	1183	56293	53.3895	2441.12	5.51485	Up	0	0
ECO_ucp1_08279	819	141	6680	8.25146	375.623	5.50849	Up	0	0
ECO_hig1_04707	279	21	982	3.60753	162.094	5.48967	Up	3.67e-251	1.72e-249
ECO_NA_16867	1023	3	136	0.140553	6.12242	5.44491	Up	9.27e-36	8.18e-35
ECO_CU104700.2_15588	561	3	135	0.256303	11.0823	5.43427	Up	1.78e-35	1.55e-34
ECO_AL929105.1_12860	414	5	213	0.578849	23.694	5.35519	Up	6.05e-55	7.9e-54
ECO_cyp2x9_20385	1500	74	3096	2.36448	95.0538	5.32915	Up	0	0
ECO_klf9_14008	687	49	1981	3.41849	132.797	5.27972	Up	0	0
ECO_neto1_16805	1560	5	202	0.153618	5.9633	5.2787	Up	7.7e-52	9.6e-51
ECO_NA_22333	1770	6	240	0.16247	6.2445	5.26434	Up	2.79e-61	4.09e-60
ECO_NA_20606	552	46	1816	3.99406	151.508	5.2454	Up	0	0
ECO_timp-3_04386	630	21	806	1.59762	58.9189	5.20473	Up	1.82e-201	7.44e-200
ECO_CHKB_06541	1260	58	2223	2.20624	81.251	5.20272	Up	0	0
ECO_CA5A_00160	948	271	10328	13.7011	501.727	5.19454	Up	0	0
ECO_FGF19_04029	636	6	228	0.452157	16.5096	5.19034	Up	6.68e-58	9.25e-57
ECO_NA_21114	1500	40	1497	1.2781	45.9611	5.16834	Up	0	0
ECO_slc30a8_02420	1050	2	74	0.0912927	3.24565	5.15187	Up	1.68e-19	8.67e-19
ECO_agxt2_07518	1176	2	74	0.0815113	2.89791	5.15187	Up	1.68e-19	8.67e-19
ECO_NA_10880	687	4	142	0.279061	9.519	5.09216	Up	3.35e-36	3e-35
ECO_NA_12961	1350	204	6919	7.24256	236.031	5.02633	Up	0	0
ECO_penka_16839	744	6	203	0.386522	12.5656	5.02279	Up	6.93e-51	8.5e-50
ECO_NA_14693	318	142	4781	21.4021	692.391	5.01576	Up	0	0
ECO_coq10b_07677	885	71	2326	3.84513	121.039	4.9763	Up	0	0
ECO_CR847844.1_21734	471	3	98	0.305278	9.5822	4.97216	Up	4.65e-25	2.97e-24
ECO_BTD_16078	345	2	63	0.277847	8.40972	4.91969	Up	2.04e-16	9.1e-16
ECO_FOSL1_13694	1023	30	943	1.40553	42.4518	4.91664	Up	9.72e-229	4.3e-227
ECO_BMP3_10633	1395	6	187	0.206145	6.17344	4.90434	Up	2.05e-46	2.3e-45
ECO_CLK3_10818	1059	2	62	0.0905169	2.69622	4.89661	Up	3.88e-16	1.71e-15
ECO_E7FKF1_ORYLA_16225	1134	1084	33125	45.8154	1345.25	4.8759	Up	0	0
ECO_NA_19689	543	271	8121	23.9202	688.763	4.84771	Up	0	0
ECO_unknown_18119	372	649	19398	83.6175	2401.45	4.84396	Up	0	0
ECO_NA_09907	249	82	2436	15.7837	450.545	4.83516	Up	0	0
ECO_NA_19349	1872	73	2142	1.86901	52.6955	4.81733	Up	0	0
ECO_TM7SF2_07733	1293	2	56	0.0741356	1.99457	4.74977	Up	1.82e-14	7.4e-14
ECO_NA_12651	2319	100	2799	2.06678	55.5856	4.74925	Up	0	0
ECO_NA_06050	684	938	26027	65.7267	1752.38	4.73669	Up	0	0
ECO_ARHGAP11B_11790	2829	1	27	0.0169419	0.439532	4.6973	Up	1.91e-07	4.97e-07
ECO_NA_16919	726	8	214	0.52814	13.5749	4.68388	Up	1.23e-51	1.52e-50
ECO_NA_07795	753	20	534	1.27301	32.6592	4.68118	Up	1.03e-126	2.86e-125
ECO_NR0B2_17758	762	67	1753	4.2142	105.947	4.65193	Up	0	0
ECO_mych_21401	1152	68	1779	2.82912	71.1186	4.6518	Up	0	0
ECO_klf15_19231	1416	6	156	0.203088	5.07366	4.64285	Up	8.33e-38	7.75e-37
ECO_NA_16866	975	9	233	0.442419	11.0055	4.63667	Up	8.77e-56	1.17e-54
ECO_ldlr_09435	2658	154	3919	2.77691	67.9016	4.6119	Up	0	0
ECO_A4KUJ6_ORYLA_11787	14340	9	222	0.0300808	0.712958	4.5669	Up	9.48e-53	1.21e-51
ECO_NA_21732	1671	3	73	0.0860479	2.0119	4.54727	Up	4.1e-18	1.99e-17
ECO_NA_19320	669	61	1480	4.37018	101.882	4.54306	Up	0	0
ECO_SKP2_02060	1230	1	24	0.0389664	0.898599	4.52738	Up	1.29e-06	3.13e-06
ECO_TMIGD1_10196	717	22	512	1.47061	32.886	4.48298	Up	1.83e-118	4.82e-117
ECO_NA_18593	1188	8	186	0.322752	7.21035	4.48157	Up	6.4e-44	6.85e-43
ECO_capn8_05489	1905	14	325	0.352232	7.85685	4.47935	Up	1.07e-75	1.89e-74
ECO_NA_01470	1887	5	115	0.126997	2.80663	4.46597	Up	1.4e-27	9.79e-27
ECO_NA_21707	447	1	23	0.107223	2.36963	4.46597	Up	2.44e-06	5.79e-06
ECO_LECT2_05225	315	1	23	0.152155	3.36261	4.46597	Up	2.44e-06	5.79e-06
ECO_snai3_12158	783	2	45	0.122423	2.64674	4.43427	Up	2e-11	6.82e-11
ECO_SLC22A16_13874	1731	92	2063	2.54734	54.8861	4.42938	Up	0	0
ECO_NA_20845	1869	499	11126	12.7964	274.151	4.42116	Up	0	0
ECO_NA_09216	552	1	22	0.0868273	1.83545	4.40184	Up	4.61e-06	1.07e-05
ECO_NA_22664	2166	2	43	0.0442555	0.91426	4.36868	Up	7.06e-11	2.32e-10
ECO_MMP23B_18445	1164	20	420	0.823517	16.6171	4.33473	Up	2.08e-95	4.6e-94
ECO_NA_19014	921	30	625	1.56119	31.2522	4.32323	Up	5.6e-141	1.72e-139
ECO_vegfaa_18992	498	6	124	0.577454	11.4671	4.31165	Up	5.06e-29	3.69e-28
ECO_NA_10182	1980	26	520	0.629366	12.0948	4.26434	Up	1.67e-116	4.36e-115
ECO_D2XIQ2_ORYLA_05437	2601	2	40	0.036854	0.708238	4.26434	Up	4.66e-10	1.46e-09
ECO_NA_00656	801	128	2549	7.65901	146.554	4.25813	Up	0	0
ECO_NA_15842	738	277	5498	17.9895	343.09	4.25336	Up	0	0
ECO_PLXNA4_06844	4035	32	633	0.380103	7.2247	4.24847	Up	3.99e-141	1.23e-139
ECO_NA_20105	3849	57	1118	0.709778	13.3768	4.23623	Up	1.67e-247	7.79e-246
ECO_KLF13_10432	774	228	4382	14.1185	260.73	4.2069	Up	0	0
ECO_NA_21281	1101	1	19	0.0435319	0.794742	4.19034	Up	3.06e-05	6.55e-05
ECO_NA_17455	1101	36	683	1.56715	28.5689	4.18823	Up	1.11e-150	3.59e-149
ECO_AL929105.1_12861	681	13	245	0.914938	16.5683	4.17861	Up	6.33e-55	8.26e-54
ECO_NA_16247	1074	104	1914	4.64114	82.0725	4.14435	Up	0	0
ECO_NA_16142	1419	49	877	1.65504	28.4628	4.10414	Up	2.63e-190	1.04e-188
ECO_NA_21163	1206	323	5742	12.8366	219.268	4.09436	Up	0	0
ECO_LOC100125507_07740	1299	106	1874	3.91104	66.4386	4.0864	Up	0	0
ECO_CEBPD_22367	819	623	10938	36.4586	615.055	4.07639	Up	0	0
ECO_11-beta-hsd3_04471	720	14	244	0.931946	15.6069	4.06579	Up	1.07e-53	1.38e-52
ECO_NA_14100	1851	110	1912	2.84827	47.5709	4.06192	Up	0	0
ECO_NA_18907	324	8	138	1.18342	19.6153	4.05094	Up	7.04e-31	5.44e-30
ECO_NA_16250	1011	143	2446	6.77923	111.421	4.03875	Up	0	0
ECO_IGFBP4_18334	426	200	3376	22.5017	364.966	4.01966	Up	0	0
ECO_KLHL30_08524	1794	208	3492	5.55695	89.642	4.01181	Up	0	0
ECO_NA_22348	1194	7	117	0.280989	4.51275	4.00542	Up	3.57e-26	2.38e-25
ECO_pth1ra_04709	1560	210	3408	6.45194	100.609	3.96288	Up	0	0
ECO_NA_04397	1809	8	129	0.211957	3.28406	3.95364	Up	1.8e-28	1.3e-27
ECO_NA_00261	2088	3	48	0.068863	1.05869	3.94241	Up	2.59e-11	8.78e-11
ECO_THRSP_11135	417	2037	32390	234.126	3577.13	3.93344	Up	0	0
ECO_ARL5C_09607	537	80	1268	7.14021	108.744	3.92882	Up	8.68e-266	4.32e-264
ECO_PDZK1_21338	1554	4	63	0.123369	1.86702	3.91969	Up	1.92e-14	7.79e-14
ECO_trim54_15294	1038	52	819	2.40105	36.3368	3.91969	Up	5.5e-172	1.99e-170
ECO_ABP1_00819	2229	210	3292	4.51549	68.0158	3.91292	Up	0	0
ECO_NA_00361	780	301	4706	18.4956	277.854	3.90908	Up	0	0
ECO_NA_13044	690	157	2442	10.9055	162.988	3.90164	Up	0	0
ECO_aclya_02900	3279	29	448	0.423889	6.29211	3.89179	Up	2.62e-94	5.71e-93
ECO_cebpa_04416	939	974	15042	49.7152	737.734	3.89134	Up	0	0
ECO_FOSL2_20809	1029	68	1037	3.1673	46.4112	3.87315	Up	2.36e-215	1.01e-213
ECO_NA_02490	4509	221	3332	2.34913	34.0318	3.85668	Up	0	0
ECO_NA_14518	957	1	15	0.0500822	0.721837	3.8493	Up	0.000370102	0.000713121
ECO_KLK13_02300	756	1	15	0.0633977	0.913754	3.8493	Up	0.000370102	0.000713195
ECO_igf2b_06655	648	242	3617	17.8993	257.059	3.84413	Up	0	0
ECO_eif4g2a_10942	2793	1652	24464	28.3488	403.382	3.83079	Up	0	0
ECO_sox19b_07887	921	8	118	0.416319	5.90041	3.82506	Up	1.51e-25	9.83e-25
ECO_FAM101B_08364	561	6	87	0.512606	7.14194	3.80039	Up	4.45e-19	2.26e-18
ECO_NA_13851	1023	2	29	0.0937022	1.30552	3.80039	Up	4.29e-07	1.09e-06
ECO_NA_21261	1671	189	2725	5.42102	75.1017	3.79221	Up	0	0
ECO_PLXNA4_06843	1560	11	157	0.337959	4.63484	3.7776	Up	3.02e-33	2.5e-32
ECO_NA_10498	1266	6	85	0.22715	3.09204	3.76684	Up	1.5e-18	7.41e-18
ECO_PDP1_08966	1578	305	4292	9.26378	125.26	3.75718	Up	0	0
ECO_PPRC1_21877	3849	70	984	0.871657	11.7735	3.75564	Up	1.32e-199	5.34e-198
ECO_RNF19B_00776	2199	129	1809	2.81164	37.8855	3.75216	Up	0	0
ECO_NA_02112	1884	3	42	0.0763195	1.02666	3.74977	Up	1.02e-09	3.12e-09
ECO_NA_11831	957	278	3863	13.9229	185.897	3.73898	Up	0	0
ECO_NA_03939	5727	147	2042	1.23023	16.4206	3.73851	Up	0	0
ECO_whsc1_04538	4155	39	536	0.449872	5.94092	3.7231	Up	9.63e-109	2.38e-107
ECO_NA_12273	873	48	657	2.63525	34.6586	3.7172	Up	9.4e-133	2.72e-131
ECO_cnnm4_20093	2109	12	163	0.272709	3.55935	3.70618	Up	5.69e-34	4.79e-33
ECO_col4a4_21636	4881	4	54	0.0392777	0.509501	3.6973	Up	4.66e-12	1.65e-11
ECO_CORIN_08132	2850	4	54	0.0672683	0.872587	3.6973	Up	4.66e-12	1.65e-11
ECO_NA_07762	3714	2	27	0.0258097	0.334797	3.6973	Up	1.45e-06	3.5e-06
ECO_FAM196B_07465	3231	4	54	0.059336	0.769691	3.6973	Up	4.66e-12	1.65e-11
ECO_rftn2_06722	1320	2	27	0.0726192	0.941997	3.6973	Up	1.45e-06	3.5e-06
ECO_SERHL2_09359	891	18	242	0.968256	12.5083	3.69135	Up	1.34e-49	1.6e-48
ECO_NA_10726	1071	7	94	0.313259	4.04202	3.68965	Up	4.47e-20	2.37e-19
ECO_ppara2_12534	1434	396	5270	13.2355	169.247	3.67664	Up	0	0
ECO_L2HGDH_11208	1338	2410	31927	86.3289	1098.91	3.67008	Up	0	0
ECO_A8HG52_ORYLA_23020	1401	2	26	0.0684207	0.854663	3.64285	Up	2.67e-06	6.29e-06
ECO_slc38a2_10749	1515	284	3667	8.98465	111.47	3.63305	Up	0	0
ECO_NA_22760	1467	2762	35398	90.2379	1111.24	3.6223	Up	0	0
ECO_NA_20315	1584	24	307	0.726192	8.92572	3.61954	Up	1.49e-61	2.19e-60
ECO_PNPLA2_15601	1557	1081	13799	33.2761	408.149	3.61654	Up	0	0
ECO_NA_10741	1881	9	111	0.229324	2.71765	3.5669	Up	7.06e-23	4.17e-22
ECO_NA_20339	2049	3	37	0.0701738	0.83161	3.5669	Up	2.1e-08	5.86e-08
ECO_NA_22824	1566	4	49	0.122423	1.441	3.55712	Up	9.45e-11	3.09e-10
ECO_ARHGAP39_04117	3432	513	6225	7.16416	83.5318	3.54346	Up	0	0
ECO_NA_10444	651	122	1470	8.98202	103.991	3.53328	Up	9.22e-283	4.75e-281
ECO_NA_18255	2298	2	24	0.0417134	0.480973	3.52738	Up	8.92e-06	2e-05
ECO_A8IE81_ORYLA_21664	1218	28	336	1.10181	12.7043	3.52738	Up	8.12e-66	1.27e-64
ECO_FKBP5_15190	1368	649	7752	22.7381	260.968	3.52069	Up	0	0
ECO_NA_07216	1023	40	474	1.87404	21.3384	3.50923	Up	8.35e-92	1.78e-90
ECO_ASB15_15331	1701	16	189	0.450828	5.11702	3.50465	Up	1.82e-37	1.68e-36
ECO_PDE7B_18934	1596	9	106	0.270274	3.05867	3.50041	Up	1.39e-21	7.78e-21
ECO_SPTSSA_13045	207	38	446	8.7985	99.2257	3.49538	Up	3.45e-86	6.9e-85
ECO_serpine1_00438	1164	108	1263	4.44699	49.9701	3.49016	Up	1.16e-240	5.31e-239
ECO_CEBPB_08676	888	657	7587	35.4607	393.475	3.47198	Up	0	0
ECO_SLC26A1_13889	1923	701	7948	17.4717	190.344	3.44552	Up	0	0
ECO_PPP1R3B_03966	1032	3803	42946	176.621	1916.47	3.43973	Up	0	0
ECO_C8H1orf228_18687	1200	4	45	0.159762	1.727	3.43427	Up	1.03e-09	3.14e-09
ECO_NA_13723	2997	16	177	0.255875	2.71986	3.41002	Up	2.18e-34	1.86e-33
ECO_ICA1_11620	1473	5	55	0.162691	1.71957	3.40184	Up	1.55e-11	5.33e-11
ECO_MYO18A_17637	7146	45	494	0.301818	3.18364	3.39893	Up	5.04e-93	1.09e-91
ECO_STK40_20674	1479	248	2711	8.03672	84.4153	3.39283	Up	0	0
ECO_mycb_09264	1281	54	590	2.02041	21.2111	3.3921	Up	1.38e-110	3.46e-109
ECO_unknown_17903	927	7	76	0.361921	3.77567	3.38299	Up	2.05e-15	8.73e-15
ECO_NA_20421	1080	4	43	0.177514	1.8336	3.36868	Up	3.34e-09	9.86e-09
ECO_NA_01463	2985	11	117	0.176622	1.8051	3.35335	Up	7.13e-23	4.2e-22
ECO_DGKD_09918	3279	21	223	0.306954	3.13201	3.35099	Up	2.58e-42	2.66e-41
ECO_SOAT1_03636	1479	14	148	0.453686	4.60843	3.34451	Up	1.64e-28	1.18e-27
ECO_ZHX1_07757	2748	272	2839	4.74403	47.5783	3.32612	Up	0	0
ECO_AGMO_21624	1266	168	1735	6.3602	63.114	3.31082	Up	0	0
ECO_NA_18794	507	193	1936	18.245	175.856	3.26882	Up	0	0
ECO_NA_08338	4284	2	20	0.0223757	0.215001	3.26434	Up	9.64e-05	0.000197221
ECO_PGLS_16301	762	34	340	2.13855	20.5487	3.26434	Up	2.93e-62	4.35e-61
ECO_NA_22021	1710	2	20	0.0560569	0.538634	3.26434	Up	9.64e-05	0.000197242
ECO_cdkl1_11210	1059	12	118	0.543101	5.13152	3.24009	Up	2.14e-22	1.24e-21
ECO_NA_04396	708	21	204	1.42161	13.2696	3.22252	Up	1.6e-37	1.48e-36
ECO_ezr_13036	1497	67	649	2.1451	19.9656	3.2184	Up	7.55e-116	1.95e-114
ECO_thrab_11270	1530	240	2322	7.51822	69.8925	3.21667	Up	0	0
ECO_NR0B2_19361	774	27	261	1.67193	15.5296	3.21543	Up	1.69e-47	1.94e-46
ECO_NA_12468	522	109	1050	10.0081	92.6358	3.2104	Up	6.47e-186	2.48e-184
ECO_NA_09083	483	312	2988	30.9601	284.901	3.20197	Up	0	0
ECO_gadd45ab_22796	423	18	172	2.03952	18.7261	3.19875	Up	1.18e-31	9.4e-31
ECO_NA_06826	1368	1035	9848	36.2618	331.529	3.19261	Up	0	0
ECO_alk_14705	3120	4	38	0.061447	0.560904	3.19034	Up	6.22e-08	1.68e-07
ECO_KLHL31_09188	1908	2	19	0.0502397	0.458601	3.19034	Up	0.000173377	0.000346547
ECO_CUBN_21132	10830	2	19	0.00885109	0.0807951	3.19034	Up	0.000173377	0.00034651
ECO_cycsb_04676	315	216	2047	32.8654	299.273	3.18682	Up	0	0
ECO_NA_09539	678	430	4038	30.3972	274.281	3.17364	Up	0	0
ECO_NA_20898	2595	16	150	0.295514	2.66203	3.17123	Up	1.43e-27	1e-26
ECO_NA_14316	3360	3	28	0.0427935	0.383777	3.1648	Up	4.29e-06	9.94e-06
ECO_NA_12141	1158	143	1320	5.91865	52.4959	3.14886	Up	5.02e-229	2.23e-227
ECO_ADAMTSL5_18510	1476	15	138	0.48708	4.30579	3.14405	Up	2.79e-25	1.8e-24
ECO_NA_20203	1086	1806	16544	79.7046	701.569	3.13785	Up	0	0
ECO_NR4A3_08974	2154	95	860	2.11385	18.3871	3.12075	Up	1.43e-148	4.58e-147
ECO_abcc4_13122	3654	245	2210	3.21361	27.8537	3.11561	Up	0	0
ECO_cdh1_06524	2319	10	89	0.206678	1.76746	3.09622	Up	1.49e-16	6.69e-16
ECO_NA_21996	1209	27	240	1.07037	9.14208	3.09442	Up	2.78e-42	2.86e-41
ECO_GFRA3_17150	1293	8	71	0.296542	2.52883	3.09216	Up	1.91e-13	7.28e-13
ECO_SIK1_13374	2328	1032	9086	21.2467	179.742	3.08061	Up	0	0
ECO_unknown_16344	495	8	70	0.774605	6.51257	3.0717	Up	3.37e-13	1.27e-12
ECO_gria2b_06770	2415	8	70	0.15877	1.33488	3.0717	Up	3.37e-13	1.27e-12
ECO_AVPI1_21846	582	18	157	1.48233	12.4233	3.06711	Up	6.23e-28	4.41e-27
ECO_NA_21797	1008	19	165	0.903417	7.53847	3.06081	Up	3.15e-29	2.32e-28
ECO_NA_06346	1404	3	26	0.102412	0.852837	3.05789	Up	1.36e-05	3.01e-05
ECO_NA_07232	1059	1346	11393	60.9178	495.452	3.02381	Up	0	0
ECO_NA_00505	1263	83	694	3.14971	25.3056	3.00616	Up	6.01e-116	1.56e-114
ECO_VAV3_01013	2223	12	100	0.258724	2.07167	3.00131	Up	6.25e-18	3e-17
ECO_KCNH2_00554	2391	3	25	0.0601364	0.481527	3.00131	Up	2.41e-05	5.21e-05
ECO_NA_02267	1644	6	50	0.174922	1.40064	3.00131	Up	1.38e-09	4.2e-09
ECO_plekhg7_06598	2214	326	2706	7.05725	56.2872	2.99563	Up	0	0
ECO_SLC3A2_22627	1620	283	2342	8.37273	66.5781	2.99128	Up	0	0
ECO_NA_15514	2592	277	2290	5.12201	40.6874	2.9898	Up	0	0
ECO_KNDC1_01165	4668	4	33	0.04107	0.325569	2.98681	Up	1.1e-06	2.67e-06
ECO_TSPAN31_08411	714	118	959	7.92099	61.8558	2.96516	Up	2.22e-157	7.45e-156
ECO_RBP7_16674	330	10	81	1.45238	11.304	2.96033	Up	1.37e-14	5.6e-14
ECO_adamts9_12347	5856	32	259	0.261905	2.03685	2.95922	Up	1.31e-43	1.39e-42
ECO_unknown_10501	237	10	80	2.02231	15.5454	2.94241	Up	2.4e-14	9.67e-14
ECO_PCDH11Y_15114	3837	3	24	0.0374736	0.288058	2.94241	Up	4.25e-05	8.98e-05
ECO_ifrd1_20939	1545	750	5974	23.2663	178.072	2.93615	Up	0	0
ECO_NA_19353	630	22	175	1.6737	12.7926	2.93419	Up	1.06e-29	7.88e-29
ECO_NA_04792	1155	1009	7970	41.8702	317.787	2.92407	Up	0	0
ECO_NA_09341	546	176	1390	15.4495	117.242	2.92385	Up	4.39e-224	1.92e-222
ECO_c1qtnf4_04324	999	4	31	0.191907	1.42908	2.89661	Up	3.39e-06	7.93e-06
ECO_SYBU_17188	2235	250	1934	5.36115	39.851	2.894	Up	8e-308	4.38e-306
ECO_fosb_00526	1125	18	139	0.766859	5.69013	2.89143	Up	1.5e-23	9.07e-23
ECO_unknown_09407	822	3	23	0.174922	1.28859	2.88101	Up	7.48e-05	0.000154681
ECO_LONRF3_17117	2151	322	2462	7.17482	52.7118	2.87711	Up	0	0
ECO_unknown_01074	231	46	351	9.54424	69.9769	2.87418	Up	7.1e-57	9.7e-56
ECO_NA_07889	261	5	38	0.918174	6.70506	2.86841	Up	2.76e-07	7.1e-07
ECO_NA_21477	1326	7	53	0.253017	1.84074	2.86298	Up	1.1e-09	3.35e-09
ECO_cdkn1a_19660	507	65	489	6.1447	44.4182	2.85374	Up	4.98e-78	9.16e-77
ECO_NA_15131	1227	5775	42486	225.581	1594.63	2.82151	Up	0	0
ECO_COL7A1_19620	8700	21	154	0.11569	0.815195	2.81688	Up	2.75e-25	1.77e-24
ECO_col4a5_04039	4917	20	146	0.194951	1.36745	2.81031	Up	5.42e-24	3.34e-23
ECO_ctnna2_21202	1614	4	29	0.118782	0.827474	2.80039	Up	1.03e-05	2.32e-05
ECO_NA_06643	3168	109	787	1.64906	11.4406	2.79445	Up	7.5e-122	2.01e-120
ECO_HABP4_06409	1050	10	72	0.456464	3.15793	2.79041	Up	2.02e-12	7.31e-12
ECO_NA_10502	939	142	1021	7.248	50.0749	2.78843	Up	3.43e-157	1.15e-155
ECO_MAPK6_22686	2274	1054	7575	22.215	153.409	2.78778	Up	0	0
ECO_map2k6_22638	927	15	107	0.775545	5.31574	2.77699	Up	9.59e-18	4.57e-17
ECO_WNK2_07073	6018	1015	7232	8.08368	55.3434	2.77533	Up	0	0
ECO_NA_17868	1821	1409	10020	37.0848	253.406	2.77255	Up	0	0
ECO_NA_18659	1464	43	304	1.40774	9.56296	2.76408	Up	1.52e-47	1.75e-46
ECO_NA_00338	264	57	402	10.3482	70.1265	2.76057	Up	2.83e-62	4.2e-61
ECO_sat1a_06245	510	253	1783	23.7764	161.006	2.75951	Up	4.28e-270	2.15e-268
ECO_RELT_16973	1107	36	252	1.55866	10.4837	2.74977	Up	1.83e-39	1.76e-38
ECO_RRAD_05705	897	37	258	1.97699	13.2461	2.74419	Up	2.77e-40	2.73e-39
ECO_hsd17b3_10321	1035	38	264	1.7597	11.7469	2.73888	Up	4.21e-41	4.23e-40
ECO_wdhd1_11993	3402	95	658	1.3384	8.90741	2.7345	Up	7.38e-100	1.68e-98
ECO_btr26_00262	1389	26	179	0.897153	5.93486	2.72579	Up	3.28e-28	2.34e-27
ECO_NA_19714	4755	6	41	0.0604778	0.397094	2.715	Up	2.06e-07	5.36e-07
ECO_SLC22A2_15248	1452	127	862	4.19211	27.3401	2.70527	Up	8.79e-129	2.47e-127
ECO_NA_15021	696	20	135	1.37726	8.93273	2.6973	Up	2.12e-21	1.18e-20
ECO_CAPN12_00525	2097	8	54	0.182847	1.18592	2.6973	Up	2.48e-09	7.39e-09
ECO_NA_08696	1704	31	208	0.871942	5.62152	2.68866	Up	4.36e-32	3.5e-31
ECO_ITGB8_18781	2313	3	20	0.0621643	0.398212	2.67938	Up	0.000397344	0.000761624
ECO_NA_02212	612	8	53	0.626519	3.98827	2.67033	Up	4.26e-09	1.24e-08
ECO_SCARF1_08383	2265	41	270	0.867583	5.48979	2.66168	Up	9.15e-41	9.11e-40
ECO_slc6a8_18427	1833	91	595	2.37944	14.9491	2.65136	Up	1.61e-87	3.26e-86
ECO_PYROXD2_21853	1746	8	52	0.219604	1.37157	2.64285	Up	7.29e-09	2.1e-08
ECO_unknown_13537	1548	17	110	0.526348	3.27251	2.63631	Up	2.73e-17	1.27e-16
ECO_NA_03953	1740	98	634	2.69943	16.7803	2.63604	Up	1.48e-92	3.15e-91
ECO_TRUB2_15193	975	77	498	3.78514	23.5226	2.63563	Up	4.69e-73	8.07e-72
ECO_tob1b_00932	1023	2061	13321	96.5601	599.682	2.6347	Up	0	0
ECO_slc25a29_06015	858	5	32	0.279305	1.7176	2.62048	Up	7.43e-06	1.68e-05
ECO_NA_16738	2139	1974	12600	44.2315	271.281	2.61664	Up	0	0
ECO_SNX15_22626	1245	51	323	1.96334	11.9479	2.60538	Up	2.31e-47	2.64e-46
ECO_NA_19298	894	148	936	7.9345	48.2168	2.60332	Up	5.97e-134	1.74e-132
ECO_NA_11302	1095	316	1996	13.8315	83.9472	2.60153	Up	2.7e-283	1.4e-281
ECO_TRIB1_10031	1089	34	214	1.4964	9.04994	2.59642	Up	8.79e-32	7e-31
ECO_TMEM115_02489	1164	137	857	5.64109	33.9069	2.58753	Up	5.67e-122	1.52e-120
ECO_GCNT7_20584	933	4	25	0.205482	1.23401	2.58627	Up	9.23e-05	0.000189163
ECO_chac1_00337	591	237	1476	19.2201	115.016	2.58115	Up	3.67e-208	1.55e-206
ECO_NA_09835	810	10	62	0.591712	3.52506	2.57468	Up	4.44e-10	1.39e-09
ECO_ARSE_05138	1635	62	383	1.81748	10.788	2.56942	Up	5.03e-55	6.59e-54
ECO_NA_15226	1077	7	43	0.311514	1.83871	2.56132	Up	2.53e-07	6.52e-07
ECO_unknown_04194	579	35	215	2.89724	17.1009	2.56132	Up	1.83e-31	1.45e-30
ECO_GAK_10984	3918	1008	6156	12.3308	72.3592	2.55291	Up	0	0
ECO_NA_16912	2655	107	643	1.93159	11.1534	2.52962	Up	1.14e-89	2.38e-88
ECO_NA_05435	2640	135	811	2.4509	14.1474	2.52916	Up	1.29e-112	3.28e-111
ECO_NA_08176	849	4	24	0.225812	1.30186	2.52738	Up	0.000157855	0.000316691
ECO_plcd3a_09612	2385	58	348	1.16556	6.71971	2.52738	Up	3.04e-49	3.59e-48
ECO_KIAA1524_17313	2832	10	60	0.16924	0.975703	2.52738	Up	1.28e-09	3.88e-09
ECO_PARP11_04168	984	16	96	0.779328	4.493	2.52738	Up	1.26e-14	5.16e-14
ECO_PTN_04757	588	8	48	0.652091	3.75945	2.52738	Up	6.13e-08	1.66e-07
ECO_LGALS3BP_20122	1767	600	3567	16.2746	92.9665	2.51409	Up	0	0
ECO_C5orf32_13524	408	62	364	7.28328	41.0867	2.49601	Up	1e-50	1.22e-49
ECO_NA_21858	1233	537	3123	20.874	116.646	2.48235	Up	0	0
ECO_NA_15876	1482	49	284	1.58469	8.82531	2.47745	Up	1.35e-39	1.3e-38
ECO_NAGS_11262	1536	14	81	0.43685	2.42859	2.47491	Up	2.78e-12	1e-11
ECO_NA_16723	1275	9	52	0.33832	1.87825	2.47293	Up	2.52e-08	7e-08
ECO_agpat4_05189	1080	17	98	0.754433	4.1789	2.46966	Up	1.5e-14	6.09e-14
ECO_mical1_21206	3459	62	357	0.859086	4.75311	2.468	Up	3.7e-49	4.38e-48
ECO_ADPRH_15900	1011	4	23	0.189629	1.0477	2.46597	Up	0.000268662	0.00052609
ECO_NA_06542	2157	12	69	0.266641	1.47319	2.46597	Up	1.3e-10	4.21e-10
ECO_KIF4A_07749	3768	4	23	0.0508797	0.28111	2.46597	Up	0.000268662	0.000526034
ECO_NA_19128	351	4	23	0.546196	3.01773	2.46597	Up	0.000268662	0.000525979
ECO_SLC7A2_13564	1809	65	373	1.72215	9.49577	2.46308	Up	3.57e-51	4.4e-50
ECO_NA_03585	3327	1636	9383	23.5682	129.882	2.46229	Up	0	0
ECO_TBC1D4_19139	3795	261	1485	3.29628	18.0208	2.45075	Up	2.02e-197	8.15e-196
ECO_NA_10558	4275	366	2082	4.10337	22.4287	2.45047	Up	5.77e-276	2.92e-274
ECO_CHN2_16896	1254	24	136	0.917295	4.99461	2.44491	Up	1.88e-19	9.65e-19
ECO_Q4AED3_ORYLA_09958	2571	53	300	0.988028	5.37377	2.44331	Up	4.24e-41	4.26e-40
ECO_LNX2_17039	2256	88	498	1.86956	10.166	2.44298	Up	3.83e-67	6.09e-66
ECO_NA_09021	669	473	2647	33.8868	182.216	2.42686	Up	0	0
ECO_NA_14282	1140	7	39	0.294299	1.5755	2.42046	Up	2.07e-06	4.92e-06
ECO_FSCB_05709	1779	614	3397	16.542	87.9386	2.41036	Up	0	0
ECO_NA_16006	2463	103	567	2.00433	10.6018	2.40312	Up	8.75e-75	1.54e-73
ECO_b3gntl1_05528	936	13	71	0.665676	3.49335	2.39172	Up	1.49e-10	4.82e-10
ECO_unknown_14139	276	13	71	2.25751	11.847	2.39172	Up	1.49e-10	4.82e-10
ECO_LONRF2_00346	2253	600	3274	12.764	66.9233	2.39043	Up	0	0
ECO_NA_10248	1734	77	420	2.12832	11.1548	2.38987	Up	1.77e-55	2.35e-54
ECO_unknown_02160	285	9	49	1.51354	7.91792	2.3872	Up	1.19e-07	3.14e-07
ECO_MIDN_09922	1620	215	1170	6.3609	33.2606	2.38651	Up	3.41e-151	1.11e-149
ECO_TRIB3_15472	1059	455	2461	20.5926	107.023	2.37772	Up	0	0
ECO_nfil3_15101	1377	113	604	3.93314	20.2005	2.36064	Up	6.4e-78	1.17e-76
ECO_NA_07860	1761	6	32	0.1633	0.836855	2.35745	Up	2.45e-05	5.3e-05
ECO_NA_16045	1257	6	32	0.228776	1.1724	2.35745	Up	2.45e-05	5.3e-05
ECO_socs2_10700	603	157	836	12.4789	63.8482	2.35515	Up	6.98e-107	1.7e-105
ECO_ITPKC_00519	1212	141	749	5.57586	28.4603	2.35168	Up	8.87e-96	1.96e-94
ECO_GPR146_06101	1002	209	1109	9.9971	50.9711	2.3501	Up	7.84e-141	2.4e-139
ECO_ARID4A_14212	3852	688	3633	8.56047	43.4349	2.34309	Up	0	0
ECO_rhoq_00673	624	18	95	1.38256	7.01131	2.34234	Up	2.21e-13	8.4e-13
ECO_SLC13A5_04050	1764	3180	16758	86.402	437.505	2.34016	Up	0	0
ECO_nudt4a_06596	570	104	545	8.74488	44.0333	2.33209	Up	1.77e-69	2.89e-68
ECO_DAGLA_09465	3273	92	482	1.34722	6.78205	2.33174	Up	1.24e-61	1.82e-60
ECO_CFTR_10309	4494	13	68	0.138645	0.696844	2.32944	Up	6.85e-10	2.12e-09
ECO_NA_00342	948	503	2622	25.4305	127.375	2.32445	Up	0	0
ECO_CABZ01054962.1_00341	342	67	349	9.38954	46.9958	2.32341	Up	6.85e-45	7.45e-44
ECO_UNC5A_01058	2613	29	151	0.531929	2.66132	2.32284	Up	2.86e-20	1.52e-19
ECO_NA_07145	693	830	4299	57.4038	285.689	2.31523	Up	0	0
ECO_NEK10_11627	2817	6	31	0.102085	0.506798	2.31165	Up	4.09e-05	8.66e-05
ECO_pnp5a_10111	1077	3631	18717	161.587	800.351	2.30832	Up	0	0
ECO_SLC23A2_19950	1920	111	572	2.77088	13.72	2.30787	Up	6.03e-72	1.03e-70
ECO_CNN1_21590	840	158	814	9.01516	44.6277	2.30752	Up	1.26e-101	2.92e-100
ECO_CYB561_04210	891	117	599	6.29366	30.9606	2.29846	Up	6.75e-75	1.19e-73
ECO_NA_07394	1131	852	4355	36.1054	177.331	2.29616	Up	0	0
ECO_st6galnac3_12300	777	10	51	0.616843	3.0228	2.29291	Up	1.32e-07	3.47e-07
ECO_AGAP3_22422	927	22	112	1.13747	5.56414	2.29034	Up	3.68e-15	1.55e-14
ECO_BIRC8_13529	1578	199	1011	6.04424	29.5056	2.28736	Up	1.81e-124	4.95e-123
ECO_WDSUB1_21417	1278	13	66	0.487537	2.37833	2.28637	Up	1.87e-09	5.63e-09
ECO_ppargc1b_07153	3123	187	947	2.86989	13.9649	2.28274	Up	2.02e-116	5.25e-115
ECO_TAT_12584	1428	9065	45811	304.253	1477.41	2.27973	Up	0	0
ECO_NA_01781	897	2262	11383	120.864	584.419	2.27362	Up	0	0
ECO_NA_17789	2397	73	366	1.45966	7.0319	2.26829	Up	1.07e-45	1.18e-44
ECO_unknown_06090	306	11	55	1.72293	8.27754	2.26434	Up	5.25e-08	1.42e-07
ECO_RND3_16450	732	118	590	7.72621	37.1194	2.26434	Up	1.71e-72	2.92e-71
ECO_NA_01902	1491	5	25	0.160727	0.772187	2.26434	Up	0.00029288	0.000571204
ECO_NA_07328	2808	295	1474	5.03524	24.1747	2.26336	Up	2.55e-178	9.48e-177
ECO_NA_07989	1851	145	723	3.75454	17.9884	2.26036	Up	2.95e-88	6.01e-87
ECO_NA_00769	1911	214	1066	5.36721	25.6895	2.25894	Up	3.56e-129	1e-127
ECO_OAT_19403	1326	69	342	2.49403	11.878	2.25174	Up	1.95e-42	2.01e-41
ECO_NA_21733	1545	45	223	1.39598	6.64716	2.25146	Up	3.31e-28	2.36e-27
ECO_NA_12118	4680	56	277	0.573505	2.7258	2.2488	Up	1.28e-34	1.1e-33
ECO_B2CCA0_ORYLA_22995	1314	118	580	4.3041	20.3279	2.23968	Up	2.3e-70	3.82e-69
ECO_ank2_15821	9948	9	44	0.0433613	0.203693	2.23192	Up	1.49e-06	3.59e-06
ECO_ptprga_12996	4167	198	967	2.27739	10.6872	2.23043	Up	1.49e-115	3.84e-114
ECO_NA_16141	732	67	327	4.38691	20.5729	2.22947	Up	3.59e-40	3.53e-39
ECO_CU463316.1_04213	780	16	78	0.983152	4.60532	2.22781	Up	1.21e-10	3.93e-10
ECO_IL1RL2_09861	816	14	68	0.822306	3.83777	2.22252	Up	2.03e-09	6.07e-09
ECO_C4XVC6_ORYLA_18333	1347	39	189	1.38769	6.46181	2.21925	Up	9.76e-24	5.96e-23
ECO_ABCC5_09067	4317	742	3593	8.23791	38.3297	2.21811	Up	0	0
ECO_cttnbp2_10310	4350	19	92	0.209344	0.973999	2.21805	Up	2.92e-12	1.05e-11
ECO_ATG2A_13669	6048	4513	21799	35.7642	165.991	2.21452	Up	0	0
ECO_SLC38A4_10750	1644	5429	26006	158.275	728.503	2.2025	Up	0	0
ECO_NA_06955	429	9	43	1.0055	4.61606	2.19875	Up	2.45e-06	5.81e-06
ECO_unknown_21394	4827	123	586	1.2213	5.59088	2.19465	Up	2.39e-69	3.89e-68
ECO_per1_19195	4161	769	3662	8.85776	40.5304	2.19399	Up	0	0
ECO_gfm1_00516	2247	549	2606	11.7102	53.4111	2.18937	Up	3.69e-301	1.99e-299
ECO_PIK3CB_21534	3219	734	3484	10.9288	49.8445	2.18931	Up	0	0
ECO_NA_01508	972	3775	17879	186.143	847.104	2.18613	Up	0	0
ECO_SLC7A3_03497	1956	68	322	1.66623	7.58136	2.18587	Up	1.16e-38	1.1e-37
ECO_NIPAL2_15545	1098	11	52	0.48016	2.18103	2.18342	Up	2.32e-07	6e-07
ECO_Q6F6A1_ORYLA_03279	1011	7144	33601	338.677	1530.6	2.17611	Up	0	0
ECO_MCL1_01964	864	2563	12027	142.177	641.067	2.17278	Up	0	0
ECO_skila_00976	2187	136	638	2.98048	13.4348	2.17236	Up	2.05e-74	3.6e-73
ECO_SLC27A4_04540	1920	29	136	0.723923	3.2621	2.17189	Up	4.63e-17	2.14e-16
ECO_pik3r1_02595	2112	840	3902	19.0625	85.085	2.15817	Up	0	0
ECO_NA_02880	708	1322	6115	89.4939	397.762	2.15204	Up	0	0
ECO_INPP5F_01138	3321	99	457	1.42877	6.33734	2.14911	Up	4.4e-53	5.62e-52
ECO_SLC13A4_10739	1932	18	83	0.44654	1.97848	2.14753	Up	8.34e-11	2.73e-10
ECO_PLXNA2_21757	5706	15	69	0.125995	0.5569	2.14405	Up	3.49e-09	1.03e-08
ECO_DGCR14_19327	1431	245	1123	8.20582	36.141	2.13892	Up	3.81e-127	1.06e-125
ECO_tbc1d9_08280	3867	215	983	2.66477	11.7068	2.13527	Up	2.75e-111	6.94e-110
ECO_SPNS3_03441	1356	13	59	0.459493	2.00379	2.12462	Up	5.87e-08	1.59e-07
ECO_NA_04253	975	17	77	0.835679	3.63702	2.12174	Up	5.5e-10	1.71e-09
ECO_ANLN_19372	3501	10	45	0.1369	0.591943	2.11234	Up	2.55e-06	6.04e-06
ECO_unknown_00518	564	26	117	2.20948	9.55359	2.11234	Up	2.07e-14	8.37e-14
ECO_zdhhc18_17753	1302	146	657	5.37449	23.2388	2.11234	Up	5.68e-74	9.89e-73
ECO_GDF11_12777	1170	6	27	0.245788	1.06277	2.11234	Up	0.000303532	0.000590727
ECO_NA_19603	3444	51	227	0.709745	3.03545	2.09654	Up	2.27e-26	1.53e-25
ECO_NA_12088	933	18	80	0.924669	3.94883	2.09442	Up	3.53e-10	1.12e-09
ECO_NA_04748	2811	41	181	0.699066	2.96536	2.08471	Up	3.47e-21	1.92e-20
ECO_ZNF295_03465	3144	153	675	2.33241	9.88738	2.08377	Up	1.14e-74	2.01e-73
ECO_NA_08079	1497	86	379	2.75342	11.6594	2.0822	Up	1.28e-42	1.33e-41
ECO_rasgrp3_09722	1830	32	141	0.838097	3.54836	2.08196	Up	8.53e-17	3.89e-16
ECO_SLC25A43_13706	1035	45	198	2.08386	8.81018	2.07992	Up	5.66e-23	3.35e-22
ECO_sox6_09471	2403	127	558	2.53306	10.694	2.07785	Up	8.34e-62	1.23e-60
ECO_gpsm1b_18479	1995	143	626	3.43549	14.4508	2.07256	Up	6.6e-69	1.07e-67
ECO_MARVELD1_21845	498	8	35	0.769939	3.23667	2.0717	Up	4.46e-05	9.4e-05
ECO_PARD6A_12931	903	8	35	0.424617	1.78501	2.0717	Up	4.46e-05	9.4e-05
ECO_NA_07150	1824	63	275	1.65543	6.94333	2.06842	Up	4.16e-31	3.24e-30
ECO_NA_12502	546	11	48	0.965596	4.04863	2.06794	Up	1.61e-06	3.87e-06
ECO_INHBE_20617	1080	214	932	9.49698	39.7422	2.06513	Up	2.9e-101	6.7e-100
ECO_NA_18459	1416	285	1240	9.64666	40.3291	2.06372	Up	5.28e-134	1.54e-132
ECO_stk35l_19210	1071	107	464	4.78839	19.9521	2.05893	Up	4.32e-51	5.32e-50
ECO_NA_15380	1488	12	52	0.386522	1.60939	2.05789	Up	6.3e-07	1.57e-06
ECO_NA_05295	507	20	86	1.89068	7.81179	2.04675	Up	1.43e-10	4.63e-10
ECO_NA_06594	945	10	43	0.507182	2.09554	2.04675	Up	6.67e-06	1.52e-05
ECO_UCK1_18486	858	90	387	5.02748	20.7722	2.04675	Up	1.43e-42	1.49e-41
ECO_gch1_11994	1050	340	1459	15.5198	63.992	2.04379	Up	2.15e-155	7.17e-154
ECO_dlg1_05376	2763	7	30	0.121426	0.500035	2.04195	Up	0.000188058	0.000373781
ECO_AGT_00222	1392	9736	41705	335.225	1379.78	2.04123	Up	0	0
ECO_NA_14380	3909	53	227	0.649839	2.67436	2.04104	Up	1.57e-25	1.02e-24
ECO_NA_01015	1545	40	171	1.24087	5.09715	2.03834	Up	1.45e-19	7.49e-19
ECO_NA_06881	1218	30	128	1.18051	4.83975	2.03552	Up	5.6e-15	2.33e-14
ECO_NA_07457	1020	19	81	0.892789	3.65717	2.03433	Up	5.78e-10	1.8e-09
ECO_TXNDC16_13135	2451	300	1278	5.86642	24.0131	2.03327	Up	1.88e-135	5.56e-134
ECO_NA_10216	456	12	51	1.26128	5.15069	2.02988	Up	1.01e-06	2.47e-06
ECO_PPP1R12C_15602	2742	315	1337	5.50603	22.4556	2.02799	Up	3.81e-141	1.17e-139
ECO_SLC25A33_20494	963	293	1237	14.5827	59.1566	2.02029	Up	4.32e-130	1.22e-128
ECO_NA_07319	1353	111	468	3.93206	15.9297	2.01836	Up	3.02e-50	3.65e-49
ECO_BX005256.1_17722	852	1104	4644	62.1048	251.022	2.01504	Up	0	0
ECO_hspa8_11310	1968	283	1185	6.89218	27.7302	2.00843	Up	9.29e-124	2.53e-122
ECO_CPEB3_01156	2142	169	707	3.78149	15.2006	2.0071	Up	1.68e-74	2.95e-73
ECO_NA_16767	5064	11	46	0.10411	0.418335	2.00654	Up	4.17e-06	9.68e-06
ECO_HSPB8_07787	666	84	351	6.04506	24.2713	2.00542	Up	8.68e-38	8.06e-37
ECO_stk10_05223	4065	737	3078	8.68965	34.8713	2.00467	Up	0	0
ECO_MIB2_18443	2778	1158	4824	19.9789	79.9714	2.00101	Up	0	0
ECO_C1K304_ORYLA_01998	1992	364	1515	8.75805	35.0254	1.99972	Up	8.22e-157	2.75e-155
ECO_NA_17967	813	31	129	1.82754	7.30733	1.99944	Up	9.02e-15	3.72e-14
ECO_NA_20695	381	37542	155497	4722.67	18795.6	1.99272	Up	0	0
ECO_NA_08161	1833	29	120	0.758282	3.01494	1.99132	Up	9.01e-14	3.51e-13
ECO_A9Q6B1_ORYLA_00449	1173	9	37	0.367739	1.45266	1.98194	Up	4.45e-05	9.39e-05
ECO_NA_12793	1776	119	488	3.21144	12.6543	1.97833	Up	5.21e-51	6.39e-50
ECO_KLF12_19140	1140	401	1638	16.8591	66.1712	1.97267	Up	2.08e-166	7.38e-165
ECO_BHLHA15_02229	558	111	452	9.5342	37.3047	1.96818	Up	4.64e-47	5.28e-46
ECO_NA_11515	2880	1504	6085	25.0294	97.3034	1.95887	Up	0	0
ECO_NA_01175	2502	25	101	0.478904	1.85906	1.95677	Up	1.43e-11	4.94e-11
ECO_ZNF668_02162	1455	27	109	0.889398	3.45003	1.95571	Up	2.26e-12	8.15e-12
ECO_NA_08114	477	21	84	2.11007	8.11	1.94241	Up	9.19e-10	2.82e-09
ECO_NA_08842	681	151	603	10.6274	40.7784	1.94002	Up	4.49e-61	6.57e-60
ECO_DNAH11_16885	12156	88	351	0.346966	1.32977	1.93831	Up	3.36e-36	3e-35
ECO_erbb4a_22924	4053	234	933	2.76716	10.6014	1.93778	Up	2.15e-93	4.66e-92
ECO_mgat4b_07168	1491	442	1760	14.2082	54.3619	1.93587	Up	2.72e-174	9.89e-173
ECO_CDO1_08201	606	2126	8446	168.146	641.857	1.93254	Up	0	0
ECO_Q2L4U5_ORYLA_12361	1233	260	1031	10.1066	38.5084	1.92987	Up	1.84e-102	4.33e-101
ECO_NA_16481	2070	18	71	0.416771	1.5796	1.92223	Up	2.36e-08	6.57e-08
ECO_AFF3_14669	3306	28	110	0.405929	1.53232	1.91642	Up	3.52e-12	1.26e-11
ECO_NA_22085	495	679	2665	65.7446	247.943	1.91506	Up	3.8e-259	1.84e-257
ECO_dot1l_10360	4746	222	870	2.24192	8.44212	1.91287	Up	9.59e-86	1.91e-84
ECO_DUSP4_13892	1107	679	2656	29.398	110.494	1.91018	Up	2.11e-257	1.01e-255
ECO_NA_12982	1443	202	790	6.70935	25.2128	1.90991	Up	7.26e-78	1.33e-76
ECO_RG9MTD3_10133	873	11	43	0.603912	2.26837	1.90925	Up	1.68e-05	3.69e-05
ECO_mmp23bb_22402	1002	17	66	0.813161	3.03344	1.89934	Up	9.45e-08	2.52e-07
ECO_akap12b_03940	3714	109	423	1.40663	5.24515	1.89874	Up	3.67e-42	3.77e-41
ECO_prps1b_16529	936	234	908	11.9822	44.6755	1.8986	Up	1.56e-88	3.19e-87
ECO_NA_10359	1974	364	1408	8.83791	32.8485	1.89405	Up	7.75e-136	2.3e-134
ECO_junbl_09429	882	270	1043	14.672	54.4597	1.89212	Up	5.71e-101	1.31e-99
ECO_PHLDB3_11437	672	51	197	3.63744	13.5007	1.89204	Up	2.26e-20	1.21e-19
ECO_TSC22D3_15113	648	508	1961	37.5737	139.368	1.8911	Up	4.87e-188	1.9e-186
ECO_AMPH_21663	3672	61	235	0.796201	2.9473	1.88819	Up	5.95e-24	3.66e-23
ECO_NA_13932	1458	88	339	2.89281	10.7078	1.88812	Up	7.27e-34	6.1e-33
ECO_lmbrd2b_03965	2136	312	1196	7.00082	25.7863	1.88101	Up	1.3e-114	3.35e-113
ECO_KLF15_22477	1848	515	1973	13.3567	49.1683	1.88016	Up	1.03e-187	3.98e-186
ECO_AGAP3_22375	3843	106	406	1.322	4.86537	1.87983	Up	5.18e-40	5.07e-39
ECO_NA_12681	1080	147	563	6.52363	24.0074	1.87973	Up	7.72e-55	1.01e-53
ECO_NA_15979	1605	27	103	0.806277	2.95544	1.87403	Up	3.41e-11	1.15e-10
ECO_LMX1B_01324	1098	32	122	1.39683	5.11702	1.87315	Up	5.32e-13	1.99e-12
ECO_NA_13583	624	53	202	4.07086	14.9082	1.8727	Up	1.38e-20	7.48e-20
ECO_PFKFB3_10732	1563	46	175	1.41057	5.15631	1.87006	Up	5.34e-18	2.57e-17
ECO_AACS_10983	2031	51	194	1.20353	4.39898	1.8699	Up	8.6e-20	4.49e-19
ECO_hmgcra_03705	2571	340	1292	6.33829	23.143	1.86841	Up	1.48e-122	3.99e-121
ECO_KIF9_09286	2130	15	57	0.337526	1.23241	1.86841	Up	9.64e-07	2.36e-06
ECO_NA_04542	579	35	133	2.89724	10.5787	1.86841	Up	5.27e-14	2.08e-13
ECO_CDH23_01101	9783	141	535	0.690784	2.5185	1.86626	Up	1.05e-51	1.31e-50
ECO_nrxn2b_10605	1638	23	87	0.672991	2.44605	1.86179	Up	1.38e-09	4.17e-09
ECO_NA_10243	2052	240	907	5.60569	20.3559	1.86048	Up	4.27e-86	8.54e-85
ECO_NA_06952	2214	1350	5089	29.2248	105.856	1.85684	Up	0	0
ECO_NA_19691	1101	26	98	1.13183	4.0992	1.85668	Up	1.34e-10	4.35e-10
ECO_FAM84A_18943	789	13	49	0.789699	2.86008	1.85668	Up	6.31e-06	1.44e-05
ECO_NA_22306	3834	648	2440	8.10062	29.3088	1.85523	Up	1.49e-227	6.59e-226
ECO_NA_14383	1488	655	2463	21.0976	76.2292	1.85326	Up	2.38e-229	1.06e-227
ECO_MDM2_02836	1551	284	1067	8.77611	31.682	1.85201	Up	2.38e-100	5.44e-99
ECO_NA_09864	3015	53	199	0.842527	3.03966	1.85112	Up	5.21e-20	2.75e-19
ECO_NA_19676	1200	8	30	0.319524	1.15133	1.8493	Up	0.000467432	0.000890958
ECO_NA_08115	441	46	172	4.99936	17.9618	1.84512	Up	2.01e-17	9.4e-17
ECO_CR352258.2_03838	1146	315	1174	13.1741	47.1784	1.84042	Up	2.64e-109	6.56e-108
ECO_GLUL_22800	1122	1222	4554	52.2004	186.922	1.8403	Up	0	0
ECO_TMEM66_18300	1032	119	443	5.52666	19.769	1.83876	Up	2.84e-42	2.92e-41
ECO_RBL2_19032	3246	198	737	2.92356	10.4563	1.83858	Up	3.4e-69	5.52e-68
ECO_etv5a_07715	1623	265	986	7.82569	27.9781	1.83801	Up	6.21e-92	1.33e-90
ECO_aldh9a1a_08505	1518	8886	33030	280.563	1002.07	1.83658	Up	0	0
ECO_NA_15224	1383	53	197	1.83675	6.56	1.83654	Up	1.25e-19	6.5e-19
ECO_alas1_07052	1845	10	37	0.259776	0.92356	1.82994	Up	0.000108231	0.00022028
ECO_CFI_08116	1812	6202	22936	164.047	582.934	1.82922	Up	0	0
ECO_KCNIP4_04923	678	26	96	1.83797	6.52081	1.82694	Up	3.25e-10	1.03e-09
ECO_NA_19754	999	117	432	5.61327	19.9149	1.82694	Up	6.44e-41	6.45e-40
ECO_NA_01550	1215	26	96	1.02563	3.63877	1.82694	Up	3.25e-10	1.03e-09
ECO_SIK2_16602	2790	607	2230	10.4275	36.8095	1.81969	Up	9.24e-203	3.81e-201
ECO_GPR50_16552	1062	12	44	0.541567	1.90804	1.81688	Up	2.54e-05	5.48e-05
ECO_NA_21620	651	9	33	0.662608	2.33449	1.81688	Up	0.000281404	0.000549813
ECO_NA_22475	1350	15	55	0.532541	1.87624	1.81688	Up	2.36e-06	5.6e-06
ECO_MDH1B_09942	1419	17	62	0.574198	2.01219	1.80915	Up	5.66e-07	1.42e-06
ECO_NA_01278	627	369	1344	28.2068	98.7169	1.80725	Up	7.82e-122	2.09e-120
ECO_NA_10268	732	693	2515	45.3751	158.229	1.80204	Up	2.11e-225	9.23e-224
ECO_NA_16865	1071	196	709	8.77126	30.4871	1.79734	Up	1.21e-64	1.85e-63
ECO_NA_05653	657	18	65	1.31311	4.55625	1.79486	Up	3.47e-07	8.82e-07
ECO_ADAM23_15270	2352	87	314	1.77287	6.14826	1.79409	Up	1.78e-29	1.32e-28
ECO_NA_20704	2517	391	1410	7.44542	25.7986	1.79287	Up	2.41e-126	6.69e-125
ECO_PPAPDC2_00352	861	25	90	1.39166	4.81392	1.79041	Up	1.97e-09	5.9e-09
ECO_RFK_17581	510	69	248	6.48447	22.3945	1.78808	Up	1.67e-23	1.01e-22
ECO_NA_07233	1080	27255	97910	1209.53	4175.06	1.78735	Up	0	0
ECO_MORC4_13632	1440	161	577	5.35869	18.4533	1.78392	Up	2.11e-52	2.66e-51
ECO_cxcr7b_07217	1107	81	290	3.50698	12.0645	1.78247	Up	4.11e-27	2.84e-26
ECO_CEBPG_04417	486	181	645	17.85	61.12	1.77572	Up	5.12e-58	7.13e-57
ECO_NA_05661	1059	32	114	1.44827	4.95757	1.7753	Up	1.79e-11	6.11e-11
ECO_BRIP1_15975	3036	68	242	1.0735	3.67091	1.77381	Up	9.8e-23	5.74e-22
ECO_CMTM4_05711	627	27	96	2.06391	7.05121	1.77249	Up	7.43e-10	2.29e-09
ECO_NA_19280	2139	1367	4847	30.6304	104.357	1.76849	Up	0	0
ECO_ier5l_16197	891	11	39	0.591712	2.0158	1.76838	Up	0.000102099	0.000208353
ECO_scml4_18941	1182	25	88	1.01372	3.42866	1.75799	Up	4.68e-09	1.36e-08
ECO_NA_15586	714	10	35	0.67127	2.25751	1.74977	Up	0.000263982	0.000517422
ECO_NA_10069	990	14	49	0.677779	2.2794	1.74977	Up	1.45e-05	3.21e-05
ECO_NA_04633	7476	397	1386	2.54517	8.53795	1.74613	Up	8.09e-120	2.14e-118
ECO_NA_03982	2448	6908	24080	135.25	453.007	1.74391	Up	0	0
ECO_NA_07949	948	36	125	1.82008	6.07242	1.73827	Up	3.92e-12	1.4e-11
ECO_NA_03240	1200	134	465	5.35204	17.8456	1.73741	Up	4.42e-41	4.43e-40
ECO_ARG1_18161	966	911	3159	45.1998	150.603	1.73636	Up	1.74e-268	8.72e-267
ECO_NA_07464	501	262	908	25.0645	83.4657	1.73554	Up	1.79e-78	3.32e-77
ECO_NA_07961	2370	18451	63852	373.136	1240.75	1.73345	Up	0	0
ECO_SLC22A14_20838	1614	179	619	5.31551	17.6623	1.73239	Up	6.4e-54	8.26e-53
ECO_PACS2_11198	2682	35	121	0.625467	2.07772	1.73199	Up	9.78e-12	3.4e-11
ECO_NA_07055	2133	11	38	0.247171	0.820451	1.73091	Up	0.000158392	0.000317734
ECO_NA_17829	1704	88	304	2.47519	8.21606	1.73091	Up	2.82e-27	1.96e-26
ECO_RILP_08384	591	234	808	18.9768	62.9628	1.73026	Up	9.78e-70	1.61e-68
ECO_MAPK8IP1_14481	2163	51	176	1.13008	3.74728	1.72942	Up	2.11e-16	9.39e-16
ECO_C0SQJ0_ORYLA_09568	1443	29	100	0.963224	3.19149	1.72829	Up	6.59e-10	2.04e-09
ECO_BCMO1_04215	1569	39	134	1.19134	3.93316	1.7231	Up	9.1e-13	3.35e-12
ECO_hopx_08229	432	103	353	11.4274	37.6314	1.71944	Up	3.83e-31	2.99e-30
ECO_LOC100302441_11782	3525	1392	4756	18.9267	62.1359	1.715	Up	0	0
ECO_WSB2_02353	1236	305	1042	11.8271	38.8248	1.71489	Up	2.54e-88	5.19e-87
ECO_NA_14672	3357	41	140	0.585367	1.9206	1.71414	Up	3.43e-13	1.29e-12
ECO_NA_11860	1482	97	330	3.13703	10.2548	1.70882	Up	5.61e-29	4.09e-28
ECO_AQP1_04370	786	451	1531	27.5011	89.7041	1.70569	Up	6.11e-128	1.71e-126
ECO_mogat2_05327	984	63	213	3.0686	9.96883	1.69984	Up	4.11e-19	2.08e-18
ECO_ccdc126_16105	495	99	334	9.58573	31.0743	1.69676	Up	4.92e-29	3.59e-28
ECO_NA_07882	621	28	94	2.16104	6.97102	1.68965	Up	3.84e-09	1.13e-08
ECO_NA_06136	963	44	147	2.18989	7.02993	1.68265	Up	1.83e-13	7.01e-13
ECO_EPB49_12923	1284	339	1132	12.6541	40.6014	1.68193	Up	2.98e-93	6.43e-92
ECO_ARHGAP9_20620	2412	75	250	1.49032	4.77334	1.67938	Up	8e-22	4.51e-21
ECO_NA_22433	399	598	1991	71.8329	229.804	1.67769	Up	5.23e-162	1.83e-160
ECO_NA_03322	2148	131	435	2.92302	9.32642	1.67386	Up	1.19e-36	1.07e-35
ECO_NA_14090	687	130	429	9.06947	28.7581	1.66488	Up	6.62e-36	5.86e-35
ECO_NA_21662	2175	266	873	5.86162	18.4848	1.65697	Up	7.6e-71	1.27e-69
ECO_NA_23016	972	10390	34076	512.324	1614.52	1.65597	Up	0	0
ECO_OAF_16587	822	491	1608	28.6289	90.0895	1.65388	Up	1.31e-128	3.67e-127
ECO_ODC1_20814	1407	37	121	1.26038	3.96051	1.65182	Up	4.53e-11	1.51e-10
ECO_unknown_01466	711	127	415	8.5611	26.8806	1.6507	Up	2.19e-34	1.87e-33
ECO_NA_16914	1611	110	357	3.2726	10.2055	1.64083	Up	1.46e-29	1.08e-28
ECO_rhot1b_18279	1941	33	107	0.814862	2.53874	1.63949	Up	7.45e-10	2.3e-09
ECO_OGFRL1_09370	1197	21	68	0.840854	2.61622	1.63756	Up	1.01e-06	2.47e-06
ECO_SLC26A5_17955	2256	97	314	2.06076	6.40989	1.63712	Up	4.12e-26	2.74e-25
ECO_COMT_05444	789	358	1158	21.7471	67.5914	1.63602	Up	9.83e-92	2.09e-90
ECO_NA_11436	1011	148	476	7.01626	21.6828	1.62778	Up	1.86e-38	1.75e-37
ECO_sgk1_18930	1296	823	2637	30.4362	93.7055	1.62235	Up	5.26e-204	2.19e-202
ECO_mtap_03987	858	167	535	9.32877	28.7162	1.6221	Up	8.23e-43	8.6e-42
ECO_NA_02527	1317	32	102	1.16455	3.56676	1.61484	Up	2.78e-09	8.25e-09
ECO_NA_13792	2253	330	1050	7.02018	21.4629	1.61226	Up	1.19e-81	2.26e-80
ECO_ETNK1_06837	1083	171	543	7.56769	23.0904	1.60937	Up	5.9e-43	6.2e-42
ECO_MID2_15112	2223	23	73	0.495888	1.51232	1.60868	Up	5.6e-07	1.4e-06
ECO_NA_22414	2445	565	1790	11.0755	33.7158	1.60605	Up	3.96e-137	1.18e-135
ECO_NA_12822	972	42	133	2.07099	6.30152	1.60538	Up	1.31e-11	4.54e-11
ECO_NA_16962	1173	514	1624	21.002	63.7599	1.60212	Up	3.71e-124	1.01e-122
ECO_GDE1_15962	1005	38	120	1.81223	5.49889	1.60138	Up	1.42e-10	4.6e-10
ECO_rnasel2_07267	435	3599	11344	396.541	1200.98	1.59867	Up	0	0
ECO_lrch2_06277	1857	27	85	0.696863	2.10798	1.59692	Up	7.56e-08	2.02e-07
ECO_NA_16568	1830	356	1120	9.32383	28.1856	1.59596	Up	9.83e-86	1.96e-84
ECO_NA_17693	4578	595	1868	6.22926	18.7915	1.59295	Up	2.33e-141	7.21e-140
ECO_pcyt2_22233	1209	634	1987	25.1338	75.6888	1.59045	Up	6.65e-150	2.14e-148
ECO_HAGH_05857	834	15	47	0.862027	2.59532	1.59011	Up	7.29e-05	0.000150998
ECO_NA_08386	972	56	175	2.76132	8.29147	1.58627	Up	1.33e-14	5.43e-14
ECO_mmp30_07273	1347	7269	22657	258.644	774.631	1.58254	Up	0	0
ECO_cad_15293	6555	1350	4201	9.87089	29.5148	1.58019	Up	0	0
ECO_NA_07920	633	18	56	1.3629	4.07422	1.57984	Up	1.58e-05	3.48e-05
ECO_itga3a_13621	3147	46	143	0.700578	2.09266	1.57872	Up	4.08e-12	1.45e-11
ECO_mtmr7b_18307	1650	19	59	0.551906	1.64675	1.57713	Up	9.52e-06	2.13e-05
ECO_NA_17843	1482	219	680	7.08258	21.131	1.57702	Up	7.17e-52	8.95e-51
ECO_ZFAND3_19412	693	182	565	12.5873	37.547	1.57672	Up	2.25e-43	2.38e-42
ECO_xbp1_07785	1113	3890	12038	167.514	498.103	1.57217	Up	0	0
ECO_slc25a28_03325	1221	820	2536	32.188	95.6519	1.57127	Up	1.77e-187	6.84e-186
ECO_GSTK1_00112	690	158	486	10.975	32.4375	1.56344	Up	4.21e-37	3.84e-36
ECO_serinc5_16171	1356	181	556	6.39756	18.8832	1.56151	Up	3.9e-42	4.01e-41
ECO_GCNT4_21889	1305	15	46	0.550904	1.62333	1.55908	Up	0.000109937	0.000223628
ECO_NA_04555	1512	1721	5274	54.5537	160.638	1.55806	Up	0	0
ECO_nadsyn1_14867	1872	18	55	0.460853	1.35306	1.55385	Up	2.37e-05	5.15e-05
ECO_BX569789.5_09406	1182	37	113	1.50031	4.40272	1.55314	Up	1.16e-09	3.54e-09
ECO_NA_03355	3381	19	58	0.269342	0.790028	1.55247	Up	1.43e-05	3.16e-05
ECO_NDUFV2_00951	777	992	3014	61.1908	178.641	1.54568	Up	3.27e-217	1.41e-215
ECO_flii_09414	3741	1286	3901	16.4759	48.0229	1.54337	Up	6.41e-280	3.28e-278
ECO_NA_17666	798	96	291	5.76586	16.7938	1.54233	Up	1.97e-22	1.14e-21
ECO_NA_09819	546	840	2546	73.7364	214.746	1.54218	Up	3.4e-183	1.29e-181
ECO_NA_00382	1860	318	963	8.19426	23.8437	1.54092	Up	2.25e-70	3.74e-69
ECO_ANGPTL4_20028	1353	1662	5029	58.8747	171.176	1.53976	Up	0	0
ECO_NA_02438	630	121	366	9.20535	26.7547	1.53925	Up	9.76e-28	6.87e-27
ECO_sdc2_02498	585	1286	3878	105.361	305.289	1.53483	Up	4.81e-276	2.44e-274
ECO_hyou1_11308	2955	559	1679	9.06671	26.1669	1.52909	Up	5.49e-120	1.46e-118
ECO_NA_10936	1728	22	66	0.610203	1.75898	1.52738	Up	4.67e-06	1.08e-05
ECO_NA_17189	1335	279	835	10.0166	28.8048	1.52392	Up	2.71e-60	3.89e-59
ECO_NA_11016	6081	39	116	0.307387	0.878502	1.51499	Up	1.4e-09	4.25e-09
ECO_dbp2_10782	1095	234	693	10.2423	29.146	1.50876	Up	1.27e-49	1.51e-48
ECO_erf_00045	1713	68	201	1.9026	5.40379	1.506	Up	1.86e-15	7.92e-15
ECO_NA_06370	618	405	1197	31.4096	89.2001	1.50584	Up	3.39e-84	6.63e-83
ECO_PEX7_15118	885	64	189	3.46603	9.83509	1.50465	Up	1.33e-14	5.42e-14
ECO_NA_03651	579	101	298	8.36061	23.7027	1.50337	Up	3.8e-22	2.18e-21
ECO_NA_12461	4008	345	1017	4.1256	11.6857	1.50206	Up	1.51e-71	2.55e-70
ECO_XDH_21228	3969	1635	4818	19.7439	55.9043	1.50156	Up	0	0
ECO_numb_11561	1950	471	1386	11.5766	32.7332	1.49954	Up	1.31e-96	2.9e-95
ECO_GCHFR_11798	225	97	285	20.6626	58.3341	1.49732	Up	3.95e-21	2.18e-20
ECO_NA_06238	957	32	94	1.60263	4.52351	1.497	Up	6.77e-08	1.82e-07
ECO_NA_06700	3219	118	346	1.75694	4.95011	1.4944	Up	2.96e-25	1.91e-24
ECO_NA_18046	768	28	82	1.7474	4.91714	1.49261	Up	5.01e-07	1.26e-06
ECO_CSF3R_22900	1464	107	313	3.50298	9.84607	1.49096	Up	6.39e-23	3.77e-22
ECO_HINT1_06140	381	1165	3400	146.554	410.973	1.48762	Up	1.92e-231	8.66e-230
ECO_fam107b_06903	450	85	248	9.05319	25.3804	1.48722	Up	2.06e-18	1.01e-17
ECO_NA_01118	735	449	1309	29.2789	82.0186	1.48609	Up	3.7e-90	7.75e-89
ECO_NR1D2_11630	1830	1351	3931	35.3834	98.9263	1.48328	Up	4.06e-266	2.02e-264
ECO_CYP4V2_17060	1551	1325	3849	40.9449	114.287	1.4809	Up	5.39e-260	2.64e-258
ECO_TTC7A_01805	2460	633	1836	12.3329	34.3714	1.4787	Up	8.72e-125	2.39e-123
ECO_SAMD4A_11995	2178	83	240	1.82648	5.07473	1.47426	Up	1.18e-17	5.57e-17
ECO_bag3_01139	1728	513	1483	14.2288	39.5237	1.4739	Up	1.12e-100	2.56e-99
ECO_FAM176A_10381	1191	45	130	1.81091	5.0268	1.47293	Up	3.37e-10	1.07e-09
ECO_FRMD4B_17407	2850	42	121	0.706317	1.95524	1.46896	Up	1.49e-09	4.5e-09
ECO_slc39a9_11171	933	211	607	10.8392	29.9617	1.46687	Up	5.85e-42	5.96e-41
ECO_UGT2A1_03079	1572	1059	3046	32.2878	89.2354	1.46663	Up	2.95e-203	1.22e-201
ECO_ABCC6P1_08146	4575	328	943	3.4362	9.4925	1.46597	Up	3.54e-64	5.38e-63
ECO_EXOC3L4_18043	2001	407	1169	9.74861	26.9046	1.46459	Up	5.1e-79	9.5e-78
ECO_NA_06663	2214	361	1030	7.81493	21.4249	1.45499	Up	3.58e-69	5.81e-68
ECO_NA_02719	294	803	2289	130.907	358.557	1.45366	Up	3.04e-151	9.88e-150
ECO_NA_10576	1779	20	57	0.538827	1.47557	1.45337	Up	4.18e-05	8.84e-05
ECO_NA_15517	3945	86	245	1.04483	2.86008	1.45279	Up	1.23e-17	5.81e-17
ECO_NA_03152	681	486	1383	34.2046	93.5266	1.45119	Up	6.65e-92	1.42e-90
ECO_NA_12352	1368	90	256	3.1532	8.61814	1.45056	Up	2.53e-18	1.24e-17
ECO_FAM20A_02196	1608	474	1347	14.1282	38.5782	1.4492	Up	2.22e-89	4.6e-88
ECO_VCAM1_18385	2460	185	525	3.60439	9.82843	1.4472	Up	8.05e-36	7.12e-35
ECO_maff_17620	393	37	105	4.51237	12.3043	1.4472	Up	2.61e-08	7.24e-08
ECO_NA_22691	1692	24	68	0.679839	1.85084	1.44491	Up	8.12e-06	1.83e-05
ECO_HAUS3_03239	1653	47	133	1.36276	3.70543	1.44311	Up	3.92e-10	1.23e-09
ECO_ARL14_21356	621	28	79	2.16104	5.85862	1.43884	Up	1.59e-06	3.83e-06
ECO_TCF4_09364	1806	22	62	0.583849	1.58101	1.43718	Up	2.23e-05	4.85e-05
ECO_NA_18111	981	22	62	1.07485	2.9106	1.43718	Up	2.23e-05	4.85e-05
ECO_COQ10A_08701	768	22	62	1.37296	3.71784	1.43718	Up	2.23e-05	4.85e-05
ECO_NA_21183	987	530	1493	25.7368	69.6631	1.43656	Up	1.33e-97	2.99e-96
ECO_AGMAT_21771	1092	113	318	4.95965	13.4111	1.43512	Up	4.61e-22	2.62e-21
ECO_QPCT_14747	1122	949	2668	40.5386	109.51	1.43369	Up	2.18e-172	7.89e-171
ECO_B1NJG8_ORYLA_04875	558	116	326	9.96367	26.9056	1.43316	Up	1.55e-22	8.99e-22
ECO_pcsk7_20768	2076	178	500	4.10949	11.0918	1.43246	Up	1.07e-33	8.92e-33
ECO_wfdc2_00595	396	403	1132	48.7759	131.647	1.43243	Up	3.93e-74	6.86e-73
ECO_MAP3K6_20679	3576	97	272	1.30008	3.50293	1.42996	Up	5.36e-19	2.71e-18
ECO_NA_13447	357	102	285	13.6939	36.7652	1.42481	Up	9.83e-20	5.12e-19
ECO_otud7b_11662	2784	281	785	4.83763	12.9855	1.42454	Up	1.56e-51	1.93e-50
ECO_SENP2_14091	843	254	709	14.4411	38.7328	1.42337	Up	1.18e-46	1.33e-45
ECO_hlfa_18150	927	95	265	4.91178	13.1652	1.42241	Up	2.06e-18	1.01e-17
ECO_NA_09090	1362	283	789	9.95875	26.6784	1.42164	Up	1.24e-51	1.54e-50
ECO_NADKD1_02061	1278	866	2412	32.4775	86.9173	1.4202	Up	7.33e-154	2.41e-152
ECO_NA_09569	1872	120	334	3.07235	8.21676	1.41923	Up	9.72e-23	5.7e-22
ECO_pdzd3b_03448	1398	308	856	10.5594	28.1985	1.41709	Up	1.31e-55	1.74e-54
ECO_ID1_11393	399	1115	3089	133.936	356.537	1.41251	Up	6.7e-195	2.68e-193
ECO_NA_22487	4920	1808	4998	17.6128	46.7833	1.40937	Up	0	0
ECO_unknown_14033	393	236	652	28.7816	76.4038	1.4085	Up	2.17e-42	2.24e-41
ECO_NA_21821	2613	865	2389	15.8662	42.1053	1.40805	Up	1.79e-150	5.78e-149
ECO_ENTPD7_03326	1818	344	950	9.06901	24.0652	1.40793	Up	6.08e-61	8.87e-60
ECO_C20orf111_09010	1179	461	1272	18.7406	49.6859	1.40667	Up	6.96e-81	1.31e-79
ECO_NA_00169	1872	144	396	3.68682	9.74202	1.40184	Up	3.3e-26	2.2e-25
ECO_NA_00759	1806	1143	3142	30.3336	80.1214	1.40127	Up	7.45e-196	2.99e-194
ECO_TAPT1_14065	1719	295	810	8.22511	21.7005	1.39962	Up	9.06e-52	1.13e-50
ECO_B4GALT1_11947	1113	934	2564	40.2205	106.092	1.39931	Up	7.38e-160	2.55e-158
ECO_NA_06512	3129	31	85	0.474845	1.25105	1.39761	Up	1.1e-06	2.68e-06
ECO_NA_07264	1374	147	403	5.12774	13.5076	1.39738	Up	1.6e-26	1.08e-25
ECO_C1GALT1C1_22071	954	263	721	13.213	34.8054	1.39735	Up	3.68e-46	4.11e-45
ECO_QPRT_06772	861	58	159	3.22864	8.5046	1.39731	Up	2.36e-11	8.04e-11
ECO_NA_03050	372	27	74	3.47869	9.16112	1.39698	Up	5.6e-06	1.29e-05
ECO_NA_06425	5082	1356	3715	12.7885	33.6654	1.39642	Up	5.34e-230	2.38e-228
ECO_lrrc8db_14949	2559	188	514	3.52114	9.25023	1.39345	Up	2.98e-33	2.47e-32
ECO_RGPD2_01228	9330	1816	4965	9.32888	24.5074	1.39344	Up	1e-305	5.43e-304
ECO_NA_17403	657	255	697	18.6025	48.8571	1.39307	Up	1.76e-44	1.9e-43
ECO_INSIG1_14300	828	107	292	6.19368	16.241	1.39077	Up	1.63e-19	8.42e-19
ECO_ASB1_21970	1053	22	60	1.00136	2.62411	1.38987	Up	4.77e-05	0.000100091
ECO_abat_00457	1434	2201	5995	73.5642	192.531	1.38801	Up	0	0
ECO_CREB3L2_17907	1404	184	501	6.28125	16.4335	1.38752	Up	2.97e-32	2.4e-31
ECO_NT5C2_22274	1734	708	1927	19.5695	51.1791	1.38695	Up	4.87e-119	1.28e-117
ECO_NA_18116	231	441	1197	91.5002	238.639	1.38299	Up	2.48e-74	4.35e-73
ECO_NA_22533	720	170	461	11.3165	29.4868	1.38164	Up	1.26e-29	9.35e-29
ECO_CLCN5_09910	2472	703	1905	13.6302	35.49	1.38061	Up	6.73e-117	1.76e-115
ECO_MYD88_20836	867	272	736	15.0364	39.0948	1.37851	Up	3.68e-46	4.11e-45
ECO_NA_03919	5673	371	1002	3.13442	8.1342	1.3758	Up	4.91e-62	7.25e-61
ECO_NA_00566	1563	70	189	2.14652	5.56881	1.37537	Up	5.96e-13	2.22e-12
ECO_FAM135B_06392	4509	20	54	0.212591	0.551535	1.37537	Up	0.000131348	0.000265131
ECO_NA_08597	2214	83	224	1.79678	4.6594	1.37473	Up	4.49e-15	1.88e-14
ECO_NA_07026	5442	805	2170	7.08978	18.3637	1.37305	Up	8.39e-132	2.42e-130
ECO_NA_12465	1314	36	97	1.31311	3.39967	1.3724	Up	2.78e-07	7.15e-07
ECO_LOC100144362_10552	2034	392414	1056298	9246.75	23916.4	1.37098	Up	0	0
ECO_DPY19L1_21613	2217	606	1630	13.1009	33.8596	1.36989	Up	3.89e-99	8.84e-98
ECO_NA_07103	741	994	2666	64.293	165.692	1.36577	Up	3.4e-160	1.18e-158
ECO_NA_03920	564	40	107	3.3992	8.73704	1.36195	Up	8e-08	2.14e-07
ECO_NA_18469	3237	123	329	1.8212	4.68072	1.36184	Up	3.71e-21	2.05e-20
ECO_IGF1_13057	561	1620	4330	138.404	355.455	1.36079	Up	1.74e-257	8.38e-256
ECO_PDE10A_11462	2169	401	1071	8.86095	22.74	1.3597	Up	4.86e-65	7.52e-64
ECO_ASPG_03612	1809	1071	2854	28.3757	72.6566	1.35644	Up	1.38e-169	4.97e-168
ECO_NA_10871	684	26	69	1.82185	4.64572	1.3505	Up	1.94e-05	4.25e-05
ECO_CYP27A1_04943	1566	2179	5780	66.69	169.979	1.34982	Up	0	0
ECO_NA_10538	2112	356	942	8.07889	20.5408	1.34626	Up	1.4e-56	1.9e-55
ECO_MSRB2_02270	570	195	515	16.3967	41.6095	1.34351	Up	1.33e-31	1.06e-30
ECO_NA_15222	3108	153	403	2.35942	5.97151	1.33966	Up	5.67e-25	3.61e-24
ECO_Q6IZC3_ORYLA_05636	3498	7200	18951	98.6525	249.501	1.33862	Up	0	0
ECO_NA_13419	3837	1377	3624	17.2004	43.4967	1.33847	Up	1.71e-210	7.29e-209
ECO_gyg2_16383	948	367	965	18.5547	46.8791	1.33716	Up	2.45e-57	3.37e-56
ECO_NA_16160	1191	1890	4969	76.0581	192.14	1.33698	Up	2.34e-287	1.22e-285
ECO_A5JL80_ORYLA_13163	594	169	442	13.6363	34.2685	1.32944	Up	6.16e-27	4.22e-26
ECO_DYNC1LI2_05710	1290	359	938	13.3383	33.4867	1.32802	Up	3.24e-55	4.28e-54
ECO_LIPH_06240	1392	170	444	5.85336	14.6894	1.32744	Up	5.41e-27	3.72e-26
ECO_NA_14005	1671	1914	4997	54.8986	137.719	1.32688	Up	1.22e-285	6.35e-284
ECO_NA_02307	840	579	1510	33.0366	82.7861	1.32533	Up	1.59e-87	3.23e-86
ECO_crk_04838	945	231	600	11.7159	29.2401	1.31948	Up	1.36e-35	1.2e-34
ECO_TSPO_15206	486	196	509	19.3293	48.2327	1.31922	Up	1.96e-30	1.5e-29
ECO_NA_15071	6480	1038	2689	7.67746	19.1107	1.31568	Up	1.15e-152	3.76e-151
ECO_il6r_10875	1611	2148	5555	63.9049	158.799	1.31321	Up	0	0
ECO_NA_04517	1383	196	505	6.79249	16.8162	1.30784	Up	7.91e-30	5.93e-29
ECO_APOA1BP_05429	852	220	566	12.3759	30.594	1.30571	Up	3.73e-33	3.07e-32
ECO_ATP8A2_01364	3546	140	359	1.89228	4.66246	1.30097	Up	1.7e-21	9.48e-21
ECO_ZCCHC24_21785	720	197	505	13.1138	32.3012	1.3005	Up	1.39e-29	1.03e-28
ECO_NFIA_08820	1038	88	225	4.06332	9.98263	1.29676	Up	5.76e-14	2.27e-13
ECO_cdkn1bl_12532	291	90	230	14.8233	36.3994	1.29605	Up	3.11e-14	1.25e-13
ECO_NA_15628	1023	905	2306	42.4002	103.811	1.29182	Up	1.36e-127	3.82e-126
ECO_NA_00353	1563	20464	52074	627.519	1534.34	1.28989	Up	0	0
ECO_bin2a_08706	1245	153	389	5.89003	14.3893	1.28865	Up	7.55e-23	4.45e-22
ECO_D1MVS8_ORYLA_14782	1176	50	127	2.03778	4.97343	1.28724	Up	2.1e-08	5.89e-08
ECO_ADAMTS8_09313	2514	39	99	0.743524	1.81355	1.28637	Up	7.85e-07	1.94e-06
ECO_NA_22768	1623	410	1039	12.1077	29.482	1.28391	Up	5.83e-58	8.09e-57
ECO_NA_03719	1503	216	547	6.88795	16.7605	1.28292	Up	2.81e-31	2.2e-30
ECO_PACS1_10114	2718	141	357	2.48637	6.04893	1.28264	Up	5.91e-21	3.24e-20
ECO_SORL1_10672	6195	1729	4374	13.3767	32.516	1.28143	Up	2.95e-237	1.34e-235
ECO_roraa_10423	1533	36	91	1.12553	2.73375	1.28028	Up	2.41e-06	5.7e-06
ECO_NA_12154	744	112	283	7.21507	17.5175	1.27972	Up	7.18e-17	3.29e-16
ECO_PDE3B_09474	2325	247	624	5.09178	12.3601	1.27945	Up	2.62e-35	2.28e-34
ECO_LARGE_17979	1461	21	53	0.688913	1.67065	1.27802	Up	0.00034332	0.000664997
ECO_SHBG_22715	1161	2466	6222	101.802	246.807	1.27762	Up	0	0
ECO_GATA4_16210	1158	486	1225	20.1151	48.7178	1.27617	Up	2.13e-67	3.39e-66
ECO_ACER3_01903	759	29	73	1.83127	4.42936	1.27426	Up	2.64e-05	5.68e-05
ECO_NA_20140	945	171	430	8.67281	20.9554	1.27275	Up	1.21e-24	7.62e-24
ECO_NA_13089	990	1187	2979	57.466	138.578	1.26992	Up	5.32e-160	1.84e-158
ECO_phc2_00496	828	53	133	3.0679	7.39743	1.26977	Up	1.39e-08	3.94e-08
ECO_DCAF12_01448	1452	380	952	12.5433	30.1947	1.26737	Up	3.16e-52	3.97e-51
ECO_NA_22258	1731	105	263	2.90729	6.99711	1.26709	Up	1.45e-15	6.24e-15
ECO_NA_01016	1539	946	2365	29.461	70.7705	1.26434	Up	1.44e-126	4e-125
ECO_SIDT2_20762	2376	1683	4199	33.9495	81.3878	1.26142	Up	2.23e-222	9.7e-221
ECO_DLC1_20173	3504	463	1153	6.33304	15.1539	1.25872	Up	3.12e-62	4.62e-61
ECO_ENDOG_16013	543	45	112	3.97199	9.499	1.25791	Up	2.4e-07	6.19e-07
ECO_EPHB1_15381	2952	172	428	2.79259	6.67709	1.25761	Up	4.11e-24	2.54e-23
ECO_ARHGEF9_13536	1554	37	92	1.14116	2.72644	1.25652	Up	2.96e-06	6.96e-06
ECO_cbsa_04689	1770	1837	4567	49.7429	118.828	1.25631	Up	3.6e-240	1.65e-238
ECO_RALGDS_17811	2547	2262	5612	42.5656	101.473	1.25333	Up	1.47e-293	7.83e-292
ECO_BX088691.1_14480	2349	88	218	1.79554	4.27399	1.25117	Up	6.39e-13	2.37e-12
ECO_bcl2l1_08875	624	137	339	10.5228	25.0193	1.24952	Up	3.07e-19	1.56e-18
ECO_NA_09756	1299	222	549	8.19104	19.4636	1.24866	Up	3.7e-30	2.8e-29
ECO_NA_06301	2172	32	79	0.706131	1.67505	1.24619	Up	1.72e-05	3.76e-05
ECO_LYSMD1_01967	684	24	59	1.68171	3.97243	1.24009	Up	0.000221406	0.000436854
ECO_NA_01509	1233	245	602	9.52354	22.485	1.23939	Up	1.5e-32	1.22e-31
ECO_PTX3_05063	1419	104	255	3.51274	8.27595	1.23633	Up	1.27e-14	5.2e-14
ECO_NA_13151	4938	2007	4921	19.4801	45.8947	1.23632	Up	2.94e-252	1.38e-250
ECO_unknown_13633	441	47	115	5.10804	12.0093	1.23331	Up	2.54e-07	6.55e-07
ECO_NA_02418	1287	312	760	11.6191	27.1954	1.22687	Up	4.86e-40	4.76e-39
ECO_EIF4E3_12375	819	78	190	4.56464	10.6839	1.22687	Up	3.86e-11	1.29e-10
ECO_NA_15712	1569	39	95	1.19134	2.78843	1.22687	Up	3.14e-06	7.36e-06
ECO_SPRY4_08302	1149	145	353	6.04844	14.1486	1.22603	Up	1.97e-19	1.01e-18
ECO_CCNL1_05061	1644	921	2242	26.8506	62.8049	1.22593	Up	1.65e-114	4.23e-113
ECO_NA_16486	3690	743	1808	9.65068	22.5648	1.22537	Up	1.21e-92	2.59e-91
ECO_NA_15129	1221	40703	98836	1597.74	3727.86	1.22231	Up	0	0
ECO_ASAP3_12074	3243	393	953	5.80819	13.5334	1.22036	Up	2.25e-49	2.68e-48
ECO_NA_09395	1362	2571	6229	90.4733	210.621	1.21908	Up	0	0
ECO_AHSG_20901	1110	143863	348254	6211.86	14448.8	1.21786	Up	0	0
ECO_NA_17902	1146	674	1631	28.1884	65.5434	1.21735	Up	6.49e-83	1.25e-81
ECO_DDAH2_00385	873	81	196	4.44699	10.3396	1.21727	Up	2.52e-11	8.55e-11
ECO_DNASE2B_01780	1053	24	58	1.09239	2.53664	1.21543	Up	0.000313308	0.000609495
ECO_NA_19816	1695	58	140	1.64004	3.8038	1.21371	Up	1.9e-08	5.34e-08
ECO_ranbp10_21456	1707	531	1281	14.9093	34.5601	1.2129	Up	3.81e-65	5.91e-64
ECO_NA_07432	1038	457	1100	21.1015	48.804	1.20965	Up	5.82e-56	7.8e-55
ECO_NA_04604	1614	91	219	2.7023	6.24885	1.2094	Up	2.24e-12	8.07e-12
ECO_GNPNAT1_22579	555	84	202	7.25407	16.7617	1.20831	Up	1.64e-11	5.64e-11
ECO_NA_00853	1056	1942	4668	88.1416	203.576	1.20767	Up	8.61e-231	3.86e-229
ECO_csrp1a_17230	579	50	120	4.13892	9.54471	1.20545	Up	2.31e-07	5.97e-07
ECO_zfpm1_06867	3819	663	1588	8.32069	19.1496	1.20254	Up	2.89e-79	5.38e-78
ECO_Q8UUM2_ORYLA_01423	2514	1137	2723	21.6766	49.8818	1.20238	Up	1.53e-134	4.5e-133
ECO_COG2_00221	2190	279	667	6.10598	14.0262	1.19983	Up	3.5e-34	2.96e-33
ECO_NA_14485	4539	466	1112	4.92063	11.2825	1.19717	Up	1.16e-55	1.54e-54
ECO_BX649608.2_01754	2019	342	816	8.11868	18.6129	1.19699	Up	2.7e-41	2.73e-40
ECO_NA_09936	1293	112	267	4.15159	9.50983	1.19575	Up	1.55e-14	6.29e-14
ECO_NA_21031	4857	152	361	1.49993	3.42294	1.19034	Up	5.27e-19	2.66e-18
ECO_GLYCTK_16692	1575	2566	6086	78.0857	177.955	1.18839	Up	9.35e-293	4.96e-291
ECO_NA_06775	789	123	291	7.47177	16.9854	1.18477	Up	1.66e-15	7.12e-15
ECO_NA_12029	2397	216	511	4.31898	9.81777	1.1847	Up	4.53e-26	3e-25
ECO_USP36_02218	3177	227	537	3.42455	7.78425	1.18464	Up	2.59e-27	1.8e-26
ECO_mpzl3_20755	684	93	220	6.51662	14.8124	1.18461	Up	4.5e-12	1.6e-11
ECO_rela_10601	1968	1850	4368	45.0549	102.216	1.18186	Up	6.9e-209	2.93e-207
ECO_rnf139_00731	1764	616	1453	16.737	37.9338	1.18044	Up	1.25e-70	2.08e-69
ECO_NA_13949	4791	509	1200	5.09198	11.5349	1.17971	Up	1.38e-58	1.93e-57
ECO_SNX10_16908	666	147	346	10.5789	23.9255	1.17737	Up	5.46e-18	2.63e-17
ECO_NA_13126	1545	223	524	6.91786	15.6193	1.17494	Up	2.3e-26	1.54e-25
ECO_MAFK_02846	489	49	115	4.80267	10.8305	1.17319	Up	7.23e-07	1.79e-06
ECO_lfng_02854	1119	140	328	5.99644	13.4991	1.17068	Up	5.43e-17	2.51e-16
ECO_NA_19287	2631	50	117	0.910845	2.04798	1.16892	Up	6.23e-07	1.55e-06
ECO_SLC12A4_20282	3195	671	1570	10.0658	22.6302	1.16879	Up	5.24e-75	9.28e-74
ECO_n4bp1_04660	2820	133	311	2.26047	5.07892	1.1679	Up	3.93e-16	1.73e-15
ECO_C11orf54_02803	960	317	740	15.8264	35.4993	1.16545	Up	4.09e-36	3.64e-35
ECO_CABZ01025311.1_04433	2403	36	84	0.718033	1.60985	1.1648	Up	2.62e-05	5.64e-05
ECO_NA_03323	1233	1280	2985	49.7556	111.491	1.164	Up	5.35e-140	1.62e-138
ECO_SDC4_09009	630	465	1082	35.3759	79.0945	1.16081	Up	1.06e-51	1.33e-50
ECO_NFIA_08821	549	53	123	4.62699	10.3179	1.15701	Up	3.99e-07	1.01e-06
ECO_unknown_12546	570	38	88	3.19524	7.10997	1.15392	Up	1.93e-05	4.23e-05
ECO_CRKL_13909	921	266	616	13.8426	30.8021	1.15392	Up	6.9e-30	5.18e-29
ECO_cd82a_06784	897	361	836	19.289	42.9214	1.15392	Up	5.71e-40	5.57e-39
ECO_atp8b2_10874	4143	26	60	0.300783	0.666954	1.14886	Up	0.00045397	0.000865836
ECO_RAPH1_09938	3675	1239	2855	16.1588	35.7774	1.14673	Up	7.19e-131	2.06e-129
ECO_A5HL80_ORYLA_18644	1311	932	2142	34.0729	75.2448	1.14297	Up	3.7e-98	8.33e-97
ECO_PPID_22452	1023	226	518	10.5883	23.3192	1.13904	Up	6.71e-25	4.26e-24
ECO_PTER_04519	1050	374	856	17.0717	37.5443	1.13699	Up	5.71e-40	5.57e-39
ECO_P2RX1_05647	1134	625	1428	26.4157	57.9929	1.13448	Up	2.73e-65	4.24e-64
ECO_NA_13373	1227	129	294	5.03896	11.0348	1.13086	Up	1.23e-14	5.02e-14
ECO_FAM195A_15963	438	660	1504	72.2213	158.137	1.13068	Up	2.61e-68	4.19e-67
ECO_PCK2_00035	1956	6129	13940	150.181	328.211	1.12792	Up	0	0
ECO_IL1RAP_21642	2055	510	1158	11.8947	25.9511	1.12548	Up	1.26e-52	1.59e-51
ECO_FBXO25_13858	1071	75	170	3.35635	7.31003	1.12298	Up	5.7e-09	1.65e-08
ECO_NA_21679	945	113	256	5.73115	12.4758	1.12223	Up	8.59e-13	3.17e-12
ECO_rh50_13356	1425	381	863	12.8146	27.8905	1.12198	Up	1.81e-39	1.74e-38
ECO_NA_15836	1653	102	231	2.95749	6.43575	1.12174	Up	1.13e-11	3.91e-11
ECO_NA_21334	948	649	1469	32.8119	71.363	1.12096	Up	7.24e-66	1.14e-64
ECO_NA_00950	2022	1895	4281	44.9183	97.5043	1.11816	Up	1.43e-187	5.55e-186
ECO_MAST2_19020	1824	31	70	0.814577	1.76739	1.1175	Up	0.000208416	0.000412373
ECO_NA_05774	3075	216	487	3.3667	7.29363	1.1153	Up	8.94e-23	5.26e-22
ECO_HDHD3_15194	726	59	133	3.89503	8.43674	1.11505	Up	3.07e-07	7.85e-07
ECO_dennd4a_21042	4401	643	1448	7.00253	15.1522	1.11358	Up	2.78e-64	4.23e-63
ECO_CLRN2_14064	702	28	63	1.91168	4.13298	1.11234	Up	0.000460794	0.000878487
ECO_UBAP1_01447	1386	287	645	9.92462	21.4317	1.11066	Up	1.85e-29	1.37e-28
ECO_NA_15127	1386	342	767	11.8266	25.4854	1.10764	Up	1.41e-34	1.21e-33
ECO_NA_05881	3423	169	379	2.36633	5.09908	1.10759	Up	6.99e-18	3.35e-17
ECO_TOMM22_17621	402	33	74	3.93444	8.47746	1.10747	Up	0.000152546	0.000306541
ECO_CR450714.1_11052	954	613	1374	30.7969	66.3282	1.10684	Up	1.64e-60	2.37e-59
ECO_PISD_03690	1080	192	430	8.52065	18.336	1.10564	Up	4.97e-20	2.62e-19
ECO_KLHL6_22851	1827	42	94	1.10181	2.36946	1.10468	Up	2e-05	4.36e-05
ECO_NA_18052	1047	38	85	1.73953	3.7388	1.10388	Up	5.09e-05	0.00010674
ECO_NA_05460	735	351	785	22.8884	49.1861	1.10363	Up	3.76e-35	3.25e-34
ECO_NA_09967	3510	462	1033	6.30856	13.5535	1.10329	Up	1.06e-45	1.17e-44
ECO_PHEX_04565	2085	558	1247	12.827	27.5436	1.10254	Up	9.52e-55	1.24e-53
ECO_KIF1B_20518	5460	855	1909	7.50531	16.1018	1.10123	Up	1.07e-82	2.05e-81
ECO_A5JL88_ORYLA_14759	1506	136	303	4.32822	9.26568	1.09812	Up	2.05e-14	8.29e-14
ECO_NA_08888	432	154	343	17.0857	36.5654	1.09769	Up	4.11e-16	1.81e-15
ECO_MAST2_02756	3543	119	265	1.6098	3.44457	1.09744	Up	8.9e-13	3.28e-12
ECO_PLEKHA6_05692	3237	1020	2267	15.1026	32.2529	1.09463	Up	6.3e-97	1.4e-95
ECO_unknown_07797	477	1776	3946	178.451	380.977	1.09417	Up	3.66e-167	1.3e-165
ECO_NA_02458	1671	944	2097	27.0764	57.7939	1.09388	Up	1.06e-89	2.2e-88
ECO_sertad2b_16050	975	73	162	3.58851	7.65192	1.09244	Up	2.69e-08	7.44e-08
ECO_EIF4EBP3_13525	348	471	1045	64.869	138.292	1.09212	Up	1.74e-45	1.92e-44
ECO_NA_07305	630	55	122	4.18425	8.91824	1.09179	Up	1.44e-06	3.48e-06
ECO_LPAR3_01769	882	83	184	4.51029	9.60747	1.09094	Up	3.18e-09	9.41e-09
ECO_NA_00983	1302	426	943	15.6817	33.355	1.08882	Up	5.1e-41	5.11e-40
ECO_GPR137C_13136	1299	438	969	16.1607	34.3538	1.08798	Up	4.72e-42	4.83e-41
ECO_NA_12718	1401	38	84	1.29999	2.76122	1.0868	Up	6.99e-05	0.000145067
ECO_NA_18661	1539	86	190	2.67828	5.68558	1.086	Up	2.02e-09	6.06e-09
ECO_NA_19369	1215	444	980	17.5147	37.1458	1.08463	Up	2.62e-42	2.7e-41
ECO_FASTKD3_22554	1767	97	214	2.63106	5.57747	1.08397	Up	2.08e-10	6.66e-10
ECO_NA_16233	1107	165	364	7.14384	15.1431	1.08388	Up	1.08e-16	4.88e-16
ECO_CABZ01020840.1_17911	1005	107	236	5.10285	10.8145	1.08359	Up	2.49e-11	8.47e-11
ECO_ARID5B_06137	3225	268	591	3.98291	8.43952	1.08334	Up	4.03e-26	2.68e-25
ECO_IL17RE_12545	1035	134	295	6.20526	13.1263	1.08089	Up	9.38e-14	3.64e-13
ECO_NA_07419	837	365	803	20.9008	44.1825	1.07992	Up	9.78e-35	8.42e-34
ECO_slc43a1b_08600	1647	750	1645	21.8254	45.9973	1.07554	Up	6.7e-69	1.08e-67
ECO_epas1b_04268	2838	1529	3348	25.822	54.3291	1.07312	Up	8.78e-138	2.63e-136
ECO_unknown_14876	639	488	1067	36.6028	76.8995	1.07102	Up	5.16e-45	5.62e-44
ECO_NA_08013	1278	54	118	2.02516	4.25217	1.07017	Up	3.13e-06	7.34e-06
ECO_spsb4a_08047	861	38	83	2.11532	4.43951	1.06952	Up	9.55e-05	0.000195555
ECO_pfkfb1_07725	747	464	1013	29.771	62.4523	1.06885	Up	1.09e-42	1.14e-41
ECO_AMD1_00714	1008	50	109	2.37741	4.97996	1.06674	Up	7.91e-06	1.78e-05
ECO_NA_19352	2226	186	405	4.00482	8.37895	1.06503	Up	6.25e-18	3e-17
ECO_unknown_12865	465	7743	16835	798.09	1667.32	1.06291	Up	0	0
ECO_NA_22973	852	224	487	12.601	26.3238	1.06284	Up	3.49e-21	1.93e-20
ECO_NA_22608	357	602	1306	80.8209	168.475	1.05973	Up	8.42e-54	1.08e-52
ECO_HNMT_05804	888	95	206	5.1275	10.6835	1.05906	Up	9.46e-10	2.9e-09
ECO_PDE8A_22693	2274	161	349	3.39337	7.06797	1.05858	Up	1.61e-15	6.9e-15
ECO_MOCS3_14746	1380	67	145	2.32697	4.83892	1.05623	Up	3.1e-07	7.94e-07
ECO_tuba1l_08424	1353	67	145	2.37341	4.93549	1.05623	Up	3.1e-07	7.94e-07
ECO_NA_22952	1317	444	957	16.1582	33.4646	1.05037	Up	2.45e-39	2.35e-38
ECO_IGFALS_06104	1734	18527	39924	512.096	1060.34	1.05004	Up	0	0
ECO_CDK2AP2_20180	486	113	243	11.1439	23.0266	1.04705	Up	4.53e-11	1.51e-10
ECO_tmtc1_14046	1419	55	118	1.8577	3.82965	1.0437	Up	4.93e-06	1.14e-05
ECO_NA_03737	222	117	251	25.2597	52.0692	1.04359	Up	2.46e-11	8.36e-11
ECO_NA_11322	4884	28464	61047	279.329	575.637	1.04319	Up	0	0
ECO_ext1a_02417	909	204	437	10.7563	22.14	1.04148	Up	1.36e-18	6.71e-18
ECO_NA_07062	3696	1154	2472	14.9647	30.8018	1.04145	Up	1.89e-97	4.22e-96
ECO_NA_11644	2229	57	122	1.22563	2.52063	1.04026	Up	3.61e-06	8.42e-06
ECO_NA_18658	453	472	1009	49.9389	102.578	1.03848	Up	1.19e-40	1.18e-39
ECO_olmt3-mmp_00019	1776	264	564	7.12453	14.625	1.03757	Up	2.07e-23	1.24e-22
ECO_SELENBP1_17434	1365	11934	25495	419.034	860.166	1.03755	Up	0	0
ECO_NA_17044	1386	56	119	1.93651	3.95406	1.02988	Up	5.69e-06	1.3e-05
ECO_NA_15059	939	370	786	18.8856	38.5493	1.02942	Up	1.33e-31	1.05e-30
ECO_slr_10332	1737	808	1714	22.295	45.4434	1.02735	Up	1.13e-66	1.79e-65
ECO_NA_08698	2304	92	195	1.91382	3.89773	1.02618	Up	6.62e-09	1.91e-08
ECO_sigmar1_20994	669	302	640	21.636	44.0569	1.02594	Up	6.73e-26	4.43e-25
ECO_NA_05955	1125	236	500	10.0544	20.4681	1.02555	Up	1.45e-20	7.82e-20
ECO_RASIP1_00124	2868	290	613	4.84634	9.84331	1.02225	Up	9.78e-25	6.16e-24
ECO_NA_14753	1008	161	340	7.65527	15.5338	1.02089	Up	2.27e-14	9.15e-14
ECO_NA_08209	1170	302843	639112	12405.9	25156.5	1.01991	Up	0	0
ECO_fbp1b_07796	1014	4708	9916	222.533	450.359	1.01706	Up	0	0
ECO_NA_18306	2385	1031	2170	20.7189	41.9017	1.01606	Up	1.91e-82	3.68e-81
ECO_ZFHX4_04232	10965	1654	3478	7.22973	14.6077	1.01471	Up	1.04e-130	2.98e-129
ECO_TTK_17186	3021	39	82	0.618742	1.25004	1.01456	Up	0.000203946	0.000403746
ECO_PQLC1_06406	816	40	84	2.34944	4.74077	1.0128	Up	0.00017387	0.000347419
ECO_RUNDC1_09696	1695	71	149	2.00763	4.04833	1.01183	Up	5.49e-07	1.37e-06
ECO_NA_06618	2520	61	128	1.16018	2.33921	1.01168	Up	3.5e-06	8.18e-06
ECO_adh8_09003	1125	321	673	13.6756	27.55	1.01045	Up	1.61e-26	1.09e-25
ECO_ATXN2L_15901	3105	382	800	5.89654	11.8656	1.00884	Up	3.85e-31	3.01e-30
ECO_NA_05802	1134	354	741	14.9619	30.093	1.00814	Up	6.2e-29	4.52e-28
ECO_NA_02302	432	29795	62356	3305.64	6647.44	1.00787	Up	0	0
ECO_C3orf32_04581	1041	442	924	20.3501	40.8772	1.00626	Up	1.44e-35	1.27e-34
ECO_ZMYND19_00839	684	80	167	5.60569	11.244	1.00419	Up	1.36e-07	3.57e-07
ECO_NA_09973	2778	254	530	4.38225	8.78625	1.00358	Up	5.3e-21	2.92e-20
ECO_MKNK1_18666	1266	238	496	9.01029	18.043	1.00179	Up	1.06e-19	5.51e-19
ECO_NA_08446	360	120	0	15.9762	0.001	-13.9636	Down	6.56e-38	6.12e-37
ECO_NA_01562	606	104	0	8.22538	0.001	-13.0059	Down	5.94e-33	4.85e-32
ECO_NA_16942	402	59	0	7.03431	0.001	-12.7802	Down	5.18e-19	2.61e-18
ECO_NA_21106	816	117	0	6.87213	0.001	-12.7465	Down	5.58e-37	5.08e-36
ECO_NA_15589	357	42	0	5.63867	0.001	-12.4611	Down	9.56e-14	3.71e-13
ECO_ARF5_15417	531	62	0	5.59619	0.001	-12.4502	Down	6.09e-20	3.2e-19
ECO_unknown_14730	246	27	0	5.26046	0.001	-12.361	Down	4.24e-09	1.24e-08
ECO_NA_18095	1341	145	0	5.18244	0.001	-12.3394	Down	1.18e-45	1.3e-44
ECO_org_10366	360	37	0	4.926	0.001	-12.2662	Down	3.38e-12	1.21e-11
ECO_H1FOO_04882	768	72	0	4.49331	0.001	-12.1336	Down	4.86e-23	2.89e-22
ECO_NA_08780	627	56	0	4.28071	0.001	-12.0636	Down	4.4e-18	2.13e-17
ECO_NA_12310	681	58	0	4.08203	0.001	-11.9951	Down	1.06e-18	5.25e-18
ECO_IGSF11_07744	933	77	0	3.95553	0.001	-11.9497	Down	1.37e-24	8.63e-24
ECO_AL928852.1_10176	885	67	0	3.6285	0.001	-11.8252	Down	1.72e-21	9.61e-21
ECO_Q6F6A0_ORYLA_01700	984	70	0	3.40956	0.001	-11.7354	Down	2.02e-22	1.17e-21
ECO_NA_03211	846	60	0	3.3992	0.001	-11.731	Down	2.54e-19	1.3e-18
ECO_unknown_06382	786	54	0	3.29281	0.001	-11.6851	Down	1.83e-17	8.58e-17
ECO_NA_10447	588	38	0	3.09743	0.001	-11.5969	Down	1.66e-12	6.03e-12
ECO_NA_00850	387	25	0	3.09617	0.001	-11.5963	Down	1.76e-08	4.96e-08
ECO_NA_08748	537	34	0	3.03459	0.001	-11.5673	Down	2.87e-11	9.7e-11
ECO_smtnl1_14558	1407	87	0	2.96361	0.001	-11.5331	Down	1.1e-27	7.7e-27
ECO_NA_19125	507	30	0	2.83602	0.001	-11.4697	Down	4.99e-10	1.56e-09
ECO_NA_02919	2067	119	0	2.75932	0.001	-11.4301	Down	1.34e-37	1.24e-36
ECO_C20H2orf84_13152	756	41	0	2.59931	0.001	-11.3439	Down	1.95e-13	7.44e-13
ECO_unknown_08630	651	35	0	2.57681	0.001	-11.3314	Down	1.41e-11	4.86e-11
ECO_NA_19908	228	12	0	2.52256	0.001	-11.3007	Down	0.00018786	0.000373629
ECO_NA_07670	294	15	0	2.44534	0.001	-11.2558	Down	2.21e-05	4.81e-05
ECO_CHST6_12601	981	48	0	2.34513	0.001	-11.1955	Down	1.32e-15	5.69e-15
ECO_TMEM203_23033	417	20	0	2.29874	0.001	-11.1666	Down	6.25e-07	1.55e-06
ECO_B9D2_03228	528	25	0	2.26935	0.001	-11.1481	Down	1.76e-08	4.96e-08
ECO_CABZ01112215.1_15357	1662	77	0	2.22052	0.001	-11.1167	Down	1.37e-24	8.63e-24
ECO_TMEM170B_06876	393	17	0	2.07325	0.001	-11.0177	Down	5.31e-06	1.22e-05
ECO_GDPD2_13714	1503	64	0	2.04087	0.001	-10.995	Down	1.46e-20	7.9e-20
ECO_ANKRD39_06982	549	23	0	2.00794	0.001	-10.9715	Down	7.35e-08	1.97e-07
ECO_NA_14787	477	18	0	1.80863	0.001	-10.8207	Down	2.6e-06	6.14e-06
ECO_DCAF15_22218	678	25	0	1.76728	0.001	-10.7873	Down	1.76e-08	4.96e-08
ECO_CU571382.1_10085	327	12	0	1.75885	0.001	-10.7804	Down	0.00018786	0.000374155
ECO_NA_15870	495	18	0	1.74286	0.001	-10.7672	Down	2.6e-06	6.14e-06
ECO_BX649341.2_02696	423	15	0	1.6996	0.001	-10.731	Down	2.21e-05	4.81e-05
ECO_NA_16526	792	28	0	1.69445	0.001	-10.7266	Down	2.08e-09	6.22e-09
ECO_NA_18196	624	22	0	1.68979	0.001	-10.7226	Down	1.5e-07	3.93e-07
ECO_NA_01912	456	16	0	1.68171	0.001	-10.7157	Down	1.08e-05	2.42e-05
ECO_NA_19457	1161	40	0	1.65129	0.001	-10.6894	Down	3.98e-13	1.49e-12
ECO_s100a1_01956	321	11	0	1.64242	0.001	-10.6816	Down	0.00038337	0.000736527
ECO_unknown_11506	354	12	0	1.6247	0.001	-10.666	Down	0.00018786	0.000373589
ECO_EPX_15608	2184	74	0	1.62396	0.001	-10.6653	Down	1.17e-23	7.09e-23
ECO_CABZ01043013.1_16512	804	27	0	1.60955	0.001	-10.6524	Down	4.24e-09	1.24e-08
ECO_NA_01049	687	23	0	1.6046	0.001	-10.648	Down	7.35e-08	1.97e-07
ECO_kirrel3a_03482	2106	69	0	1.57031	0.001	-10.6168	Down	4.13e-22	2.36e-21
ECO_cth1_14431	918	30	0	1.5663	0.001	-10.6131	Down	4.99e-10	1.56e-09
ECO_NA_03199	660	21	0	1.525	0.001	-10.5746	Down	3.06e-07	7.84e-07
ECO_inhbb_09775	1218	38	0	1.49531	0.001	-10.5462	Down	1.66e-12	6.03e-12
ECO_FAM111B_21096	906	28	0	1.48124	0.001	-10.5326	Down	2.08e-09	6.22e-09
ECO_CU571382.1_10084	369	11	0	1.42877	0.001	-10.4806	Down	0.00038337	0.00073668
ECO_CABZ01081749.1_07359	744	22	0	1.41725	0.001	-10.4689	Down	1.5e-07	3.93e-07
ECO_NA_11037	375	11	0	1.40591	0.001	-10.4573	Down	0.00038337	0.000737219
ECO_NA_18229	2121	62	0	1.40103	0.001	-10.4523	Down	6.09e-20	3.2e-19
ECO_ADRB3_14044	1311	38	0	1.38924	0.001	-10.4401	Down	1.66e-12	6.03e-12
ECO_DHPS_18559	897	26	0	1.38924	0.001	-10.4401	Down	8.65e-09	2.48e-08
ECO_APCDD1L_20561	1458	42	0	1.38066	0.001	-10.4311	Down	9.56e-14	3.71e-13
ECO_PRKCG_10776	2085	60	0	1.37924	0.001	-10.4297	Down	2.54e-19	1.3e-18
ECO_MAP1LC3C_10754	387	11	0	1.36231	0.001	-10.4118	Down	0.00038337	0.00073645
ECO_BBS5_22150	1029	29	0	1.35076	0.001	-10.3996	Down	1.02e-09	3.11e-09
ECO_tox_15763	588	16	0	1.30418	0.001	-10.3489	Down	1.08e-05	2.42e-05
ECO_NA_18574	1215	33	0	1.30177	0.001	-10.3463	Down	5.87e-11	1.94e-10
ECO_KPNA7_03272	1593	43	0	1.29374	0.001	-10.3373	Down	4.68e-14	1.86e-13
ECO_ETV7_14807	1149	31	0	1.29311	0.001	-10.3366	Down	2.44e-10	7.8e-10
ECO_esyt3_18176	411	11	0	1.28276	0.001	-10.325	Down	0.00038337	0.000737065
ECO_SULT2A1_10342	759	20	0	1.26294	0.001	-10.3026	Down	6.25e-07	1.56e-06
ECO_PI16_06481	609	16	0	1.25921	0.001	-10.2983	Down	1.08e-05	2.42e-05
ECO_NRM_00380	825	21	0	1.22	0.001	-10.2527	Down	3.06e-07	7.84e-07
ECO_PTPLAD2_14458	633	16	0	1.21147	0.001	-10.2425	Down	1.08e-05	2.42e-05
ECO_NA_17406	1395	35	0	1.20251	0.001	-10.2318	Down	1.41e-11	4.86e-11
ECO_rergl_21571	618	15	0	1.16332	0.001	-10.184	Down	2.21e-05	4.81e-05
ECO_glis1a_12308	495	12	0	1.16191	0.001	-10.1823	Down	0.00018786	0.000374236
ECO_GTSF1_08695	540	13	0	1.15384	0.001	-10.1722	Down	9.21e-05	0.000188904
ECO_TCEANC2_01006	630	15	0	1.14116	0.001	-10.1563	Down	2.21e-05	4.81e-05
ECO_THAP6_15111	507	12	0	1.13441	0.001	-10.1477	Down	0.00018786	0.000374317
ECO_styk1_00113	1356	32	0	1.13106	0.001	-10.1435	Down	1.2e-10	3.89e-10
ECO_BTG4_03438	816	19	0	1.11599	0.001	-10.1241	Down	1.27e-06	3.09e-06
ECO_NA_01287	480	11	0	1.09837	0.001	-10.1011	Down	0.00038337	0.000736066
ECO_NA_10635	1398	32	0	1.09708	0.001	-10.0995	Down	1.2e-10	3.89e-10
ECO_phyhiplb_00208	1140	26	0	1.09311	0.001	-10.0942	Down	8.65e-09	2.48e-08
ECO_C17H14orf126_00406	618	14	0	1.08576	0.001	-10.0845	Down	4.51e-05	9.5e-05
ECO_ISM1_21080	1377	31	0	1.079	0.001	-10.0755	Down	2.44e-10	7.8e-10
ECO_ctsz_08252	726	16	0	1.05628	0.001	-10.0448	Down	1.08e-05	2.42e-05
ECO_NA_19706	1011	22	0	1.04296	0.001	-10.0265	Down	1.5e-07	3.93e-07
ECO_NA_09402	1311	28	0	1.02365	0.001	-9.9995	Down	2.08e-09	6.22e-09
ECO_NA_08631	609	13	0	1.02311	0.001	-9.99874	Down	9.21e-05	0.000188778
ECO_NA_18971	1572	33	0	1.00614	0.001	-9.97461	Down	5.87e-11	1.94e-10
ECO_stx12_18990	723	15	0	0.994371	0.001	-9.95764	Down	2.21e-05	4.81e-05
ECO_LRRC30_01403	873	18	0	0.98822	0.001	-9.94869	Down	2.6e-06	6.15e-06
ECO_IGFBP3_05234	882	18	0	0.978136	0.001	-9.93389	Down	2.6e-06	6.15e-06
ECO_rfxank_21188	561	11	0	0.939778	0.001	-9.87618	Down	0.00038337	0.000736757
ECO_ccdc149b_00409	1590	31	0	0.934458	0.001	-9.86799	Down	2.44e-10	7.8e-10
ECO_NA_09209	1080	21	0	0.931946	0.001	-9.8641	Down	3.06e-07	7.84e-07
ECO_RSPH1_19916	726	14	0	0.924244	0.001	-9.85213	Down	4.51e-05	9.49e-05
ECO_DPT_08546	576	11	0	0.915305	0.001	-9.83811	Down	0.00038337	0.000736834
ECO_FBXL12_04811	1278	24	0	0.900069	0.001	-9.81389	Down	3.6e-08	9.88e-08
ECO_RCN1_13412	963	18	0	0.895863	0.001	-9.80713	Down	2.6e-06	6.15e-06
ECO_NA_21253	1533	28	0	0.87541	0.001	-9.77381	Down	2.08e-09	6.22e-09
ECO_BX649337.1_09113	987	18	0	0.874079	0.001	-9.77162	Down	2.6e-06	6.14e-06
ECO_NA_00750	615	11	0	0.857261	0.001	-9.74359	Down	0.00038337	0.000736988
ECO_NA_09039	1566	28	0	0.856962	0.001	-9.74309	Down	2.08e-09	6.22e-09
ECO_ANK3_02220	1176	21	0	0.855869	0.001	-9.74125	Down	3.06e-07	7.84e-07
ECO_TMEM221_21186	852	15	0	0.843815	0.001	-9.72078	Down	2.21e-05	4.81e-05
ECO_NA_11796	918	16	0	0.835358	0.001	-9.70625	Down	1.08e-05	2.42e-05
ECO_MPG_16353	750	13	0	0.830764	0.001	-9.69829	Down	9.21e-05	0.000188715
ECO_NA_01793	1584	27	0	0.816966	0.001	-9.67413	Down	4.24e-09	1.24e-08
ECO_NA_16299	720	12	0	0.798811	0.001	-9.64171	Down	0.00018786	0.000374114
ECO_unknown_14683	903	15	0	0.796157	0.001	-9.63691	Down	2.21e-05	4.81e-05
ECO_NA_11628	1338	22	0	0.788065	0.001	-9.62217	Down	1.5e-07	3.93e-07
ECO_STK32C_00678	1191	19	0	0.764605	0.001	-9.57857	Down	1.27e-06	3.09e-06
ECO_CERS6_02549	1161	18	0	0.74308	0.001	-9.53737	Down	2.6e-06	6.14e-06
ECO_NA_06509	858	13	0	0.726192	0.001	-9.50421	Down	9.21e-05	0.000188694
ECO_SLC6A9_07984	1923	29	0	0.722793	0.001	-9.49744	Down	1.02e-09	3.12e-09
ECO_PABPN1L_05716	735	11	0	0.7173	0.001	-9.48643	Down	0.00038337	0.000736911
ECO_NA_13063	1140	17	0	0.714726	0.001	-9.48125	Down	5.31e-06	1.22e-05
ECO_IRG1_19114	1416	21	0	0.710807	0.001	-9.47331	Down	3.06e-07	7.84e-07
ECO_NA_05385	1644	24	0	0.699689	0.001	-9.45057	Down	3.6e-08	9.88e-08
ECO_fam132a_05845	963	14	0	0.696782	0.001	-9.44456	Down	4.51e-05	9.5e-05
ECO_NA_07091	1269	665	1	25.1163	0.0362909	-9.4348	Down	3.29e-204	1.37e-202
ECO_C11H1orf116_12966	1386	20	0	0.691611	0.001	-9.43382	Down	6.25e-07	1.55e-06
ECO_NA_09987	1116	16	0	0.687149	0.001	-9.42448	Down	1.08e-05	2.42e-05
ECO_ZAR1_18880	990	14	0	0.677779	0.001	-9.40467	Down	4.51e-05	9.49e-05
ECO_NAT6_02474	849	12	0	0.677437	0.001	-9.40394	Down	0.00018786	0.000373669
ECO_PAPPA2_16799	3177	44	0	0.66379	0.001	-9.37458	Down	2.29e-14	9.25e-14
ECO_NA_18230	2118	29	0	0.656247	0.001	-9.3581	Down	1.02e-09	3.12e-09
ECO_NA_12332	972	13	0	0.641021	0.001	-9.32423	Down	9.21e-05	0.000188862
ECO_drd4-rs_02365	1200	16	0	0.639049	0.001	-9.31978	Down	1.08e-05	2.42e-05
ECO_NA_19859	1353	18	0	0.637632	0.001	-9.31658	Down	2.6e-06	6.14e-06
ECO_NA_07080	1089	14	0	0.616163	0.001	-9.26717	Down	4.51e-05	9.49e-05
ECO_NA_16309	963	12	0	0.597242	0.001	-9.22217	Down	0.00018786	0.00037371
ECO_amigo1_20480	1539	19	0	0.591712	0.001	-9.20875	Down	1.27e-06	3.09e-06
ECO_NA_11586	1395	17	0	0.584077	0.001	-9.19001	Down	5.31e-06	1.22e-05
ECO_NA_10343	2709	33	0	0.583849	0.001	-9.18945	Down	5.87e-11	1.94e-10
ECO_RADIL_17109	3576	42	0	0.562921	0.001	-9.13679	Down	9.56e-14	3.71e-13
ECO_DPYSL2_01270	1707	20	0	0.561554	0.001	-9.13328	Down	6.25e-07	1.55e-06
ECO_npffr2.1_17055	1221	14	0	0.549551	0.001	-9.10211	Down	4.51e-05	9.49e-05
ECO_SEMA3C_10884	2232	25	0	0.536836	0.001	-9.06834	Down	1.76e-08	4.96e-08
ECO_HEPACAM2_16083	1344	15	0	0.534918	0.001	-9.06317	Down	2.21e-05	4.81e-05
ECO_NA_11739	990	11	0	0.532541	0.001	-9.05675	Down	0.00038337	0.000737142
ECO_SPON2_07260	1017	11	0	0.518403	0.001	-9.01793	Down	0.00038337	0.000736219
ECO_NA_16559	1146	12	0	0.501871	0.001	-8.97117	Down	0.00018786	0.000373831
ECO_NA_13978	1158	12	0	0.49667	0.001	-8.95614	Down	0.00018786	0.000374074
ECO_C2CD4A_10422	1362	14	0	0.492659	0.001	-8.94445	Down	4.51e-05	9.5e-05
ECO_NA_20045	1854	19	0	0.491178	0.001	-8.9401	Down	1.27e-06	3.09e-06
ECO_NA_17644	3729	38	0	0.488412	0.001	-8.93196	Down	1.66e-12	6.03e-12
ECO_tmem194a_08692	1083	11	0	0.48681	0.001	-8.92722	Down	0.00038337	0.000736603
ECO_NA_16750	1380	14	0	0.486233	0.001	-8.9255	Down	4.51e-05	9.49e-05
ECO_SRMS_14136	1491	15	0	0.48218	0.001	-8.91343	Down	2.21e-05	4.81e-05
ECO_slc2a10_19216	1512	15	0	0.475483	0.001	-8.89325	Down	2.21e-05	4.81e-05
ECO_NLN_20298	2058	20	0	0.465779	0.001	-8.8635	Down	6.25e-07	1.55e-06
ECO_pkp1_17227	1452	14	0	0.462122	0.001	-8.85213	Down	4.51e-05	9.48e-05
ECO_gas8_03771	1257	12	0	0.457553	0.001	-8.83779	Down	0.00018786	0.000373791
ECO_TRIM36_12643	2244	21	0	0.44853	0.001	-8.80906	Down	3.06e-07	7.84e-07
ECO_NA_19100	1398	13	0	0.445689	0.001	-8.79989	Down	9.21e-05	0.000188841
ECO_NA_00631	2913	26	0	0.427788	0.001	-8.74075	Down	8.65e-09	2.48e-08
ECO_NA_04278	1272	11	0	0.414478	0.001	-8.69515	Down	0.00038337	0.000737373
ECO_mboat2a_04684	1518	13	0	0.410456	0.001	-8.68109	Down	9.21e-05	0.000188736
ECO_ACSL5_07237	2052	17	0	0.39707	0.001	-8.63325	Down	5.31e-06	1.22e-05
ECO_BACH2_19884	2427	20	0	0.394962	0.001	-8.62557	Down	6.25e-07	1.55e-06
ECO_NA_13398	1335	11	0	0.394918	0.001	-8.62541	Down	0.00038337	0.000736296
ECO_spast_05506	1473	12	0	0.390458	0.001	-8.60902	Down	0.00018786	0.000374033
ECO_NA_02583	1500	12	0	0.383429	0.001	-8.58282	Down	0.00018786	0.000373468
ECO_NA_04482	1776	14	0	0.377816	0.001	-8.56154	Down	4.51e-05	9.49e-05
ECO_igdcc3_07196	1815	14	0	0.369698	0.001	-8.5302	Down	4.51e-05	9.49e-05
ECO_NA_00599	1563	12	0	0.367974	0.001	-8.52346	Down	0.00018786	0.000373993
ECO_C17H15orf52_11822	1824	14	0	0.367874	0.001	-8.52307	Down	4.51e-05	9.49e-05
ECO_cax1_06849	2358	18	0	0.365868	0.001	-8.51518	Down	2.6e-06	6.15e-06
ECO_LOC100049338_09266	1446	11	0	0.364603	0.001	-8.51018	Down	0.00038337	0.000737527
ECO_GRIN3B_13284	4014	30	0	0.358211	0.001	-8.48467	Down	4.99e-10	1.56e-09
ECO_NA_07092	4773	34	0	0.341415	0.001	-8.41538	Down	2.87e-11	9.7e-11
ECO_cep78_08202	2403	17	0	0.339071	0.001	-8.40544	Down	5.31e-06	1.22e-05
ECO_NA_20162	1857	13	0	0.335527	0.001	-8.39028	Down	9.21e-05	0.000188757
ECO_USH1C_06668	2595	18	0	0.332453	0.001	-8.37701	Down	2.6e-06	6.15e-06
ECO_BX511121.1_15852	1770	12	0	0.32494	0.001	-8.34403	Down	0.00018786	0.000374276
ECO_MUC5AC_00884	1779	12	0	0.323296	0.001	-8.33671	Down	0.00018786	0.000373952
ECO_bcl11ba_03684	3420	23	0	0.322327	0.001	-8.33238	Down	7.35e-08	1.97e-07
ECO_neb_07930	2382	16	0	0.321939	0.001	-8.33064	Down	1.08e-05	2.42e-05
ECO_C8H1orf173_18675	1995	13	0	0.312317	0.001	-8.28687	Down	9.21e-05	0.000188799
ECO_olgc9_15844	2772	18	0	0.311225	0.001	-8.28181	Down	2.6e-06	6.15e-06
ECO_TBC1D16_05849	2013	13	0	0.309524	0.001	-8.27391	Down	9.21e-05	0.00018882
ECO_NA_21575	2397	15	0	0.299929	0.001	-8.22848	Down	2.21e-05	4.81e-05
ECO_SLIT3_07266	4263	26	0	0.292317	0.001	-8.19139	Down	8.65e-09	2.48e-08
ECO_bcr_02043	2508	14	0	0.267544	0.001	-8.06363	Down	4.51e-05	9.49e-05
ECO_NA_04322	2526	14	0	0.265638	0.001	-8.05332	Down	4.51e-05	9.49e-05
ECO_NA_20212	2910	16	0	0.263525	0.001	-8.0418	Down	1.08e-05	2.42e-05
ECO_MATN2_15541	2295	12	0	0.250607	0.001	-7.96929	Down	0.00018786	0.000373912
ECO_shank2_22809	4995	26	0	0.249479	0.001	-7.96277	Down	8.65e-09	2.48e-08
ECO_NA_03926	1653	474	2	13.7436	0.0557208	-7.94633	Down	4.22e-143	1.31e-141
ECO_BX005321.2_13218	2160	11	0	0.244081	0.001	-7.93122	Down	0.00038337	0.000736373
ECO_NA_17278	2178	11	0	0.242064	0.001	-7.91924	Down	0.00038337	0.000736142
ECO_RPGRIP1_03925	3798	18	0	0.22715	0.001	-7.8275	Down	2.6e-06	6.15e-06
ECO_BX950859.2_15464	5307	25	0	0.22578	0.001	-7.81878	Down	1.76e-08	4.96e-08
ECO_SLC12A1_15138	3126	13	0	0.19932	0.001	-7.63894	Down	9.21e-05	0.000188673
ECO_NA_20639	4434	18	0	0.194568	0.001	-7.60413	Down	2.6e-06	6.15e-06
ECO_nostrin_02548	1629	185	1	5.4431	0.0282708	-7.58897	Down	4.6e-56	6.18e-55
ECO_NA_00739	2766	11	0	0.190606	0.001	-7.57445	Down	0.00038337	0.00073745
ECO_SHC1_15134	1107	360	2	15.5866	0.0832036	-7.54944	Down	5.06e-108	1.24e-106
ECO_NFASC_17856	3894	15	0	0.184625	0.001	-7.52845	Down	2.21e-05	4.81e-05
ECO_NA_09648	3615	13	0	0.172358	0.001	-7.42926	Down	9.21e-05	0.000188883
ECO_NA_03311	3462	12	0	0.166131	0.001	-7.37617	Down	0.00018786	0.000373548
ECO_NA_03713	804	270	2	16.0955	0.11456	-7.1344	Down	2.17e-80	4.08e-79
ECO_NA_14166	6315	18	0	0.136614	0.001	-7.09396	Down	2.6e-06	6.14e-06
ECO_NA_08236	2508	523	4	9.9947	0.0734501	-7.08825	Down	2.06e-154	6.78e-153
ECO_DCHS2_17070	9705	27	0	0.133341	0.001	-7.05898	Down	4.24e-09	1.24e-08
ECO_LRRC16B_07828	3966	11	0	0.132934	0.001	-7.05456	Down	0.00038337	0.000737296
ECO_NA_22856	687	120	1	8.37182	0.0670352	-6.96448	Down	4.12e-36	3.66e-35
ECO_NALCN_19150	5163	12	0	0.111397	0.001	-6.79957	Down	0.00018786	0.00037375
ECO_NA_13629	5421	12	0	0.106096	0.001	-6.72922	Down	0.00018786	0.000373871
ECO_NA_01190	10689	23	0	0.10313	0.001	-6.68832	Down	7.35e-08	1.97e-07
ECO_NA_07926	5970	12	0	0.096339	0.001	-6.59005	Down	0.00018786	0.000374195
ECO_MUC19_18077	3114	366	4	5.63324	0.0591563	-6.57329	Down	2.16e-106	5.25e-105
ECO_NA_15063	1521	175	2	5.51448	0.0605565	-6.5088	Down	2.49e-51	3.07e-50
ECO_igfbp5a_04275	804	484	6	28.8526	0.343681	-6.39149	Down	3.82e-139	1.15e-137
ECO_BNC1_00869	3126	80	1	1.22658	0.0147323	-6.37952	Down	6.84e-24	4.2e-23
ECO_IGSF10_06064	7662	12	0	0.0750645	0.001	-6.23006	Down	0.00018786	0.000373508
ECO_ARHGEF16_01515	2124	138	2	3.11401	0.0433646	-6.16611	Down	4.53e-40	4.44e-39
ECO_NA_18818	294	69	1	11.2486	0.156644	-6.16611	Down	1.52e-20	8.18e-20
ECO_zp3c_22283	834	67	1	3.85039	0.0552197	-6.12368	Down	6.14e-20	3.22e-19
ECO_NA_03928	753	133	2	8.46549	0.122319	-6.11287	Down	1.49e-38	1.41e-37
ECO_unknown_17792	1146	131	2	5.47876	0.0803721	-6.09101	Down	6.04e-38	5.63e-37
ECO_NA_18370	1272	253	4	9.53298	0.144821	-6.04058	Down	5.11e-72	8.71e-71
ECO_FCHSD1_17139	1827	110	2	2.88569	0.050414	-5.83895	Down	1.38e-31	1.09e-30
ECO_NA_16444	345	2145	39	297.991	5.20601	-5.83895	Down	0	0
ECO_NA_13904	2010	53	1	1.26379	0.022912	-5.78551	Down	1.07e-15	4.61e-15
ECO_LOC100049332_10556	1230	200	4	7.79328	0.149767	-5.70144	Down	5.33e-56	7.16e-55
ECO_oclna_11055	1440	50	1	1.66419	0.0319814	-5.70144	Down	8.58e-15	3.54e-14
ECO_NA_01828	1881	148	3	3.7711	0.0734501	-5.68208	Down	1.08e-41	1.09e-40
ECO_lad1_14797	1320	144	3	5.22858	0.104666	-5.64255	Down	1.73e-40	1.71e-39
ECO_NA_19392	1929	240	5	5.96313	0.119371	-5.64255	Down	1.11e-66	1.76e-65
ECO_SOST_07225	675	188	4	13.349	0.272908	-5.61218	Down	2.18e-52	2.75e-51
ECO_BX322792.2_05773	3216	45	1	0.670644	0.01432	-5.54944	Down	2.75e-13	1.04e-12
ECO_LOC100049333_07966	876	44	1	2.40738	0.0525721	-5.51702	Down	5.5e-13	2.05e-12
ECO_OXGR1_13115	1014	220	5	10.3987	0.227087	-5.51702	Down	1.14e-60	1.65e-59
ECO_GATAD1_10057	738	43	1	2.79259	0.0624027	-5.48385	Down	1.1e-12	4.03e-12
ECO_NA_20701	237	43	1	8.69592	0.194317	-5.48385	Down	1.1e-12	4.03e-12
ECO_adal_15679	990	41	1	1.98492	0.0465184	-5.41514	Down	4.37e-12	1.55e-11
ECO_lgals2b_11339	381	121	3	15.2214	0.362624	-5.39149	Down	1.39e-33	1.16e-32
ECO_NA_09404	1620	1785	45	52.8103	1.27926	-5.36744	Down	0	0
ECO_FAM149B1_00195	1857	39	1	1.00658	0.0247998	-5.34299	Down	1.74e-11	5.95e-11
ECO_NA_17137	1608	77	2	2.29509	0.0572801	-5.32437	Down	1.16e-21	6.5e-21
ECO_NA_14559	618	268	7	20.7846	0.521638	-5.31632	Down	1.92e-72	3.28e-71
ECO_ryr1a_06229	14538	12	0	0.0395614	0.001	-5.30602	Down	0.00018786	0.000373427
ECO_ABCC11_05324	3744	76	2	0.972911	0.0246011	-5.30552	Down	2.3e-21	1.28e-20
ECO_NA_21729	6339	38	1	0.287315	0.00726506	-5.30552	Down	3.46e-11	1.16e-10
ECO_COLEC12_11510	2187	38	1	0.83278	0.0210577	-5.30552	Down	3.46e-11	1.16e-10
ECO_MUC19_18078	3144	74	2	1.12809	0.0292959	-5.26704	Down	9.11e-21	4.97e-20
ECO_NA_16951	591	74	2	6.00122	0.155848	-5.26704	Down	9.11e-21	4.96e-20
ECO_IFT20_01353	399	37	1	4.44451	0.115422	-5.26704	Down	6.89e-11	2.27e-10
ECO_NA_15511	723	37	1	2.45278	0.0636974	-5.26704	Down	6.89e-11	2.27e-10
ECO_NA_05424	3675	220	6	2.8692	0.0751889	-5.25398	Down	2.21e-59	3.15e-58
ECO_FDXACB1_10224	1929	73	2	1.81379	0.0477483	-5.24741	Down	1.81e-20	9.75e-20
ECO_NA_15153	1113	438	12	18.8614	0.49653	-5.24741	Down	8.19e-117	2.14e-115
ECO_NA_11636	519	36	1	3.32453	0.0887345	-5.22751	Down	1.37e-10	4.45e-10
ECO_NOXO1_02240	1404	36	1	1.22894	0.0328014	-5.22751	Down	1.37e-10	4.45e-10
ECO_CRELD1_07077	1221	71	2	2.78701	0.0754352	-5.20733	Down	7.16e-20	3.75e-19
ECO_NA_09119	957	35	1	1.75288	0.0481225	-5.18687	Down	2.73e-10	8.69e-10
ECO_unknown_08069	336	105	3	14.9777	0.411189	-5.18687	Down	8.33e-29	6.05e-28
ECO_NA_05100	657	65	2	4.7418	0.140192	-5.07996	Down	4.37e-18	2.11e-17
ECO_Q6QLV7_ORYLA_05586	1200	355	11	14.1789	0.422154	-5.06983	Down	2.28e-93	4.93e-92
ECO_GABARAPL2_12603	420	32	1	3.65171	0.10965	-5.05759	Down	2.13e-09	6.39e-09
ECO_GLI3_09293	4665	126	4	1.29454	0.0394883	-5.03487	Down	7.42e-34	6.22e-33
ECO_NA_17479	1347	60	2	2.13491	0.0683789	-4.96448	Down	1.33e-16	5.99e-16
ECO_LRRC3B_19368	783	58	2	3.55027	0.117633	-4.91557	Down	5.19e-16	2.27e-15
ECO_synm_06937	3051	144	5	2.26212	0.0754723	-4.90558	Down	5.09e-38	4.75e-37
ECO_nfe2_14774	1383	56	2	1.94071	0.066599	-4.86494	Down	2.02e-15	8.61e-15
ECO_PTCH2_15353	4431	384	14	4.1536	0.145508	-4.8352	Down	2.13e-98	4.81e-97
ECO_unknown_19393	237	27	1	5.46023	0.194317	-4.81248	Down	6.47e-08	1.75e-07
ECO_PRRT3_13339	3222	81	3	1.20491	0.0428801	-4.81248	Down	1.07e-21	6.04e-21
ECO_NA_16415	3165	53	2	0.802597	0.0291016	-4.78551	Down	1.55e-14	6.3e-14
ECO_NA_09900	1299	78	3	2.87793	0.106358	-4.75803	Down	8.2e-21	4.48e-20
ECO_NA_07060	1326	26	1	0.939778	0.0347309	-4.75803	Down	1.28e-07	3.37e-07
ECO_smtna_19291	741	26	1	1.68171	0.0621501	-4.75803	Down	1.28e-07	3.37e-07
ECO_NA_01410	1554	104	4	3.20758	0.118541	-4.75803	Down	2.32e-27	1.61e-26
ECO_NA_01663	255	1113	43	209.195	7.76583	-4.75156	Down	1.74e-279	8.89e-278
ECO_NA_02599	1767	230	9	6.23859	0.234566	-4.73315	Down	8.35e-59	1.18e-57
ECO_NA_09780	3042	102	4	1.60708	0.0605565	-4.73001	Down	8.96e-27	6.11e-26
ECO_ADA_08436	1419	51	2	1.7226	0.0649094	-4.73001	Down	6.01e-14	2.36e-13
ECO_METTL8_22134	1134	51	2	2.15552	0.0812226	-4.73001	Down	6.01e-14	2.37e-13
ECO_unknown_17210	759	255	10	16.1025	0.606762	-4.73001	Down	5.05e-65	7.78e-64
ECO_APCDD1_00957	1392	150	6	5.16473	0.198505	-4.70144	Down	1.15e-38	1.09e-37
ECO_NA_16549	2847	50	2	0.84174	0.0323521	-4.70144	Down	1.18e-13	4.56e-13
ECO_NA_21805	1956	25	1	0.612585	0.0235446	-4.70144	Down	2.52e-07	6.49e-07
ECO_CR354432.1_16334	900	173	7	9.21296	0.358192	-4.68486	Down	2.62e-44	2.82e-43
ECO_NA_01927	330	270	11	39.2144	1.53511	-4.67497	Down	2.6e-68	4.18e-67
ECO_b3gnt5a_20547	1194	98	4	3.93384	0.154282	-4.6723	Down	1.33e-25	8.69e-25
ECO_NA_22157	954	146	6	7.335	0.289643	-4.66245	Down	1.71e-37	1.58e-36
ECO_NA_07469	1065	576	24	25.922	1.03782	-4.64255	Down	1.79e-143	5.59e-142
ECO_NA_14272	942	24	1	1.22111	0.0488888	-4.64255	Down	4.95e-07	1.24e-06
ECO_NA_12682	1065	72	3	3.24025	0.129727	-4.64255	Down	4.71e-19	2.38e-18
ECO_krt4_06885	1245	144	6	5.54356	0.221943	-4.64255	Down	6.57e-37	5.99e-36
ECO_CALML4_12020	477	48	2	4.82301	0.193095	-4.64255	Down	4.56e-13	1.7e-12
ECO_NA_02396	2244	120	5	2.56303	0.102614	-4.64255	Down	5.75e-31	4.46e-30
ECO_PRSS23_13689	1143	118	5	4.94802	0.201458	-4.6183	Down	2.21e-30	1.68e-29
ECO_anpepb_04747	2775	70	3	1.20901	0.0497872	-4.60191	Down	1.81e-18	8.91e-18
ECO_NA_21295	1260	93	4	3.53759	0.146201	-4.59675	Down	3.86e-24	2.39e-23
ECO_ddr2a_13470	2472	531	23	10.2954	0.428489	-4.58659	Down	1.97e-131	5.66e-130
ECO_C1QTNF6_21659	645	23	1	1.70908	0.0714003	-4.58115	Down	9.73e-07	2.38e-06
ECO_GRB7_22658	1365	23	1	0.807589	0.0337386	-4.58115	Down	9.73e-07	2.38e-06
ECO_ppp1r1c_04730	294	23	1	3.74952	0.156644	-4.58115	Down	9.73e-07	2.38e-06
ECO_FMN1_11788	3723	44	2	0.566441	0.0247398	-4.51702	Down	6.73e-12	2.37e-11
ECO_SLC7A13_14717	1995	22	1	0.528537	0.0230843	-4.51702	Down	1.91e-06	4.56e-06
ECO_lmo4a_02057	555	44	2	3.79975	0.165957	-4.51702	Down	6.73e-12	2.37e-11
ECO_NA_05958	10983	131	6	0.57167	0.0251588	-4.50605	Down	4.06e-33	3.33e-32
ECO_NA_06567	1335	455	21	16.3352	0.724432	-4.49499	Down	1.84e-111	4.64e-110
ECO_NA_13801	7926	86	4	0.520044	0.0232416	-4.48385	Down	4.23e-22	2.41e-21
ECO_FAM129A_19838	2925	43	2	0.704592	0.0314894	-4.48385	Down	1.32e-11	4.55e-11
ECO_SPOCK1_02638	1236	404	19	15.666	0.707938	-4.46787	Down	9.1e-99	2.06e-97
ECO_BPGM_15742	777	21	1	1.29537	0.0592705	-4.4499	Down	3.74e-06	8.71e-06
ECO_CXCL14_07251	246	21	1	4.09147	0.187208	-4.4499	Down	3.74e-06	8.71e-06
ECO_XPA_03274	804	21	1	1.25187	0.0572801	-4.4499	Down	3.74e-06	8.71e-06
ECO_RDH12_11175	1089	21	1	0.924244	0.0422894	-4.4499	Down	3.74e-06	8.71e-06
ECO_NA_06408	762	21	1	1.32087	0.0604373	-4.4499	Down	3.74e-06	8.71e-06
ECO_NA_03381	3240	42	2	0.621298	0.0284279	-4.4499	Down	2.57e-11	8.72e-11
ECO_PAPD7_09577	1308	21	1	0.769497	0.0352089	-4.4499	Down	3.74e-06	8.71e-06
ECO_ptprn2_17695	1353	142	7	5.03021	0.238265	-4.39998	Down	2.78e-35	2.41e-34
ECO_PDGFC_12514	819	20	1	1.17042	0.056231	-4.37952	Down	7.31e-06	1.66e-05
ECO_SLC16A9_00210	1503	20	1	0.637773	0.0306409	-4.37952	Down	7.31e-06	1.66e-05
ECO_ZNF341_07426	966	60	3	2.97694	0.143022	-4.37952	Down	1.47e-15	6.3e-15
ECO_NA_08413	1548	20	1	0.619234	0.0297501	-4.37952	Down	7.31e-06	1.66e-05
ECO_NA_10095	1233	178	9	6.91914	0.336155	-4.3634	Down	1.15e-43	1.23e-42
ECO_VWA2_15003	2133	79	4	1.77514	0.0863633	-4.36137	Down	4.52e-20	2.39e-19
ECO_DBC1_18476	1989	237	12	5.71096	0.277847	-4.36137	Down	1.16e-57	1.6e-56
ECO_wrap73_02335	1350	117	6	4.15382	0.204681	-4.34299	Down	4.6e-29	3.36e-28
ECO_NA_12838	3663	292	15	3.82069	0.188588	-4.34052	Down	1.7e-70	2.83e-69
ECO_CSTF1_10283	1296	77	4	2.84761	0.14214	-4.32437	Down	1.71e-19	8.79e-19
ECO_kal1a_16376	1920	57	3	1.42288	0.0719581	-4.30552	Down	1.08e-14	4.44e-14
ECO_FAM115A_20781	2751	19	1	0.331023	0.0167405	-4.30552	Down	1.43e-05	3.16e-05
ECO_PPIL1_15210	462	19	1	1.97109	0.0996823	-4.30552	Down	1.43e-05	3.15e-05
ECO_NA_12105	510	19	1	1.78558	0.0903004	-4.30552	Down	1.43e-05	3.15e-05
ECO_NA_03922	3363	38	2	0.541567	0.0273882	-4.30552	Down	3.71e-10	1.17e-09
ECO_slc9a7_08777	1143	19	1	0.796715	0.0402915	-4.30552	Down	1.43e-05	3.15e-05
ECO_WDR19_09120	4275	38	2	0.426033	0.0215454	-4.30552	Down	3.71e-10	1.17e-09
ECO_unknown_16350	492	35701	1907	3477.85	178.503	-4.28418	Down	0	0
ECO_hbbe1.1_16351	444	79725	4297	8606.11	445.7	-4.27122	Down	0	0
ECO_wdr96_18717	4899	37	2	0.361984	0.0188011	-4.26704	Down	7.21e-10	2.23e-09
ECO_NA_12261	2565	37	2	0.691369	0.0359089	-4.26704	Down	7.21e-10	2.23e-09
ECO_NA_20572	807	37	2	2.19747	0.114134	-4.26704	Down	7.21e-10	2.23e-09
ECO_PLXDC1_07241	1350	37	2	1.3136	0.068227	-4.26704	Down	7.21e-10	2.23e-09
ECO_adh8_09004	1080	12895	709	572.259	30.2331	-4.24247	Down	0	0
ECO_NA_07499	405	18	1	2.13016	0.113712	-4.22751	Down	2.78e-05	5.98e-05
ECO_NA_22442	447	18	1	1.93001	0.103027	-4.22751	Down	2.78e-05	5.98e-05
ECO_NA_14206	945	18	1	0.912927	0.0487335	-4.22751	Down	2.78e-05	5.97e-05
ECO_NA_01941	1044	18	1	0.826356	0.0441123	-4.22751	Down	2.78e-05	5.98e-05
ECO_MTRF1L_06174	924	18	1	0.933675	0.0498411	-4.22751	Down	2.78e-05	5.97e-05
ECO_NA_22908	1365	18	1	0.632026	0.0337386	-4.22751	Down	2.78e-05	5.97e-05
ECO_NA_19705	1092	36	2	1.58007	0.0843465	-4.22751	Down	1.4e-09	4.24e-09
ECO_sec22bb_14976	615	18	1	1.40279	0.0748833	-4.22751	Down	2.78e-05	5.98e-05
ECO_acaa2_19934	1167	2329	131	95.652	5.16964	-4.20966	Down	0	0
ECO_cdh11_17877	2370	71	4	1.43584	0.0777269	-4.20733	Down	9.08e-18	4.33e-17
ECO_ECD_00196	1791	71	4	1.90002	0.102855	-4.20733	Down	9.08e-18	4.33e-17
ECO_NA_11785	666	106	6	7.62829	0.414894	-4.20055	Down	6.69e-26	4.4e-25
ECO_MYCN_19529	1383	35	2	1.21295	0.066599	-4.18687	Down	2.71e-09	8.07e-09
ECO_FAM86B2_22978	969	35	2	1.73117	0.0950531	-4.18687	Down	2.71e-09	8.07e-09
ECO_NA_07940	963	35	2	1.74196	0.0956453	-4.18687	Down	2.71e-09	8.06e-09
ECO_mgp_22537	345	122	7	16.9487	0.934413	-4.18097	Down	1.58e-29	1.17e-28
ECO_Q8AYQ1_ORYLA_02258	432	75945	4412	8425.79	470.34	-4.16304	Down	0	0
ECO_sult2st3_06302	717	447	26	29.8802	1.66999	-4.16128	Down	3.98e-104	9.47e-103
ECO_NA_01773	5169	16812	988	155.886	8.80259	-4.14642	Down	0	0
ECO_NA_01159	816	51	3	2.99554	0.169313	-4.14505	Down	5.72e-13	2.13e-12
ECO_NA_22710	963	34	2	1.69219	0.0956453	-4.14505	Down	5.25e-09	1.52e-08
ECO_GDPD3_03828	900	17	1	0.905319	0.0511702	-4.14505	Down	5.4e-05	0.000113095
ECO_PAPLN_19526	1662	34	2	0.98049	0.055419	-4.14505	Down	5.25e-09	1.52e-08
ECO_CEP152_15658	5112	85	5	0.796936	0.0450442	-4.14505	Down	7.75e-21	4.23e-20
ECO_SLC23A1_14601	588	17	1	1.38569	0.0783218	-4.14505	Down	5.4e-05	0.000113082
ECO_CCNYL3_17994	1038	68	4	3.13984	0.177469	-4.14505	Down	6.56e-17	3.01e-16
ECO_TMEM86B_02021	747	17	1	1.09075	0.0616509	-4.14505	Down	5.4e-05	0.000113108
ECO_NA_16266	648	17	1	1.25739	0.0710698	-4.14505	Down	5.4e-05	0.000113121
ECO_NA_04783	363	319	19	42.1191	2.4105	-4.12707	Down	2.54e-74	4.44e-73
ECO_ol-vit1_01772	4959	13683	815	132.246	7.56874	-4.12703	Down	0	0
ECO_LOC100049331_12248	2577	67	4	1.24611	0.0714834	-4.12368	Down	1.27e-16	5.71e-16
ECO_OLFML1_19173	1221	364	22	14.2883	0.829787	-4.10595	Down	2.73e-84	5.34e-83
ECO_NA_15520	3186	33	2	0.496436	0.0289097	-4.10198	Down	1.02e-08	2.89e-08
ECO_NA_09950	1632	33	2	0.969146	0.0564378	-4.10198	Down	1.02e-08	2.9e-08
ECO_NA_21539	876	33	2	1.80553	0.105144	-4.10198	Down	1.02e-08	2.9e-08
ECO_C3orf19_19602	1695	66	4	1.86625	0.10868	-4.10198	Down	2.44e-16	1.08e-15
ECO_NA_02305	240	4724	287	943.396	55.072	-4.09847	Down	0	0
ECO_KCNS1_20640	1530	361	22	11.3087	0.662203	-4.09401	Down	1.95e-83	3.78e-82
ECO_depdc7_13417	1572	98	6	2.98792	0.175776	-4.08733	Down	1.29e-23	7.81e-23
ECO_NA_06811	1830	49	3	1.28334	0.0754971	-4.08733	Down	2.13e-12	7.7e-12
ECO_ZBTB20_22877	1926	65	4	1.61753	0.0956453	-4.07996	Down	4.71e-16	2.07e-15
ECO_NA_20968	4350	65	4	0.716176	0.0423478	-4.07996	Down	4.71e-16	2.07e-15
ECO_slc34a2a_13097	1839	739	46	19.2601	1.15196	-4.06346	Down	3.16e-168	1.13e-166
ECO_NA_07046	762	16	1	1.00638	0.0604373	-4.05759	Down	0.000104739	0.000213573
ECO_ADRA1D_09073	1509	48	3	1.52457	0.0915571	-4.05759	Down	4.11e-12	1.46e-11
ECO_NA_06132	1362	32	2	1.12608	0.0676259	-4.05759	Down	1.96e-08	5.49e-08
ECO_NA_13906	591	16	1	1.29756	0.0779242	-4.05759	Down	0.000104739	0.000213621
ECO_phf5a_17606	333	32	2	4.60576	0.276596	-4.05759	Down	1.96e-08	5.49e-08
ECO_GPR133_15515	2712	16	1	0.282765	0.0169813	-4.05759	Down	0.000104739	0.000213597
ECO_C11orf49_02924	999	16	1	0.767626	0.0460993	-4.05759	Down	0.000104739	0.000213668
ECO_RSG1_16670	753	16	1	1.0184	0.0611596	-4.05759	Down	0.000104739	0.000213644
ECO_GPC5_07592	1548	318	20	9.84581	0.595003	-4.04854	Down	4.24e-73	7.33e-72
ECO_NA_04423	5382	206	13	1.83451	0.11124	-4.04365	Down	7.96e-48	9.19e-47
ECO_NA_01336	768	78	5	4.86776	0.299826	-4.02106	Down	7.62e-19	3.82e-18
ECO_NA_22290	453	31	2	3.27989	0.203325	-4.01178	Down	3.78e-08	1.04e-07
ECO_RENBP_07095	1215	46	3	1.81458	0.113712	-3.99619	Down	1.52e-11	5.23e-11
ECO_PRDM15_03462	3492	46	3	0.631363	0.0395646	-3.99619	Down	1.52e-11	5.24e-11
ECO_NA_03927	783	367	24	22.4647	1.41159	-3.99226	Down	2.78e-83	5.38e-82
ECO_CT573356.3_22721	1164	30	2	1.23528	0.0791292	-3.96448	Down	7.27e-08	1.95e-07
ECO_NA_18614	1110	15	1	0.647685	0.0414894	-3.96448	Down	0.00020247	0.000400953
ECO_TGIF2_01916	1851	30	2	0.776802	0.0497604	-3.96448	Down	7.27e-08	1.95e-07
ECO_NA_10421	7440	60	4	0.386522	0.0247598	-3.96448	Down	1.24e-14	5.06e-14
ECO_NA_16438	1047	15	1	0.686657	0.0439859	-3.96448	Down	0.00020247	0.00040091
ECO_CCDC15_01593	1314	30	2	1.09426	0.0700962	-3.96448	Down	7.27e-08	1.95e-07
ECO_TOX_17191	273	15	1	2.63344	0.168693	-3.96448	Down	0.00020247	0.000400867
ECO_tspan13a_11698	621	255	17	19.6809	1.26072	-3.96448	Down	4.96e-58	6.92e-57
ECO_pdzk1ip1l_08816	270	344	23	61.0647	3.92305	-3.96029	Down	1.06e-77	1.93e-76
ECO_TNFRSF21_17174	2013	134	9	3.19048	0.205901	-3.95375	Down	4.28e-31	3.33e-30
ECO_KIF26B_03784	6882	74	5	0.515362	0.0334592	-3.94511	Down	1.03e-17	4.91e-17
ECO_NA_02314	753	44	3	2.80061	0.183479	-3.93206	Down	5.61e-11	1.86e-10
ECO_LAMA2_19491	9300	44	3	0.226759	0.0148559	-3.93206	Down	5.61e-11	1.86e-10
ECO_NA_17059	1149	29	2	1.20969	0.0801622	-3.91557	Down	1.4e-07	3.67e-07
ECO_TMEM45B_06227	843	87	6	4.94638	0.327781	-3.91557	Down	1.68e-20	9.03e-20
ECO_NA_06697	1086	86	6	3.79546	0.254438	-3.89889	Down	3.21e-20	1.71e-19
ECO_LCK_14726	1521	129	9	4.06496	0.272504	-3.89889	Down	1.09e-29	8.15e-29
ECO_NA_12328	1206	43	3	1.7089	0.11456	-3.89889	Down	1.07e-10	3.5e-10
ECO_SPRY2_16474	1053	71	5	3.23166	0.218676	-3.88541	Down	7.23e-17	3.31e-16
ECO_TDRD1_15004	3471	71	5	0.980391	0.06634	-3.88541	Down	7.23e-17	3.31e-16
ECO_NA_01607	1980	85	6	2.05754	0.139555	-3.88202	Down	6.13e-20	3.22e-19
ECO_prkrir_03473	2133	127	9	2.8537	0.194317	-3.87635	Down	3.99e-29	2.92e-28
ECO_NA_16777	4011	14	1	0.16729	0.0114817	-3.86494	Down	0.00039018	0.00074836
ECO_NA_14068	516	28	2	2.60078	0.178501	-3.86494	Down	2.68e-07	6.89e-07
ECO_CHMP4C_14320	684	28	2	1.96199	0.134658	-3.86494	Down	2.68e-07	6.89e-07
ECO_NA_07446	4602	28	2	0.291613	0.0200144	-3.86494	Down	2.68e-07	6.89e-07
ECO_NA_21986	522	14	1	1.28544	0.0882245	-3.86494	Down	0.00039018	0.000748438
ECO_unknown_10985	471	56	4	5.69853	0.39111	-3.86494	Down	1.66e-13	6.36e-13
ECO_NA_02984	714	14	1	0.939778	0.0645003	-3.86494	Down	0.00039018	0.000748594
ECO_FCGBP_07408	5310	14	1	0.126366	0.00867292	-3.86494	Down	0.00039018	0.000748282
ECO_hsh2d_18598	561	14	1	1.19608	0.0820913	-3.86494	Down	0.00039018	0.000748516
ECO_noxo1a_05870	1434	125	9	4.17788	0.289037	-3.85345	Down	1.45e-28	1.05e-27
ECO_Q76B16_ORYLA_04134	1281	729	53	27.2756	1.9054	-3.83944	Down	4.43e-159	1.52e-157
ECO_IFT81_02999	1959	55	4	1.34562	0.0940341	-3.83895	Down	3.17e-13	1.19e-12
ECO_tnnt2a_14798	756	385	28	24.4081	1.70567	-3.83895	Down	8.98e-85	1.77e-83
ECO_PAK1_19451	1650	55	4	1.59762	0.111644	-3.83895	Down	3.17e-13	1.19e-12
ECO_IL8_10134	693	137	10	9.47508	0.664548	-3.83369	Down	4.62e-31	3.6e-30
ECO_NA_16990	264	397	29	72.0746	5.05887	-3.8326	Down	2.96e-87	5.96e-86
ECO_FAM111B_21097	1620	41	3	1.21301	0.0852837	-3.83018	Down	3.93e-10	1.24e-09
ECO_NA_13917	1524	41	3	1.28942	0.0906559	-3.83018	Down	3.93e-10	1.24e-09
ECO_WNT11_03471	1074	123	9	5.48904	0.385921	-3.83018	Down	5.26e-28	3.74e-27
ECO_trim25_17833	1032	843	62	39.151	2.76676	-3.82278	Down	4.56e-183	1.72e-181
ECO_unknown_18189	726	27	2	1.78247	0.126868	-3.81248	Down	5.12e-07	1.29e-06
ECO_MME_06055	2451	27	2	0.527978	0.0375791	-3.81248	Down	5.12e-07	1.29e-06
ECO_GLT8D1_18351	1188	108	8	4.35715	0.310123	-3.81248	Down	1.15e-24	7.22e-24
ECO_spint1b_06373	1491	54	4	1.73585	0.12355	-3.81248	Down	6.05e-13	2.25e-12
ECO_unknown_12721	1707	54	4	1.5162	0.107916	-3.81248	Down	6.05e-13	2.25e-12
ECO_DHPS_18560	987	81	6	3.93336	0.279959	-3.81248	Down	8.11e-19	4.06e-18
ECO_COL24A1_05389	5157	81	6	0.752806	0.0535814	-3.81248	Down	8.11e-19	4.05e-18
ECO_unknown_02612	1251	27	2	1.03443	0.0736262	-3.81248	Down	5.12e-07	1.29e-06
ECO_NA_08064	2832	27	2	0.456947	0.0325234	-3.81248	Down	5.12e-07	1.29e-06
ECO_NFKBIL1_19295	993	27	2	1.3032	0.0927557	-3.81248	Down	5.12e-07	1.29e-06
ECO_CABZ01043013.1_04211	606	27	2	2.13544	0.151991	-3.81248	Down	5.12e-07	1.29e-06
ECO_SDF2L1_16761	1041	27	2	1.24311	0.0884788	-3.81248	Down	5.12e-07	1.29e-06
ECO_NA_09761	861	27	2	1.50299	0.106976	-3.81248	Down	5.12e-07	1.28e-06
ECO_NA_21266	1233	39	3	1.51599	0.112052	-3.75803	Down	1.43e-09	4.32e-09
ECO_axin1_01035	2487	52	4	1.00213	0.0740703	-3.75803	Down	2.19e-12	7.91e-12
ECO_CORO2B_12024	1431	260	20	8.70821	0.643651	-3.75803	Down	8.29e-57	1.13e-55
ECO_NA_17246	789	52	4	3.1588	0.233476	-3.75803	Down	2.19e-12	7.91e-12
ECO_TUBGCP4_08306	1821	26	2	0.684319	0.0505801	-3.75803	Down	9.78e-07	2.39e-06
ECO_GTDC1_09854	1308	26	2	0.952711	0.0704177	-3.75803	Down	9.78e-07	2.39e-06
ECO_NA_07449	648	39	3	2.8846	0.213209	-3.75803	Down	1.43e-09	4.32e-09
ECO_NA_07491	606	26	2	2.05635	0.151991	-3.75803	Down	9.78e-07	2.39e-06
ECO_NA_08068	318	26	2	3.9187	0.289643	-3.75803	Down	9.78e-07	2.39e-06
ECO_MAMDC2_01939	2094	143	11	3.27307	0.241922	-3.75803	Down	6.96e-32	5.55e-31
ECO_NA_22550	1698	52	4	1.46778	0.108488	-3.75803	Down	2.19e-12	7.91e-12
ECO_NA_09981	546	26	2	2.28232	0.168693	-3.75803	Down	9.78e-07	2.39e-06
ECO_LEF1_14174	1158	26	2	1.07612	0.0795392	-3.75803	Down	9.78e-07	2.39e-06
ECO_NA_12616	300	207	16	33.0708	2.45617	-3.75107	Down	1.84e-45	2.02e-44
ECO_CXorf57_01538	2496	181	14	3.4756	0.258311	-3.75008	Down	6.36e-40	6.2e-39
ECO_LOC100049432_06581	1770	166	13	4.49501	0.338244	-3.73219	Down	1.35e-36	1.22e-35
ECO_cnpy4_19189	549	51	4	4.45239	0.335542	-3.73001	Down	4.16e-12	1.48e-11
ECO_NA_10395	2478	38	3	0.734984	0.0557545	-3.72055	Down	2.71e-09	8.07e-09
ECO_CT583700.1_18876	1257	38	3	1.44892	0.109912	-3.72055	Down	2.71e-09	8.07e-09
ECO_ptprsa_11882	6108	823	65	6.45797	0.490088	-3.71997	Down	6.09e-175	2.23e-173
ECO_NA_01317	1899	631	50	15.9257	1.21256	-3.71523	Down	2.17e-134	6.34e-133
ECO_NA_12675	1788	138	11	3.69919	0.283325	-3.70668	Down	1.7e-30	1.3e-29
ECO_usp53b_04928	3120	451	36	6.92815	0.531383	-3.70465	Down	2.65e-96	5.85e-95
ECO_NA_15030	957	25	2	1.25206	0.0962449	-3.70144	Down	1.86e-06	4.45e-06
ECO_unknown_07407	495	25	2	2.42064	0.186074	-3.70144	Down	1.86e-06	4.45e-06
ECO_NA_05397	699	125	10	8.57094	0.658844	-3.70144	Down	1.01e-27	7.13e-27
ECO_CACNA1C_06853	6396	50	4	0.374677	0.0288013	-3.70144	Down	7.9e-12	2.77e-11
ECO_NA_21376	1374	75	6	2.61619	0.201106	-3.70144	Down	3.8e-17	1.76e-16
ECO_C7H7orf43_00440	1734	50	4	1.38203	0.106236	-3.70144	Down	7.9e-12	2.77e-11
ECO_NA_12167	1302	50	4	1.84058	0.141484	-3.70144	Down	7.9e-12	2.77e-11
ECO_NA_19613	1341	2097	168	74.9489	5.76953	-3.69938	Down	0	0
ECO_NA_11690	588	137	11	11.1671	0.86154	-3.69619	Down	3.22e-30	2.44e-29
ECO_KCTD14_01356	708	62	5	4.19714	0.325234	-3.68986	Down	2.36e-14	9.52e-14
ECO_SEMA6D_15143	3264	446	36	6.54908	0.50794	-3.68856	Down	6.38e-95	1.4e-93
ECO_NA_01787	3867	1558	126	19.3103	1.50057	-3.68579	Down	0	0
ECO_NA_03904	2526	10308	841	195.585	15.3328	-3.6731	Down	0	0
ECO_NA_06748	891	49	4	2.63581	0.206748	-3.6723	Down	1.5e-11	5.16e-11
ECO_asb7_00876	957	49	4	2.45403	0.19249	-3.6723	Down	1.5e-11	5.16e-11
ECO_CLIP3_10656	1599	49	4	1.46873	0.115205	-3.6723	Down	1.5e-11	5.16e-11
ECO_NA_07988	1299	219	18	8.08035	0.638151	-3.66245	Down	4.03e-47	4.6e-46
ECO_STAP1_14583	840	170	14	9.69985	0.767553	-3.65962	Down	7.08e-37	6.44e-36
ECO_unknown_00611	465	109	9	11.2349	0.891352	-3.65585	Down	4.1e-24	2.54e-23
ECO_NA_03281	1017	109	9	5.1369	0.40755	-3.65585	Down	4.1e-24	2.54e-23
ECO_PTCH1_10319	4668	121	10	1.24237	0.0986572	-3.65452	Down	1.29e-26	8.79e-26
ECO_f2rl1.1_02393	912	24	2	1.26128	0.100994	-3.64255	Down	3.54e-06	8.27e-06
ECO_SENP8_12014	666	48	4	3.45432	0.276596	-3.64255	Down	2.83e-11	9.57e-11
ECO_NA_13568	963	36	3	1.79173	0.143468	-3.64255	Down	9.77e-09	2.79e-08
ECO_NA_12940	360	48	4	6.39049	0.511702	-3.64255	Down	2.83e-11	9.57e-11
ECO_DCPS_17115	993	36	3	1.7376	0.139134	-3.64255	Down	9.77e-09	2.79e-08
ECO_NA_05396	1212	132	11	5.21995	0.417975	-3.64255	Down	7.74e-29	5.63e-28
ECO_NA_22949	1386	48	4	1.65987	0.13291	-3.64255	Down	2.83e-11	9.57e-11
ECO_ptgs2_11582	1836	72	6	1.87956	0.150501	-3.64255	Down	2.57e-16	1.14e-15
ECO_NA_20846	813	24	2	1.41487	0.113292	-3.64255	Down	3.54e-06	8.27e-06
ECO_P2RY6_16971	1110	24	2	1.0363	0.0829787	-3.64255	Down	3.54e-06	8.26e-06
ECO_NA_12150	1662	215	18	6.20016	0.498771	-3.63586	Down	5.1e-46	5.68e-45
ECO_islr2_10453	2325	83	7	1.711	0.138655	-3.62527	Down	1.5e-18	7.39e-18
ECO_CD6_00810	1623	83	7	2.45107	0.198627	-3.62527	Down	1.5e-18	7.39e-18
ECO_pfn1_11836	501	83	7	7.94028	0.643458	-3.62527	Down	1.5e-18	7.39e-18
ECO_gemin5_21927	4404	83	7	0.903288	0.0731999	-3.62527	Down	1.5e-18	7.39e-18
ECO_APEX2_08617	1731	47	4	1.30136	0.10642	-3.61218	Down	5.36e-11	1.78e-10
ECO_gli2a_19002	4248	117	10	1.32007	0.108411	-3.60602	Down	1.64e-25	1.06e-24
ECO_NA_15152	1158	35	3	1.44862	0.119309	-3.60191	Down	1.85e-08	5.19e-08
ECO_C6_04333	2634	13761	1183	250.397	20.6837	-3.59765	Down	0	0
ECO_NA_10430	2646	58	5	1.05059	0.0870242	-3.59364	Down	3.02e-13	1.14e-12
ECO_GTPBP1_00926	1977	81	7	1.96369	0.163061	-3.59008	Down	5.32e-18	2.56e-17
ECO_NA_08668	1137	46	4	1.93907	0.162017	-3.58115	Down	1.01e-10	3.3e-10
ECO_NA_07452	1710	23	2	0.644655	0.0538634	-3.58115	Down	6.71e-06	1.53e-05
ECO_COCH_14241	1566	23	2	0.703933	0.0588164	-3.58115	Down	6.71e-06	1.53e-05
ECO_SYTL5_13385	2103	23	2	0.524184	0.0437976	-3.58115	Down	6.71e-06	1.53e-05
ECO_SLC39A2_12039	915	46	4	2.40953	0.201325	-3.58115	Down	1.01e-10	3.3e-10
ECO_sh3glb1_13189	1467	23	2	0.751438	0.0627856	-3.58115	Down	6.71e-06	1.53e-05
ECO_unknown_13268	195	23	2	5.65313	0.472341	-3.58115	Down	6.71e-06	1.53e-05
ECO_MCM9_15498	3939	23	2	0.279858	0.0233832	-3.58115	Down	6.71e-06	1.53e-05
ECO_CHST7_08566	1209	103	9	4.08325	0.342828	-3.57416	Down	1.84e-22	1.06e-21
ECO_ANGPTL4_08022	1404	799	70	27.2756	2.2961	-3.57036	Down	3.08e-164	1.08e-162
ECO_NA_10848	264	251	22	45.5685	3.83777	-3.5697	Down	1.1e-52	1.4e-51
ECO_NA_00591	1698	171	15	4.82674	0.40683	-3.56855	Down	2.4e-36	2.15e-35
ECO_NA_19315	1683	524	46	14.9225	1.25873	-3.56745	Down	3.2e-108	7.89e-107
ECO_NA_10327	2391	148	13	2.96673	0.250394	-3.5666	Down	1.24e-31	9.84e-31
ECO_RBM41_03426	1269	91	8	3.43697	0.290328	-3.56538	Down	5.86e-20	3.08e-19
ECO_NA_21779	1689	68	6	1.92963	0.163599	-3.56009	Down	3.25e-15	1.37e-14
ECO_ITGA8_16945	3066	68	6	1.063	0.0901237	-3.56009	Down	3.25e-15	1.37e-14
ECO_NSUN6_14324	1389	34	3	1.1732	0.099467	-3.56009	Down	3.49e-08	9.58e-08
ECO_lamb2_08886	5295	666	59	6.02842	0.513152	-3.55432	Down	1.15e-136	3.42e-135
ECO_NA_07729	867	45	4	2.48765	0.212472	-3.54944	Down	1.9e-10	6.12e-10
ECO_NAALADL1_10988	2232	2457	219	52.7602	4.51866	-3.54548	Down	0	0
ECO_CCDC64B_10226	1329	56	5	2.01957	0.173263	-3.54301	Down	1.07e-12	3.92e-12
ECO_ttc5_17158	1275	56	5	2.1051	0.180601	-3.54301	Down	1.07e-12	3.92e-12
ECO_NA_15064	708	123	11	8.32659	0.715516	-3.54067	Down	2.29e-26	1.54e-25
ECO_ogn_15452	852	913	82	51.3602	4.43235	-3.53451	Down	8.08e-186	3.09e-184
ECO_NA_01491	249	99	9	19.056	1.66457	-3.51702	Down	2.28e-21	1.27e-20
ECO_SCARA3_03035	1713	22	2	0.615546	0.0537691	-3.51702	Down	1.27e-05	2.81e-05
ECO_KIAA1383_21392	2442	22	2	0.43179	0.0377176	-3.51702	Down	1.27e-05	2.81e-05
ECO_ADAMTS20_15758	5745	33	3	0.275308	0.0240487	-3.51702	Down	6.57e-08	1.77e-07
ECO_WBSCR27_15145	657	99	9	7.22213	0.630866	-3.51702	Down	2.28e-21	1.27e-20
ECO_bcar3_04979	2733	44	4	0.771629	0.0674032	-3.51702	Down	3.58e-10	1.13e-09
ECO_ACTR5_01490	1827	44	4	1.15428	0.100828	-3.51702	Down	3.58e-10	1.13e-09
ECO_mibp2_12045	594	5928	539	478.318	41.789	-3.51678	Down	0	0
ECO_ATAD2_07758	3270	1098	100	16.0935	1.40835	-3.51439	Down	5.13e-222	2.23e-220
ECO_NA_13686	1347	745	68	26.5084	2.32488	-3.51122	Down	4.29e-151	1.39e-149
ECO_NA_13316	750	937	86	59.8789	5.28077	-3.50323	Down	3.3e-189	1.3e-187
ECO_NA_14526	3117	141	13	2.16809	0.192073	-3.4967	Down	1.01e-29	7.54e-29
ECO_NA_07599	1503	65	6	2.07276	0.183845	-3.49499	Down	2.15e-14	8.69e-14
ECO_gpr176_07434	1710	54	5	1.51354	0.134658	-3.49055	Down	3.77e-12	1.34e-11
ECO_NA_02378	1200	517	48	20.6493	1.84213	-3.48665	Down	9.68e-105	2.31e-103
ECO_RFX3_14496	2301	43	4	0.895668	0.0800577	-3.48385	Down	6.72e-10	2.08e-09
ECO_NA_11829	3534	43	4	0.583173	0.0521259	-3.48385	Down	6.72e-10	2.08e-09
ECO_zc3h12b_03251	2886	129	12	2.14234	0.191489	-3.48385	Down	3.15e-27	2.18e-26
ECO_unknown_09257	654	75	7	5.49641	0.492924	-3.47905	Down	2.33e-16	1.04e-15
ECO_NA_21817	2358	321	30	6.52464	0.585919	-3.47713	Down	1.73e-65	2.69e-64
ECO_slc43a1a_14571	1623	310	29	9.15458	0.822885	-3.47573	Down	2.82e-63	4.23e-62
ECO_slc7a5_00159	1509	32	3	1.01638	0.0915571	-3.47262	Down	1.24e-07	3.26e-07
ECO_TFB1M_14751	1074	32	3	1.42804	0.12864	-3.47262	Down	1.24e-07	3.26e-07
ECO_DCAF17_22133	1530	32	3	1.00243	0.0903004	-3.47262	Down	1.24e-07	3.26e-07
ECO_arg2_11173	1050	53	5	2.41926	0.219301	-3.46358	Down	7.06e-12	2.49e-11
ECO_wt1a_19166	1299	127	12	4.68587	0.425434	-3.46131	Down	1.1e-26	7.5e-26
ECO_CPA4_12558	1119	21	2	0.899466	0.0823114	-3.4499	Down	2.39e-05	5.17e-05
ECO_SNRNP40_09998	1143	105	10	4.4029	0.402915	-3.4499	Down	3.1e-22	1.78e-21
ECO_SLC7A7_17155	1458	21	2	0.690331	0.0631731	-3.4499	Down	2.39e-05	5.17e-05
ECO_NA_07468	975	63	6	3.09693	0.283404	-3.4499	Down	7.54e-14	2.95e-13
ECO_NA_08785	1038	21	2	0.969655	0.0887345	-3.4499	Down	2.39e-05	5.17e-05
ECO_NA_01798	1158	21	2	0.869173	0.0795392	-3.4499	Down	2.39e-05	5.17e-05
ECO_FUZ_04516	1308	21	2	0.769497	0.0704177	-3.4499	Down	2.39e-05	5.17e-05
ECO_NA_22156	912	42	4	2.20724	0.201988	-3.4499	Down	1.26e-09	3.83e-09
ECO_GALNT3_21437	1875	21	2	0.536801	0.0491234	-3.4499	Down	2.39e-05	5.17e-05
ECO_rgma_06944	1503	21	2	0.669662	0.0612817	-3.4499	Down	2.39e-05	5.17e-05
ECO_ZNF653_21596	1947	21	2	0.51695	0.0473068	-3.4499	Down	2.39e-05	5.17e-05
ECO_TMEM17_06677	555	21	2	1.81352	0.165957	-3.4499	Down	2.39e-05	5.17e-05
ECO_C9orf6_16163	555	21	2	1.81352	0.165957	-3.4499	Down	2.39e-05	5.17e-05
ECO_KRTCAP3_03778	594	21	2	1.69445	0.155061	-3.4499	Down	2.39e-05	5.17e-05
ECO_negr1_01788	936	42	4	2.15065	0.196809	-3.4499	Down	1.26e-09	3.83e-09
ECO_CCDC80_12449	2691	136	13	2.42226	0.222479	-3.44461	Down	2.3e-28	1.65e-27
ECO_st14a_11107	2535	271	26	5.12374	0.472341	-3.4393	Down	5.17e-55	6.77e-54
ECO_plg_04290	2022	50047	4804	1186.29	109.416	-3.43856	Down	0	0
ECO_NA_19102	1050	104	10	4.74722	0.438602	-3.4361	Down	5.79e-22	3.28e-21
ECO_NA_11151	2163	62	6	1.37382	0.127748	-3.42682	Down	1.41e-13	5.42e-13
ECO_KLF1_08159	1110	124	12	5.35419	0.497872	-3.42682	Down	7.16e-26	4.7e-25
ECO_unknown_12338	1653	62	6	1.79769	0.167162	-3.42682	Down	1.41e-13	5.42e-13
ECO_TAF5_22277	2220	124	12	2.6771	0.248936	-3.42682	Down	7.16e-26	4.7e-25
ECO_UACA_12030	3927	423	41	5.16268	0.48082	-3.42455	Down	1.14e-84	2.24e-83
ECO_NA_03217	3420	134	13	1.87791	0.175056	-3.42324	Down	8e-28	5.65e-27
ECO_NA_08088	2628	4482	436	81.7414	7.64049	-3.41933	Down	0	0
ECO_BBOX1_11381	1290	205	20	7.61657	0.714003	-3.41514	Down	9.97e-42	1.01e-40
ECO_NA_01444	471	92	9	9.36186	0.879998	-3.41122	Down	1.82e-19	9.37e-19
ECO_SLC16A11_05408	1431	92	9	3.08137	0.289643	-3.41122	Down	1.82e-19	9.37e-19
ECO_TMC4_10797	2046	458	45	10.7289	1.0129	-3.40494	Down	4.41e-91	9.35e-90
ECO_FAM123B_00863	2220	81	8	1.74875	0.165957	-3.39744	Down	3.09e-17	1.43e-16
ECO_NA_12112	7116	483	48	3.25317	0.310646	-3.3885	Down	1.48e-95	3.28e-94
ECO_NA_11286	1437	30	3	1.0006	0.0961445	-3.37952	Down	4.33e-07	1.1e-06
ECO_FTSJ2_02850	726	20	2	1.32035	0.126868	-3.37952	Down	4.48e-05	9.44e-05
ECO_NA_17152	279	30	3	5.15362	0.495196	-3.37952	Down	4.33e-07	1.1e-06
ECO_NA_10398	927	100	10	5.1703	0.496798	-3.37952	Down	6.97e-21	3.82e-20
ECO_DET1_21457	1656	90	9	2.60482	0.250289	-3.37952	Down	6.31e-19	3.17e-18
ECO_TCTN1_17147	1851	20	2	0.517868	0.0497604	-3.37952	Down	4.48e-05	9.45e-05
ECO_unknown_17734	540	30	3	2.6627	0.255851	-3.37952	Down	4.33e-07	1.1e-06
ECO_A5JL87_ORYLA_06380	975	20	2	0.983152	0.0944681	-3.37952	Down	4.48e-05	9.44e-05
ECO_PRDM1_01954	2064	20	2	0.464425	0.0446252	-3.37952	Down	4.48e-05	9.45e-05
ECO_NA_14644	669	30	3	2.14927	0.206517	-3.37952	Down	4.33e-07	1.1e-06
ECO_C16orf48_19930	1089	20	2	0.880233	0.0845789	-3.37952	Down	4.48e-05	9.45e-05
ECO_asb3_09523	1065	50	5	2.25017	0.216212	-3.37952	Down	4.6e-11	1.53e-10
ECO_NA_11501	3105	20	2	0.308719	0.0296639	-3.37952	Down	4.48e-05	9.45e-05
ECO_angel2_19410	2244	120	12	2.56303	0.246274	-3.37952	Down	8.6e-25	5.44e-24
ECO_NA_04334	738	50	5	3.2472	0.312014	-3.37952	Down	4.6e-11	1.53e-10
ECO_F2RL3_11944	1215	30	3	1.18342	0.113712	-3.37952	Down	4.33e-07	1.1e-06
ECO_NA_16599	999	5281	530	253.365	24.4326	-3.37433	Down	0	0
ECO_NA_12042	1194	3172	321	127.328	12.3811	-3.36234	Down	0	0
ECO_ecm2_15450	2595	768	78	14.1847	1.38426	-3.35715	Down	1.1e-149	3.54e-148
ECO_ccdc43_02875	615	59	6	4.59804	0.4493	-3.35527	Down	9.12e-13	3.36e-12
ECO_elf3_04001	882	629	64	34.1804	3.34173	-3.3545	Down	8.06e-123	2.18e-121
ECO_RELL2_17140	2421	449	46	8.88888	0.87503	-3.3446	Down	6.4e-88	1.3e-86
ECO_NA_18488	3687	283	29	3.67882	0.36223	-3.34426	Down	5.36e-56	7.18e-55
ECO_NOX1_22088	1737	478	49	13.1894	1.29914	-3.34374	Down	1.8e-93	3.91e-92
ECO_NA_08596	2172	117	12	2.58179	0.254438	-3.34299	Down	5.5e-24	3.39e-23
ECO_NA_08535	1020	78	8	3.66513	0.361202	-3.34299	Down	1.99e-16	8.87e-16
ECO_NA_00801	2133	253	26	5.68493	0.561361	-3.34014	Down	3.61e-50	4.36e-49
ECO_ZAP70_11594	1917	107	11	2.67521	0.264259	-3.33962	Down	4.94e-22	2.81e-21
ECO_TDG_19868	825	58	6	3.36953	0.334932	-3.33061	Down	1.69e-12	6.16e-12
ECO_efna1a_09739	681	58	6	4.08203	0.405755	-3.33061	Down	1.69e-12	6.16e-12
ECO_NA_12634	609	1133	119	89.1678	8.9989	-3.3087	Down	4.43e-217	1.9e-215
ECO_NA_12247	2700	19	2	0.337276	0.0341135	-3.30552	Down	8.39e-05	0.000172654
ECO_tdh_16464	1122	19	2	0.811626	0.0820913	-3.30552	Down	8.39e-05	0.000172692
ECO_NA_04817	3072	57	6	0.889302	0.0899477	-3.30552	Down	3.14e-12	1.13e-11
ECO_DRD2_16594	1422	19	2	0.640397	0.0647724	-3.30552	Down	8.39e-05	0.000172712
ECO_NA_03428	1326	19	2	0.686761	0.0694618	-3.30552	Down	8.39e-05	0.000172673
ECO_NA_08368	2601	57	6	1.05034	0.106236	-3.30552	Down	3.14e-12	1.13e-11
ECO_NA_08057	2040	180	19	4.229	0.428927	-3.30151	Down	9.34e-36	8.24e-35
ECO_CR450827.2_08452	996	265	28	12.7521	1.29467	-3.30008	Down	6.44e-52	8.05e-51
ECO_NEIL1_10450	927	85	9	4.39475	0.447118	-3.29705	Down	1.39e-17	6.54e-17
ECO_NA_09824	294	66	7	10.7595	1.0965	-3.29463	Down	6.28e-14	2.47e-13
ECO_dhrs3b_01523	909	47	5	2.47816	0.253318	-3.29025	Down	2.96e-10	9.39e-10
ECO_NA_05443	1755	47	5	1.28356	0.131206	-3.29025	Down	2.96e-10	9.39e-10
ECO_GPR114_03137	1569	47	5	1.43572	0.14676	-3.29025	Down	2.96e-10	9.39e-10
ECO_DBNDD1_13439	462	75	8	7.78063	0.797458	-3.28641	Down	1.27e-15	5.45e-15
ECO_NA_17374	1062	2896	309	130.698	13.3997	-3.28597	Down	0	0
ECO_fhdc1_00643	3819	487	52	6.11188	0.627066	-3.28493	Down	1.1e-93	2.39e-92
ECO_NA_05270	675	28	3	1.98815	0.204681	-3.27998	Down	1.51e-06	3.62e-06
ECO_NA_19966	1215	84	9	3.31359	0.341135	-3.27998	Down	2.57e-17	1.2e-16
ECO_CECR2_03544	4842	643	69	6.36475	0.656272	-3.27774	Down	6.62e-123	1.79e-121
ECO_NA_06761	954	65	7	3.26558	0.337917	-3.2726	Down	1.16e-13	4.49e-13
ECO_NA_09476	5352	315	34	2.82091	0.292565	-3.26933	Down	6.63e-61	9.66e-60
ECO_NA_08110	2676	74	8	1.32538	0.137678	-3.26704	Down	2.34e-15	9.94e-15
ECO_POP4_14865	567	37	4	3.12762	0.32489	-3.26704	Down	2.83e-08	7.83e-08
ECO_unknown_18481	420	37	4	4.22229	0.438602	-3.26704	Down	2.83e-08	7.82e-08
ECO_ORC1_00569	2772	37	4	0.639741	0.0664548	-3.26704	Down	2.83e-08	7.82e-08
ECO_AL935181.3_11165	2382	37	4	0.744484	0.0773354	-3.26704	Down	2.83e-08	7.83e-08
ECO_NA_08885	5289	268	29	2.4286	0.252513	-3.2657	Down	5.36e-52	6.71e-51
ECO_RAI2_18903	1320	157	17	5.70061	0.593109	-3.26475	Down	4.59e-31	3.57e-30
ECO_Q6I749_ORYLA_00601	1776	5909	643	159.465	16.6735	-3.25761	Down	0	0
ECO_SPTB_13278	6906	2925	319	20.2999	2.12728	-3.2544	Down	0	0
ECO_NA_21249	2574	54	6	1.0055	0.10735	-3.22751	Down	1.99e-11	6.8e-11
ECO_NA_21377	1008	27	3	1.2838	0.137063	-3.22751	Down	2.79e-06	6.58e-06
ECO_NA_05273	4584	18	2	0.188202	0.020093	-3.22751	Down	0.000156327	0.000313762
ECO_NA_11388	1833	18	2	0.470658	0.050249	-3.22751	Down	0.000156327	0.000313797
ECO_IQCB1_02677	1290	18	2	0.668772	0.0714003	-3.22751	Down	0.000156327	0.000313934
ECO_NA_16803	2706	117	13	2.0723	0.221246	-3.22751	Down	2.85e-23	1.71e-22
ECO_NA_09490	2034	27	3	0.636221	0.0679251	-3.22751	Down	2.79e-06	6.58e-06
ECO_BX548047.2_05098	1710	27	3	0.756769	0.0807951	-3.22751	Down	2.79e-06	6.58e-06
ECO_BX649556.2_13727	462	36	4	3.7347	0.398729	-3.22751	Down	5.24e-08	1.42e-07
ECO_NA_00251	3729	18	2	0.231353	0.0247	-3.22751	Down	0.000156327	0.000313865
ECO_NA_19313	762	45	5	2.83043	0.302186	-3.22751	Down	1.01e-09	3.1e-09
ECO_NA_08734	1368	36	4	1.26128	0.134658	-3.22751	Down	5.24e-08	1.42e-07
ECO_foxp3b_15578	753	36	4	2.29141	0.244639	-3.22751	Down	5.24e-08	1.42e-07
ECO_NA_16772	1614	18	2	0.534521	0.0570672	-3.22751	Down	0.000156327	0.000313831
ECO_TM6SF1_22701	1137	18	2	0.758765	0.0810083	-3.22751	Down	0.000156327	0.000313728
ECO_BX649341.2_20933	870	27	3	1.48744	0.158804	-3.22751	Down	2.79e-06	6.57e-06
ECO_CT867973.1_09821	408	27	3	3.17175	0.338626	-3.22751	Down	2.79e-06	6.58e-06
ECO_NKD1_20265	1248	27	3	1.03692	0.110705	-3.22751	Down	2.79e-06	6.58e-06
ECO_NA_16700	888	18	2	0.971527	0.103723	-3.22751	Down	0.000156327	0.000313899
ECO_CBFA2T2_20591	1770	36	4	0.97482	0.104075	-3.22751	Down	5.24e-08	1.42e-07
ECO_NA_06296	546	18	2	1.58007	0.168693	-3.22751	Down	0.000156327	0.000313968
ECO_QRSL1_06031	1554	63	7	1.94305	0.207447	-3.22751	Down	3.96e-13	1.49e-12
ECO_abca2_16756	7815	116	13	0.711417	0.076608	-3.21513	Down	5.25e-23	3.12e-22
ECO_NA_22334	1986	89	10	2.14786	0.231889	-3.21139	Down	6.05e-18	2.91e-17
ECO_NA_22833	2010	284	32	6.77201	0.733185	-3.20733	Down	4.11e-54	5.31e-53
ECO_SENP1_14755	1914	124	14	3.1051	0.336857	-3.20443	Down	2e-24	1.25e-23
ECO_MVD_13445	1131	62	7	2.62739	0.285033	-3.20443	Down	7.3e-13	2.7e-12
ECO_Q8AYQ7_ORYLA_16349	432	1114	126	123.594	13.4322	-3.20184	Down	4.78e-207	2.01e-205
ECO_SNRPF_20329	261	53	6	9.73264	1.05869	-3.20055	Down	3.67e-11	1.23e-10
ECO_HDAC9_16890	1866	97	11	2.49147	0.271482	-3.19807	Down	2.28e-19	1.17e-18
ECO_NA_13399	945	44	5	2.2316	0.243668	-3.19509	Down	1.87e-09	5.61e-09
ECO_NA_17543	5838	3561	406	29.235	3.20274	-3.19032	Down	0	0
ECO_TMEM38A_11901	876	35	4	1.91496	0.210289	-3.18687	Down	9.68e-08	2.58e-07
ECO_gtf2f1_04905	1584	201	23	6.08186	0.668702	-3.18508	Down	1.7e-38	1.6e-37
ECO_unknown_16847	1734	96	11	2.65349	0.292148	-3.18312	Down	4.19e-19	2.12e-18
ECO_NEK4_18353	2715	61	7	1.07685	0.118738	-3.18097	Down	1.34e-12	4.91e-12
ECO_gon4l_10683	1992	87	10	2.09327	0.231191	-3.1786	Down	2.05e-17	9.55e-17
ECO_NA_07433	1239	165	19	6.38275	0.706223	-3.17598	Down	8.83e-32	7.02e-31
ECO_FAM13C_00209	3057	26	3	0.407637	0.0451945	-3.17306	Down	5.17e-06	1.19e-05
ECO_NA_07598	1803	26	3	0.691151	0.0766276	-3.17306	Down	5.17e-06	1.19e-05
ECO_VSIG10_02351	678	26	3	1.83797	0.203775	-3.17306	Down	5.17e-06	1.19e-05
ECO_NA_00059	1887	26	3	0.660384	0.0732165	-3.17306	Down	5.17e-06	1.19e-05
ECO_RDH13_02134	1284	52	6	1.94104	0.215202	-3.17306	Down	6.75e-11	2.22e-10
ECO_NA_12316	642	26	3	1.94104	0.215202	-3.17306	Down	5.17e-06	1.19e-05
ECO_IPP_08737	1764	26	3	0.706432	0.0783218	-3.17306	Down	5.17e-06	1.19e-05
ECO_NA_09312	2796	268	31	4.59402	0.510604	-3.16948	Down	1.36e-50	1.65e-49
ECO_ZNF341_22998	1656	121	14	3.50203	0.389339	-3.1691	Down	1.23e-23	7.49e-23
ECO_KLHL9_06280	1959	121	14	2.96037	0.329119	-3.1691	Down	1.23e-23	7.49e-23
ECO_C11orf82_08520	2445	95	11	1.86226	0.207192	-3.16801	Down	7.68e-19	3.85e-18
ECO_RDM1_13620	843	69	8	3.92299	0.437041	-3.16611	Down	4.96e-14	1.96e-13
ECO_TFPI2_16086	675	689	80	48.9227	5.45816	-3.16402	Down	2.65e-127	7.4e-126
ECO_slc6a13_15208	1566	241	28	7.376	0.823429	-3.16312	Down	1.44e-45	1.59e-44
ECO_TTPAL_08434	1098	43	5	1.87699	0.209714	-3.16192	Down	3.44e-09	1.01e-08
ECO_NTHL1_22213	1158	86	10	3.55947	0.397696	-3.16192	Down	3.75e-17	1.74e-16
ECO_NA_11814	1527	189	22	5.93223	0.663504	-3.1604	Down	4.98e-36	4.43e-35
ECO_ngfrl_22884	1320	60	7	2.17858	0.244222	-3.15712	Down	2.47e-12	8.89e-12
ECO_PRAM1_11908	1332	308	36	11.0826	1.24468	-3.15445	Down	1.17e-57	1.62e-56
ECO_RLF_12099	5409	1408	165	12.4762	1.40484	-3.1507	Down	3.26e-257	1.56e-255
ECO_unknown_10536	750	17	2	1.08638	0.122809	-3.14505	Down	0.000290086	0.000566115
ECO_CHCHD5_16305	339	17	2	2.4035	0.2717	-3.14505	Down	0.000290086	0.000566355
ECO_NA_19198	5049	17	2	0.161376	0.0182425	-3.14505	Down	0.000290086	0.000566235
ECO_NKPD1_07635	2106	34	4	0.773777	0.0874705	-3.14505	Down	1.78e-07	4.66e-07
ECO_znf536_06702	1641	17	2	0.496519	0.0561282	-3.14505	Down	0.000290086	0.000566295
ECO_CCDC77_06669	1398	17	2	0.582824	0.0658844	-3.14505	Down	0.000290086	0.000566055
ECO_NA_10171	891	34	4	1.82893	0.206748	-3.14505	Down	1.78e-07	4.66e-07
ECO_CU138508.1_13974	2043	85	10	1.9941	0.225419	-3.14505	Down	6.88e-17	3.15e-16
ECO_DTX3_20433	1083	119	14	5.2664	0.595332	-3.14505	Down	4.14e-23	2.47e-22
ECO_ft1_07289	1161	17	2	0.701798	0.0793337	-3.14505	Down	0.000290086	0.000565935
ECO_CR381684.2_15010	1131	17	2	0.720413	0.081438	-3.14505	Down	0.000290086	0.000565995
ECO_PDCD2L_05540	1083	34	4	1.50469	0.170095	-3.14505	Down	1.78e-07	4.66e-07
ECO_ARMC7_04204	576	17	2	1.41456	0.159907	-3.14505	Down	0.000290086	0.000566175
ECO_NA_15156	1386	34	4	1.17574	0.13291	-3.14505	Down	1.78e-07	4.66e-07
ECO_A4KUJ6_ORYLA_13489	13860	68	8	0.235148	0.0265819	-3.14505	Down	9.1e-14	3.54e-13
ECO_h2afy2_17583	1104	203	24	8.81297	1.00116	-3.13796	Down	2.46e-38	2.31e-37
ECO_PTRHD1_18863	381	93	11	11.6991	1.32962	-3.13731	Down	2.58e-18	1.26e-17
ECO_C14orf118_11747	1143	169	20	7.08657	0.80583	-3.13654	Down	3.79e-32	3.05e-31
ECO_NA_08793	1236	481	57	18.6519	2.12381	-3.13459	Down	1.34e-88	2.75e-87
ECO_PHF3_09170	4959	606	72	5.85698	0.668649	-3.13084	Down	4.68e-111	1.17e-109
ECO_NA_11079	1116	597	71	25.6393	2.92991	-3.12943	Down	2.19e-109	5.46e-108
ECO_HBM_02259	426	386	46	43.4283	4.97288	-3.12648	Down	2.99e-71	5.03e-70
ECO_FRK_14296	2217	243	29	5.25335	0.60241	-3.12442	Down	2.08e-45	2.28e-44
ECO_NA_20930	549	25	3	2.18254	0.251657	-3.11648	Down	9.53e-06	2.14e-05
ECO_unknown_16451	1632	25	3	0.734201	0.0846566	-3.11648	Down	9.53e-06	2.14e-05
ECO_unknown_00985	603	25	3	1.98709	0.22912	-3.11648	Down	9.53e-06	2.14e-05
ECO_SCUBE1_09773	2631	308	37	5.61081	0.647651	-3.11492	Down	5.62e-57	7.69e-56
ECO_RHCE_17260	1245	258	31	9.93221	1.14671	-3.11462	Down	5.63e-48	6.53e-47
ECO_NA_14745	2694	158	19	2.81096	0.3248	-3.11344	Down	6.05e-30	4.55e-29
ECO_mboat7_10796	1422	83	10	2.79752	0.323862	-3.1107	Down	2.3e-16	1.02e-15
ECO_ZBTB5_04964	2247	58	7	1.23714	0.143468	-3.10821	Down	8.29e-12	2.9e-11
ECO_NA_03125	792	58	7	3.50993	0.407036	-3.10821	Down	8.29e-12	2.9e-11
ECO_TMEM98_09617	675	33	4	2.34318	0.272908	-3.10198	Down	3.28e-07	8.37e-07
ECO_NA_16002	2175	33	4	0.727194	0.0846955	-3.10198	Down	3.28e-07	8.37e-07
ECO_NA_17432	3234	33	4	0.489068	0.0569613	-3.10198	Down	3.28e-07	8.36e-07
ECO_PMVK_10678	603	33	4	2.62296	0.305494	-3.10198	Down	3.28e-07	8.36e-07
ECO_GEMIN8_15797	573	33	4	2.76029	0.321488	-3.10198	Down	3.28e-07	8.36e-07
ECO_NA_01192	1776	41	5	1.10646	0.129654	-3.09321	Down	1.16e-08	3.29e-08
ECO_TADA1_21335	798	41	5	2.4625	0.288554	-3.09321	Down	1.16e-08	3.29e-08
ECO_NA_06962	546	188	23	16.5029	1.93997	-3.08861	Down	4.31e-35	3.73e-34
ECO_rhbdd2_09344	1050	98	12	4.47334	0.526322	-3.08733	Down	5.91e-19	2.98e-18
ECO_CRIP1_13267	192	416	51	103.845	12.2329	-3.0856	Down	1.06e-75	1.88e-74
ECO_METTL5_22142	639	57	7	4.27533	0.504495	-3.08312	Down	1.52e-11	5.22e-11
ECO_MTERFD2_13833	807	57	7	3.3853	0.39947	-3.08312	Down	1.52e-11	5.22e-11
ECO_A5HKK9_ORYLA_12728	1539	350	43	10.9	1.28674	-3.08253	Down	6.88e-64	1.04e-62
ECO_C6orf186_13873	1002	195	24	9.32744	1.10307	-3.07996	Down	3.01e-36	2.69e-35
ECO_NA_09258	762	65	8	4.0884	0.483498	-3.07996	Down	5.57e-13	2.08e-12
ECO_NA_18193	2172	983	121	21.6915	2.56558	-3.07977	Down	3.29e-176	1.21e-174
ECO_TADA3_11407	1296	138	17	5.10352	0.604093	-3.07865	Down	4.59e-26	3.04e-25
ECO_olklklp_04915	765	6218	774	389.569	46.595	-3.06363	Down	0	0
ECO_NA_16245	1062	329	41	14.848	1.77795	-3.06198	Down	9.11e-60	1.3e-58
ECO_sept8a_01731	1251	96	12	3.67798	0.441757	-3.05759	Down	1.96e-18	9.62e-18
ECO_CDC42EP3_01151	1080	192	24	8.52065	1.0234	-3.05759	Down	1.81e-35	1.58e-34
ECO_NA_07292	882	32	4	1.73891	0.208858	-3.05759	Down	6.01e-07	1.5e-06
ECO_NA_17818	786	40	5	2.43912	0.292959	-3.05759	Down	2.12e-08	5.92e-08
ECO_NA_05254	2805	48	6	0.82017	0.0985095	-3.05759	Down	7.6e-10	2.35e-09
ECO_FANCE_20449	1533	32	4	1.00047	0.120165	-3.05759	Down	6.01e-07	1.5e-06
ECO_NA_20835	1449	232	29	7.67388	0.9217	-3.05759	Down	1.52e-42	1.57e-41
ECO_inpp5e_03089	1746	56	7	1.53723	0.184635	-3.05759	Down	2.77e-11	9.36e-11
ECO_ATMIN_13428	2334	48	6	0.98568	0.118389	-3.05759	Down	7.6e-10	2.35e-09
ECO_BUD13_10215	1539	104	13	3.23884	0.389013	-3.05759	Down	7.38e-20	3.86e-19
ECO_NA_17563	3213	568	71	8.47292	1.01767	-3.05759	Down	7.63e-102	1.77e-100
ECO_NA_07810	2727	279	35	4.90359	0.591075	-3.05243	Down	9.02e-51	1.1e-49
ECO_apoeb_02306	828	28687	3619	1660.54	201.288	-3.04432	Down	0	0
ECO_TUBGCP5_08565	3111	103	13	1.58684	0.192443	-3.04365	Down	1.34e-19	6.94e-19
ECO_nat8l_12131	576	87	11	7.23923	0.879488	-3.0411	Down	9.5e-17	4.32e-16
ECO_CCP110_22235	3633	166	21	2.18997	0.266203	-3.04031	Down	1.06e-30	8.17e-30
ECO_NA_18270	804	63	8	3.75561	0.458241	-3.03487	Down	1.85e-12	6.7e-12
ECO_NA_00157	2199	63	8	1.37313	0.167542	-3.03487	Down	1.85e-12	6.7e-12
ECO_NA_06963	3963	275	35	3.32586	0.406728	-3.03159	Down	9.77e-50	1.17e-48
ECO_NA_18715	4242	2269	289	25.6365	3.13752	-3.0305	Down	0	0
ECO_NA_04927	801	125	16	7.47951	0.919914	-3.02337	Down	2.4e-23	1.44e-22
ECO_CYGB1_ORYLA_03851	540	39	5	3.46152	0.426419	-3.02106	Down	3.86e-08	1.06e-07
ECO_TAF1A_12217	1227	39	5	1.52341	0.187666	-3.02106	Down	3.86e-08	1.06e-07
ECO_NA_07939	1134	195	25	8.2417	1.01528	-3.02106	Down	1.36e-35	1.2e-34
ECO_NA_10426	969	195	25	9.64509	1.18816	-3.02106	Down	1.36e-35	1.2e-34
ECO_SLC35C1_00687	1101	78	10	3.39549	0.418285	-3.02106	Down	4.62e-15	1.93e-14
ECO_unknown_07076	753	218	28	13.8758	1.71247	-3.01842	Down	1.4e-39	1.35e-38
ECO_ysk4_18054	3183	70	9	1.05404	0.130216	-3.01695	Down	1.24e-13	4.79e-13
ECO_PROSER1_10179	2358	349	45	7.09377	0.878878	-3.01282	Down	2.57e-62	3.82e-61
ECO_unknown_06804	708	31	4	2.09857	0.260188	-3.01178	Down	1.1e-06	2.67e-06
ECO_LSM6_08295	639	31	4	2.32518	0.288283	-3.01178	Down	1.1e-06	2.67e-06
ECO_nsmce1_03268	696	93	12	6.40426	0.794021	-3.01178	Down	1.17e-17	5.56e-17
ECO_NA_02679	2373	31	4	0.626123	0.0776287	-3.01178	Down	1.1e-06	2.67e-06
ECO_AUTS2_03457	2958	31	4	0.502295	0.0622761	-3.01178	Down	1.1e-06	2.67e-06
ECO_ZNF800_17944	2067	31	4	0.718814	0.0891209	-3.01178	Down	1.1e-06	2.67e-06
ECO_Q8UUL3_ORYLA_04452	2199	356	46	7.75926	0.963369	-3.00976	Down	1.8e-63	2.71e-62
ECO_NA_09631	2367	3237	419	65.545	8.15221	-3.00722	Down	0	0
ECO_LOH12CR1_12560	594	54	7	4.35715	0.542715	-3.00512	Down	9.16e-11	2.99e-10
ECO_CRELD2_11615	1029	77	10	3.5865	0.447553	-3.00245	Down	8.38e-15	3.46e-14
ECO_zdhhc17_15858	1887	100	13	2.53994	0.317272	-3.001	Down	8.01e-19	4.01e-18
ECO_NA_20789	1719	415	54	11.5709	1.4467	-2.99967	Down	1.78e-73	3.09e-72
ECO_btr26_12174	753	23	3	1.46396	0.183479	-2.99619	Down	3.2e-05	6.85e-05
ECO_unknown_00700	261	23	3	4.2236	0.529347	-2.99619	Down	3.2e-05	6.85e-05
ECO_NA_15034	1230	46	6	1.79245	0.22465	-2.99619	Down	2.52e-09	7.51e-09
ECO_NA_02615	882	23	3	1.24984	0.156644	-2.99619	Down	3.2e-05	6.85e-05
ECO_arl2bp_12576	510	23	3	2.16149	0.270901	-2.99619	Down	3.2e-05	6.85e-05
ECO_hs3st1_09517	918	23	3	1.20083	0.150501	-2.99619	Down	3.2e-05	6.85e-05
ECO_WDR67_20864	3231	76	10	1.12738	0.142535	-2.98359	Down	1.52e-14	6.18e-14
ECO_NA_06235	2979	190	25	3.05688	0.386482	-2.98359	Down	2.64e-34	2.24e-33
ECO_WBP4_05788	1302	1238	163	45.5727	5.76549	-2.98265	Down	1.69e-214	7.2e-213
ECO_nsd1a_01711	5190	334	44	3.08443	0.390432	-2.98186	Down	4.18e-59	5.92e-58
ECO_SLC6A18_03301	1743	197	26	5.41707	0.686967	-2.9792	Down	1.83e-35	1.6e-34
ECO_HK3_21943	1359	53	7	1.86918	0.237213	-2.97815	Down	1.66e-10	5.36e-10
ECO_NA_16059	2112	53	7	1.20276	0.152638	-2.97815	Down	1.66e-10	5.35e-10
ECO_NA_17920	915	272	36	14.2476	1.81193	-2.97513	Down	2.55e-48	2.97e-47
ECO_NA_13030	2226	1329	177	28.6151	3.66191	-2.96611	Down	7.77e-229	3.45e-227
ECO_nr6a1a_20156	1350	60	8	2.13016	0.272908	-2.96448	Down	1.1e-11	3.84e-11
ECO_NA_05904	654	60	8	4.39713	0.563342	-2.96448	Down	1.1e-11	3.84e-11
ECO_CR548630.3_04126	1797	45	6	1.20022	0.153767	-2.96448	Down	4.57e-09	1.33e-08
ECO_MUM1_03782	960	120	16	5.99108	0.767553	-2.96448	Down	4.65e-22	2.65e-21
ECO_EMB_03064	858	30	4	1.67583	0.2147	-2.96448	Down	2e-06	4.76e-06
ECO_adra2b_12704	1527	30	4	0.941624	0.120637	-2.96448	Down	2e-06	4.76e-06
ECO_NA_01189	1911	45	6	1.12862	0.144594	-2.96448	Down	4.57e-09	1.33e-08
ECO_NA_21923	2565	3561	476	66.5396	8.54633	-2.96084	Down	0	0
ECO_EDN2_20104	492	97	13	9.44935	1.21685	-2.95706	Down	4.74e-18	2.29e-17
ECO_BX571984.2_22022	2859	82	11	1.37466	0.17719	-2.95571	Down	1.86e-15	7.92e-15
ECO_arrdc1b_04076	1248	186	25	7.14322	0.92254	-2.95289	Down	2.8e-33	2.32e-32
ECO_BEND5_18587	1320	89	12	3.23155	0.418665	-2.94836	Down	1.26e-16	5.68e-16
ECO_NA_16613	1686	178	24	5.06009	0.655562	-2.94836	Down	7.29e-32	5.81e-31
ECO_PLA2R1_07615	4287	89	12	0.99502	0.12891	-2.94836	Down	1.26e-16	5.68e-16
ECO_AL807749.1_04060	1980	126	17	3.05001	0.395406	-2.9474	Down	5.75e-23	3.4e-22
ECO_unknown_18322	1977	185	25	4.48498	0.582362	-2.94511	Down	5.04e-33	4.14e-32
ECO_uba3_02515	1329	74	10	2.66871	0.346525	-2.94511	Down	4.96e-14	1.97e-13
ECO_C5orf42_19355	3336	37	5	0.531583	0.0690246	-2.94511	Down	1.28e-07	3.36e-07
ECO_PLA2G4A_11581	2163	148	20	3.27945	0.425827	-2.94511	Down	1.04e-26	7.07e-26
ECO_NA_02512	2058	288	39	6.70722	0.872728	-2.94211	Down	1.64e-50	1.99e-49
ECO_CYP7B1_04901	1485	331	45	10.6831	1.39555	-2.93642	Down	1.05e-57	1.46e-56
ECO_LOC100049432_06582	1464	514	70	16.8274	2.202	-2.93393	Down	1.27e-88	2.62e-87
ECO_SYNPO2_04926	3174	763	104	11.5216	1.50899	-2.93269	Down	1.18e-130	3.36e-129
ECO_EFNB3_04187	1017	22	3	1.03681	0.13585	-2.93206	Down	5.84e-05	0.000121925
ECO_NA_16186	1599	44	6	1.31886	0.172808	-2.93206	Down	8.28e-09	2.38e-08
ECO_A7BHQ4_ORYLA_00071	1389	44	6	1.51826	0.198934	-2.93206	Down	8.28e-09	2.38e-08
ECO_AHRR_00254	2079	22	3	0.507182	0.0664548	-2.93206	Down	5.84e-05	0.000121938
ECO_KCNF1_12257	1500	88	12	2.81182	0.368426	-2.93206	Down	2.27e-16	1.01e-15
ECO_GRHL1_10905	1851	44	6	1.13931	0.149281	-2.93206	Down	8.28e-09	2.38e-08
ECO_NA_05114	1386	66	9	2.28232	0.299047	-2.93206	Down	1.33e-12	4.88e-12
ECO_NA_14799	1515	527	72	16.6722	2.18867	-2.92932	Down	1.12e-90	2.37e-89
ECO_ATRIP_15473	2361	95	13	1.92852	0.253575	-2.927	Down	1.54e-17	7.24e-17
ECO_CCNA2_08260	1257	51	7	1.9446	0.256462	-2.92266	Down	5.44e-10	1.7e-09
ECO_A4KUR1_ORYLA_02957	1686	291	40	8.27239	1.0926	-2.92053	Down	1.19e-50	1.46e-49
ECO_trim32_18473	2046	80	11	1.87404	0.247598	-2.92008	Down	6.04e-15	2.51e-14
ECO_NA_20651	1176	138	19	5.62428	0.744057	-2.91818	Down	8.8e-25	5.56e-24
ECO_CRTAM_11311	1221	29	4	1.13836	0.15087	-2.91557	Down	3.63e-06	8.46e-06
ECO_ZNF532_07512	3885	29	4	0.357769	0.0474164	-2.91557	Down	3.63e-06	8.46e-06
ECO_NA_13504	9906	58	8	0.280624	0.0371922	-2.91557	Down	3.6e-11	1.21e-10
ECO_ATG12_00135	354	29	4	3.92636	0.520375	-2.91557	Down	3.63e-06	8.46e-06
ECO_N6AMT1_00543	639	29	4	2.17517	0.288283	-2.91557	Down	3.63e-06	8.46e-06
ECO_NA_22441	543	29	4	2.55973	0.33925	-2.91557	Down	3.63e-06	8.46e-06
ECO_NA_13311	828	29	4	1.67866	0.222479	-2.91557	Down	3.63e-06	8.45e-06
ECO_NA_03587	1662	29	4	0.836301	0.110838	-2.91557	Down	3.63e-06	8.45e-06
ECO_NA_09962	591	383	53	31.0604	4.12998	-2.91087	Down	6.2e-66	9.73e-65
ECO_MAPK7_04310	3294	476	66	6.92594	0.922742	-2.90801	Down	1.84e-81	3.51e-80
ECO_NA_01667	1503	36	5	1.14799	0.153204	-2.90558	Down	2.31e-07	5.97e-07
ECO_sult6b1_20980	906	36	5	1.90445	0.254157	-2.90558	Down	2.31e-07	5.97e-07
ECO_lrmp_15310	4647	86	12	0.886995	0.118924	-2.89889	Down	7.35e-16	3.2e-15
ECO_NA_16286	3627	43	6	0.56822	0.076184	-2.89889	Down	1.5e-08	4.22e-08
ECO_ZFP64_21212	1836	136	19	3.55027	0.476585	-2.89712	Down	2.84e-24	1.76e-23
ECO_bag5_04896	1323	100	14	3.62273	0.487335	-2.89409	Down	3.39e-18	1.65e-17
ECO_BX663505.1_10993	3675	157	22	2.04757	0.275693	-2.89278	Down	9.27e-28	6.53e-27
ECO_NA_05419	2628	157	22	2.86332	0.385529	-2.89278	Down	9.27e-28	6.53e-27
ECO_NA_01936	1455	57	8	1.87762	0.253213	-2.89048	Down	6.49e-11	2.14e-10
ECO_TNFAIP8L3_22681	852	57	8	3.2065	0.432424	-2.89048	Down	6.49e-11	2.14e-10
ECO_spint2_06502	1305	292	41	10.7243	1.44688	-2.88986	Down	2.77e-50	3.36e-49
ECO_NA_16248	2706	71	10	1.25755	0.170189	-2.88541	Down	2.9e-13	1.09e-12
ECO_arl4aa_21627	603	71	10	5.64334	0.763735	-2.88541	Down	2.9e-13	1.09e-12
ECO_NA_12346	2598	220	31	4.05863	0.549519	-2.88475	Down	3.37e-38	3.16e-37
ECO_C16orf88_22206	1377	92	13	3.20221	0.43478	-2.88071	Down	8.96e-17	4.08e-16
ECO_NA_17667	4626	10813	1529	112.03	15.2216	-2.87969	Down	0	0
ECO_NA_09872	789	601	85	36.5084	4.96137	-2.87942	Down	2.25e-101	5.21e-100
ECO_TM4SF4_19817	597	359	51	28.8214	3.93419	-2.873	Down	4.33e-61	6.33e-60
ECO_NA_07435	3495	1154	164	15.8254	2.16101	-2.87246	Down	1.62e-192	6.44e-191
ECO_lama4_21199	5481	1217	173	10.6421	1.4536	-2.87207	Down	6.79e-203	2.8e-201
ECO_ch25h_04355	759	239	34	15.0922	2.06299	-2.87099	Down	3.61e-41	3.64e-40
ECO_NA_21512	813	35	5	2.06335	0.28323	-2.86494	Down	4.17e-07	1.06e-06
ECO_NA_21622	405	21	3	2.48519	0.341135	-2.86494	Down	0.000106033	0.000216069
ECO_NA_02616	1038	21	3	0.969655	0.133102	-2.86494	Down	0.000106033	0.000216045
ECO_NA_14006	726	56	8	3.69698	0.507473	-2.86494	Down	1.17e-10	3.8e-10
ECO_NA_13505	2958	112	16	1.81474	0.249105	-2.86494	Down	5.08e-20	2.68e-19
ECO_NTF4_09689	1464	42	6	1.375	0.188743	-2.86494	Down	2.69e-08	7.46e-08
ECO_NA_03018	519	28	4	2.58575	0.354938	-2.86494	Down	6.56e-06	1.49e-05
ECO_NA_22470	1464	21	3	0.687501	0.0943713	-2.86494	Down	0.000106033	0.000215997
ECO_CU571382.1_16358	390	35	5	4.30129	0.590426	-2.86494	Down	4.17e-07	1.06e-06
ECO_NA_19643	4686	42	6	0.429578	0.058967	-2.86494	Down	2.69e-08	7.46e-08
ECO_C10orf140_02277	2457	28	4	0.546196	0.0749747	-2.86494	Down	6.56e-06	1.49e-05
ECO_NA_12941	519	35	5	3.23218	0.443672	-2.86494	Down	4.17e-07	1.06e-06
ECO_FLNC_15708	7761	77	11	0.47552	0.0652732	-2.86494	Down	3.51e-14	1.4e-13
ECO_C6H1orf159_15214	582	49	7	4.03523	0.553905	-2.86494	Down	1.77e-09	5.32e-09
ECO_NA_08849	1611	35	5	1.04128	0.142934	-2.86494	Down	4.17e-07	1.06e-06
ECO_CABZ01028403.3_01687	1011	21	3	0.995551	0.136656	-2.86494	Down	0.000106033	0.000216021
ECO_EHF_06624	816	28	4	1.64461	0.225751	-2.86494	Down	6.56e-06	1.49e-05
ECO_DCAF7_09649	1029	153	22	7.12642	0.984617	-2.85554	Down	9.53e-27	6.5e-26
ECO_sort1a_20476	2463	452	65	8.79568	1.21537	-2.8554	Down	5.22e-76	9.33e-75
ECO_prkca_17791	1986	139	20	3.35452	0.463778	-2.8546	Down	2.01e-24	1.26e-23
ECO_syne2b_05345	28722	423	61	0.705864	0.0978081	-2.85136	Down	3.9e-71	6.55e-70
ECO_DUSP10_12218	1395	104	15	3.57318	0.495196	-2.85114	Down	1.33e-18	6.59e-18
ECO_C2CD2L_16778	2082	104	15	2.39413	0.331795	-2.85114	Down	1.33e-18	6.59e-18
ECO_KDM4B_11883	3102	409	59	6.31942	0.875931	-2.8509	Down	7.97e-69	1.29e-67
ECO_PRDM6_02556	654	97	14	7.10869	0.985848	-2.85015	Down	1.96e-17	9.14e-17
ECO_card9_15996	1176	69	10	2.81214	0.391609	-2.84418	Down	9.34e-13	3.44e-12
ECO_NA_22950	699	62	9	4.25118	0.59296	-2.84186	Down	1.39e-11	4.81e-11
ECO_NA_15119	1077	55	8	2.44761	0.342085	-2.83895	Down	2.09e-10	6.71e-10
ECO_BX324003.3_22201	1413	48	7	1.62815	0.228148	-2.8352	Down	3.17e-09	9.37e-09
ECO_ttc6_02566	1803	48	7	1.27597	0.178798	-2.8352	Down	3.17e-09	9.36e-09
ECO_BOC_01368	2826	315	46	5.34237	0.749628	-2.83323	Down	4.83e-53	6.17e-52
ECO_CASP2_00110	1575	89	13	2.70835	0.380122	-2.83288	Down	5.14e-16	2.25e-15
ECO_NA_06218	876	41	6	2.24324	0.315433	-2.83018	Down	4.84e-08	1.32e-07
ECO_POLR3C_10833	1551	164	24	5.06789	0.712622	-2.83018	Down	2.58e-28	1.85e-27
ECO_mef2bnb_21187	321	41	6	6.12173	0.860808	-2.83018	Down	4.84e-08	1.32e-07
ECO_NA_21583	2052	41	6	0.957639	0.134658	-2.83018	Down	4.84e-08	1.32e-07
ECO_nfatc1_05422	2598	198	29	3.65276	0.514066	-2.82896	Down	7.3e-34	6.12e-33
ECO_NA_05836	2469	191	28	3.70773	0.522272	-2.82766	Down	1.05e-32	8.57e-32
ECO_CCNH_13966	954	75	11	3.76798	0.531012	-2.82697	Down	1.12e-13	4.34e-13
ECO_PAMR1_06628	3363	838	123	11.943	1.68437	-2.82588	Down	6.19e-138	1.86e-136
ECO_CCDC3_10725	861	143	21	7.96028	1.12325	-2.82514	Down	7.89e-25	5e-24
ECO_NA_22504	1776	626	92	16.8938	2.38564	-2.82404	Down	2.03e-103	4.81e-102
ECO_PPL_04112	5250	1231	181	11.2381	1.58774	-2.82336	Down	1.44e-201	5.92e-200
ECO_NA_15062	300	68	10	10.8638	1.53511	-2.82312	Down	1.67e-12	6.07e-12
ECO_NA_16026	2757	170	25	2.95534	0.417602	-2.82312	Down	3.18e-29	2.34e-28
ECO_HSPBP1_02020	1008	102	15	4.84993	0.685316	-2.82312	Down	4.25e-18	2.06e-17
ECO_G6PC3_02452	1020	34	5	1.59762	0.225751	-2.82312	Down	7.49e-07	1.85e-06
ECO_HS3ST6_02246	1056	95	14	4.31177	0.610554	-2.82009	Down	6.25e-17	2.87e-16
ECO_TPM2_22506	855	95	14	5.32541	0.754088	-2.82009	Down	6.25e-17	2.87e-16
ECO_NA_03126	801	95	14	5.68442	0.804925	-2.82009	Down	6.25e-17	2.86e-16
ECO_unknown_02918	261	61	9	11.2017	1.58804	-2.8184	Down	2.5e-11	8.47e-11
ECO_MPHOSPH9_21909	2523	115	17	2.18462	0.310307	-2.81561	Down	3.55e-20	1.89e-19
ECO_FOXA2_ORYLA_14744	1257	1777	263	67.756	9.63563	-2.8139	Down	4.37e-289	2.29e-287
ECO_slc25a25b_22385	1605	27	4	0.806277	0.114774	-2.81248	Down	1.18e-05	2.63e-05
ECO_NA_16954	657	54	8	3.93934	0.56077	-2.81248	Down	3.75e-10	1.18e-09
[truncated: 4,313 more rows]
