# Supplementary material for: Transcriptome analysis reveals the molecular mechanisms underlying growth superiority in a novel grouper hybrid (Epinephelus fuscogutatus♀ × E. lanceolatus♂)
Source: BMC Genet. 2016 Jan 19;17:24. doi: 10.1186/s12863-016-0328-y (PMC4719697; doi:10.1186/s12863-016-0328-y)
Supplement: Additional file 9: — GO enrichment of DEGs between the livers of Hybrid F1 and maternal E. fuscoguttatus. (XLSX 309 kb) [file 12863_2016_328_MOESM9_ESM.xlsx]

## Sheet: Sheet1
GO ID	GO term	Cluster frequency	Genome frequency of use	Corrected P-value（Q-value）	Gene ID
GO:0000502	proteasome complex	13 of 1418 in the list	18 of 7379 in the genome	0.0003	ECO_PSMB6_20342,ECO_psmb5_07973,ECO_psmb1_00915,ECO_psma8_10581,ECO_PSMD7_06553,ECO_PSMA6_17250,ECO_psmb10_15512,ECO_PSMB7_20954,ECO_PSME1_00034,ECO_PSMA4_20928,ECO_NA_21516,ECO_PSMA1_11225,ECO_PSMA5_18359
GO:0005622	intracellular	1063 of 1418 in the list	5199 of 7379 in the genome	0.00333	ECO_NA_10000,ECO_TH1L_12783,ECO_NA_01886,ECO_ITK_13518,ECO_ufm1_10145,ECO_DUSP6_10295,ECO_RAPH1_09938,ECO_gnpda2_11914,ECO_RNF20_02610,ECO_ndufaf1_11184,ECO_chst14_16833,ECO_NA_11580,ECO_FBXO4_10331,ECO_FOXA2_ORYLA_14744,ECO_NA_05440,ECO_C0SQJ3_ORYLA_00916,ECO_CNN1_21590,ECO_NA_07989,ECO_KDM4C_09334,ECO_NA_04127,ECO_PAPD7_09577,ECO_ZMYND19_00839,ECO_NA_17829,ECO_nfe2_14774,ECO_acaca_17640,ECO_HP1…
GO:0044424	intracellular part	1047 of 1418 in the list	5140 of 7379 in the genome	0.01399	ECO_NA_10000,ECO_TH1L_12783,ECO_NA_01886,ECO_ITK_13518,ECO_ufm1_10145,ECO_DUSP6_10295,ECO_RAPH1_09938,ECO_gnpda2_11914,ECO_RNF20_02610,ECO_ndufaf1_11184,ECO_chst14_16833,ECO_NA_11580,ECO_FBXO4_10331,ECO_FOXA2_ORYLA_14744,ECO_NA_05440,ECO_C0SQJ3_ORYLA_00916,ECO_CNN1_21590,ECO_NA_07989,ECO_KDM4C_09334,ECO_NA_04127,ECO_PAPD7_09577,ECO_ZMYND19_00839,ECO_NA_17829,ECO_nfe2_14774,ECO_acaca_17640,ECO_HP1…
GO:0043227	membrane-bounded organelle	758 of 1418 in the list	3640 of 7379 in the genome	0.0621	ECO_GTF2H1_15610,ECO_NA_05488,ECO_PDCD4_15948,ECO_h2afy2_17583,ECO_OSR2_15547,ECO_SAV1_11213,ECO_NHP2L1_02214,ECO_NA_17213,ECO_ID1_11393,ECO_TAF10_01511,ECO_TH1L_12783,ECO_NA_01886,ECO_atad1a_06188,ECO_NA_20613,ECO_ufm1_10145,ECO_RSL24D1_15642,ECO_NA_07232,ECO_RAPH1_09938,ECO_NA_19700,ECO_f2_02011,ECO_HADHB_15505,ECO_RNF20_02610,ECO_CCT8_10198,ECO_ndufaf1_11184,ECO_chst14_16833,ECO_NA_15649,ECO_F…
GO:0043231	intracellular membrane-bounded organelle	745 of 1418 in the list	3583 of 7379 in the genome	0.09629	ECO_GTF2H1_15610,ECO_NA_05488,ECO_PDCD4_15948,ECO_h2afy2_17583,ECO_OSR2_15547,ECO_SAV1_11213,ECO_NHP2L1_02214,ECO_ID1_11393,ECO_TAF10_01511,ECO_TH1L_12783,ECO_NA_01886,ECO_atad1a_06188,ECO_NA_20613,ECO_ufm1_10145,ECO_RSL24D1_15642,ECO_NA_07232,ECO_RAPH1_09938,ECO_NA_19700,ECO_f2_02011,ECO_HADHB_15505,ECO_RNF20_02610,ECO_CCT8_10198,ECO_ndufaf1_11184,ECO_chst14_16833,ECO_NA_15649,ECO_FOXA2_ORYLA_14…
GO:0044432	endoplasmic reticulum part	31 of 1418 in the list	93 of 7379 in the genome	0.17107	ECO_NA_03315,ECO_NA_03000,ECO_KDELC2_15278,ECO_HSP90B1_15704,ECO_FOXRED2_02526,ECO_NA_10987,ECO_calrl2_03632,ECO_DAD1_07981,ECO_PIGT_00594,ECO_GANAB_13650,ECO_DOLPP1_18489,ECO_A4KUJ6_ORYLA_11787,ECO_FOXRED2_07276,ECO_RPN2_12391,ECO_GPAA1_22350,ECO_NA_02457,ECO_PPIB_20926,ECO_f2_02011,ECO_NA_00824,ECO_DERL2_15092,ECO_pigu_07559,ECO_itm1_03475,ECO_SREBF2_22513,ECO_ACER3_01903,ECO_TUSC3_20221,ECO_PD…
GO:0005839	proteasome core complex	6 of 1418 in the list	8 of 7379 in the genome	0.20038	ECO_psma8_10581,ECO_PSMA5_18359,ECO_PSMA6_17250,ECO_PSMA4_20928,ECO_NA_21516,ECO_PSMA1_11225
GO:0044451	nucleoplasm part	53 of 1418 in the list	190 of 7379 in the genome	0.42794	ECO_GTF2H1_15610,ECO_SUPT3H_06871,ECO_NA_16695,ECO_PRPF19_02618,ECO_MAGOHB_08510,ECO_CPSF1_06402,ECO_INTS9_15123,ECO_TBP_00917,ECO_DYRK1B_02740,ECO_C18H19orf2_06703,ECO_tfip11_17461,ECO_senp3b_07885,ECO_NA_03585,ECO_rbbp5_15447,ECO_RUVBL2_03443,ECO_FAM48A_03902,ECO_Q8UUL3_ORYLA_04452,ECO_PPP1CC_03005,ECO_timm50_10657,ECO_NA_21998,ECO_BX005022.2_14335,ECO_SIRT1_01145,ECO_APEX1_15868,ECO_polr2gl_04…
GO:0042175	nuclear outer membrane-endoplasmic reticulum membrane network	22 of 1418 in the list	64 of 7379 in the genome	0.60454	ECO_NA_03315,ECO_NA_03000,ECO_calrl2_03632,ECO_DAD1_07981,ECO_PIGT_00594,ECO_DOLPP1_18489,ECO_A4KUJ6_ORYLA_11787,ECO_RPN2_12391,ECO_GPAA1_22350,ECO_NA_02457,ECO_EIF5AL1_13287,ECO_NA_00824,ECO_DERL2_15092,ECO_pigu_07559,ECO_itm1_03475,ECO_SREBF2_22513,ECO_ACER3_01903,ECO_TUSC3_20221,ECO_SGPL1_01131,ECO_fmo5_00355,ECO_EDEM1_16665,ECO_NA_14544
GO:0005654	nucleoplasm	53 of 1418 in the list	194 of 7379 in the genome	0.69478	ECO_GTF2H1_15610,ECO_SUPT3H_06871,ECO_NA_16695,ECO_PRPF19_02618,ECO_MAGOHB_08510,ECO_CPSF1_06402,ECO_INTS9_15123,ECO_TBP_00917,ECO_DYRK1B_02740,ECO_C18H19orf2_06703,ECO_tfip11_17461,ECO_senp3b_07885,ECO_NA_03585,ECO_rbbp5_15447,ECO_RUVBL2_03443,ECO_FAM48A_03902,ECO_Q8UUL3_ORYLA_04452,ECO_PPP1CC_03005,ECO_timm50_10657,ECO_NA_21998,ECO_BX005022.2_14335,ECO_SIRT1_01145,ECO_APEX1_15868,ECO_polr2gl_04…
GO:0030176	integral to endoplasmic reticulum membrane	5 of 1418 in the list	7 of 7379 in the genome	0.79289	ECO_GPAA1_22350,ECO_calrl2_03632,ECO_PIGT_00594,ECO_SREBF2_22513,ECO_pigu_07559
GO:0005789	endoplasmic reticulum membrane	21 of 1418 in the list	62 of 7379 in the genome	0.90852	ECO_NA_03315,ECO_NA_03000,ECO_calrl2_03632,ECO_DAD1_07981,ECO_PIGT_00594,ECO_DOLPP1_18489,ECO_A4KUJ6_ORYLA_11787,ECO_RPN2_12391,ECO_GPAA1_22350,ECO_NA_02457,ECO_NA_00824,ECO_DERL2_15092,ECO_pigu_07559,ECO_itm1_03475,ECO_SREBF2_22513,ECO_ACER3_01903,ECO_TUSC3_20221,ECO_SGPL1_01131,ECO_fmo5_00355,ECO_EDEM1_16665,ECO_NA_14544
GO:0031227	intrinsic to endoplasmic reticulum membrane	12 of 1418 in the list	29 of 7379 in the genome	1	ECO_GPAA1_22350,ECO_NA_00824,ECO_calrl2_03632,ECO_PIGT_00594,ECO_DERL2_15092,ECO_SREBF2_22513,ECO_pigu_07559,ECO_DOLPP1_18489,ECO_ACER3_01903,ECO_SGPL1_01131,ECO_EDEM1_16665,ECO_NA_14544
GO:0005623	cell	1183 of 1418 in the list	5982 of 7379 in the genome	1	ECO_NA_10000,ECO_KNDC1_01165,ECO_NA_15681,ECO_TH1L_12783,ECO_NA_01886,ECO_ITK_13518,ECO_ufm1_10145,ECO_DUSP6_10295,ECO_RAPH1_09938,ECO_NA_00848,ECO_gnpda2_11914,ECO_RNF20_02610,ECO_ndufaf1_11184,ECO_chst14_16833,ECO_NA_11580,ECO_FBXO4_10331,ECO_FOXA2_ORYLA_14744,ECO_NA_05440,ECO_C0SQJ3_ORYLA_00916,ECO_NA_07335,ECO_CNN1_21590,ECO_NA_07989,ECO_KDM4C_09334,ECO_NA_04127,ECO_PAPD7_09577,ECO_ZMYND19_00…
GO:0005783	endoplasmic reticulum	37 of 1418 in the list	130 of 7379 in the genome	1	ECO_NA_10987,ECO_PACS2_11198,ECO_syne2b_05345,ECO_DOLPP1_18489,ECO_NA_02457,ECO_PPIB_20926,ECO_f2_02011,ECO_DERL2_15092,ECO_pigu_07559,ECO_itm1_03475,ECO_PDIA3_12821,ECO_SGPL1_01131,ECO_NA_14544,ECO_NA_03315,ECO_NA_03000,ECO_pygma_14443,ECO_KDELC2_15278,ECO_HSP90B1_15704,ECO_FOXRED2_02526,ECO_calrl2_03632,ECO_PIGT_00594,ECO_DAD1_07981,ECO_ALG12_11614,ECO_GANAB_13650,ECO_A4KUJ6_ORYLA_11787,ECO_FOX…
GO:0044464	cell part	1182 of 1418 in the list	5981 of 7379 in the genome	1	ECO_NA_10000,ECO_KNDC1_01165,ECO_NA_15681,ECO_TH1L_12783,ECO_NA_01886,ECO_ITK_13518,ECO_ufm1_10145,ECO_DUSP6_10295,ECO_RAPH1_09938,ECO_NA_00848,ECO_gnpda2_11914,ECO_RNF20_02610,ECO_ndufaf1_11184,ECO_chst14_16833,ECO_NA_11580,ECO_FBXO4_10331,ECO_FOXA2_ORYLA_14744,ECO_NA_05440,ECO_C0SQJ3_ORYLA_00916,ECO_NA_07335,ECO_CNN1_21590,ECO_NA_07989,ECO_KDM4C_09334,ECO_NA_04127,ECO_PAPD7_09577,ECO_ZMYND19_00…
GO:0044422	organelle part	423 of 1418 in the list	2011 of 7379 in the genome	1	ECO_GTF2H1_15610,ECO_NA_05488,ECO_PDCD4_15948,ECO_h2afy2_17583,ECO_NHP2L1_02214,ECO_NA_17213,ECO_inpp5e_03089,ECO_CHPT1_07128,ECO_TH1L_12783,ECO_INTS9_15123,ECO_RSL24D1_15642,ECO_NA_07232,ECO_f2_02011,ECO_MIER1_08742,ECO_HADHB_15505,ECO_unknown_22278,ECO_atp5d_09923,ECO_SGPL1_01131,ECO_kcnq1_11375,ECO_NA_15649,ECO_tnikb_17333,ECO_NA_05440,ECO_PIN1_19985,ECO_copb2_21537,ECO_NA_00572,ECO_KDM4C_0933…
GO:0031090	organelle membrane	149 of 1418 in the list	653 of 7379 in the genome	1	ECO_NA_15387,ECO_NA_21797,ECO_NA_17213,ECO_CHPT1_07128,ECO_rhot1b_18279,ECO_NA_07232,ECO_NA_02457,ECO_NA_16219,ECO_HADHB_15505,ECO_unknown_22278,ECO_ACADVL_19182,ECO_atp5d_09923,ECO_NDUFA7_11894,ECO_SGPL1_01131,ECO_kcnq1_11375,ECO_NA_02198,ECO_NA_14544,ECO_NA_03315,ECO_NA_03000,ECO_copb2_21537,ECO_SLC25A47_06014,ECO_DAD1_07981,ECO_NA_10350,ECO_A4KUJ6_ORYLA_11787,ECO_NDUFB11_07816,ECO_ERGIC1_16556…
GO:0044429	mitochondrial part	49 of 1418 in the list	186 of 7379 in the genome	1	ECO_PDHX_06625,ECO_PDPR_20073,ECO_NA_06542,ECO_KARS_10956,ECO_ACADS_18552,ECO_NA_11274,ECO_ATP5EP2_01486,ECO_LRRC59_19775,ECO_NDUFB9_00733,ECO_acat1_06003,ECO_rhot1b_18279,ECO_NDUFS3_04717,ECO_HADHA_13255,ECO_FH_18609,ECO_HADHB_15505,ECO_IVD_10913,ECO_ACADVL_19182,ECO_PPP1CC_03005,ECO_timm50_10657,ECO_vdac2_21776,ECO_atp5d_09923,ECO_NDUFA7_11894,ECO_taz_07728,ECO_tomm70a_08576,ECO_NA_12521,ECO_co…
GO:0005634	nucleus	208 of 1418 in the list	945 of 7379 in the genome	1	ECO_GTF2H1_15610,ECO_PDCD4_15948,ECO_h2afy2_17583,ECO_ZNF341_22998,ECO_NHP2L1_02214,ECO_CARM1_05777,ECO_CHPT1_07128,ECO_fzr1_03646,ECO_CDC23_06257,ECO_PRPF19_02618,ECO_YPEL3_ORYLA_03827,ECO_TH1L_12783,ECO_INTS9_15123,ECO_JARID2_10082,ECO_RSL24D1_15642,ECO_senp3b_07885,ECO_dffb_08795,ECO_KIFAP3_01173,ECO_MIER1_08742,ECO_NA_21516,ECO_Q9IA90_ORYLA_14001,ECO_IPO7_10935,ECO_map2_15815,ECO_tnikb_17333,…
GO:0005739	mitochondrion	51 of 1418 in the list	197 of 7379 in the genome	1	ECO_PDHX_06625,ECO_NA_09305,ECO_PDPR_20073,ECO_NA_06542,ECO_KARS_10956,ECO_ACADS_18552,ECO_NA_11274,ECO_ATP5EP2_01486,ECO_LRRC59_19775,ECO_NDUFB9_00733,ECO_acat1_06003,ECO_rhot1b_18279,ECO_NDUFS3_04717,ECO_HADHA_13255,ECO_FH_18609,ECO_HADHB_15505,ECO_IVD_10913,ECO_ACADVL_19182,ECO_PPP1CC_03005,ECO_timm50_10657,ECO_vdac2_21776,ECO_atp5d_09923,ECO_NDUFA7_11894,ECO_taz_07728,ECO_tomm70a_08576,ECO_NA…
GO:0019866	organelle inner membrane	45 of 1418 in the list	171 of 7379 in the genome	1	ECO_SLC25A17_03887,ECO_CPT2_08511,ECO_NA_17213,ECO_NA_11274,ECO_ATP5EP2_01486,ECO_slc25a20_04869,ECO_NDUFB9_00733,ECO_acat1_06003,ECO_NDUFS3_04717,ECO_STOML2_18807,ECO_GCAT_01338,ECO_HADHA_13255,ECO_HADHB_15505,ECO_SLC25A34_04864,ECO_slc25a39_09699,ECO_unknown_22278,ECO_ACADVL_19182,ECO_timm50_10657,ECO_vdac2_21776,ECO_atp5d_09923,ECO_NDUFA7_11894,ECO_SIRT1_01145,ECO_CYP24A1_20558,ECO_SLC25A43_13…
GO:0043234	protein complex	210 of 1418 in the list	960 of 7379 in the genome	1	ECO_GTF2H1_15610,ECO_NA_15387,ECO_psmd11a_11266,ECO_PMS2_02221,ECO_NA_17374,ECO_fzr1_03646,ECO_CDC23_06257,ECO_PRPF19_02618,ECO_INTS9_15123,ECO_COPS6_04812,ECO_JARID2_10082,ECO_psmb1_00915,ECO_senp3b_07885,ECO_AP3M1_09207,ECO_KIFAP3_01173,ECO_psmb10_15512,ECO_RNF20_02610,ECO_NA_21516,ECO_atp5d_09923,ECO_PSMA5_18359,ECO_USP47_10950,ECO_FOXA2_ORYLA_14744,ECO_NA_15514,ECO_PSMD7_06553,ECO_NA_20739,EC…
GO:0031301	integral to organelle membrane	5 of 1418 in the list	9 of 7379 in the genome	1	ECO_GPAA1_22350,ECO_calrl2_03632,ECO_PIGT_00594,ECO_SREBF2_22513,ECO_pigu_07559
GO:0044428	nuclear part	192 of 1418 in the list	875 of 7379 in the genome	1	ECO_GTF2H1_15610,ECO_PDCD4_15948,ECO_h2afy2_17583,ECO_ZNF341_22998,ECO_NHP2L1_02214,ECO_CARM1_05777,ECO_fzr1_03646,ECO_CDC23_06257,ECO_PRPF19_02618,ECO_YPEL3_ORYLA_03827,ECO_TH1L_12783,ECO_INTS9_15123,ECO_JARID2_10082,ECO_RSL24D1_15642,ECO_senp3b_07885,ECO_dffb_08795,ECO_KIFAP3_01173,ECO_MIER1_08742,ECO_NA_21516,ECO_IPO7_10935,ECO_map2_15815,ECO_tnikb_17333,ECO_MAPK9_13086,ECO_NA_05440,ECO_phf10_…
GO:0005681	spliceosomal complex	16 of 1418 in the list	49 of 7379 in the genome	1	ECO_NA_07326,ECO_ZCCHC8_17569,ECO_SF3A3_20720,ECO_PRPF19_02618,ECO_MAGOHB_08510,ECO_DHX8_07222,ECO_dhx15_04919,ECO_tfip11_17461,ECO_ISY1_16648,ECO_HNRNPA2B1_12904,ECO_smx5_08537,ECO_PRPF6_18253,ECO_phf5a_17606,ECO_NA_04664,ECO_ZCRB1_04507,ECO_SNRNP40_09998
GO:0000123	histone acetyltransferase complex	12 of 1418 in the list	34 of 7379 in the genome	1	ECO_SUPT3H_06871,ECO_RUVBL2_03443,ECO_FAM48A_03902,ECO_TADA2A_22037,ECO_ACTL6A_01760,ECO_NA_16695,ECO_DMAP1_07546,ECO_TADA1_21335,ECO_ccdc101_02699,ECO_YEATS4_03415,ECO_TADA3_11407,ECO_morf4l1_10480
GO:0043229	intracellular organelle	817 of 1418 in the list	4081 of 7379 in the genome	1	ECO_GTF2H1_15610,ECO_NA_05488,ECO_PDCD4_15948,ECO_h2afy2_17583,ECO_OSR2_15547,ECO_SAV1_11213,ECO_NHP2L1_02214,ECO_NA_17213,ECO_ID1_11393,ECO_TAF10_01511,ECO_TH1L_12783,ECO_NA_01886,ECO_atad1a_06188,ECO_NA_20613,ECO_ufm1_10145,ECO_RSL24D1_15642,ECO_NA_07232,ECO_RAPH1_09938,ECO_NA_19700,ECO_f2_02011,ECO_HADHB_15505,ECO_RNF20_02610,ECO_CCT8_10198,ECO_ndufaf1_11184,ECO_chst14_16833,ECO_NA_11580,ECO_N…
GO:0043226	organelle	827 of 1418 in the list	4134 of 7379 in the genome	1	ECO_GTF2H1_15610,ECO_NA_05488,ECO_PDCD4_15948,ECO_h2afy2_17583,ECO_OSR2_15547,ECO_SAV1_11213,ECO_NHP2L1_02214,ECO_NA_17213,ECO_ID1_11393,ECO_TAF10_01511,ECO_TH1L_12783,ECO_NA_01886,ECO_atad1a_06188,ECO_NA_20613,ECO_ufm1_10145,ECO_RSL24D1_15642,ECO_NA_07232,ECO_RAPH1_09938,ECO_NA_19700,ECO_f2_02011,ECO_HADHB_15505,ECO_RNF20_02610,ECO_CCT8_10198,ECO_ndufaf1_11184,ECO_chst14_16833,ECO_NA_11580,ECO_N…
GO:0016604	nuclear body	22 of 1418 in the list	77 of 7379 in the genome	1	ECO_CR388163.2_01616,ECO_skila_00976,ECO_SF3A3_20720,ECO_PRPF19_02618,ECO_MAGOHB_08510,ECO_DYRK1B_02740,ECO_rnps1_04553,ECO_tfip11_17461,ECO_NA_03585,ECO_NA_21881,ECO_Q8UUL3_ORYLA_04452,ECO_nfe2_14774,ECO_phf5a_17606,ECO_NA_10062,ECO_snrpc_12986,ECO_COIL_05597,ECO_timm50_10657,ECO_PPP1CC_03005,ECO_NA_21998,ECO_NUDT21_00890,ECO_APEX1_15868,ECO_SIRT1_01145
GO:0042598	vesicular fraction	29 of 1418 in the list	108 of 7379 in the genome	1	ECO_NA_03315,ECO_PIK3C2B_20055,ECO_Q33C69_ORYLA_01577,ECO_NA_16037,ECO_NA_03000,ECO_NA_13138,ECO_sec11a_01795,ECO_calrl2_03632,ECO_NA_06542,ECO_SOAT1_03636,ECO_NA_11274,ECO_LSS_01848,ECO_LRRC59_19775,ECO_NA_22691,ECO_NA_15516,ECO_GRB14_21430,ECO_dgat1a_06329,ECO_NA_19700,ECO_DHCR7_03142,ECO_NA_00824,ECO_cyp1a_20237,ECO_SREBF2_22513,ECO_UCK2_08730,ECO_NA_09210,ECO_CYP2R1_09473,ECO_NA_12521,ECO_map…
GO:0005583	fibrillar collagen	2 of 1418 in the list	2 of 7379 in the genome	1	ECO_COL5A1_09040,ECO_COL11A1_01017
GO:0044446	intracellular organelle part	374 of 1418 in the list	1809 of 7379 in the genome	1	ECO_GTF2H1_15610,ECO_NA_05488,ECO_PDCD4_15948,ECO_h2afy2_17583,ECO_NHP2L1_02214,ECO_NA_17213,ECO_inpp5e_03089,ECO_CHPT1_07128,ECO_TH1L_12783,ECO_INTS9_15123,ECO_RSL24D1_15642,ECO_f2_02011,ECO_MIER1_08742,ECO_HADHB_15505,ECO_unknown_22278,ECO_atp5d_09923,ECO_SGPL1_01131,ECO_kcnq1_11375,ECO_NA_15649,ECO_tnikb_17333,ECO_NA_05440,ECO_PIN1_19985,ECO_copb2_21537,ECO_NA_00572,ECO_KDM4C_09334,ECO_mxd1_22…
GO:0031967	organelle envelope	71 of 1418 in the list	304 of 7379 in the genome	1	ECO_NA_17213,ECO_NA_11274,ECO_syne2b_05345,ECO_NDUFB9_00733,ECO_acat1_06003,ECO_rhot1b_18279,ECO_DDX19A_03580,ECO_NDUFS3_04717,ECO_DHCR7_03142,ECO_SLC25A34_04864,ECO_HADHB_15505,ECO_unknown_22278,ECO_ACADVL_19182,ECO_PPP1CC_03005,ECO_atp5d_09923,ECO_NDUFA7_11894,ECO_IPO7_10935,ECO_SIRT1_01145,ECO_CYP24A1_20558,ECO_NA_12521,ECO_SLC25A47_06014,ECO_BCL2_10572,ECO_NDUFB11_07816,ECO_EIF5AL1_13287,ECO_…
GO:0030532	small nuclear ribonucleoprotein complex	5 of 1418 in the list	11 of 7379 in the genome	1	ECO_PRPF6_18253,ECO_smx5_08537,ECO_LSM4_00629,ECO_phf5a_17606,ECO_snrpc_12986
GO:0030119	AP-type membrane coat adaptor complex	4 of 1418 in the list	8 of 7379 in the genome	1	ECO_AP1M1_00994,ECO_AP2B1_01603,ECO_AP3M1_09207,ECO_NA_05396
GO:0005581	collagen	3 of 1418 in the list	5 of 7379 in the genome	1	ECO_COL5A1_09040,ECO_COL11A1_01017,ECO_NA_07755
GO:0031981	nuclear lumen	165 of 1418 in the list	768 of 7379 in the genome	1	ECO_GTF2H1_15610,ECO_PDCD4_15948,ECO_h2afy2_17583,ECO_ZNF341_22998,ECO_NHP2L1_02214,ECO_CARM1_05777,ECO_fzr1_03646,ECO_CDC23_06257,ECO_PRPF19_02618,ECO_YPEL3_ORYLA_03827,ECO_TH1L_12783,ECO_INTS9_15123,ECO_RSL24D1_15642,ECO_senp3b_07885,ECO_dffb_08795,ECO_KIFAP3_01173,ECO_MIER1_08742,ECO_NA_21516,ECO_map2_15815,ECO_tnikb_17333,ECO_MAPK9_13086,ECO_NA_05440,ECO_PIN1_19985,ECO_MAPKAPK5_00662,ECO_NA_0…
GO:0000151	ubiquitin ligase complex	14 of 1418 in the list	47 of 7379 in the genome	1	ECO_DCAF17_22133,ECO_KLHL9_06280,ECO_cul5b_01632,ECO_dcaf5_11197,ECO_fzr1_03646,ECO_CDC23_06257,ECO_CDC16_19154,ECO_DCAF12_01448,ECO_USP47_10950,ECO_CDC26_03687,ECO_tnfaip1_01352,ECO_CUL2_20751,ECO_KLHL21_14387,ECO_FBXO31_06608
GO:0048770	pigment granule	10 of 1418 in the list	31 of 7379 in the genome	1	ECO_NA_17674,ECO_HSP90B1_15704,ECO_NA_11634,ECO_NA_00824,ECO_NA_04837,ECO_RPN1_11424,ECO_YWHAQ_10904,ECO_PDIA3_12821,ECO_SND1_07340,ECO_NA_14579
GO:0043189	H4/H2A histone acetyltransferase complex	5 of 1418 in the list	12 of 7379 in the genome	1	ECO_RUVBL2_03443,ECO_ACTL6A_01760,ECO_DMAP1_07546,ECO_YEATS4_03415,ECO_morf4l1_10480
GO:0031975	envelope	72 of 1418 in the list	317 of 7379 in the genome	1	ECO_NA_17213,ECO_NA_11274,ECO_syne2b_05345,ECO_NDUFB9_00733,ECO_acat1_06003,ECO_rhot1b_18279,ECO_DDX19A_03580,ECO_NDUFS3_04717,ECO_DHCR7_03142,ECO_SLC25A34_04864,ECO_HADHB_15505,ECO_unknown_22278,ECO_ACADVL_19182,ECO_PPP1CC_03005,ECO_atp5d_09923,ECO_NDUFA7_11894,ECO_IPO7_10935,ECO_SIRT1_01145,ECO_CYP24A1_20558,ECO_NA_12521,ECO_SLC25A47_06014,ECO_BCL2_10572,ECO_NDUFB11_07816,ECO_EIF5AL1_13287,ECO_…
GO:0032991	macromolecular complex	273 of 1418 in the list	1317 of 7379 in the genome	1	ECO_GTF2H1_15610,ECO_psmd11a_11266,ECO_NHP2L1_02214,ECO_INTS9_15123,ECO_RSL24D1_15642,ECO_RNF20_02610,ECO_atp5d_09923,ECO_FOXA2_ORYLA_14744,ECO_PSMD7_06553,ECO_NA_20739,ECO_C0SQJ3_ORYLA_00916,ECO_cul5b_01632,ECO_copb2_21537,ECO_NA_00572,ECO_HBM_02259,ECO_ccdc101_02699,ECO_A4KUJ6_ORYLA_11787,ECO_NA_09476,ECO_IFT20_01353,ECO_MOCS2_05545,ECO_nfe2_14774,ECO_NUP43_03617,ECO_DMAP1_07546,ECO_NA_00531,EC…
GO:0043233	organelle lumen	168 of 1418 in the list	790 of 7379 in the genome	1	ECO_GTF2H1_15610,ECO_PDCD4_15948,ECO_h2afy2_17583,ECO_ZNF341_22998,ECO_NHP2L1_02214,ECO_CARM1_05777,ECO_fzr1_03646,ECO_CDC23_06257,ECO_PRPF19_02618,ECO_YPEL3_ORYLA_03827,ECO_TH1L_12783,ECO_INTS9_15123,ECO_RSL24D1_15642,ECO_senp3b_07885,ECO_dffb_08795,ECO_KIFAP3_01173,ECO_MIER1_08742,ECO_HADHB_15505,ECO_NA_21516,ECO_ACADVL_19182,ECO_map2_15815,ECO_tnikb_17333,ECO_MAPK9_13086,ECO_NA_05440,ECO_PIN1_…
GO:0070013	intracellular organelle lumen	168 of 1418 in the list	790 of 7379 in the genome	1	ECO_GTF2H1_15610,ECO_PDCD4_15948,ECO_h2afy2_17583,ECO_ZNF341_22998,ECO_NHP2L1_02214,ECO_CARM1_05777,ECO_fzr1_03646,ECO_CDC23_06257,ECO_PRPF19_02618,ECO_YPEL3_ORYLA_03827,ECO_TH1L_12783,ECO_INTS9_15123,ECO_RSL24D1_15642,ECO_senp3b_07885,ECO_dffb_08795,ECO_KIFAP3_01173,ECO_MIER1_08742,ECO_HADHB_15505,ECO_NA_21516,ECO_ACADVL_19182,ECO_map2_15815,ECO_tnikb_17333,ECO_MAPK9_13086,ECO_NA_05440,ECO_PIN1_…
GO:0019867	outer membrane	6 of 1418 in the list	16 of 7379 in the genome	1	ECO_AGTR1_08783,ECO_taz_07728,ECO_rhot1b_18279,ECO_tomm70a_08576,ECO_mfn2_02038,ECO_ABCB6_09946
GO:0000785	chromatin	14 of 1418 in the list	50 of 7379 in the genome	1	ECO_H3F3C_21519,ECO_h2afy2_17583,ECO_EXOSC4_22351,ECO_h2afv_21093,ECO_smarca4_09434,ECO_KDM4C_09334,ECO_hist2h2l_20893,ECO_DNMT3A_03623,ECO_SIRT1_01145,ECO_H2AFZ_14455,ECO_NA_05093,ECO_gata3_17925,ECO_KLHDC3_21395,ECO_morf4l1_10480
GO:0031974	membrane-enclosed lumen	168 of 1418 in the list	797 of 7379 in the genome	1	ECO_GTF2H1_15610,ECO_PDCD4_15948,ECO_h2afy2_17583,ECO_ZNF341_22998,ECO_NHP2L1_02214,ECO_CARM1_05777,ECO_fzr1_03646,ECO_CDC23_06257,ECO_PRPF19_02618,ECO_YPEL3_ORYLA_03827,ECO_TH1L_12783,ECO_INTS9_15123,ECO_RSL24D1_15642,ECO_senp3b_07885,ECO_dffb_08795,ECO_KIFAP3_01173,ECO_MIER1_08742,ECO_HADHB_15505,ECO_NA_21516,ECO_ACADVL_19182,ECO_map2_15815,ECO_tnikb_17333,ECO_MAPK9_13086,ECO_NA_05440,ECO_PIN1_…
GO:0044455	mitochondrial membrane part	9 of 1418 in the list	29 of 7379 in the genome	1	ECO_taz_07728,ECO_NDUFA7_11894,ECO_atp5d_09923,ECO_ATP5EP2_01486,ECO_rhot1b_18279,ECO_NDUFB11_07816,ECO_NDUFB9_00733,ECO_NDUFS3_04717,ECO_ABCB6_09946
GO:0031300	intrinsic to organelle membrane	20 of 1418 in the list	77 of 7379 in the genome	1	ECO_calrl2_03632,ECO_Q5K023_ORYLA_18492,ECO_PIGT_00594,ECO_DOLPP1_18489,ECO_PXMP2_17505,ECO_rhot1b_18279,ECO_NA_04172,ECO_GPAA1_22350,ECO_rfng_16794,ECO_NA_00824,ECO_DERL2_15092,ECO_pigu_07559,ECO_SREBF2_22513,ECO_taz_07728,ECO_ACER3_01903,ECO_SGPL1_01131,ECO_EDEM1_16665,ECO_pcsk7_20768,ECO_ABCB6_09946,ECO_NA_14544
GO:0030880	RNA polymerase complex	6 of 1418 in the list	17 of 7379 in the genome	1	ECO_NA_16175,ECO_INTS10_02628,ECO_INTS9_15123,ECO_INTS8_00808,ECO_C18H19orf2_06703,ECO_polr2gl_04195
GO:0031461	cullin-RING ubiquitin ligase complex	8 of 1418 in the list	25 of 7379 in the genome	1	ECO_DCAF17_22133,ECO_KLHL9_06280,ECO_dcaf5_11197,ECO_DCAF12_01448,ECO_USP47_10950,ECO_tnfaip1_01352,ECO_KLHL21_14387,ECO_FBXO31_06608
GO:0005741	mitochondrial outer membrane	5 of 1418 in the list	14 of 7379 in the genome	1	ECO_taz_07728,ECO_rhot1b_18279,ECO_tomm70a_08576,ECO_mfn2_02038,ECO_ABCB6_09946
GO:0005813	centrosome	5 of 1418 in the list	14 of 7379 in the genome	1	ECO_TUBGCP3_18964,ECO_ALDOB_02608,ECO_LCK_14726,ECO_CEP135_16832,ECO_IFT20_01353
GO:0031968	organelle outer membrane	5 of 1418 in the list	14 of 7379 in the genome	1	ECO_taz_07728,ECO_rhot1b_18279,ECO_tomm70a_08576,ECO_mfn2_02038,ECO_ABCB6_09946
GO:0034399	nuclear periphery	9 of 1418 in the list	31 of 7379 in the genome	1	ECO_RUVBL2_03443,ECO_PSMA6_17250,ECO_phf5a_17606,ECO_NA_21516,ECO_DNMT3A_03623,ECO_krt4_04587,ECO_NA_20965,ECO_SMC3_15951,ECO_YEATS4_03415
GO:0034708	methyltransferase complex	7 of 1418 in the list	24 of 7379 in the genome	1	ECO_PPP1CC_03005,ECO_NA_04877,ECO_senp3b_07885,ECO_rbbp5_15447,ECO_RUVBL2_03443,ECO_BX005022.2_14335,ECO_JARID2_10082
GO:0005578	proteinaceous extracellular matrix	11 of 1418 in the list	42 of 7379 in the genome	1	ECO_COL5A1_09040,ECO_COL11A1_01017,ECO_HMCN1_11579,ECO_ABI3BP_19135,ECO_FBN1_03668,ECO_timp2a_20123,ECO_ERBB2IP_20297,ECO_COL8A2_18792,ECO_NA_07755,ECO_NA_09476,ECO_SMC3_15951
GO:0000428	DNA-directed RNA polymerase complex	5 of 1418 in the list	16 of 7379 in the genome	1	ECO_INTS10_02628,ECO_INTS9_15123,ECO_INTS8_00808,ECO_C18H19orf2_06703,ECO_polr2gl_04195
GO:0016591	DNA-directed RNA polymerase II, holoenzyme	5 of 1418 in the list	16 of 7379 in the genome	1	ECO_INTS10_02628,ECO_INTS9_15123,ECO_INTS8_00808,ECO_C18H19orf2_06703,ECO_polr2gl_04195
GO:0055029	nuclear DNA-directed RNA polymerase complex	5 of 1418 in the list	16 of 7379 in the genome	1	ECO_INTS10_02628,ECO_INTS9_15123,ECO_INTS8_00808,ECO_C18H19orf2_06703,ECO_polr2gl_04195
GO:0005737	cytoplasm	396 of 1418 in the list	1988 of 7379 in the genome	1	ECO_PDCD4_15948,ECO_DOCK4_20938,ECO_qdpra_21062,ECO_inpp5e_03089,ECO_NA_02962,ECO_ITK_13518,ECO_DUSP6_10295,ECO_f2_02011,ECO_HADHB_15505,ECO_NA_04921,ECO_SH2D6_11044,ECO_atp5d_09923,ECO_CCT8_10198,ECO_SGPL1_01131,ECO_kcnq1_11375,ECO_NA_15649,ECO_tnikb_17333,ECO_PLEK_18731,ECO_NA_00644,ECO_C0SQJ3_ORYLA_00916,ECO_HMGCS1_17786,ECO_MYO18A_17637,ECO_cul5b_01632,ECO_copb2_21537,ECO_NA_10350,ECO_MLST8_0…
GO:0005746	mitochondrial respiratory chain	4 of 1418 in the list	12 of 7379 in the genome	1	ECO_NDUFA7_11894,ECO_NDUFB9_00733,ECO_NDUFB11_07816,ECO_NDUFS3_04717
GO:0070461	SAGA-type complex	4 of 1418 in the list	12 of 7379 in the genome	1	ECO_SUPT3H_06871,ECO_TADA2A_22037,ECO_TADA3_11407,ECO_TADA1_21335
GO:0005793	endoplasmic reticulum-Golgi intermediate compartment	3 of 1418 in the list	8 of 7379 in the genome	1	ECO_NA_10350,ECO_TMED3_04791,ECO_ERGIC1_16556
GO:0034518	RNA cap binding complex	3 of 1418 in the list	8 of 7379 in the genome	1	ECO_NA_17403,ECO_NA_08998,ECO_eif4e1c_21836
GO:0044444	cytoplasmic part	381 of 1418 in the list	1912 of 7379 in the genome	1	ECO_PDCD4_15948,ECO_DOCK4_20938,ECO_qdpra_21062,ECO_inpp5e_03089,ECO_NA_02962,ECO_ITK_13518,ECO_DUSP6_10295,ECO_f2_02011,ECO_HADHB_15505,ECO_NA_04921,ECO_SH2D6_11044,ECO_atp5d_09923,ECO_CCT8_10198,ECO_SGPL1_01131,ECO_kcnq1_11375,ECO_NA_15649,ECO_tnikb_17333,ECO_PLEK_18731,ECO_NA_00644,ECO_C0SQJ3_ORYLA_00916,ECO_HMGCS1_17786,ECO_MYO18A_17637,ECO_cul5b_01632,ECO_copb2_21537,ECO_NA_10350,ECO_MLST8_0…
GO:0016585	chromatin remodeling complex	13 of 1418 in the list	53 of 7379 in the genome	1	ECO_NCOR1_05680,ECO_NA_04877,ECO_rbbp5_15447,ECO_RUVBL2_03443,ECO_phf10_00914,ECO_ACTL6A_01760,ECO_smarca4_09434,ECO_NA_00572,ECO_DMAP1_07546,ECO_NA_19714,ECO_SIRT1_01145,ECO_morf4l1_10480,ECO_YEATS4_03415
GO:0005740	mitochondrial envelope	26 of 1418 in the list	115 of 7379 in the genome	1	ECO_COX15_21872,ECO_NA_06542,ECO_NA_11274,ECO_BCL2_10572,ECO_ATP5EP2_01486,ECO_NDUFB9_00733,ECO_NDUFB11_07816,ECO_rhot1b_18279,ECO_NDUFS3_04717,ECO_PNPT1_06160,ECO_NA_07548,ECO_RNF5_02424,ECO_mfn2_02038,ECO_IVD_10913,ECO_vdac2_21776,ECO_timm50_10657,ECO_PPP1CC_03005,ECO_REEP1_14897,ECO_atp5d_09923,ECO_NA_13587,ECO_taz_07728,ECO_NDUFA7_11894,ECO_tomm70a_08576,ECO_NA_12521,ECO_cox17_02584,ECO_ABCB6…
GO:0070469	respiratory chain	4 of 1418 in the list	13 of 7379 in the genome	1	ECO_NDUFA7_11894,ECO_NDUFB9_00733,ECO_NDUFB11_07816,ECO_NDUFS3_04717
GO:0044454	nuclear chromosome part	6 of 1418 in the list	22 of 7379 in the genome	1	ECO_DNMT3A_03623,ECO_SIRT1_01145,ECO_smarca4_09434,ECO_NA_05093,ECO_SMC3_15951,ECO_morf4l1_10480
GO:0005615	extracellular space	3 of 1418 in the list	9 of 7379 in the genome	1	ECO_NA_22713,ECO_A8IE81_ORYLA_21664,ECO_cetp_01675
GO:0005753	mitochondrial proton-transporting ATP synthase complex	2 of 1418 in the list	5 of 7379 in the genome	1	ECO_ATP5EP2_01486,ECO_atp5d_09923
GO:0033178	proton-transporting two-sector ATPase complex, catalytic domain	2 of 1418 in the list	5 of 7379 in the genome	1	ECO_NA_00655,ECO_atp5d_09923
GO:0045259	proton-transporting ATP synthase complex	2 of 1418 in the list	5 of 7379 in the genome	1	ECO_ATP5EP2_01486,ECO_atp5d_09923
GO:0000790	nuclear chromatin	5 of 1418 in the list	18 of 7379 in the genome	1	ECO_DNMT3A_03623,ECO_SIRT1_01145,ECO_smarca4_09434,ECO_NA_05093,ECO_morf4l1_10480
GO:0000323	lytic vacuole	21 of 1418 in the list	94 of 7379 in the genome	1	ECO_SIDT2_20762,ECO_NA_20089,ECO_WDR48_21264,ECO_NA_21528,ECO_ctsh_10401,ECO_GLA_09058,ECO_tmem55a_10059,ECO_AP1M1_00994,ECO_PRDX6_21332,ECO_VPS36_10178,ECO_USP5_00073,ECO_NA_18907,ECO_mfsd8_22439,ECO_AP3M1_09207,ECO_NA_05396,ECO_NA_02942,ECO_NA_00351,ECO_LAMTOR2_11689,ECO_ACP5_08168,ECO_TMEM97_00146,ECO_NA_07305
GO:0044427	chromosomal part	31 of 1418 in the list	144 of 7379 in the genome	1	ECO_H3F3C_21519,ECO_NA_05488,ECO_h2afy2_17583,ECO_EXOSC4_22351,ECO_ESCO1_09256,ECO_smarca4_09434,ECO_KDM4C_09334,ECO_ERCC4_02264,ECO_DNMT3A_03623,ECO_H2AFZ_14455,ECO_NA_01198,ECO_NA_16250,ECO_TOPBP1_09289,ECO_TRIM66_10928,ECO_NA_14579,ECO_MCM7_04814,ECO_morf4l1_10480,ECO_KLHDC3_21395,ECO_NA_09519,ECO_NA_04877,ECO_h2afv_21093,ECO_DMAP1_07546,ECO_PPP1CC_03005,ECO_hist2h2l_20893,ECO_KIF2C_15354,ECO_…
GO:0031966	mitochondrial membrane	19 of 1418 in the list	86 of 7379 in the genome	1	ECO_NA_06542,ECO_NA_11274,ECO_ATP5EP2_01486,ECO_NDUFB9_00733,ECO_rhot1b_18279,ECO_NDUFB11_07816,ECO_NDUFS3_04717,ECO_NA_07548,ECO_mfn2_02038,ECO_vdac2_21776,ECO_timm50_10657,ECO_PPP1CC_03005,ECO_NA_13587,ECO_taz_07728,ECO_NDUFA7_11894,ECO_atp5d_09923,ECO_tomm70a_08576,ECO_NA_12521,ECO_ABCB6_09946
GO:0005667	transcription factor complex	8 of 1418 in the list	33 of 7379 in the genome	1	ECO_GTF2H1_15610,ECO_SUPT3H_06871,ECO_cnot7_13566,ECO_TAF5_22277,ECO_TBP_00917,ECO_smad2_18522,ECO_NA_12650,ECO_TADA3_11407
GO:0005773	vacuole	24 of 1418 in the list	111 of 7379 in the genome	1	ECO_NA_15514,ECO_SIDT2_20762,ECO_NA_20089,ECO_WDR48_21264,ECO_NA_21528,ECO_ctsh_10401,ECO_GLA_09058,ECO_tmem55a_10059,ECO_AP1M1_00994,ECO_PRDX6_21332,ECO_CLN3_19013,ECO_VPS36_10178,ECO_USP5_00073,ECO_NA_18907,ECO_mfsd8_22439,ECO_AP3M1_09207,ECO_NA_05396,ECO_NA_02942,ECO_NA_00351,ECO_LAMTOR2_11689,ECO_ACP5_08168,ECO_TMEM97_00146,ECO_NA_07305,ECO_NA_02198
GO:0035097	histone methyltransferase complex	5 of 1418 in the list	19 of 7379 in the genome	1	ECO_PPP1CC_03005,ECO_senp3b_07885,ECO_rbbp5_15447,ECO_RUVBL2_03443,ECO_BX005022.2_14335
GO:0044420	extracellular matrix part	5 of 1418 in the list	19 of 7379 in the genome	1	ECO_FBN1_03668,ECO_COL5A1_09040,ECO_COL11A1_01017,ECO_NA_09476,ECO_NA_07755
GO:0031306	intrinsic to mitochondrial outer membrane	3 of 1418 in the list	10 of 7379 in the genome	1	ECO_taz_07728,ECO_rhot1b_18279,ECO_ABCB6_09946
GO:0005694	chromosome	36 of 1418 in the list	172 of 7379 in the genome	1	ECO_H3F3C_21519,ECO_NA_05488,ECO_h2afy2_17583,ECO_ESCO1_09256,ECO_smarca4_09434,ECO_ERCC4_02264,ECO_DNMT3A_03623,ECO_NA_01198,ECO_TRIM66_10928,ECO_NA_14579,ECO_MCM7_04814,ECO_NA_09519,ECO_KIFAP3_01173,ECO_h2afv_21093,ECO_suv420h2_09675,ECO_PPP1CC_03005,ECO_KIF2C_15354,ECO_capn8_05489,ECO_sall1a_19033,ECO_SIRT1_01145,ECO_l3mbtl1a_01477,ECO_NA_05093,ECO_EXOSC4_22351,ECO_KDM4C_09334,ECO_H2AFZ_14455,…
GO:0000152	nuclear ubiquitin ligase complex	4 of 1418 in the list	15 of 7379 in the genome	1	ECO_fzr1_03646,ECO_CDC23_06257,ECO_CDC16_19154,ECO_CDC26_03687
GO:0070603	SWI/SNF-type complex	4 of 1418 in the list	15 of 7379 in the genome	1	ECO_NA_19714,ECO_phf10_00914,ECO_ACTL6A_01760,ECO_smarca4_09434
GO:0005743	mitochondrial inner membrane	8 of 1418 in the list	34 of 7379 in the genome	1	ECO_NA_07548,ECO_timm50_10657,ECO_NDUFA7_11894,ECO_atp5d_09923,ECO_ATP5EP2_01486,ECO_NDUFB11_07816,ECO_NDUFB9_00733,ECO_NDUFS3_04717
GO:0000922	spindle pole	2 of 1418 in the list	6 of 7379 in the genome	1	ECO_TUBGCP3_18964,ECO_KLHL21_14387
GO:0005849	mRNA cleavage factor complex	2 of 1418 in the list	6 of 7379 in the genome	1	ECO_cpsf3_10900,ECO_CPSF1_06402
GO:0031332	RNAi effector complex	2 of 1418 in the list	6 of 7379 in the genome	1	ECO_DICER1_09246,ECO_SND1_07340
GO:0042611	MHC protein complex	2 of 1418 in the list	6 of 7379 in the genome	1	ECO_Q8UUL6_ORYLA_04455,ECO_Q8UUL6_ORYLA_04454
GO:0042579	microbody	12 of 1418 in the list	54 of 7379 in the genome	1	ECO_DECR2_02133,ECO_SLC25A17_03887,ECO_NA_09305,ECO_HSD17B4_00667,ECO_ECH1_11062,ECO_DHRS4_05979,ECO_EHHADH_05159,ECO_PXMP2_17505,ECO_CRAT_01331,ECO_NA_12521,ECO_NA_22691,ECO_pex5_00077
GO:0044421	extracellular region part	44 of 1418 in the list	215 of 7379 in the genome	1	ECO_ogn_15452,ECO_BTD_16078,ECO_unknown_08284,ECO_C1QTNF7_18890,ECO_METRN_02125,ECO_COL8A2_18792,ECO_NA_04570,ECO_COL5A1_09040,ECO_NA_18535,ECO_NA_12537,ECO_f2_02011,ECO_A4UWM7_ORYLA_02316,ECO_ANGPTL3_05405,ECO_NA_22713,ECO_htra1a_00188,ECO_ERBB2IP_20297,ECO_cetp_01675,ECO_serpine1_00438,ECO_mgp_22537,ECO_NA_06567,ECO_NA_13266,ECO_cxcl12a_09228,ECO_COL11A1_01017,ECO_NA_07335,ECO_NA_08519,ECO_calr…
GO:0005777	peroxisome	7 of 1418 in the list	31 of 7379 in the genome	1	ECO_SLC25A17_03887,ECO_NA_09305,ECO_PXMP2_17505,ECO_HSD17B4_00667,ECO_CRAT_01331,ECO_NA_22691,ECO_pex5_00077
GO:0030141	secretory granule	10 of 1418 in the list	46 of 7379 in the genome	1	ECO_dcxr_16793,ECO_NA_11634,ECO_PLA2G4A_11581,ECO_calrl2_03632,ECO_skila_00976,ECO_TMED10_16224,ECO_serpine1_00438,ECO_STX4_14846,ECO_kcnq1_11375,ECO_NA_15021
GO:0005576	extracellular region	54 of 1418 in the list	270 of 7379 in the genome	1	ECO_ogn_15452,ECO_masp2_20525,ECO_BTD_16078,ECO_unknown_08284,ECO_C1QTNF7_18890,ECO_METRN_02125,ECO_COL8A2_18792,ECO_NA_04570,ECO_COL5A1_09040,ECO_NA_18535,ECO_AL928852.1_10176,ECO_NA_12537,ECO_f2_02011,ECO_CRTAP_10010,ECO_A4UWM7_ORYLA_02316,ECO_NA_17703,ECO_ANGPTL3_05405,ECO_NA_22713,ECO_htra1a_00188,ECO_ERBB2IP_20297,ECO_cetp_01675,ECO_serpine1_00438,ECO_mgp_22537,ECO_NA_06567,ECO_NA_13266,ECO_…
GO:0000315	organellar large ribosomal subunit	2 of 1418 in the list	7 of 7379 in the genome	1	ECO_MRPL52_05983,ECO_ICT1_15985
GO:0031519	PcG protein complex	2 of 1418 in the list	7 of 7379 in the genome	1	ECO_bap1_15229,ECO_JARID2_10082
GO:0030667	secretory granule membrane	3 of 1418 in the list	12 of 7379 in the genome	1	ECO_NA_11634,ECO_kcnq1_11375,ECO_TMED10_16224
GO:0000228	nuclear chromosome	9 of 1418 in the list	42 of 7379 in the genome	1	ECO_h2afy2_17583,ECO_smarca4_09434,ECO_KIFAP3_01173,ECO_DNMT3A_03623,ECO_SIRT1_01145,ECO_H2AFZ_14455,ECO_NA_05093,ECO_SMC3_15951,ECO_morf4l1_10480
GO:0005770	late endosome	7 of 1418 in the list	33 of 7379 in the genome	1	ECO_MITD1_14665,ECO_tmem55a_10059,ECO_CLCN4_12408,ECO_LAMTOR2_11689,ECO_NA_02942,ECO_bc2_14850,ECO_VPS4A_12598
GO:0031225	anchored to membrane	2 of 1418 in the list	8 of 7379 in the genome	1	ECO_NA_07795,ECO_NA_18488
GO:0005764	lysosome	9 of 1418 in the list	44 of 7379 in the genome	1	ECO_tmem55a_10059,ECO_SIDT2_20762,ECO_AP1M1_00994,ECO_LAMTOR2_11689,ECO_NA_05396,ECO_NA_02942,ECO_NA_18907,ECO_NA_07305,ECO_mfsd8_22439
GO:0005875	microtubule associated complex	7 of 1418 in the list	34 of 7379 in the genome	1	ECO_KLC1_14617,ECO_NA_10204,ECO_KLC3_19463,ECO_DCTN2_20623,ECO_KIFAP3_01173,ECO_NA_04837,ECO_NA_09326
GO:0030117	membrane coat	6 of 1418 in the list	29 of 7379 in the genome	1	ECO_AP1M1_00994,ECO_AP2B1_01603,ECO_AP3M1_09207,ECO_NA_05396,ECO_NA_18907,ECO_copb2_21537
GO:0048475	coated membrane	6 of 1418 in the list	29 of 7379 in the genome	1	ECO_AP1M1_00994,ECO_AP2B1_01603,ECO_AP3M1_09207,ECO_NA_05396,ECO_NA_18907,ECO_copb2_21537
GO:0005759	mitochondrial matrix	4 of 1418 in the list	19 of 7379 in the genome	1	ECO_HADHA_13255,ECO_LRRC59_19775,ECO_HADHB_15505,ECO_ACADVL_19182
GO:0000313	organellar ribosome	3 of 1418 in the list	14 of 7379 in the genome	1	ECO_MRPL52_05983,ECO_MRPL40_19935,ECO_ICT1_15985
GO:0016469	proton-transporting two-sector ATPase complex	5 of 1418 in the list	25 of 7379 in the genome	1	ECO_ATP5S_11209,ECO_NA_00655,ECO_ATP5EP2_01486,ECO_atp5d_09923,ECO_NA_06249
GO:0005819	spindle	8 of 1418 in the list	41 of 7379 in the genome	1	ECO_NCOR1_05680,ECO_TUBGCP3_18964,ECO_CDC16_19154,ECO_KIFAP3_01173,ECO_NA_01198,ECO_NA_00572,ECO_KLHL21_14387,ECO_SMC3_15951
GO:0030529	ribonucleoprotein complex	44 of 1418 in the list	231 of 7379 in the genome	1	ECO_ATP5J2_18188,ECO_NHP2L1_02214,ECO_PSMA6_17250,ECO_ZCCHC8_17569,ECO_PRPF19_02618,ECO_MAGOHB_08510,ECO_DHX8_07222,ECO_NA_04570,ECO_dhx15_04919,ECO_tfip11_17461,ECO_ISY1_16648,ECO_HSPA14_21558,ECO_HNRNPA2B1_12904,ECO_RSL24D1_15642,ECO_MRPL52_05983,ECO_MRPL18_02620,ECO_LSM4_00629,ECO_NA_21516,ECO_LSM11_17307,ECO_rps6ka3a_17322,ECO_ILF3_22544,ECO_NA_07326,ECO_calrl2_03632,ECO_ICT1_15985,ECO_MRPL40…
GO:0005882	intermediate filament	3 of 1418 in the list	15 of 7379 in the genome	1	ECO_krt4_04587,ECO_krt4_21530,ECO_NA_20965
GO:0045111	intermediate filament cytoskeleton	3 of 1418 in the list	15 of 7379 in the genome	1	ECO_krt4_04587,ECO_krt4_21530,ECO_NA_20965
GO:0005815	microtubule organizing center	20 of 1418 in the list	107 of 7379 in the genome	1	ECO_FOPNL_08147,ECO_ALDOB_02608,ECO_NA_10975,ECO_TUBGCP3_18964,ECO_CDC16_19154,ECO_DDHD2_17464,ECO_DCAF12_01448,ECO_NA_04479,ECO_IFT20_01353,ECO_flii_09414,ECO_PCGF5_09771,ECO_LCK_14726,ECO_KIFAP3_01173,ECO_PXK_15437,ECO_KEAP1_19710,ECO_YWHAQ_10904,ECO_NUDT21_00890,ECO_NA_05342,ECO_CEP135_16832,ECO_NA_12650
GO:0044438	microbody part	5 of 1418 in the list	27 of 7379 in the genome	1	ECO_SLC25A17_03887,ECO_PXMP2_17505,ECO_CRAT_01331,ECO_NA_22691,ECO_pex5_00077
GO:0044439	peroxisomal part	5 of 1418 in the list	27 of 7379 in the genome	1	ECO_SLC25A17_03887,ECO_PXMP2_17505,ECO_CRAT_01331,ECO_NA_22691,ECO_pex5_00077
GO:0005913	cell-cell adherens junction	2 of 1418 in the list	11 of 7379 in the genome	1	ECO_prkci_00977,ECO_NA_22921
GO:0005635	nuclear envelope	12 of 1418 in the list	69 of 7379 in the genome	1	ECO_DHCR7_03142,ECO_whsc1_04538,ECO_EIF5AL1_13287,ECO_NA_15756,ECO_syne2b_05345,ECO_BCL2_10572,ECO_IPO7_10935,ECO_DDX19A_03580,ECO_TMEM97_00146,ECO_kpna2_20197,ECO_TMEM48_01011,ECO_NA_14579
GO:0005874	microtubule	3 of 1418 in the list	18 of 7379 in the genome	1	ECO_KIF2C_15354,ECO_TTC30A_22975,ECO_ranbp10_21456
GO:0008287	protein serine/threonine phosphatase complex	4 of 1418 in the list	24 of 7379 in the genome	1	ECO_PPP1CC_03005,ECO_NA_04877,ECO_NA_01198,ECO_NA_21144
GO:0031228	intrinsic to Golgi membrane	5 of 1418 in the list	30 of 7379 in the genome	1	ECO_ACER3_01903,ECO_rfng_16794,ECO_Q5K023_ORYLA_18492,ECO_pcsk7_20768,ECO_NA_04172
GO:0031012	extracellular matrix	19 of 1418 in the list	110 of 7379 in the genome	1	ECO_COL11A1_01017,ECO_ABI3BP_19135,ECO_WNT11_03471,ECO_flrt3_21078,ECO_matn1_09994,ECO_COL8A2_18792,ECO_MMP23B_18445,ECO_NA_09476,ECO_NA_07755,ECO_tfip11_17461,ECO_COL5A1_09040,ECO_DCN_04620,ECO_HMCN1_11579,ECO_adamts9_12347,ECO_TECTA_01622,ECO_FBN1_03668,ECO_timp2a_20123,ECO_ERBB2IP_20297,ECO_SMC3_15951
GO:0001726	ruffle	2 of 1418 in the list	13 of 7379 in the genome	1	ECO_PLEK_18731,ECO_AIF1L_09029
GO:0012505	endomembrane system	77 of 1418 in the list	429 of 7379 in the genome	1	ECO_SLC18A1_12908,ECO_NA_15387,ECO_inpp5e_03089,ECO_CHPT1_07128,ECO_syne2b_05345,ECO_AP2B1_01603,ECO_DDX19A_03580,ECO_NA_02457,ECO_DHCR7_03142,ECO_MGAT5_16456,ECO_CNIH_11204,ECO_DERL2_15092,ECO_NA_13717,ECO_clta_22168,ECO_IPO7_10935,ECO_SIRT1_01145,ECO_chst14_16833,ECO_SGPL1_01131,ECO_kcnq1_11375,ECO_NA_14544,ECO_zdhhc17_15858,ECO_NA_03315,ECO_NA_03000,ECO_NA_00644,ECO_NA_11634,ECO_copb2_21537,EC…
GO:0005624	membrane fraction	36 of 1418 in the list	207 of 7379 in the genome	1	ECO_PIK3C2B_20055,ECO_NA_16037,ECO_NA_13138,ECO_qdpra_21062,ECO_USP14_04374,ECO_NA_06542,ECO_NA_11274,ECO_LSS_01848,ECO_LRRC59_19775,ECO_NA_06558,ECO_dgat1a_06329,ECO_NA_19700,ECO_DHCR7_03142,ECO_cyp1a_20237,ECO_UCK2_08730,ECO_NA_12521,ECO_cyfip2_13519,ECO_map2_15815,ECO_NA_03315,ECO_Q33C69_ORYLA_01577,ECO_NA_03000,ECO_sec11a_01795,ECO_calrl2_03632,ECO_SOAT1_03636,ECO_NA_20339,ECO_A4KUJ6_ORYLA_11…
GO:0005884	actin filament	2 of 1418 in the list	14 of 7379 in the genome	1	ECO_ACTG2_04353,ECO_MYO3A_15061
GO:0015934	large ribosomal subunit	2 of 1418 in the list	14 of 7379 in the genome	1	ECO_MRPL52_05983,ECO_ICT1_15985
GO:0012506	vesicle membrane	14 of 1418 in the list	86 of 7379 in the genome	1	ECO_SLC18A1_12908,ECO_NA_15387,ECO_NA_05396,ECO_NA_11634,ECO_copb2_21537,ECO_clta_22168,ECO_TMED10_16224,ECO_AP1M1_00994,ECO_BACE2_20767,ECO_SNX15_22626,ECO_APPBP2_01454,ECO_NA_18907,ECO_kcnq1_11375,ECO_NA_13827
GO:0015630	microtubule cytoskeleton	47 of 1418 in the list	270 of 7379 in the genome	1	ECO_NCOR1_05680,ECO_NA_10975,ECO_TUBGCP3_18964,ECO_CDC16_19154,ECO_tubb5_04447,ECO_PRPF19_02618,ECO_NA_01198,ECO_KIF16B_21076,ECO_EML1_14925,ECO_flii_09414,ECO_KLC3_19463,ECO_KIFAP3_01173,ECO_PXK_15437,ECO_MAPRE2_22364,ECO_CCT8_10198,ECO_YWHAQ_10904,ECO_KIF2C_15354,ECO_NA_05342,ECO_NUBP2_02115,ECO_map2_15815,ECO_FOPNL_08147,ECO_ALDOB_02608,ECO_KLC1_14617,ECO_TTC30A_22975,ECO_NA_00572,ECO_NA_04837…
GO:0005930	axoneme	2 of 1418 in the list	15 of 7379 in the genome	1	ECO_inpp5e_03089,ECO_IFT20_01353
GO:0030133	transport vesicle	4 of 1418 in the list	28 of 7379 in the genome	1	ECO_SLC18A1_12908,ECO_NA_17674,ECO_sar1a_21791,ECO_clta_22168
GO:0000267	cell fraction	92 of 1418 in the list	521 of 7379 in the genome	1	ECO_SLC18A1_12908,ECO_PIK3C2B_20055,ECO_NA_05488,ECO_NA_02825,ECO_qdpra_21062,ECO_FARSA_22543,ECO_NA_11274,ECO_LSS_01848,ECO_LRRC59_19775,ECO_NA_06558,ECO_NA_01198,ECO_NA_15021,ECO_NA_19700,ECO_DHCR7_03142,ECO_f2_02011,ECO_cyp1a_20237,ECO_NA_12681,ECO_NA_13717,ECO_UCK2_08730,ECO_PPP1CC_03005,ECO_capn8_05489,ECO_IPO7_10935,ECO_MTMR7_13565,ECO_SLC12A4_20282,ECO_NA_12521,ECO_cyfip2_13519,ECO_map2_15…
GO:0019898	extrinsic to membrane	7 of 1418 in the list	49 of 7379 in the genome	1	ECO_NA_17674,ECO_NA_22921,ECO_GNAZ_19272,ECO_GNAL_12281,ECO_numb_11561,ECO_NA_21923,ECO_NA_12681
GO:0031674	I band	4 of 1418 in the list	31 of 7379 in the genome	1	ECO_pygma_14443,ECO_NA_22921,ECO_A4KUJ6_ORYLA_11787,ECO_NA_06122
GO:0019897	extrinsic to plasma membrane	5 of 1418 in the list	38 of 7379 in the genome	1	ECO_NA_22921,ECO_GNAZ_19272,ECO_GNAL_12281,ECO_NA_21923,ECO_NA_12681
GO:0000793	condensed chromosome	2 of 1418 in the list	18 of 7379 in the genome	1	ECO_NA_09519,ECO_SMC3_15951
GO:0005769	early endosome	2 of 1418 in the list	18 of 7379 in the genome	1	ECO_CLCN4_12408,ECO_NA_11634
GO:0031253	cell projection membrane	2 of 1418 in the list	18 of 7379 in the genome	1	ECO_NA_09395,ECO_FZD7_01236
GO:0034703	cation channel complex	2 of 1418 in the list	18 of 7379 in the genome	1	ECO_NA_09780,ECO_A4KUJ6_ORYLA_11787
GO:0030017	sarcomere	6 of 1418 in the list	45 of 7379 in the genome	1	ECO_tnnt2a_14798,ECO_pygma_14443,ECO_NA_22921,ECO_A4KUJ6_ORYLA_11787,ECO_ACTG2_04353,ECO_NA_06122
GO:0015629	actin cytoskeleton	15 of 1418 in the list	100 of 7379 in the genome	1	ECO_tnnt2a_14798,ECO_NA_08148,ECO_NA_09967,ECO_LLGL1_03893,ECO_ACTG2_04353,ECO_MYO18A_17637,ECO_MYO3B_22139,ECO_MYO3A_15061,ECO_NA_16738,ECO_NA_11580,ECO_NA_00919,ECO_myo7aa_19453,ECO_AIF1L_09029,ECO_smyhc2_00024,ECO_NA_19971
GO:0000139	Golgi membrane	9 of 1418 in the list	64 of 7379 in the genome	1	ECO_zdhhc17_15858,ECO_ASAP2_10898,ECO_rfng_16794,ECO_Q5K023_ORYLA_18492,ECO_sar1a_21791,ECO_clta_22168,ECO_ACER3_01903,ECO_pcsk7_20768,ECO_NA_04172
GO:0009898	internal side of plasma membrane	5 of 1418 in the list	39 of 7379 in the genome	1	ECO_NA_20339,ECO_GNAZ_19272,ECO_GNAL_12281,ECO_NA_12681,ECO_NA_09034
GO:0044449	contractile fiber part	6 of 1418 in the list	46 of 7379 in the genome	1	ECO_tnnt2a_14798,ECO_pygma_14443,ECO_NA_22921,ECO_A4KUJ6_ORYLA_11787,ECO_ACTG2_04353,ECO_NA_06122
GO:0030016	myofibril	8 of 1418 in the list	59 of 7379 in the genome	1	ECO_tnnt2a_14798,ECO_pygma_14443,ECO_NA_22921,ECO_A4KUJ6_ORYLA_11787,ECO_ACTG2_04353,ECO_PSMA6_17250,ECO_NA_06122,ECO_NA_21516
GO:0000776	kinetochore	2 of 1418 in the list	19 of 7379 in the genome	1	ECO_PPP1CC_03005,ECO_NA_16250
GO:0032432	actin filament bundle	2 of 1418 in the list	19 of 7379 in the genome	1	ECO_ACTG2_04353,ECO_NA_19971
GO:0030658	transport vesicle membrane	2 of 1418 in the list	21 of 7379 in the genome	1	ECO_SLC18A1_12908,ECO_clta_22168
GO:0005626	insoluble fraction	63 of 1418 in the list	384 of 7379 in the genome	1	ECO_SLC18A1_12908,ECO_PIK3C2B_20055,ECO_NA_16037,ECO_NA_13138,ECO_NA_02825,ECO_qdpra_21062,ECO_CPD_08373,ECO_USP14_04374,ECO_NA_06542,ECO_NA_11274,ECO_LSS_01848,ECO_LRRC59_19775,ECO_NA_06558,ECO_NA_17674,ECO_dgat1a_06329,ECO_NA_19700,ECO_DHCR7_03142,ECO_NA_02025,ECO_cyp1a_20237,ECO_NA_12681,ECO_itm1_03475,ECO_UCK2_08730,ECO_ABCC5_09067,ECO_AIP_20179,ECO_PPP1CC_03005,ECO_MTMR7_13565,ECO_SLC12A4_20…
GO:0043025	neuronal cell body	3 of 1418 in the list	29 of 7379 in the genome	1	ECO_NA_04127,ECO_NA_10184,ECO_KLHL24_13831
GO:0031234	extrinsic to internal side of plasma membrane	3 of 1418 in the list	30 of 7379 in the genome	1	ECO_GNAZ_19272,ECO_GNAL_12281,ECO_NA_12681
GO:0016323	basolateral plasma membrane	6 of 1418 in the list	52 of 7379 in the genome	1	ECO_GIT1_01040,ECO_NA_09782,ECO_SLC23A2_19950,ECO_ERBB2IP_20297,ECO_NA_00919,ECO_AIF1L_09029
GO:0005912	adherens junction	6 of 1418 in the list	53 of 7379 in the genome	1	ECO_prkci_00977,ECO_GIT1_01040,ECO_NA_22921,ECO_NA_21923,ECO_NA_00919,ECO_AIF1L_09029
GO:0010008	endosome membrane	2 of 1418 in the list	24 of 7379 in the genome	1	ECO_LAMTOR2_11689,ECO_VPS4A_12598
GO:0044440	endosomal part	2 of 1418 in the list	24 of 7379 in the genome	1	ECO_LAMTOR2_11689,ECO_VPS4A_12598
GO:0005840	ribosome	4 of 1418 in the list	40 of 7379 in the genome	1	ECO_MRPL52_05983,ECO_MRPL40_19935,ECO_ICT1_15985,ECO_NA_04570
GO:0070161	anchoring junction	7 of 1418 in the list	62 of 7379 in the genome	1	ECO_prkci_00977,ECO_GIT1_01040,ECO_NA_22921,ECO_NA_21923,ECO_NA_00919,ECO_AIF1L_09029,ECO_SHROOM1_06860
GO:0031982	vesicle	54 of 1418 in the list	346 of 7379 in the genome	1	ECO_SLC18A1_12908,ECO_NA_15387,ECO_SCYL2_07291,ECO_USP14_04374,ECO_RAB3C_12626,ECO_AP2B1_01603,ECO_PRDX6_21332,ECO_NA_14579,ECO_NA_15021,ECO_C14orf1_11743,ECO_slc30a8_02420,ECO_NA_17674,ECO_NA_13717,ECO_clta_22168,ECO_sept5b_12695,ECO_NA_06161,ECO_YWHAQ_10904,ECO_TRIM36_12643,ECO_PDIA3_12821,ECO_serpine1_00438,ECO_kcnq1_11375,ECO_NA_15649,ECO_zdhhc17_15858,ECO_GIPC1_16280,ECO_KLC1_14617,ECO_dcxr_…
GO:0043292	contractile fiber	8 of 1418 in the list	69 of 7379 in the genome	1	ECO_tnnt2a_14798,ECO_pygma_14443,ECO_NA_22921,ECO_A4KUJ6_ORYLA_11787,ECO_ACTG2_04353,ECO_PSMA6_17250,ECO_NA_06122,ECO_NA_21516
GO:0000775	chromosome, centromeric region	3 of 1418 in the list	34 of 7379 in the genome	1	ECO_PPP1CC_03005,ECO_KIF2C_15354,ECO_NA_16250
GO:0009986	cell surface	2 of 1418 in the list	26 of 7379 in the genome	1	ECO_calrl2_03632,ECO_ITGAL_06771
GO:0043296	apical junction complex	3 of 1418 in the list	35 of 7379 in the genome	1	ECO_prkci_00977,ECO_SYMPK_01832,ECO_traf4a_22038
GO:0005887	integral to plasma membrane	11 of 1418 in the list	92 of 7379 in the genome	1	ECO_KCTD4_01232,ECO_KCTD17_17610,ECO_NA_02435,ECO_kctd9_20086,ECO_NA_20339,ECO_NA_09210,ECO_CNTN2_19202,ECO_KCTD6_04591,ECO_tnfaip1_01352,ECO_kcnq1_11375,ECO_NA_23013
GO:0031226	intrinsic to plasma membrane	11 of 1418 in the list	92 of 7379 in the genome	1	ECO_KCTD4_01232,ECO_KCTD17_17610,ECO_NA_02435,ECO_kctd9_20086,ECO_NA_20339,ECO_NA_09210,ECO_CNTN2_19202,ECO_KCTD6_04591,ECO_tnfaip1_01352,ECO_kcnq1_11375,ECO_NA_23013
GO:0016327	apicolateral plasma membrane	3 of 1418 in the list	36 of 7379 in the genome	1	ECO_prkci_00977,ECO_SYMPK_01832,ECO_traf4a_22038
GO:0031988	membrane-bounded vesicle	40 of 1418 in the list	273 of 7379 in the genome	1	ECO_SLC18A1_12908,ECO_NA_15387,ECO_RAB3C_12626,ECO_AP2B1_01603,ECO_NA_14579,ECO_NA_15021,ECO_C14orf1_11743,ECO_NA_17674,ECO_clta_22168,ECO_sept5b_12695,ECO_YWHAQ_10904,ECO_PDIA3_12821,ECO_serpine1_00438,ECO_kcnq1_11375,ECO_NA_15649,ECO_GIPC1_16280,ECO_dcxr_16793,ECO_HSP90B1_15704,ECO_NA_11634,ECO_NA_04837,ECO_calrl2_03632,ECO_copb2_21537,ECO_sar1a_21791,ECO_skila_00976,ECO_TMED10_16224,ECO_NA_203…
GO:0030427	site of polarized growth	3 of 1418 in the list	37 of 7379 in the genome	1	ECO_prkci_00977,ECO_NA_05616,ECO_IGHMBP2_10488
GO:0030659	cytoplasmic vesicle membrane	6 of 1418 in the list	60 of 7379 in the genome	1	ECO_SLC18A1_12908,ECO_NA_11634,ECO_copb2_21537,ECO_kcnq1_11375,ECO_clta_22168,ECO_TMED10_16224
GO:0044433	cytoplasmic vesicle part	6 of 1418 in the list	60 of 7379 in the genome	1	ECO_SLC18A1_12908,ECO_NA_11634,ECO_copb2_21537,ECO_kcnq1_11375,ECO_clta_22168,ECO_TMED10_16224
GO:0044430	cytoskeletal part	45 of 1418 in the list	304 of 7379 in the genome	1	ECO_tnnt2a_14798,ECO_NCOR1_05680,ECO_NA_10975,ECO_TUBGCP3_18964,ECO_CDC16_19154,ECO_krt4_21530,ECO_NA_01198,ECO_flii_09414,ECO_KLC3_19463,ECO_KIFAP3_01173,ECO_PXK_15437,ECO_YWHAQ_10904,ECO_KIF2C_15354,ECO_NA_05342,ECO_NA_15649,ECO_smyhc2_00024,ECO_FOPNL_08147,ECO_ALDOB_02608,ECO_KLC1_14617,ECO_TTC30A_22975,ECO_NA_00572,ECO_NA_04837,ECO_MYO3A_15061,ECO_NA_20339,ECO_DDHD2_17464,ECO_DCAF12_01448,ECO…
GO:0005794	Golgi apparatus	20 of 1418 in the list	155 of 7379 in the genome	1	ECO_zdhhc17_15858,ECO_ASAP2_10898,ECO_Q5K023_ORYLA_18492,ECO_sar1a_21791,ECO_inpp5e_03089,ECO_AP1M1_00994,ECO_AP2B1_01603,ECO_BACE2_20767,ECO_CLN3_19013,ECO_NA_04172,ECO_f2_02011,ECO_rfng_16794,ECO_siat4_06399,ECO_clta_22168,ECO_NA_13717,ECO_ACER3_01903,ECO_gorasp2_22136,ECO_SYNRG_22035,ECO_NA_02198,ECO_pcsk7_20768
GO:0005768	endosome	17 of 1418 in the list	136 of 7379 in the genome	1	ECO_NA_11634,ECO_USP10_10966,ECO_NA_16242,ECO_NIPA2_08562,ECO_tmem55a_10059,ECO_RPS6KC1_16201,ECO_VPS36_10178,ECO_NA_15021,ECO_bc2_14850,ECO_NA_18794,ECO_MITD1_14665,ECO_numb_11561,ECO_CLCN4_12408,ECO_NA_02942,ECO_LAMTOR2_11689,ECO_VPS4A_12598,ECO_tnikb_17333
GO:0044431	Golgi apparatus part	17 of 1418 in the list	137 of 7379 in the genome	1	ECO_zdhhc17_15858,ECO_ASAP2_10898,ECO_Q5K023_ORYLA_18492,ECO_sar1a_21791,ECO_AP1M1_00994,ECO_AP2B1_01603,ECO_BACE2_20767,ECO_CLN3_19013,ECO_NA_04172,ECO_f2_02011,ECO_rfng_16794,ECO_clta_22168,ECO_NA_13717,ECO_gorasp2_22136,ECO_ACER3_01903,ECO_NA_02198,ECO_pcsk7_20768
GO:0030139	endocytic vesicle	2 of 1418 in the list	31 of 7379 in the genome	1	ECO_NA_20339,ECO_AP2B1_01603
GO:0044391	ribosomal subunit	2 of 1418 in the list	32 of 7379 in the genome	1	ECO_MRPL52_05983,ECO_ICT1_15985
GO:0005924	cell-substrate adherens junction	3 of 1418 in the list	41 of 7379 in the genome	1	ECO_GIT1_01040,ECO_NA_00919,ECO_AIF1L_09029
GO:0030055	cell-substrate junction	3 of 1418 in the list	41 of 7379 in the genome	1	ECO_GIT1_01040,ECO_NA_00919,ECO_AIF1L_09029
GO:0034702	ion channel complex	3 of 1418 in the list	41 of 7379 in the genome	1	ECO_NA_09780,ECO_A4KUJ6_ORYLA_11787,ECO_GABRB1_11917
GO:0031410	cytoplasmic vesicle	41 of 1418 in the list	290 of 7379 in the genome	1	ECO_SLC18A1_12908,ECO_SCYL2_07291,ECO_USP14_04374,ECO_RAB3C_12626,ECO_AP2B1_01603,ECO_PRDX6_21332,ECO_NA_14579,ECO_NA_15021,ECO_C14orf1_11743,ECO_slc30a8_02420,ECO_NA_17674,ECO_clta_22168,ECO_sept5b_12695,ECO_YWHAQ_10904,ECO_TRIM36_12643,ECO_PDIA3_12821,ECO_serpine1_00438,ECO_kcnq1_11375,ECO_NA_15649,ECO_GIPC1_16280,ECO_dcxr_16793,ECO_HSP90B1_15704,ECO_NA_11634,ECO_NA_04837,ECO_calrl2_03632,ECO_c…
GO:0030136	clathrin-coated vesicle	9 of 1418 in the list	90 of 7379 in the genome	1	ECO_GIPC1_16280,ECO_NA_05396,ECO_NA_11634,ECO_DMXL2_22678,ECO_clta_22168,ECO_sept5b_12695,ECO_RAB3C_12626,ECO_AP1M1_00994,ECO_AP2B1_01603
GO:0016023	cytoplasmic membrane-bounded vesicle	33 of 1418 in the list	249 of 7379 in the genome	1	ECO_SLC18A1_12908,ECO_RAB3C_12626,ECO_AP2B1_01603,ECO_NA_14579,ECO_NA_15021,ECO_C14orf1_11743,ECO_NA_17674,ECO_clta_22168,ECO_sept5b_12695,ECO_YWHAQ_10904,ECO_PDIA3_12821,ECO_serpine1_00438,ECO_kcnq1_11375,ECO_NA_15649,ECO_GIPC1_16280,ECO_dcxr_16793,ECO_HSP90B1_15704,ECO_NA_11634,ECO_NA_04837,ECO_calrl2_03632,ECO_copb2_21537,ECO_sar1a_21791,ECO_skila_00976,ECO_TMED10_16224,ECO_NA_20339,ECO_AP1M1_…
GO:0030662	coated vesicle membrane	2 of 1418 in the list	36 of 7379 in the genome	1	ECO_copb2_21537,ECO_clta_22168
GO:0033267	axon part	2 of 1418 in the list	38 of 7379 in the genome	1	ECO_NA_20339,ECO_CNTN2_19202
GO:0044463	cell projection part	6 of 1418 in the list	73 of 7379 in the genome	1	ECO_inpp5e_03089,ECO_NA_20339,ECO_NA_09395,ECO_CNTN2_19202,ECO_FZD7_01236,ECO_IFT20_01353
GO:0030135	coated vesicle	11 of 1418 in the list	114 of 7379 in the genome	1	ECO_GIPC1_16280,ECO_NA_05396,ECO_NA_11634,ECO_copb2_21537,ECO_DMXL2_22678,ECO_sar1a_21791,ECO_clta_22168,ECO_sept5b_12695,ECO_RAB3C_12626,ECO_AP1M1_00994,ECO_AP2B1_01603
GO:0005911	cell-cell junction	7 of 1418 in the list	85 of 7379 in the genome	1	ECO_prkci_00977,ECO_NA_21414,ECO_NA_22921,ECO_NA_21923,ECO_cx43_03267,ECO_SYMPK_01832,ECO_traf4a_22038
GO:0031252	cell leading edge	10 of 1418 in the list	108 of 7379 in the genome	1	ECO_PLEK_18731,ECO_NA_11634,ECO_NA_19828,ECO_NA_06161,ECO_NA_09395,ECO_NA_05774,ECO_NA_11580,ECO_NA_14038,ECO_AIF1L_09029,ECO_ITGB1BP1_10899
GO:0005856	cytoskeleton	83 of 1418 in the list	568 of 7379 in the genome	1	ECO_tnnt2a_14798,ECO_NA_08148,ECO_LLGL1_03893,ECO_cep78_08202,ECO_TUBGCP3_18964,ECO_tubb5_04447,ECO_PRPF19_02618,ECO_NA_01198,ECO_EML1_14925,ECO_KLC3_19463,ECO_KIFAP3_01173,ECO_PXK_15437,ECO_NA_15587,ECO_CCT8_10198,ECO_NA_11580,ECO_NA_05342,ECO_NUBP2_02115,ECO_NA_15649,ECO_map2_15815,ECO_FOPNL_08147,ECO_C18orf10_05367,ECO_DAPK1_03278,ECO_NA_09967,ECO_MYO18A_17637,ECO_NA_00572,ECO_MYO3A_15061,ECO_…
GO:0043228	non-membrane-bounded organelle	144 of 1418 in the list	921 of 7379 in the genome	1	ECO_NA_05488,ECO_DOCK4_20938,ECO_h2afy2_17583,ECO_PRPF19_02618,ECO_EML1_14925,ECO_KIFAP3_01173,ECO_NA_21516,ECO_CCT8_10198,ECO_NA_11580,ECO_NUBP2_02115,ECO_NA_15649,ECO_map2_15815,ECO_tnikb_17333,ECO_DAPK1_03278,ECO_MYO18A_17637,ECO_NA_00572,ECO_CNN1_21590,ECO_KDM4C_09334,ECO_BANF1_04776,ECO_DCAF12_01448,ECO_DDHD2_17464,ECO_A4KUJ6_ORYLA_11787,ECO_NA_04127,ECO_APPBP2_01454,ECO_NA_16250,ECO_IFT20_0…
GO:0043232	intracellular non-membrane-bounded organelle	144 of 1418 in the list	921 of 7379 in the genome	1	ECO_NA_05488,ECO_DOCK4_20938,ECO_h2afy2_17583,ECO_PRPF19_02618,ECO_EML1_14925,ECO_KIFAP3_01173,ECO_NA_21516,ECO_CCT8_10198,ECO_NA_11580,ECO_NUBP2_02115,ECO_NA_15649,ECO_map2_15815,ECO_tnikb_17333,ECO_DAPK1_03278,ECO_MYO18A_17637,ECO_NA_00572,ECO_CNN1_21590,ECO_KDM4C_09334,ECO_BANF1_04776,ECO_DCAF12_01448,ECO_DDHD2_17464,ECO_A4KUJ6_ORYLA_11787,ECO_NA_04127,ECO_APPBP2_01454,ECO_NA_16250,ECO_IFT20_0…
GO:0030424	axon	3 of 1418 in the list	53 of 7379 in the genome	1	ECO_NA_20339,ECO_CNTN2_19202,ECO_NA_04837
GO:0030425	dendrite	3 of 1418 in the list	55 of 7379 in the genome	1	ECO_GIPC1_16280,ECO_PPP1CC_03005,ECO_map2_15815
GO:0016021	integral to membrane	59 of 1418 in the list	439 of 7379 in the genome	1	ECO_SLC25A17_03887,ECO_rasgrp3_09722,ECO_SLC2A9_01429,ECO_EPHA3_22954,ECO_adra2db_13096,ECO_NA_10599,ECO_ITGB4_15988,ECO_NA_10686,ECO_alk_14705,ECO_kctd9_20086,ECO_DDR1_00063,ECO_pigu_07559,ECO_ABCC5_09067,ECO_vdac2_21776,ECO_CNTN2_19202,ECO_SLC12A4_20282,ECO_NA_22186,ECO_kcnq1_11375,ECO_EBP_14784,ECO_NA_23013,ECO_NA_03315,ECO_NA_03000,ECO_CABZ01009047.1_10676,ECO_AQP7_05366,ECO_ptprga_12996,ECO_…
GO:0031224	intrinsic to membrane	230 of 1418 in the list	1434 of 7379 in the genome	1	ECO_SIDT2_20762,ECO_NA_21797,ECO_NA_17213,ECO_NA_01309,ECO_adra2db_13096,ECO_MMP23B_18445,ECO_rhot1b_18279,ECO_NA_19271,ECO_NA_04756,ECO_NA_07232,ECO_BX571984.2_22022,ECO_kctd9_20086,ECO_ST7L_20594,ECO_chst14_16833,ECO_SLC12A4_20282,ECO_NA_22186,ECO_SGPL1_01131,ECO_kcnq1_11375,ECO_NA_15649,ECO_NA_14544,ECO_NA_03315,ECO_CACNG5_20206,ECO_CABZ01009047.1_10676,ECO_NA_03000,ECO_NA_20293,ECO_NA_12982,E…
GO:0045202	synapse	3 of 1418 in the list	67 of 7379 in the genome	1	ECO_met_10303,ECO_FGFR2_01098,ECO_DMXL2_22678
GO:0030054	cell junction	15 of 1418 in the list	167 of 7379 in the genome	1	ECO_NA_22921,ECO_GAK_10984,ECO_NA_21923,ECO_traf4a_22038,ECO_SHROOM1_06860,ECO_prkci_00977,ECO_NA_21414,ECO_GIT1_01040,ECO_NA_16738,ECO_SYMPK_01832,ECO_cx43_03267,ECO_NA_00919,ECO_NA_19271,ECO_ARHGAP24_07502,ECO_AIF1L_09029
GO:0044425	membrane part	317 of 1418 in the list	1946 of 7379 in the genome	1	ECO_NA_17213,ECO_NA_01309,ECO_CHPT1_07128,ECO_adra2db_13096,ECO_NA_19271,ECO_NA_04756,ECO_NA_07232,ECO_BX571984.2_22022,ECO_atp5d_09923,ECO_chst14_16833,ECO_SLC12A4_20282,ECO_NA_22186,ECO_SGPL1_01131,ECO_kcnq1_11375,ECO_NA_15649,ECO_NA_20293,ECO_NA_12982,ECO_NA_08519,ECO_copb2_21537,ECO_NA_10350,ECO_AGMO_21624,ECO_TPST1_01350,ECO_NA_02527,ECO_A4KUJ6_ORYLA_11787,ECO_ERGIC1_16556,ECO_NA_15516,ECO_C…
GO:0043005	neuron projection	25 of 1418 in the list	242 of 7379 in the genome	1	ECO_GIPC1_16280,ECO_KLC1_14617,ECO_NA_02825,ECO_NA_07335,ECO_NA_11634,ECO_NA_21978,ECO_NA_04837,ECO_NA_20339,ECO_BACE2_20767,ECO_NA_01273,ECO_NA_04097,ECO_NA_04570,ECO_IGHMBP2_10488,ECO_khsrp_22219,ECO_KCNIP4_04923,ECO_NA_10184,ECO_SREBF2_22513,ECO_PPP1CC_03005,ECO_NA_09395,ECO_AGTR1_08783,ECO_CNTN2_19202,ECO_NA_05616,ECO_KLHL24_13831,ECO_map2_15815,ECO_NA_14544
GO:0044297	cell body	11 of 1418 in the list	145 of 7379 in the genome	1	ECO_khsrp_22219,ECO_KCNIP4_04923,ECO_NA_11634,ECO_NA_10184,ECO_NA_09976,ECO_NA_04127,ECO_KLHL24_13831,ECO_NA_05616,ECO_NA_04570,ECO_IGHMBP2_10488,ECO_map2_15815
GO:0042995	cell projection	47 of 1418 in the list	421 of 7379 in the genome	1	ECO_NA_19297,ECO_DOCK4_20938,ECO_NA_02825,ECO_inpp5e_03089,ECO_syne2b_05345,ECO_NA_04097,ECO_NA_19271,ECO_NA_04570,ECO_IGHMBP2_10488,ECO_PPP1CC_03005,ECO_CNTN2_19202,ECO_NA_05616,ECO_map2_15815,ECO_NA_14544,ECO_GIPC1_16280,ECO_NA_06881,ECO_PLEK_18731,ECO_met_10303,ECO_dcxr_16793,ECO_KLC1_14617,ECO_NA_07335,ECO_NA_21923,ECO_TTC30A_22975,ECO_NA_11634,ECO_NA_04837,ECO_NA_21978,ECO_SMO_06850,ECO_MYO3…
GO:0016020	membrane	522 of 1418 in the list	3128 of 7379 in the genome	1	ECO_NA_05488,ECO_NA_17213,ECO_adra2db_13096,ECO_NA_04756,ECO_NA_07232,ECO_RAPH1_09938,ECO_KCTD13_02033,ECO_f2_02011,ECO_HADHB_15505,ECO_BX571984.2_22022,ECO_IL1RL2_09861,ECO_chst14_16833,ECO_SLC12A4_20282,ECO_NA_22186,ECO_NA_15649,ECO_NA_20293,ECO_NA_12982,ECO_NA_08519,ECO_copb2_21537,ECO_TPST1_01350,ECO_NA_02527,ECO_NA_05774,ECO_A4KUJ6_ORYLA_11787,ECO_ERGIC1_16556,ECO_ZMYND19_00839,ECO_SLC6A2_20…
GO:0044459	plasma membrane part	53 of 1418 in the list	490 of 7379 in the genome	1	ECO_SLC23A2_19950,ECO_ITGAL_06771,ECO_syne2b_05345,ECO_GNAL_12281,ECO_NA_10599,ECO_FH_18609,ECO_NA_12681,ECO_kctd9_20086,ECO_FBLIM1_04866,ECO_CNTN2_19202,ECO_Q8UUL6_ORYLA_04455,ECO_NA_07801,ECO_ERBB2IP_20297,ECO_kcnq1_11375,ECO_cyfip2_13519,ECO_NA_23013,ECO_CABZ01009047.1_10676,ECO_AQP7_05366,ECO_NA_09782,ECO_GNAZ_19272,ECO_NA_22921,ECO_KCTD17_17610,ECO_NA_21923,ECO_SLC46A1_08379,ECO_GABRB1_11917…
GO:0005886	plasma membrane	61 of 1418 in the list	589 of 7379 in the genome	1	ECO_SLC23A2_19950,ECO_ITGAL_06771,ECO_syne2b_05345,ECO_NA_00801,ECO_GNAL_12281,ECO_NA_04756,ECO_NA_10599,ECO_gria2b_06770,ECO_FH_18609,ECO_NA_12681,ECO_kctd9_20086,ECO_DDR1_00063,ECO_FBLIM1_04866,ECO_CNTN2_19202,ECO_Q8UUL6_ORYLA_04455,ECO_NA_07801,ECO_ERBB2IP_20297,ECO_kcnq1_11375,ECO_cyfip2_13519,ECO_NA_23013,ECO_CABZ01009047.1_10676,ECO_AQP7_05366,ECO_NA_09782,ECO_GNAZ_19272,ECO_NA_22921,ECO_KC…
GO:0071944	cell periphery	63 of 1418 in the list	608 of 7379 in the genome	1	ECO_SLC23A2_19950,ECO_ITGAL_06771,ECO_syne2b_05345,ECO_NA_00801,ECO_NA_04489,ECO_GNAL_12281,ECO_NA_04756,ECO_NA_10599,ECO_gria2b_06770,ECO_FH_18609,ECO_NA_12681,ECO_kctd9_20086,ECO_DDR1_00063,ECO_FBLIM1_04866,ECO_CNTN2_19202,ECO_Q8UUL6_ORYLA_04455,ECO_NA_07801,ECO_ERBB2IP_20297,ECO_kcnq1_11375,ECO_cyfip2_13519,ECO_NA_23013,ECO_CABZ01009047.1_10676,ECO_AQP7_05366,ECO_NA_09782,ECO_GNAZ_19272,ECO_NA…
GO:0003824	catalytic activity	787 of 1516 in the list	3396 of 7635 in the genome	2.01e-08	ECO_GTF2H1_15610,ECO_NA_05488,ECO_NHP2L1_02214,ECO_UBA7_16659,ECO_NA_01886,ECO_atad1a_06188,ECO_ITK_13518,ECO_NA_20613,ECO_DUSP6_10295,ECO_RSL24D1_15642,ECO_NA_07232,ECO_NA_19700,ECO_f2_02011,ECO_gnpda2_11914,ECO_HADHB_15505,ECO_RNF20_02610,ECO_NA_17262,ECO_NA_02888,ECO_chst14_16833,ECO_WHSC1L1_19944,ECO_NA_15224,ECO_NA_00445,ECO_NA_15649,ECO_DAPK1_03278,ECO_C0SQJ3_ORYLA_00916,ECO_HMGCS1_17786,EC…
GO:0016491	oxidoreductase activity	126 of 1516 in the list	395 of 7635 in the genome	1.53e-06	ECO_NA_21797,ECO_NA_19281,ECO_qdpra_21062,ECO_PRDX1_08733,ECO_ACADM_12302,ECO_NA_16088,ECO_NA_17374,ECO_11-beta-hsd3_04471,ECO_DHRS4_05979,ECO_NA_18160,ECO_ACADS_18552,ECO_ALKBH5_05358,ECO_ogdh_18528,ECO_NA_20289,ECO_NDUFS3_04717,ECO_NA_04253,ECO_NDUFV2_00951,ECO_NA_02457,ECO_NA_19700,ECO_DHCR7_03142,ECO_DHFR_03702,ECO_CYP4B1_02288,ECO_cyp1a_20237,ECO_CDO1_08201,ECO_HADHB_15505,ECO_ACADVL_19182,E…
GO:0016614	oxidoreductase activity, acting on CH-OH group of donors	29 of 1516 in the list	72 of 7635 in the genome	0.01981	ECO_C1orf93_12956,ECO_UBA5_08770,ECO_dcxr_16793,ECO_HSD17B4_00667,ECO_GPD1L_02664,ECO_adh8_09003,ECO_NA_17374,ECO_DHRS4_05979,ECO_EHHADH_05159,ECO_adh8_09002,ECO_TSTA3_20743,ECO_adh8_09004,ECO_NA_20946,ECO_NA_20289,ECO_NA_04253,ECO_HADHA_13255,ECO_NA_13074,ECO_NA_08744,ECO_hmgcra_21888,ECO_HADHB_15505,ECO_CRYL1_02574,ECO_NA_04792,ECO_kdsr_10573,ECO_PGD_20519,ECO_IDH3B_01431,ECO_idh3a_10438,ECO_ns…
GO:0016616	oxidoreductase activity, acting on the CH-OH group of donors, NAD or NADP as acceptor	26 of 1516 in the list	62 of 7635 in the genome	0.02129	ECO_dcxr_16793,ECO_HSD17B4_00667,ECO_GPD1L_02664,ECO_adh8_09003,ECO_NA_17374,ECO_DHRS4_05979,ECO_EHHADH_05159,ECO_adh8_09002,ECO_TSTA3_20743,ECO_adh8_09004,ECO_NA_20946,ECO_NA_20289,ECO_NA_04253,ECO_HADHA_13255,ECO_NA_08744,ECO_hmgcra_21888,ECO_HADHB_15505,ECO_CRYL1_02574,ECO_NA_04792,ECO_kdsr_10573,ECO_PGD_20519,ECO_IDH3B_01431,ECO_idh3a_10438,ECO_nsdhl_16539,ECO_hmgcra_03705,ECO_hsd17b3_10321
GO:0016627	oxidoreductase activity, acting on the CH-CH group of donors	16 of 1516 in the list	31 of 7635 in the genome	0.02991	ECO_BLVRB_19449,ECO_ACADM_12302,ECO_NA_16088,ECO_ACADS_18552,ECO_ACAD9_19382,ECO_GCDH_08165,ECO_NA_09492,ECO_DECR2_02133,ECO_NA_12540,ECO_ACAD8_21989,ECO_DHCR7_03142,ECO_IVD_10913,ECO_ACADVL_19182,ECO_NA_17473,ECO_DECR1_10677,ECO_DUS2L_05543
GO:0048037	cofactor binding	42 of 1516 in the list	123 of 7635 in the genome	0.04919	ECO_qdpra_21062,ECO_GPD1L_02664,ECO_ACADM_12302,ECO_GLDC_03055,ECO_NA_16088,ECO_NA_17374,ECO_ACADS_18552,ECO_EHHADH_05159,ECO_TSTA3_20743,ECO_agps_14695,ECO_acat1_06003,ECO_ACAD9_19382,ECO_NA_20613,ECO_GCAT_01338,ECO_HADHA_13255,ECO_NA_02457,ECO_IVD_10913,ECO_ACADVL_19182,ECO_CCBL2_02689,ECO_CRYL1_02574,ECO_PGD_20519,ECO_SGPL1_01131,ECO_DECR1_10677,ECO_pygma_14443,ECO_WWOX_06549,ECO_FOXRED2_02526…
GO:0008757	S-adenosylmethionine-dependent methyltransferase activity	19 of 1516 in the list	46 of 7635 in the genome	0.26403	ECO_NA_08386,ECO_ehmt2_02426,ECO_DPH5_18387,ECO_AS3MT_22272,ECO_CARM1_05777,ECO_DNMT3A_03623,ECO_TRMT61A_04895,ECO_TRDMT1_21139,ECO_NA_04877,ECO_rbbp5_15447,ECO_prdm9_12139,ECO_METTL3_17159,ECO_suv420h2_09675,ECO_METTL14_08108,ECO_B1A4A0_ORYLA_07971,ECO_WHSC1L1_19944,ECO_dot1l_10360,ECO_NA_05093,ECO_NA_00105
GO:0016705	oxidoreductase activity, acting on paired donors, with incorporation or reduction of molecular oxygen	22 of 1516 in the list	57 of 7635 in the genome	0.31229	ECO_NA_16037,ECO_NA_21797,ECO_PRDX1_08733,ECO_JMJD6_21506,ECO_NA_18160,ECO_AGMO_21624,ECO_PRDX6_21332,ECO_sc4mol_14060,ECO_NA_10498,ECO_SC5DL_12572,ECO_PRDX3_01120,ECO_PHF8_20417,ECO_NA_02457,ECO_NA_19700,ECO_NA_00351,ECO_cyp1a_20237,ECO_cyp3a65_14837,ECO_CYP2R1_09473,ECO_NA_19319,ECO_P4HA2_05217,ECO_BBOX1_11381,ECO_fmo5_00355
GO:0008233	peptidase activity	86 of 1516 in the list	322 of 7635 in the genome	0.55132	ECO_masp2_20525,ECO_NA_05488,ECO_ADAM28_12171,ECO_MMP23B_18445,ECO_psmb1_00915,ECO_senp3b_07885,ECO_LTA4H_06968,ECO_f2_02011,ECO_NA_19468,ECO_psmb10_15512,ECO_NA_21516,ECO_c6ast3_10311,ECO_NA_06273,ECO_capn8_05489,ECO_PDIA3_12821,ECO_PSMA5_18359,ECO_USP47_10950,ECO_NA_15649,ECO_bap1_15229,ECO_nomo_08141,ECO_METAP2_15714,ECO_NA_08519,ECO_ctsh_10401,ECO_PSMB7_20954,ECO_NA_07989,ECO_blmh_01045,ECO_h…
GO:0016790	thiolester hydrolase activity	14 of 1516 in the list	32 of 7635 in the genome	0.68536	ECO_acot11b_18678,ECO_usp22_04547,ECO_NA_11710,ECO_fasn_01692,ECO_otud7b_11662,ECO_HIBCH_01847,ECO_USP10_10966,ECO_USP14_04374,ECO_NA_07989,ECO_USP47_10950,ECO_UCHL3_19111,ECO_USP5_00073,ECO_usp39_17548,ECO_bap1_15229
GO:0004812	aminoacyl-tRNA ligase activity	12 of 1516 in the list	26 of 7635 in the genome	0.83288	ECO_SARS_22490,ECO_NA_03974,ECO_NA_02193,ECO_tars_10996,ECO_FARSA_22543,ECO_MARS_20621,ECO_aars_04666,ECO_VARS_00054,ECO_KARS_10956,ECO_QARS_13341,ECO_LARS_17196,ECO_pars2_11570
GO:0016646	oxidoreductase activity, acting on the CH-NH group of donors, NAD or NADP as acceptor	8 of 1516 in the list	14 of 7635 in the genome	0.87274	ECO_MTHFR_20100,ECO_NA_22237,ECO_qdpra_21062,ECO_BLVRB_19449,ECO_DHFR_03702,ECO_PYCRL_20740,ECO_aass_01179,ECO_MTHFD2_17556
GO:0070011	peptidase activity, acting on L-amino acid peptides	76 of 1516 in the list	284 of 7635 in the genome	0.9627	ECO_NA_05488,ECO_ADAM28_12171,ECO_MMP23B_18445,ECO_psmb1_00915,ECO_senp3b_07885,ECO_LTA4H_06968,ECO_f2_02011,ECO_NA_19468,ECO_psmb10_15512,ECO_NA_21516,ECO_c6ast3_10311,ECO_NA_06273,ECO_capn8_05489,ECO_PDIA3_12821,ECO_PSMA5_18359,ECO_USP47_10950,ECO_NA_15649,ECO_bap1_15229,ECO_nomo_08141,ECO_METAP2_15714,ECO_ctsh_10401,ECO_PSMB7_20954,ECO_NA_07989,ECO_blmh_01045,ECO_usp22_04547,ECO_SENP1_14755,EC…
GO:0005506	iron ion binding	29 of 1516 in the list	88 of 7635 in the genome	0.96396	ECO_Q33C69_ORYLA_01577,ECO_NA_16037,ECO_FECH_12711,ECO_HBM_02259,ECO_NA_10498,ECO_NA_14693,ECO_CYP51A1_06319,ECO_NA_11278,ECO_TBXAS1_06710,ECO_Q8AYQ1_ORYLA_02258,ECO_TRAPPC3_18791,ECO_CYP4B1_02288,ECO_cyp1a_20237,ECO_CYP2C9_11084,ECO_CDO1_08201,ECO_A5JL98_ORYLA_03916,ECO_NA_06172,ECO_NA_18657,ECO_NA_14020,ECO_MB_09362,ECO_cyp3a65_14837,ECO_CYP2C9_11085,ECO_CYP2R1_09473,ECO_CYP24A1_20558,ECO_ACP5_…
GO:0016628	oxidoreductase activity, acting on the CH-CH group of donors, NAD or NADP as acceptor	6 of 1516 in the list	9 of 7635 in the genome	1	ECO_DECR2_02133,ECO_BLVRB_19449,ECO_DHCR7_03142,ECO_NA_12540,ECO_NA_09492,ECO_DECR1_10677
GO:0008408	3'-5' exonuclease activity	5 of 1516 in the list	7 of 7635 in the genome	1	ECO_EXOSC4_22351,ECO_EXOSC8_03901,ECO_EXOSC9_12149,ECO_PNPT1_06160,ECO_pold1_02024
GO:0016645	oxidoreductase activity, acting on the CH-NH group of donors	10 of 1516 in the list	22 of 7635 in the genome	1	ECO_MTHFR_20100,ECO_NA_22237,ECO_qdpra_21062,ECO_BLVRB_19449,ECO_DHFR_03702,ECO_NA_19349,ECO_PYCRL_20740,ECO_SMOX_03998,ECO_aass_01179,ECO_MTHFD2_17556
GO:0008168	methyltransferase activity	26 of 1516 in the list	81 of 7635 in the genome	1	ECO_NA_08386,ECO_ehmt2_02426,ECO_DPH5_18387,ECO_AS3MT_22272,ECO_PDPR_20073,ECO_whsc1_04538,ECO_CARM1_05777,ECO_NA_08549,ECO_DNMT3A_03623,ECO_TRMT61A_04895,ECO_MTR_13488,ECO_TRDMT1_21139,ECO_dmgdh_02379,ECO_NA_04877,ECO_rbbp5_15447,ECO_prdm9_12139,ECO_METTL3_17159,ECO_suv420h2_09675,ECO_TPMT_02411,ECO_NA_08209,ECO_METTL14_08108,ECO_B1A4A0_ORYLA_07971,ECO_WHSC1L1_19944,ECO_dot1l_10360,ECO_NA_00105,…
GO:0005504	fatty acid binding	6 of 1516 in the list	10 of 7635 in the genome	1	ECO_HADHA_13255,ECO_acbd4_19416,ECO_ECI2_21959,ECO_HADHB_15505,ECO_ACADS_18552,ECO_ACADVL_19182
GO:0033293	monocarboxylic acid binding	6 of 1516 in the list	10 of 7635 in the genome	1	ECO_HADHA_13255,ECO_acbd4_19416,ECO_ECI2_21959,ECO_HADHB_15505,ECO_ACADS_18552,ECO_ACADVL_19182
GO:0016406	carnitine O-acyltransferase activity	4 of 1516 in the list	5 of 7635 in the genome	1	ECO_CPT2_08511,ECO_CRAT_01331,ECO_NA_06542,ECO_NA_11274
GO:0016787	hydrolase activity	301 of 1516 in the list	1349 of 7635 in the genome	1	ECO_GTF2H1_15610,ECO_NA_05488,ECO_NA_16207,ECO_inpp5e_03089,ECO_fan1_15650,ECO_NA_01886,ECO_atad1a_06188,ECO_EXOSC9_12149,ECO_DUSP6_10295,ECO_NA_07232,ECO_NA_19700,ECO_f2_02011,ECO_NA_04921,ECO_NUDT1_02851,ECO_atp5d_09923,ECO_NA_02888,ECO_NA_00656,ECO_NA_15649,ECO_INPP5F_01138,ECO_C0SQJ3_ORYLA_00916,ECO_MYO18A_17637,ECO_NA_08519,ECO_NA_07989,ECO_gtpbp4_07942,ECO_NA_15073,ECO_usp22_04547,ECO_NA_10…
GO:0051184	cofactor transporter activity	3 of 1516 in the list	3 of 7635 in the genome	1	ECO_slc6a8_18427,ECO_SLC46A1_08379,ECO_NA_22186
GO:0003723	RNA binding	49 of 1516 in the list	179 of 7635 in the genome	1	ECO_eif3d_11357,ECO_FARSA_22543,ECO_MARS_20621,ECO_aars_04666,ECO_KARS_10956,ECO_TAF11_17388,ECO_TAF10_01511,ECO_TH1L_12783,ECO_CPSF1_06402,ECO_NA_04466,ECO_IGHMBP2_10488,ECO_HNRNPA2B1_12904,ECO_celf1_04034,ECO_eif4e1c_21836,ECO_NA_18368,ECO_LSM7_03666,ECO_LSM11_17307,ECO_NA_19319,ECO_NA_00105,ECO_ILF3_22544,ECO_NA_17403,ECO_NA_07326,ECO_EXOSC4_22351,ECO_NA_20739,ECO_EIF4EBP3_13525,ECO_EXOSC8_039…
GO:0016875	ligase activity, forming carbon-oxygen bonds	12 of 1516 in the list	30 of 7635 in the genome	1	ECO_SARS_22490,ECO_NA_03974,ECO_NA_02193,ECO_tars_10996,ECO_FARSA_22543,ECO_MARS_20621,ECO_aars_04666,ECO_VARS_00054,ECO_KARS_10956,ECO_QARS_13341,ECO_LARS_17196,ECO_pars2_11570
GO:0016876	ligase activity, forming aminoacyl-tRNA and related compounds	12 of 1516 in the list	30 of 7635 in the genome	1	ECO_SARS_22490,ECO_NA_03974,ECO_NA_02193,ECO_tars_10996,ECO_FARSA_22543,ECO_MARS_20621,ECO_aars_04666,ECO_VARS_00054,ECO_KARS_10956,ECO_QARS_13341,ECO_LARS_17196,ECO_pars2_11570
GO:0052689	carboxylic ester hydrolase activity	13 of 1516 in the list	34 of 7635 in the genome	1	ECO_lipf_05109,ECO_DAGLA_09465,ECO_PLA2G4A_11581,ECO_ICT1_15985,ECO_NA_00351,ECO_CHKB_06541,ECO_NA_15434,ECO_C20orf3_04782,ECO_PRDX6_21332,ECO_PPME1_01554,ECO_lpl_18604,ECO_PLA2G12A_03912,ECO_ptrh2_03450
GO:0016741	transferase activity, transferring one-carbon groups	32 of 1516 in the list	109 of 7635 in the genome	1	ECO_NA_08386,ECO_ehmt2_02426,ECO_DPH5_18387,ECO_AS3MT_22272,ECO_PDPR_20073,ECO_whsc1_04538,ECO_CARM1_05777,ECO_NA_08549,ECO_DNMT3A_03623,ECO_TRMT61A_04895,ECO_MTR_13488,ECO_TRDMT1_21139,ECO_CYP51A1_06319,ECO_NA_20613,ECO_NA_13827,ECO_dmgdh_02379,ECO_NA_04877,ECO_rbbp5_15447,ECO_prdm9_12139,ECO_METTL3_17159,ECO_NA_13631,ECO_suv420h2_09675,ECO_DMAP1_07546,ECO_TPMT_02411,ECO_NA_08209,ECO_METTL14_081…
GO:0019203	carbohydrate phosphatase activity	6 of 1516 in the list	11 of 7635 in the genome	1	ECO_fbp1b_07796,ECO_NA_07232,ECO_NA_03281,ECO_PFKL_05151,ECO_FBP2_03280,ECO_NA_12968
GO:0004175	endopeptidase activity	46 of 1516 in the list	170 of 7635 in the genome	1	ECO_NA_05488,ECO_NAPSA_09393,ECO_PSMA6_17250,ECO_NA_21651,ECO_THOP1_08814,ECO_Q8JIS9_ORYLA_03218,ECO_OSGEPL1_01840,ECO_CAPN10_13818,ECO_nsfa_11268,ECO_MMP23B_18445,ECO_Q6F6A1_ORYLA_03279,ECO_psmb1_00915,ECO_f2_02011,ECO_NA_19468,ECO_psmb10_15512,ECO_A4UWM7_ORYLA_02316,ECO_NA_21516,ECO_Q14TH5_ORYLA_05164,ECO_htra1a_00188,ECO_c6ast3_10311,ECO_capn8_05489,ECO_NA_06273,ECO_PDIA3_12821,ECO_PSMA5_18359…
GO:0016788	hydrolase activity, acting on ester bonds	91 of 1516 in the list	371 of 7635 in the genome	1	ECO_CHKB_06541,ECO_pold1_02024,ECO_inpp5e_03089,ECO_fan1_15650,ECO_NA_01886,ECO_NA_03004,ECO_NA_01198,ECO_HDHD3_15194,ECO_EXOSC9_12149,ECO_DUSP6_10295,ECO_NA_07232,ECO_NA_19700,ECO_NA_16219,ECO_NA_15434,ECO_PSPH_16572,ECO_PPP1CC_03005,ECO_NA_02888,ECO_NA_00656,ECO_MTMR7_13565,ECO_PDIA3_12821,ECO_USP47_10950,ECO_NANP_01148,ECO_bap1_15229,ECO_ptrh2_03450,ECO_acot11b_18678,ECO_fbp1b_07796,ECO_INPP5F…
GO:0016740	transferase activity	256 of 1516 in the list	1151 of 7635 in the genome	1	ECO_GTF2H1_15610,ECO_TKTL2_14823,ECO_NA_04524,ECO_NA_21072,ECO_DPH5_18387,ECO_SCYL2_07291,ECO_CHKB_06541,ECO_CARM1_05777,ECO_NA_02962,ECO_CHPT1_07128,ECO_ITK_13518,ECO_NA_20613,ECO_dmgdh_02379,ECO_DUSP6_10295,ECO_GCK_11027,ECO_ALG10B_11602,ECO_HADHB_15505,ECO_siat4_06399,ECO_ST3GAL5_03216,ECO_SIK2_16602,ECO_chst14_16833,ECO_WHSC1L1_19944,ECO_NA_18593,ECO_GALK2_15659,ECO_NA_05616,ECO_NA_00445,ECO_…
GO:0017069	snRNA binding	4 of 1516 in the list	6 of 7635 in the genome	1	ECO_smx5_08537,ECO_EIF5AL1_13287,ECO_snrpc_12986,ECO_LSM7_03666
GO:0070567	cytidylyltransferase activity	4 of 1516 in the list	6 of 7635 in the genome	1	ECO_CDS1_17706,ECO_NA_06239,ECO_NANS_22169,ECO_NA_20113
GO:0008135	translation factor activity, nucleic acid binding	19 of 1516 in the list	59 of 7635 in the genome	1	ECO_NA_17403,ECO_NA_20739,ECO_eif3d_11357,ECO_EIF4EBP3_13525,ECO_ICT1_15985,ECO_TSFM_05454,ECO_mtif2_05494,ECO_TAF11_17388,ECO_TAF10_01511,ECO_TH1L_12783,ECO_NA_08998,ECO_NA_04466,ECO_NA_09976,ECO_EIF5AL1_13287,ECO_eif4e1c_21836,ECO_EIF3I_22753,ECO_SUPT4H1_05656,ECO_MTRF1L_06174,ECO_C12orf65_17559
GO:0016408	C-acyltransferase activity	7 of 1516 in the list	15 of 7635 in the genome	1	ECO_HADHA_13255,ECO_NA_09305,ECO_acat1_06003,ECO_acaa2_19934,ECO_ACAT2_19522,ECO_HADHB_15505,ECO_GCAT_01338
GO:0032559	adenyl ribonucleotide binding	162 of 1516 in the list	705 of 7635 in the genome	1	ECO_SCYL2_07291,ECO_CHKB_06541,ECO_NA_02962,ECO_atad1a_06188,ECO_ITK_13518,ECO_GCK_11027,ECO_SIK2_16602,ECO_atp5d_09923,ECO_CCT8_10198,ECO_GALK2_15659,ECO_NUBP2_02115,ECO_tnikb_17333,ECO_NA_03315,ECO_MAPK9_13086,ECO_DAPK1_03278,ECO_NA_03000,ECO_UBA5_08770,ECO_C0SQJ3_ORYLA_00916,ECO_C3orf26_19107,ECO_MYO18A_17637,ECO_MAPKAPK5_00662,ECO_AACS_10983,ECO_CCT6A_15158,ECO_NA_21828,ECO_hspe1_06720,ECO_SK…
GO:0030554	adenyl nucleotide binding	162 of 1516 in the list	706 of 7635 in the genome	1	ECO_SCYL2_07291,ECO_CHKB_06541,ECO_NA_02962,ECO_atad1a_06188,ECO_ITK_13518,ECO_GCK_11027,ECO_SIK2_16602,ECO_atp5d_09923,ECO_CCT8_10198,ECO_GALK2_15659,ECO_NUBP2_02115,ECO_tnikb_17333,ECO_NA_03315,ECO_MAPK9_13086,ECO_DAPK1_03278,ECO_NA_03000,ECO_UBA5_08770,ECO_C0SQJ3_ORYLA_00916,ECO_C3orf26_19107,ECO_MYO18A_17637,ECO_MAPKAPK5_00662,ECO_AACS_10983,ECO_CCT6A_15158,ECO_NA_21828,ECO_hspe1_06720,ECO_SK…
GO:0050662	coenzyme binding	18 of 1516 in the list	56 of 7635 in the genome	1	ECO_qdpra_21062,ECO_FOXRED2_02526,ECO_ACADM_12302,ECO_NA_16088,ECO_ACADS_18552,ECO_agps_14695,ECO_ACAD9_19382,ECO_GCDH_08165,ECO_FOXRED2_07276,ECO_NA_02457,ECO_ACAD8_21989,ECO_SQLE_15529,ECO_IVD_10913,ECO_ACADVL_19182,ECO_CRYL1_02574,ECO_fmo5_00355,ECO_DECR1_10677,ECO_DUS2L_05543
GO:0004091	carboxylesterase activity	11 of 1516 in the list	30 of 7635 in the genome	1	ECO_lipf_05109,ECO_DAGLA_09465,ECO_ICT1_15985,ECO_NA_00351,ECO_CHKB_06541,ECO_NA_15434,ECO_C20orf3_04782,ECO_PRDX6_21332,ECO_lpl_18604,ECO_PLA2G12A_03912,ECO_ptrh2_03450
GO:0004527	exonuclease activity	7 of 1516 in the list	16 of 7635 in the genome	1	ECO_cpsf3_10900,ECO_EXOSC4_22351,ECO_fan1_15650,ECO_EXOSC8_03901,ECO_EXOSC9_12149,ECO_PNPT1_06160,ECO_pold1_02024
GO:0016746	transferase activity, transferring acyl groups	33 of 1516 in the list	120 of 7635 in the genome	1	ECO_NA_09305,ECO_fasn_01692,ECO_CPT2_08511,ECO_ESCO1_09256,ECO_NA_06542,ECO_tgm2b_11359,ECO_NA_11274,ECO_acat1_06003,ECO_GCAT_01338,ECO_NA_19315,ECO_HADHA_13255,ECO_dgat1a_06329,ECO_BAZ1A_14208,ECO_NA_19316,ECO_HADHB_15505,ECO_taz_07728,ECO_NA_00433,ECO_NA_00445,ECO_zdhhc17_15858,ECO_HMGCS1_17786,ECO_TADA2A_22037,ECO_SOAT1_03636,ECO_NAA20_04653,ECO_NA_07979,ECO_NA_20258,ECO_TADA3_11407,ECO_acaa2_…
GO:0008079	translation termination factor activity	3 of 1516 in the list	4 of 7635 in the genome	1	ECO_MTRF1L_06174,ECO_ICT1_15985,ECO_C12orf65_17559
GO:0072349	modified amino acid transmembrane transporter activity	3 of 1516 in the list	4 of 7635 in the genome	1	ECO_CABZ01009047.1_10676,ECO_slc6a8_18427,ECO_NA_22186
GO:0008234	cysteine-type peptidase activity	13 of 1516 in the list	38 of 7635 in the genome	1	ECO_NA_05488,ECO_senp3b_07885,ECO_YOD1_12967,ECO_NA_19468,ECO_USP10_10966,ECO_NA_21651,ECO_SENP1_14755,ECO_CAPN10_13818,ECO_capn8_05489,ECO_NA_06273,ECO_USP47_10950,ECO_SOLH_02109,ECO_bap1_15229
GO:0036094	small molecule binding	263 of 1516 in the list	1199 of 7635 in the genome	1	ECO_DOCK4_20938,ECO_qdpra_21062,ECO_NA_02962,ECO_atad1a_06188,ECO_ITK_13518,ECO_GTPBP6_08572,ECO_NA_11341,ECO_NDUFV2_00951,ECO_HADHB_15505,ECO_atp5d_09923,ECO_CCT8_10198,ECO_tnikb_17333,ECO_DAPK1_03278,ECO_C0SQJ3_ORYLA_00916,ECO_MYO18A_17637,ECO_mos_00414,ECO_NA_03495,ECO_gtpbp4_07942,ECO_NA_15073,ECO_NA_21828,ECO_hspe1_06720,ECO_DYNC1LI2_05710,ECO_acaca_17640,ECO_NA_04894,ECO_PDK3_23017,ECO_NA_0…
GO:0019829	cation-transporting ATPase activity	8 of 1516 in the list	20 of 7635 in the genome	1	ECO_NA_03315,ECO_ASNA1_08175,ECO_ATP2B2_03021,ECO_NA_03000,ECO_NA_00655,ECO_atp5d_09923,ECO_ATP5EP2_01486,ECO_NA_06249
GO:0016709	oxidoreductase activity, acting on paired donors, with incorporation or reduction of molecular oxygen, NADH or NADPH as one donor, and incorporation of one atom of oxygen	4 of 1516 in the list	7 of 7635 in the genome	1	ECO_CYP2R1_09473,ECO_NA_02457,ECO_sc4mol_14060,ECO_fmo5_00355
GO:0019842	vitamin binding	7 of 1516 in the list	17 of 7635 in the genome	1	ECO_fasn_01692,ECO_ogdh_18528,ECO_MTR_13488,ECO_acaca_17640,ECO_DHTKD1_15721,ECO_P4HA2_05217,ECO_NA_18160
GO:0005308	creatine transporter activity	2 of 1516 in the list	2 of 7635 in the genome	1	ECO_slc6a8_18427,ECO_NA_22186
GO:0008174	mRNA methyltransferase activity	2 of 1516 in the list	2 of 7635 in the genome	1	ECO_METTL14_08108,ECO_METTL3_17159
GO:0015925	galactosidase activity	2 of 1516 in the list	2 of 7635 in the genome	1	ECO_GLA_09058,ECO_NA_04921
GO:0016215	acyl-CoA desaturase activity	2 of 1516 in the list	2 of 7635 in the genome	1	ECO_NA_21797,ECO_NA_10498
GO:0016717	oxidoreductase activity, acting on paired donors, with oxidation of a pair of donors resulting in the reduction of molecular oxygen to two molecules of water	2 of 1516 in the list	2 of 7635 in the genome	1	ECO_NA_21797,ECO_NA_10498
GO:0016863	intramolecular oxidoreductase activity, transposing C=C bonds	2 of 1516 in the list	2 of 7635 in the genome	1	ECO_EBP_14784,ECO_SREBF2_22513
GO:0035671	enone reductase activity	2 of 1516 in the list	2 of 7635 in the genome	1	ECO_NA_12540,ECO_NA_09492
GO:0047635	alanine-oxo-acid transaminase activity	2 of 1516 in the list	2 of 7635 in the genome	1	ECO_gpt2_04032,ECO_NA_04517
GO:0070568	guanylyltransferase activity	2 of 1516 in the list	2 of 7635 in the genome	1	ECO_THG1L_17306,ECO_GMPPB_15432
GO:0000166	nucleotide binding	256 of 1516 in the list	1176 of 7635 in the genome	1	ECO_DOCK4_20938,ECO_qdpra_21062,ECO_NA_02962,ECO_atad1a_06188,ECO_ITK_13518,ECO_GTPBP6_08572,ECO_NDUFV2_00951,ECO_HADHB_15505,ECO_atp5d_09923,ECO_CCT8_10198,ECO_tnikb_17333,ECO_DAPK1_03278,ECO_C0SQJ3_ORYLA_00916,ECO_MYO18A_17637,ECO_mos_00414,ECO_NA_03495,ECO_gtpbp4_07942,ECO_NA_15073,ECO_NA_21828,ECO_hspe1_06720,ECO_DYNC1LI2_05710,ECO_acaca_17640,ECO_NA_04894,ECO_PDK3_23017,ECO_NA_00531,ECO_NA_0…
GO:0016747	transferase activity, transferring acyl groups other than amino-acyl groups	29 of 1516 in the list	107 of 7635 in the genome	1	ECO_zdhhc17_15858,ECO_NA_09305,ECO_fasn_01692,ECO_TADA2A_22037,ECO_CPT2_08511,ECO_ESCO1_09256,ECO_NA_06542,ECO_tgm2b_11359,ECO_SOAT1_03636,ECO_NA_11274,ECO_NAA20_04653,ECO_NA_20258,ECO_acat1_06003,ECO_GCAT_01338,ECO_TADA3_11407,ECO_HADHA_13255,ECO_dgat1a_06329,ECO_acaa2_19934,ECO_BAZ1A_14208,ECO_HADHB_15505,ECO_NA_11025,ECO_taz_07728,ECO_TAF5_22277,ECO_CRAT_01331,ECO_NA_00433,ECO_ACAT2_19522,ECO_…
GO:0031406	carboxylic acid binding	15 of 1516 in the list	49 of 7635 in the genome	1	ECO_HADHA_13255,ECO_PIN1_19985,ECO_TAT_12584,ECO_acbd4_19416,ECO_ECI2_21959,ECO_aars_04666,ECO_NA_04837,ECO_HADHB_15505,ECO_KARS_10956,ECO_ACADS_18552,ECO_ACADVL_19182,ECO_gclc_09189,ECO_YWHAQ_10904,ECO_MTR_13488,ECO_NA_21828
GO:0004497	monooxygenase activity	14 of 1516 in the list	45 of 7635 in the genome	1	ECO_NA_16037,ECO_NA_02457,ECO_SQLE_15529,ECO_cyp1a_20237,ECO_A5JL98_ORYLA_03916,ECO_NA_18657,ECO_cyp3a65_14837,ECO_AGMO_21624,ECO_CYP2R1_09473,ECO_sc4mol_14060,ECO_CYP24A1_20558,ECO_fmo5_00355,ECO_CYP1B1_01149,ECO_ch25h_04355
GO:0004197	cysteine-type endopeptidase activity	7 of 1516 in the list	18 of 7635 in the genome	1	ECO_CAPN10_13818,ECO_NA_05488,ECO_NA_06273,ECO_capn8_05489,ECO_NA_19468,ECO_NA_21651,ECO_SOLH_02109
GO:0016877	ligase activity, forming carbon-sulfur bonds	7 of 1516 in the list	18 of 7635 in the genome	1	ECO_NA_09305,ECO_acss2_05090,ECO_ACSF3_05718,ECO_NA_03067,ECO_NA_22691,ECO_acsbg2_11589,ECO_AACS_10983
GO:0008173	RNA methyltransferase activity	4 of 1516 in the list	8 of 7635 in the genome	1	ECO_METTL14_08108,ECO_TRMT61A_04895,ECO_METTL3_17159,ECO_NA_00105
GO:0032451	demethylase activity	4 of 1516 in the list	8 of 7635 in the genome	1	ECO_PHF8_20417,ECO_JMJD6_21506,ECO_JARID2_10082,ECO_KDM4C_09334
GO:0003995	acyl-CoA dehydrogenase activity	3 of 1516 in the list	5 of 7635 in the genome	1	ECO_IVD_10913,ECO_ACADS_18552,ECO_ACADVL_19182
GO:0004448	isocitrate dehydrogenase activity	3 of 1516 in the list	5 of 7635 in the genome	1	ECO_NA_04792,ECO_IDH3B_01431,ECO_idh3a_10438
GO:0004576	oligosaccharyl transferase activity	3 of 1516 in the list	5 of 7635 in the genome	1	ECO_RPN1_11424,ECO_DAD1_07981,ECO_RPN2_12391
GO:0008641	small protein activating enzyme activity	3 of 1516 in the list	5 of 7635 in the genome	1	ECO_uba3_02515,ECO_UBA5_08770,ECO_uba3_17410
GO:0016453	C-acetyltransferase activity	3 of 1516 in the list	5 of 7635 in the genome	1	ECO_acat1_06003,ECO_ACAT2_19522,ECO_GCAT_01338
GO:0016840	carbon-nitrogen lyase activity	3 of 1516 in the list	5 of 7635 in the genome	1	ECO_HAL_15716,ECO_adsl_09397,ECO_C20orf3_04782
GO:0008374	O-acyltransferase activity	8 of 1516 in the list	23 of 7635 in the genome	1	ECO_dgat1a_06329,ECO_CPT2_08511,ECO_NA_06542,ECO_SOAT1_03636,ECO_NA_11274,ECO_NA_11025,ECO_taz_07728,ECO_CRAT_01331
GO:0016765	transferase activity, transferring alkyl or aryl (other than methyl) groups	8 of 1516 in the list	23 of 7635 in the genome	1	ECO_GSTA5_09195,ECO_hmbsb_01885,ECO_NANS_22169,ECO_NA_21904,ECO_GSTA5_09193,ECO_UBIAD1_18444,ECO_FDFT1_16209,ECO_NA_21828
GO:0000988	protein binding transcription factor activity	38 of 1516 in the list	152 of 7635 in the genome	1	ECO_NCOR1_05680,ECO_NA_15753,ECO_NA_16141,ECO_NA_10210,ECO_NA_04508,ECO_smarca4_09434,ECO_CARM1_05777,ECO_ATF7IP2_03861,ECO_C18H19orf2_06703,ECO_nr2f1a_13982,ECO_NA_14579,ECO_UBP1_10006,ECO_NA_03585,ECO_ING4_00103,ECO_AIP_20179,ECO_NACA2_17367,ECO_YWHAQ_10904,ECO_SIRT1_01145,ECO_NA_05093,ECO_NA_22309,ECO_NA_22921,ECO_elf3_04001,ECO_NA_00572,ECO_ppargc1b_07153,ECO_skila_00976,ECO_mxd1_22177,ECO_CR…
GO:0000989	transcription factor binding transcription factor activity	38 of 1516 in the list	152 of 7635 in the genome	1	ECO_NCOR1_05680,ECO_NA_15753,ECO_NA_16141,ECO_NA_10210,ECO_NA_04508,ECO_smarca4_09434,ECO_CARM1_05777,ECO_ATF7IP2_03861,ECO_C18H19orf2_06703,ECO_nr2f1a_13982,ECO_NA_14579,ECO_UBP1_10006,ECO_NA_03585,ECO_ING4_00103,ECO_AIP_20179,ECO_NACA2_17367,ECO_YWHAQ_10904,ECO_SIRT1_01145,ECO_NA_05093,ECO_NA_22309,ECO_NA_22921,ECO_elf3_04001,ECO_NA_00572,ECO_ppargc1b_07153,ECO_skila_00976,ECO_mxd1_22177,ECO_CR…
GO:0043566	structure-specific DNA binding	20 of 1516 in the list	73 of 7635 in the genome	1	ECO_NA_16227,ECO_PMS2_02221,ECO_NPAS2_01539,ECO_CR388163.2_01616,ECO_ERCC4_02264,ECO_NA_04127,ECO_smad2_18522,ECO_IGHMBP2_10488,ECO_TDG_19868,ECO_MCM7_04814,ECO_Q76B16_ORYLA_04134,ECO_NTHL1_22213,ECO_HNRNPA2B1_12904,ECO_ATF2_22111,ECO_PNKP_20778,ECO_FOXA2_ORYLA_04644,ECO_foxc1a_22343,ECO_rbms1a_21421,ECO_E7FKF1_ORYLA_16225,ECO_FOXA2_ORYLA_14744
GO:0003712	transcription cofactor activity	36 of 1516 in the list	144 of 7635 in the genome	1	ECO_NCOR1_05680,ECO_NA_15753,ECO_NA_16141,ECO_NA_10210,ECO_NA_04508,ECO_smarca4_09434,ECO_CARM1_05777,ECO_ATF7IP2_03861,ECO_C18H19orf2_06703,ECO_nr2f1a_13982,ECO_NA_14579,ECO_UBP1_10006,ECO_NA_03585,ECO_ING4_00103,ECO_NACA2_17367,ECO_YWHAQ_10904,ECO_SIRT1_01145,ECO_NA_05093,ECO_NA_22309,ECO_NA_22921,ECO_elf3_04001,ECO_NA_00572,ECO_ppargc1b_07153,ECO_skila_00976,ECO_mxd1_22177,ECO_CRTC1_11899,ECO_…
GO:0004518	nuclease activity	15 of 1516 in the list	52 of 7635 in the genome	1	ECO_EXOSC4_22351,ECO_PNKP_20778,ECO_EXOSC8_03901,ECO_pold1_02024,ECO_ERCC4_02264,ECO_DICER1_09246,ECO_cpsf3_10900,ECO_fan1_15650,ECO_APEX1_15868,ECO_DNASE1L2_11297,ECO_ELAC1_12630,ECO_EXOSC9_12149,ECO_PNPT1_06160,ECO_NA_12822,ECO_NTHL1_22213
GO:0016798	hydrolase activity, acting on glycosyl bonds	18 of 1516 in the list	65 of 7635 in the genome	1	ECO_NA_17419,ECO_NA_06266,ECO_GLB1L_05167,ECO_GLA_09058,ECO_GANAB_13650,ECO_MOGS_03995,ECO_KL_20657,ECO_naglu_20225,ECO_hexa_10459,ECO_GBE1_11152,ECO_TDG_19868,ECO_NTHL1_22213,ECO_MAN2A2_06617,ECO_NA_04921,ECO_NA_22250,ECO_NA_16684,ECO_ACER3_01903,ECO_EDEM1_16665
GO:0008172	S-methyltransferase activity	4 of 1516 in the list	9 of 7635 in the genome	1	ECO_NA_08209,ECO_MTR_13488,ECO_NA_08549,ECO_TPMT_02411
GO:0015645	fatty acid ligase activity	4 of 1516 in the list	9 of 7635 in the genome	1	ECO_NA_09305,ECO_NA_03067,ECO_NA_22691,ECO_acsbg2_11589
GO:0004386	helicase activity	10 of 1516 in the list	32 of 7635 in the genome	1	ECO_RUVBL2_03443,ECO_blm_10402,ECO_CHD1L_18915,ECO_BRIP1_15975,ECO_ercc6_09229,ECO_DHX8_07222,ECO_dhx15_04919,ECO_IGHMBP2_10488,ECO_NA_17868,ECO_MCM7_04814
GO:0016229	steroid dehydrogenase activity	5 of 1516 in the list	13 of 7635 in the genome	1	ECO_NA_08744,ECO_HSD17B4_00667,ECO_NA_12540,ECO_NA_09492,ECO_hsd17b3_10321
GO:0016624	oxidoreductase activity, acting on the aldehyde or oxo group of donors, disulfide as acceptor	3 of 1516 in the list	6 of 7635 in the genome	1	ECO_ogdh_18528,ECO_BCKDHB_17185,ECO_DHTKD1_15721
GO:0016712	oxidoreductase activity, acting on paired donors, with incorporation or reduction of molecular oxygen, reduced flavin or flavoprotein as one donor, and incorporation of one atom of oxygen	3 of 1516 in the list	6 of 7635 in the genome	1	ECO_cyp3a65_14837,ECO_NA_16037,ECO_cyp1a_20237
GO:0032452	histone demethylase activity	3 of 1516 in the list	6 of 7635 in the genome	1	ECO_PHF8_20417,ECO_JMJD6_21506,ECO_KDM4C_09334
GO:0035004	phosphatidylinositol 3-kinase activity	3 of 1516 in the list	6 of 7635 in the genome	1	ECO_PIK3C2B_20055,ECO_NA_19828,ECO_PIK3CB_21534
GO:0016706	oxidoreductase activity, acting on paired donors, with incorporation or reduction of molecular oxygen, 2-oxoglutarate as one donor, and incorporation of one atom each of oxygen into both donors	6 of 1516 in the list	17 of 7635 in the genome	1	ECO_PHF8_20417,ECO_NA_19319,ECO_BBOX1_11381,ECO_P4HA2_05217,ECO_JMJD6_21506,ECO_NA_18160
GO:0019783	small conjugating protein-specific protease activity	6 of 1516 in the list	17 of 7635 in the genome	1	ECO_senp3b_07885,ECO_USP47_10950,ECO_YOD1_12967,ECO_USP10_10966,ECO_SENP1_14755,ECO_bap1_15229
GO:0003747	translation release factor activity	2 of 1516 in the list	3 of 7635 in the genome	1	ECO_MTRF1L_06174,ECO_ICT1_15985
GO:0003886	DNA (cytosine-5-)-methyltransferase activity	2 of 1516 in the list	3 of 7635 in the genome	1	ECO_DNMT3A_03623,ECO_NA_05093
GO:0008026	ATP-dependent helicase activity	2 of 1516 in the list	3 of 7635 in the genome	1	ECO_blm_10402,ECO_IGHMBP2_10488
GO:0009008	DNA-methyltransferase activity	2 of 1516 in the list	3 of 7635 in the genome	1	ECO_DNMT3A_03623,ECO_NA_05093
GO:0016653	oxidoreductase activity, acting on NADH or NADPH, heme protein as acceptor	2 of 1516 in the list	3 of 7635 in the genome	1	ECO_cyb5r2_15277,ECO_nqo1_06790
GO:0016857	racemase and epimerase activity, acting on carbohydrates and derivatives	2 of 1516 in the list	3 of 7635 in the genome	1	ECO_RENBP_07095,ECO_GALE_14736
GO:0033765	steroid dehydrogenase activity, acting on the CH-CH group of donors	2 of 1516 in the list	3 of 7635 in the genome	1	ECO_NA_12540,ECO_NA_09492
GO:0070035	purine NTP-dependent helicase activity	2 of 1516 in the list	3 of 7635 in the genome	1	ECO_blm_10402,ECO_IGHMBP2_10488
GO:0008276	protein methyltransferase activity	9 of 1516 in the list	29 of 7635 in the genome	1	ECO_ehmt2_02426,ECO_NA_04877,ECO_rbbp5_15447,ECO_prdm9_12139,ECO_suv420h2_09675,ECO_CARM1_05777,ECO_B1A4A0_ORYLA_07971,ECO_dot1l_10360,ECO_WHSC1L1_19944
GO:0016301	kinase activity	107 of 1516 in the list	484 of 7635 in the genome	1	ECO_PIK3C2B_20055,ECO_GTF2H1_15610,ECO_NA_04524,ECO_CHKB_06541,ECO_tbck_03975,ECO_NA_02962,ECO_NA_06558,ECO_PIM2_18425,ECO_ITK_13518,ECO_PLK3_15351,ECO_NA_03585,ECO_MAPK6_22686,ECO_NA_19676,ECO_GCK_11027,ECO_rbm4.3_10626,ECO_PXK_15437,ECO_NA_14745,ECO_NA_21958,ECO_PMVK_10678,ECO_UCK2_08730,ECO_SIK2_16602,ECO_NA_20140,ECO_polr2gl_04195,ECO_NA_05616,ECO_tnikb_17333,ECO_TRIB1_10031,ECO_MAPK9_13086,E…
GO:0005125	cytokine activity	4 of 1516 in the list	10 of 7635 in the genome	1	ECO_cxcl12a_09228,ECO_IL8_10134,ECO_serpine1_00438,ECO_NA_17703
GO:0016755	transferase activity, transferring amino-acyl groups	4 of 1516 in the list	10 of 7635 in the genome	1	ECO_NA_07979,ECO_NA_19316,ECO_NA_00445,ECO_tgm2b_11359
GO:0016763	transferase activity, transferring pentosyl groups	7 of 1516 in the list	22 of 7635 in the genome	1	ECO_TYMP_18068,ECO_ppat_16837,ECO_NA_12333,ECO_mtap_03987,ECO_pnp5a_10111,ECO_NA_12930,ECO_UPP1_16938
GO:0016903	oxidoreductase activity, acting on the aldehyde or oxo group of donors	11 of 1516 in the list	39 of 7635 in the genome	1	ECO_aldh18a1_06458,ECO_adh8_09003,ECO_DHTKD1_15721,ECO_ALDH3B2_06957,ECO_DHRS4_05979,ECO_adh8_09002,ECO_adh8_09004,ECO_ogdh_18528,ECO_NA_06243,ECO_BCKDHB_17185,ECO_ALDH7A1_01761
GO:0005072	transforming growth factor beta receptor, cytoplasmic mediator activity	3 of 1516 in the list	7 of 7635 in the genome	1	ECO_SMAD9_03899,ECO_smad2_18522,ECO_NA_12650
GO:0015929	hexosaminidase activity	3 of 1516 in the list	7 of 7635 in the genome	1	ECO_NA_16684,ECO_hexa_10459,ECO_NA_22250
GO:0016887	ATPase activity	29 of 1516 in the list	121 of 7635 in the genome	1	ECO_NA_03315,ECO_ASNA1_08175,ECO_ATP2B2_03021,ECO_GTF2H1_15610,ECO_CABZ01009047.1_10676,ECO_ASCC3_20367,ECO_NA_03000,ECO_C3orf26_19107,ECO_MYO18A_17637,ECO_blm_10402,ECO_smarca4_09434,ECO_MYO3A_15061,ECO_ATP5EP2_01486,ECO_nsfa_11268,ECO_DDX19A_03580,ECO_YTHDC2_02686,ECO_DHX8_07222,ECO_NA_06249,ECO_NA_17868,ECO_dhx15_04919,ECO_IGHMBP2_10488,ECO_NA_10204,ECO_CHD1L_18915,ECO_NA_19714,ECO_CFTR_10309,…
GO:0016278	lysine N-methyltransferase activity	7 of 1516 in the list	23 of 7635 in the genome	1	ECO_ehmt2_02426,ECO_NA_04877,ECO_rbbp5_15447,ECO_prdm9_12139,ECO_WHSC1L1_19944,ECO_dot1l_10360,ECO_suv420h2_09675
GO:0016279	protein-lysine N-methyltransferase activity	7 of 1516 in the list	23 of 7635 in the genome	1	ECO_ehmt2_02426,ECO_NA_04877,ECO_rbbp5_15447,ECO_prdm9_12139,ECO_WHSC1L1_19944,ECO_dot1l_10360,ECO_suv420h2_09675
GO:0019200	carbohydrate kinase activity	4 of 1516 in the list	11 of 7635 in the genome	1	ECO_NAGK_22599,ECO_GCK_11027,ECO_PFKL_05151,ECO_NA_12968
GO:0000981	sequence-specific DNA binding RNA polymerase II transcription factor activity	15 of 1516 in the list	58 of 7635 in the genome	1	ECO_rela_10601,ECO_B2CCA1_ORYLA_20969,ECO_A5JL88_ORYLA_14759,ECO_raraa_05332,ECO_NR2C1_15711,ECO_FOXA2_ORYLA_04644,ECO_NA_12793,ECO_GATA6_04379,ECO_thrab_11270,ECO_pparab_09488,ECO_foxc1a_22343,ECO_nr2f1a_13982,ECO_ppara2_12534,ECO_B2CCA0_ORYLA_22995,ECO_FOXA2_ORYLA_14744
GO:0004553	hydrolase activity, hydrolyzing O-glycosyl compounds	12 of 1516 in the list	45 of 7635 in the genome	1	ECO_MAN2A2_06617,ECO_NA_04921,ECO_NA_22250,ECO_NA_06266,ECO_GLB1L_05167,ECO_GLA_09058,ECO_GANAB_13650,ECO_MOGS_03995,ECO_NA_16684,ECO_ACER3_01903,ECO_hexa_10459,ECO_EDEM1_16665
GO:0043565	sequence-specific DNA binding	20 of 1516 in the list	81 of 7635 in the genome	1	ECO_rela_10601,ECO_h2afy2_17583,ECO_NA_10210,ECO_RNF10_02979,ECO_WNT11_03471,ECO_NA_00572,ECO_CARM1_05777,ECO_DNMT3A_03623,ECO_CREB3L2_17907,ECO_TBP_00917,ECO_smad2_18522,ECO_rbbp5_15447,ECO_GATA4_16210,ECO_FOXA2_ORYLA_04644,ECO_TAF5_22277,ECO_foxc1a_22343,ECO_NA_05093,ECO_ILF3_22544,ECO_NA_12650,ECO_FOXA2_ORYLA_14744
GO:0030414	peptidase inhibitor activity	9 of 1516 in the list	32 of 7635 in the genome	1	ECO_NA_04542,ECO_NA_00824,ECO_NA_15130,ECO_timp2a_20123,ECO_rps6ka3a_17322,ECO_BIRC8_13529,ECO_NA_15129,ECO_serpine1_00438,ECO_NA_15131
GO:0042623	ATPase activity, coupled	28 of 1516 in the list	118 of 7635 in the genome	1	ECO_NA_03315,ECO_ASNA1_08175,ECO_ATP2B2_03021,ECO_GTF2H1_15610,ECO_CABZ01009047.1_10676,ECO_ASCC3_20367,ECO_NA_03000,ECO_C3orf26_19107,ECO_MYO18A_17637,ECO_blm_10402,ECO_smarca4_09434,ECO_MYO3A_15061,ECO_ATP5EP2_01486,ECO_nsfa_11268,ECO_DDX19A_03580,ECO_YTHDC2_02686,ECO_DHX8_07222,ECO_NA_06249,ECO_NA_17868,ECO_dhx15_04919,ECO_IGHMBP2_10488,ECO_CHD1L_18915,ECO_NA_19714,ECO_CFTR_10309,ECO_NA_00655,…
GO:0004645	phosphorylase activity	2 of 1516 in the list	4 of 7635 in the genome	1	ECO_pygma_14443,ECO_PYGL_13200
GO:0015926	glucosidase activity	2 of 1516 in the list	4 of 7635 in the genome	1	ECO_MOGS_03995,ECO_NA_04921
GO:0016538	cyclin-dependent protein kinase regulator activity	2 of 1516 in the list	4 of 7635 in the genome	1	ECO_cdkn1bl_12532,ECO_cdkn1b_09486
GO:0016744	transferase activity, transferring aldehyde or ketonic groups	2 of 1516 in the list	4 of 7635 in the genome	1	ECO_TKTL2_14823,ECO_NA_01470
GO:0016893	endonuclease activity, active with either ribo- or deoxyribonucleic acids and producing 5'-phosphomonoesters	2 of 1516 in the list	4 of 7635 in the genome	1	ECO_fan1_15650,ECO_ELAC1_12630
GO:0090079	translation regulator activity, nucleic acid binding	2 of 1516 in the list	4 of 7635 in the genome	1	ECO_NA_07326,ECO_PAIP1_11022
GO:0032553	ribonucleotide binding	200 of 1516 in the list	954 of 7635 in the genome	1	ECO_DOCK4_20938,ECO_SCYL2_07291,ECO_CHKB_06541,ECO_NA_02962,ECO_rhot1b_18279,ECO_atad1a_06188,ECO_ITK_13518,ECO_GCK_11027,ECO_NA_21516,ECO_SIK2_16602,ECO_atp5d_09923,ECO_CCT8_10198,ECO_GALK2_15659,ECO_NUBP2_02115,ECO_tnikb_17333,ECO_NA_03315,ECO_MAPK9_13086,ECO_DAPK1_03278,ECO_NA_03000,ECO_UBA5_08770,ECO_C0SQJ3_ORYLA_00916,ECO_C3orf26_19107,ECO_MYO18A_17637,ECO_MAPKAPK5_00662,ECO_AACS_10983,ECO_N…
GO:0032555	purine ribonucleotide binding	200 of 1516 in the list	954 of 7635 in the genome	1	ECO_DOCK4_20938,ECO_SCYL2_07291,ECO_CHKB_06541,ECO_NA_02962,ECO_rhot1b_18279,ECO_atad1a_06188,ECO_ITK_13518,ECO_GCK_11027,ECO_NA_21516,ECO_SIK2_16602,ECO_atp5d_09923,ECO_CCT8_10198,ECO_GALK2_15659,ECO_NUBP2_02115,ECO_tnikb_17333,ECO_NA_03315,ECO_MAPK9_13086,ECO_DAPK1_03278,ECO_NA_03000,ECO_UBA5_08770,ECO_C0SQJ3_ORYLA_00916,ECO_C3orf26_19107,ECO_MYO18A_17637,ECO_MAPKAPK5_00662,ECO_AACS_10983,ECO_N…
GO:0042054	histone methyltransferase activity	6 of 1516 in the list	20 of 7635 in the genome	1	ECO_ehmt2_02426,ECO_NA_04877,ECO_rbbp5_15447,ECO_prdm9_12139,ECO_suv420h2_09675,ECO_CARM1_05777
GO:0005057	receptor signaling protein activity	9 of 1516 in the list	33 of 7635 in the genome	1	ECO_MAPK9_13086,ECO_PLK3_15351,ECO_MAPK6_22686,ECO_SMAD9_03899,ECO_NA_03178,ECO_smad2_18522,ECO_cdkn1b_09486,ECO_NA_12650,ECO_MAP3K8_17423
GO:0008170	N-methyltransferase activity	9 of 1516 in the list	33 of 7635 in the genome	1	ECO_ehmt2_02426,ECO_NA_04877,ECO_rbbp5_15447,ECO_prdm9_12139,ECO_suv420h2_09675,ECO_CARM1_05777,ECO_B1A4A0_ORYLA_07971,ECO_dot1l_10360,ECO_WHSC1L1_19944
GO:0017076	purine nucleotide binding	200 of 1516 in the list	955 of 7635 in the genome	1	ECO_DOCK4_20938,ECO_SCYL2_07291,ECO_CHKB_06541,ECO_NA_02962,ECO_rhot1b_18279,ECO_atad1a_06188,ECO_ITK_13518,ECO_GCK_11027,ECO_NA_21516,ECO_SIK2_16602,ECO_atp5d_09923,ECO_CCT8_10198,ECO_GALK2_15659,ECO_NUBP2_02115,ECO_tnikb_17333,ECO_NA_03315,ECO_MAPK9_13086,ECO_DAPK1_03278,ECO_NA_03000,ECO_UBA5_08770,ECO_C0SQJ3_ORYLA_00916,ECO_C3orf26_19107,ECO_MYO18A_17637,ECO_MAPKAPK5_00662,ECO_AACS_10983,ECO_N…
GO:0046914	transition metal ion binding	127 of 1516 in the list	597 of 7635 in the genome	1	ECO_NA_21797,ECO_OSR2_15547,ECO_ZNF341_22998,ECO_NA_18160,ECO_MKRN2_16654,ECO_PDF_12586,ECO_MMP23B_18445,ECO_nploc4_09534,ECO_NA_11341,ECO_LTA4H_06968,ECO_CYP4B1_02288,ECO_cyp1a_20237,ECO_CDO1_08201,ECO_NA_10148,ECO_ING4_00103,ECO_MB_09362,ECO_CYP2C9_11085,ECO_rnf139_00731,ECO_c6ast3_10311,ECO_NA_14794,ECO_TRIM36_12643,ECO_CYP24A1_20558,ECO_GATA6_04379,ECO_ch25h_04355,ECO_NA_15649,ECO_KDM4B_11883…
GO:0016757	transferase activity, transferring glycosyl groups	35 of 1516 in the list	153 of 7635 in the genome	1	ECO_PIGP_00423,ECO_NA_04509,ECO_UPP1_16938,ECO_PARP11_04168,ECO_mtap_03987,ECO_rfng_16794,ECO_NA_21279,ECO_MGAT5_16456,ECO_siat4_06399,ECO_UGT2A1_03081,ECO_itm1_03475,ECO_ST3GAL5_03216,ECO_mgat4b_07168,ECO_pygma_14443,ECO_pnp5a_10111,ECO_DAD1_07981,ECO_Q5K023_ORYLA_18492,ECO_ALG12_11614,ECO_NA_08785,ECO_NA_12333,ECO_pofut2_05126,ECO_NA_13768,ECO_GBE1_11152,ECO_RPN2_12391,ECO_NA_04172,ECO_ALG3_138…
GO:0004520	endodeoxyribonuclease activity	3 of 1516 in the list	8 of 7635 in the genome	1	ECO_ERCC4_02264,ECO_fan1_15650,ECO_DNASE1L2_11297
GO:0008565	protein transporter activity	3 of 1516 in the list	8 of 7635 in the genome	1	ECO_NA_07548,ECO_IPO7_10935,ECO_tomm70a_08576
GO:0015145	monosaccharide transmembrane transporter activity	3 of 1516 in the list	8 of 7635 in the genome	1	ECO_NA_12982,ECO_SLC2A9_01429,ECO_NA_19271
GO:0015149	hexose transmembrane transporter activity	3 of 1516 in the list	8 of 7635 in the genome	1	ECO_NA_12982,ECO_SLC2A9_01429,ECO_NA_19271
GO:0043168	anion binding	3 of 1516 in the list	8 of 7635 in the genome	1	ECO_rela_10601,ECO_chst14_16833,ECO_MTHFD2_17556
GO:0016638	oxidoreductase activity, acting on the CH-NH2 group of donors	4 of 1516 in the list	12 of 7635 in the genome	1	ECO_NA_13228,ECO_NA_09457,ECO_GLDC_03055,ECO_PNPO_04827
GO:0043021	ribonucleoprotein complex binding	4 of 1516 in the list	12 of 7635 in the genome	1	ECO_mtif2_05494,ECO_EIF5AL1_13287,ECO_NA_00824,ECO_IGHMBP2_10488
GO:0035258	steroid hormone receptor binding	8 of 1516 in the list	29 of 7635 in the genome	1	ECO_NA_19714,ECO_PRPF6_18253,ECO_smarca4_09434,ECO_calrl2_03632,ECO_ppargc1b_07153,ECO_NA_02198,ECO_NA_14579,ECO_KDM4C_09334
GO:0019902	phosphatase binding	7 of 1516 in the list	25 of 7635 in the genome	1	ECO_BCL2_10572,ECO_NA_13138,ECO_cdkn1bl_12532,ECO_NA_22921,ECO_PPME1_01554,ECO_cdkn1b_09486,ECO_NA_09034
GO:0051213	dioxygenase activity	9 of 1516 in the list	34 of 7635 in the genome	1	ECO_PHF8_20417,ECO_HPD_01308,ECO_CDO1_08201,ECO_JMJD6_21506,ECO_NA_18160,ECO_NA_14020,ECO_NA_19319,ECO_P4HA2_05217,ECO_BBOX1_11381
GO:0004519	endonuclease activity	6 of 1516 in the list	21 of 7635 in the genome	1	ECO_ERCC4_02264,ECO_cpsf3_10900,ECO_DICER1_09246,ECO_fan1_15650,ECO_DNASE1L2_11297,ECO_ELAC1_12630
GO:0016701	oxidoreductase activity, acting on single donors with incorporation of molecular oxygen	8 of 1516 in the list	30 of 7635 in the genome	1	ECO_HPD_01308,ECO_CDO1_08201,ECO_JMJD6_21506,ECO_NA_18160,ECO_ALKBH5_05358,ECO_NA_14020,ECO_NA_19319,ECO_P4HA2_05217
GO:0004879	ligand-activated sequence-specific DNA binding RNA polymerase II transcription factor activity	10 of 1516 in the list	39 of 7635 in the genome	1	ECO_B2CCA1_ORYLA_20969,ECO_A5JL88_ORYLA_14759,ECO_raraa_05332,ECO_NR2C1_15711,ECO_NA_12793,ECO_pparab_09488,ECO_nr2f1a_13982,ECO_thrab_11270,ECO_ppara2_12534,ECO_B2CCA0_ORYLA_22995
GO:0016773	phosphotransferase activity, alcohol group as acceptor	81 of 1516 in the list	378 of 7635 in the genome	1	ECO_PIK3C2B_20055,ECO_GTF2H1_15610,ECO_NA_04524,ECO_NA_02962,ECO_NA_06558,ECO_PIM2_18425,ECO_ITK_13518,ECO_PLK3_15351,ECO_NA_03585,ECO_MAPK6_22686,ECO_NA_19676,ECO_GCK_11027,ECO_NA_14745,ECO_NA_21958,ECO_SIK2_16602,ECO_NA_20140,ECO_GALK2_15659,ECO_NA_05616,ECO_tnikb_17333,ECO_MAPK9_13086,ECO_NA_15514,ECO_DAPK1_03278,ECO_met_10303,ECO_mos_00414,ECO_MAPKAPK5_00662,ECO_MYO3A_15061,ECO_NA_09028,ECO_D…
GO:0016860	intramolecular oxidoreductase activity	5 of 1516 in the list	17 of 7635 in the genome	1	ECO_PDIA3_12821,ECO_Q76BF5_ORYLA_00080,ECO_gnpda2_11914,ECO_EBP_14784,ECO_SREBF2_22513
GO:0018024	histone-lysine N-methyltransferase activity	5 of 1516 in the list	17 of 7635 in the genome	1	ECO_ehmt2_02426,ECO_NA_04877,ECO_rbbp5_15447,ECO_prdm9_12139,ECO_suv420h2_09675
GO:0019838	growth factor binding	7 of 1516 in the list	26 of 7635 in the genome	1	ECO_COL5A1_09040,ECO_htra1a_00188,ECO_KL_20657,ECO_FGFR2_01098,ECO_NA_10593,ECO_igfbp5b_07102,ECO_CSF3R_22900
GO:0016866	intramolecular transferase activity	4 of 1516 in the list	13 of 7635 in the genome	1	ECO_LSS_01848,ECO_RPUSD1_03885,ECO_pgam1a_22204,ECO_TRUB2_15193
GO:0004536	deoxyribonuclease activity	3 of 1516 in the list	9 of 7635 in the genome	1	ECO_ERCC4_02264,ECO_fan1_15650,ECO_DNASE1L2_11297
GO:0045182	translation regulator activity	3 of 1516 in the list	9 of 7635 in the genome	1	ECO_NA_07326,ECO_celf1_04034,ECO_PAIP1_11022
GO:0001595	angiotensin receptor activity	2 of 1516 in the list	5 of 7635 in the genome	1	ECO_NA_01309,ECO_AGTR1_08783
GO:0016273	arginine N-methyltransferase activity	2 of 1516 in the list	5 of 7635 in the genome	1	ECO_B1A4A0_ORYLA_07971,ECO_CARM1_05777
GO:0016274	protein-arginine N-methyltransferase activity	2 of 1516 in the list	5 of 7635 in the genome	1	ECO_B1A4A0_ORYLA_07971,ECO_CARM1_05777
GO:0016289	CoA hydrolase activity	2 of 1516 in the list	5 of 7635 in the genome	1	ECO_acot11b_18678,ECO_HIBCH_01847
GO:0016878	acid-thiol ligase activity	2 of 1516 in the list	5 of 7635 in the genome	1	ECO_NA_22691,ECO_AACS_10983
GO:0016885	ligase activity, forming carbon-carbon bonds	2 of 1516 in the list	5 of 7635 in the genome	1	ECO_pcl_22629,ECO_acaca_17640
GO:0019798	procollagen-proline dioxygenase activity	2 of 1516 in the list	5 of 7635 in the genome	1	ECO_P4HA2_05217,ECO_NA_18160
GO:0031543	peptidyl-proline dioxygenase activity	2 of 1516 in the list	5 of 7635 in the genome	1	ECO_P4HA2_05217,ECO_NA_18160
GO:0050661	NADP binding	2 of 1516 in the list	5 of 7635 in the genome	1	ECO_qdpra_21062,ECO_DECR1_10677
GO:0042626	ATPase activity, coupled to transmembrane movement of substances	11 of 1516 in the list	45 of 7635 in the genome	1	ECO_NA_03315,ECO_ASNA1_08175,ECO_ATP2B2_03021,ECO_CABZ01009047.1_10676,ECO_NA_03000,ECO_NA_00655,ECO_CFTR_10309,ECO_ATP5EP2_01486,ECO_atp5d_09923,ECO_NA_06249,ECO_ABCB6_09946
GO:0016772	transferase activity, transferring phosphorus-containing groups	130 of 1516 in the list	624 of 7635 in the genome	1	ECO_GTF2H1_15610,ECO_NA_04524,ECO_SCYL2_07291,ECO_CHKB_06541,ECO_NA_02962,ECO_CHPT1_07128,ECO_ITK_13518,ECO_DUSP6_10295,ECO_GCK_11027,ECO_SIK2_16602,ECO_NA_18593,ECO_GALK2_15659,ECO_NA_05616,ECO_tnikb_17333,ECO_MAPK9_13086,ECO_NA_15514,ECO_DAPK1_03278,ECO_FASTKD1_22148,ECO_mos_00414,ECO_MAPKAPK5_00662,ECO_dguok_17540,ECO_PAPD7_09577,ECO_NA_21373,ECO_NA_04894,ECO_PDK3_23017,ECO_PLK4_14894,ECO_NA_0…
GO:0008483	transaminase activity	4 of 1516 in the list	14 of 7635 in the genome	1	ECO_CCBL2_02689,ECO_TAT_12584,ECO_gpt2_04032,ECO_NA_04517
GO:0016758	transferase activity, transferring hexosyl groups	19 of 1516 in the list	84 of 7635 in the genome	1	ECO_pygma_14443,ECO_DAD1_07981,ECO_PIGP_00423,ECO_ALG12_11614,ECO_NA_08785,ECO_pofut2_05126,ECO_GBE1_11152,ECO_RPN2_12391,ECO_ALG3_13824,ECO_Q5CB06_ORYLA_22607,ECO_mtap_03987,ECO_PIGH_00333,ECO_rfng_16794,ECO_MGAT5_16456,ECO_itm1_03475,ECO_mgat4b_07168,ECO_TYMP_18068,ECO_RPN1_11424,ECO_PYGL_13200
GO:0016853	isomerase activity	16 of 1516 in the list	70 of 7635 in the genome	1	ECO_NA_18531,ECO_FKBP5_15190,ECO_PIN1_19985,ECO_Q76BF5_ORYLA_00080,ECO_TRUB2_15193,ECO_LSS_01848,ECO_NA_04127,ECO_RPUSD1_03885,ECO_GALE_14736,ECO_RENBP_07095,ECO_PPIB_20926,ECO_gnpda2_11914,ECO_pgam1a_22204,ECO_SREBF2_22513,ECO_PDIA3_12821,ECO_EBP_14784
GO:0016829	lyase activity	22 of 1516 in the list	99 of 7635 in the genome	1	ECO_ALDOB_02608,ECO_FECH_12711,ECO_HCCS_00934,ECO_HSD17B4_00667,ECO_NA_02825,ECO_TAT_12584,ECO_ECH1_11062,ECO_adsl_09397,ECO_C20orf3_04782,ECO_olgc6_17609,ECO_clybl_19146,ECO_NTHL1_22213,ECO_HADHA_13255,ECO_FH_18609,ECO_HADHB_15505,ECO_HPD_01308,ECO_HAL_15716,ECO_PISD_03690,ECO_CCBL2_02689,ECO_APEX1_15868,ECO_BCKDHB_17185,ECO_SGPL1_01131
GO:0016620	oxidoreductase activity, acting on the aldehyde or oxo group of donors, NAD or NADP as acceptor	7 of 1516 in the list	28 of 7635 in the genome	1	ECO_aldh18a1_06458,ECO_adh8_09004,ECO_adh8_09003,ECO_ALDH3B2_06957,ECO_DHRS4_05979,ECO_ALDH7A1_01761,ECO_adh8_09002
GO:0008238	exopeptidase activity	10 of 1516 in the list	42 of 7635 in the genome	1	ECO_NA_18535,ECO_GGH_04569,ECO_nomo_08141,ECO_NA_10987,ECO_ACE_02188,ECO_METAP2_15714,ECO_DPP3_03492,ECO_blmh_01045,ECO_USP5_00073,ECO_xpnpep1_15957
GO:0008484	sulfuric ester hydrolase activity	3 of 1516 in the list	10 of 7635 in the genome	1	ECO_NA_20089,ECO_ARSG_02199,ECO_ARSK_13994
GO:0016846	carbon-sulfur lyase activity	3 of 1516 in the list	10 of 7635 in the genome	1	ECO_CCBL2_02689,ECO_TAT_12584,ECO_HPD_01308
GO:0019206	nucleoside kinase activity	3 of 1516 in the list	10 of 7635 in the genome	1	ECO_UCK2_08730,ECO_dguok_17540,ECO_NA_09206
GO:0019903	protein phosphatase binding	3 of 1516 in the list	10 of 7635 in the genome	1	ECO_BCL2_10572,ECO_PPME1_01554,ECO_NA_09034
GO:0033764	steroid dehydrogenase activity, acting on the CH-OH group of donors, NAD or NADP as acceptor	3 of 1516 in the list	10 of 7635 in the genome	1	ECO_NA_08744,ECO_HSD17B4_00667,ECO_hsd17b3_10321
GO:0043492	ATPase activity, coupled to movement of substances	11 of 1516 in the list	47 of 7635 in the genome	1	ECO_NA_03315,ECO_ASNA1_08175,ECO_ATP2B2_03021,ECO_CABZ01009047.1_10676,ECO_NA_03000,ECO_NA_00655,ECO_CFTR_10309,ECO_ATP5EP2_01486,ECO_atp5d_09923,ECO_NA_06249,ECO_ABCB6_09946
GO:0061134	peptidase regulator activity	11 of 1516 in the list	47 of 7635 in the genome	1	ECO_NA_04542,ECO_NA_04299,ECO_NA_00824,ECO_USP14_04374,ECO_NA_15130,ECO_timp2a_20123,ECO_rps6ka3a_17322,ECO_BIRC8_13529,ECO_NA_15129,ECO_serpine1_00438,ECO_NA_15131
GO:0003700	sequence-specific DNA binding transcription factor activity	15 of 1516 in the list	66 of 7635 in the genome	1	ECO_rela_10601,ECO_B2CCA1_ORYLA_20969,ECO_A5JL88_ORYLA_14759,ECO_raraa_05332,ECO_NR2C1_15711,ECO_FOXA2_ORYLA_04644,ECO_NA_12793,ECO_GATA6_04379,ECO_thrab_11270,ECO_pparab_09488,ECO_foxc1a_22343,ECO_nr2f1a_13982,ECO_ppara2_12534,ECO_B2CCA0_ORYLA_22995,ECO_FOXA2_ORYLA_14744
GO:0016779	nucleotidyltransferase activity	12 of 1516 in the list	52 of 7635 in the genome	1	ECO_THG1L_17306,ECO_NA_06239,ECO_NANS_22169,ECO_pold1_02024,ECO_NA_16175,ECO_CDS1_17706,ECO_PAPD7_09577,ECO_polr2gl_04195,ECO_FICD_17518,ECO_GMPPB_15432,ECO_NA_20113,ECO_PNPT1_06160
GO:0016791	phosphatase activity	37 of 1516 in the list	173 of 7635 in the genome	1	ECO_ptprfb_01004,ECO_INPP1_12797,ECO_NA_10175,ECO_inpp5e_03089,ECO_NA_01886,ECO_NA_03004,ECO_NA_01198,ECO_HDHD3_15194,ECO_NA_18794,ECO_DUSP6_10295,ECO_NA_07232,ECO_PNKP_20778,ECO_NA_16219,ECO_PPP1CC_03005,ECO_timm50_10657,ECO_PSPH_16572,ECO_NA_00656,ECO_MTMR7_13565,ECO_NANP_01148,ECO_PFKL_05151,ECO_DUSP12_01176,ECO_fbp1b_07796,ECO_NA_07319,ECO_ptprga_12996,ECO_SSH1_17512,ECO_NA_03281,ECO_NA_06663…
GO:0003724	RNA helicase activity	2 of 1516 in the list	6 of 7635 in the genome	1	ECO_DHX8_07222,ECO_IGHMBP2_10488
GO:0004673	protein histidine kinase activity	2 of 1516 in the list	6 of 7635 in the genome	1	ECO_PDK3_23017,ECO_pdk2_00718
GO:0016775	phosphotransferase activity, nitrogenous group as acceptor	2 of 1516 in the list	6 of 7635 in the genome	1	ECO_PDK3_23017,ECO_pdk2_00718
GO:0016832	aldehyde-lyase activity	2 of 1516 in the list	6 of 7635 in the genome	1	ECO_ALDOB_02608,ECO_SGPL1_01131
GO:0016854	racemase and epimerase activity	2 of 1516 in the list	6 of 7635 in the genome	1	ECO_RENBP_07095,ECO_GALE_14736
GO:0070325	lipoprotein particle receptor binding	2 of 1516 in the list	6 of 7635 in the genome	1	ECO_HSP90B1_15704,ECO_CLU_03036
GO:0003678	DNA helicase activity	4 of 1516 in the list	15 of 7635 in the genome	1	ECO_BRIP1_15975,ECO_RUVBL2_03443,ECO_CHD1L_18915,ECO_IGHMBP2_10488
GO:0016655	oxidoreductase activity, acting on NADH or NADPH, quinone or similar compound as acceptor	4 of 1516 in the list	15 of 7635 in the genome	1	ECO_NDUFA7_11894,ECO_NDUFV2_00951,ECO_NDUFS3_04717,ECO_nqo1_06790
GO:0016820	hydrolase activity, acting on acid anhydrides, catalyzing transmembrane movement of substances	11 of 1516 in the list	48 of 7635 in the genome	1	ECO_NA_03315,ECO_ASNA1_08175,ECO_ATP2B2_03021,ECO_CABZ01009047.1_10676,ECO_NA_03000,ECO_NA_00655,ECO_CFTR_10309,ECO_ATP5EP2_01486,ECO_atp5d_09923,ECO_NA_06249,ECO_ABCB6_09946
GO:0016874	ligase activity	48 of 1516 in the list	230 of 7635 in the genome	1	ECO_NA_08554,ECO_NA_09305,ECO_ACSF3_05718,ECO_NA_02193,ECO_tars_10996,ECO_FARSA_22543,ECO_MARS_20621,ECO_aars_04666,ECO_KARS_10956,ECO_GLUL_10565,ECO_CDC23_06257,ECO_PRPF19_02618,ECO_pars2_11570,ECO_NA_11632,ECO_NA_18612,ECO_SARS_22490,ECO_TTLL4_01987,ECO_acss2_05090,ECO_PDZRN3_12382,ECO_TTL_01112,ECO_RNF20_02610,ECO_AARS2_05487,ECO_uba3_17410,ECO_KLHL9_06280,ECO_acsbg2_11589,ECO_AACS_10983,ECO_Q…
GO:0004620	phospholipase activity	6 of 1516 in the list	25 of 7635 in the genome	1	ECO_NA_01853,ECO_PLCG2_12579,ECO_NA_02888,ECO_NA_19700,ECO_PDIA3_12821,ECO_PLA2G4A_11581
GO:0016298	lipase activity	6 of 1516 in the list	25 of 7635 in the genome	1	ECO_NA_01853,ECO_PLCG2_12579,ECO_NA_02888,ECO_NA_19700,ECO_PDIA3_12821,ECO_PLA2G4A_11581
GO:0042393	histone binding	6 of 1516 in the list	25 of 7635 in the genome	1	ECO_NA_19714,ECO_PHF8_20417,ECO_ccdc101_02699,ECO_l3mbtl1a_01477,ECO_smarca4_09434,ECO_CARM1_05777
GO:0004672	protein kinase activity	73 of 1516 in the list	354 of 7635 in the genome	1	ECO_GTF2H1_15610,ECO_NA_04524,ECO_NA_02962,ECO_NA_06558,ECO_PIM2_18425,ECO_ITK_13518,ECO_PLK3_15351,ECO_NA_03585,ECO_MAPK6_22686,ECO_NA_19676,ECO_NA_14745,ECO_NA_21958,ECO_SIK2_16602,ECO_NA_20140,ECO_NA_05616,ECO_tnikb_17333,ECO_MAPK9_13086,ECO_NA_15514,ECO_DAPK1_03278,ECO_met_10303,ECO_mos_00414,ECO_MAPKAPK5_00662,ECO_MYO3A_15061,ECO_NA_09028,ECO_DAPK3_00979,ECO_ICK_09192,ECO_PLK4_14894,ECO_PDK3…
GO:0003682	chromatin binding	3 of 1516 in the list	11 of 7635 in the genome	1	ECO_NA_04127,ECO_l3mbtl1a_01477,ECO_foxc1a_22343
GO:0008138	protein tyrosine/serine/threonine phosphatase activity	3 of 1516 in the list	11 of 7635 in the genome	1	ECO_NA_06663,ECO_DUSP2_19957,ECO_DUSP6_10295
GO:0035257	nuclear hormone receptor binding	8 of 1516 in the list	35 of 7635 in the genome	1	ECO_NA_19714,ECO_PRPF6_18253,ECO_smarca4_09434,ECO_calrl2_03632,ECO_ppargc1b_07153,ECO_NA_02198,ECO_NA_14579,ECO_KDM4C_09334
GO:0019205	nucleobase-containing compound kinase activity	4 of 1516 in the list	16 of 7635 in the genome	1	ECO_UCK2_08730,ECO_dguok_17540,ECO_PNKP_20778,ECO_NA_09206
GO:0046872	metal ion binding	224 of 1516 in the list	1110 of 7635 in the genome	1	ECO_egr1_20788,ECO_NA_05488,ECO_NA_21797,ECO_OSR2_15547,ECO_KLF10_15536,ECO_TPD52_10071,ECO_ZNF341_22998,ECO_CYP4B1_02286,ECO_NA_00991,ECO_NA_18160,ECO_MKRN2_16654,ECO_PDF_12586,ECO_fan1_15650,ECO_MMP23B_18445,ECO_rhot1b_18279,ECO_NA_13642,ECO_EML1_14925,ECO_NA_05453,ECO_NA_11341,ECO_LTA4H_06968,ECO_SCGN_15595,ECO_CDO1_08201,ECO_BX571984.2_22022,ECO_NA_10148,ECO_SIK2_16602,ECO_CYP2C9_11085,ECO_NA…
GO:0004675	transmembrane receptor protein serine/threonine kinase activity	2 of 1516 in the list	7 of 7635 in the genome	1	ECO_NA_12676,ECO_NA_01021
GO:0004869	cysteine-type endopeptidase inhibitor activity	2 of 1516 in the list	7 of 7635 in the genome	1	ECO_rps6ka3a_17322,ECO_NA_00824
GO:0005310	dicarboxylic acid transmembrane transporter activity	2 of 1516 in the list	7 of 7635 in the genome	1	ECO_slc25a21_13261,ECO_SLC26A5_17955
GO:0015114	phosphate ion transmembrane transporter activity	2 of 1516 in the list	7 of 7635 in the genome	1	ECO_ADAMTS8_09313,ECO_slc34a1b_05214
GO:0008080	N-acetyltransferase activity	7 of 1516 in the list	31 of 7635 in the genome	1	ECO_NAA20_04653,ECO_TAF5_22277,ECO_NA_20258,ECO_TADA2A_22037,ECO_BAZ1A_14208,ECO_NA_02192,ECO_TADA3_11407
GO:0017016	Ras GTPase binding	7 of 1516 in the list	31 of 7635 in the genome	1	ECO_DOCK4_20938,ECO_IPO7_10935,ECO_NA_06707,ECO_ARHGEF16_01515,ECO_tnfaip1_01352,ECO_ranbp10_21456,ECO_VPS4A_12598
GO:0043167	ion binding	283 of 1516 in the list	1410 of 7635 in the genome	1	ECO_egr1_20788,ECO_NA_05488,ECO_OSR2_15547,ECO_KLF10_15536,ECO_CHPT1_07128,ECO_fan1_15650,ECO_NA_11341,ECO_NA_19700,ECO_SCGN_15595,ECO_NA_04921,ECO_BX571984.2_22022,ECO_NA_02888,ECO_chst14_16833,ECO_NA_00445,ECO_NA_15649,ECO_NA_05440,ECO_tbc1d9_08280,ECO_NA_08519,ECO_HBM_02259,ECO_KDM4C_09334,ECO_AGMO_21624,ECO_A4KUJ6_ORYLA_11787,ECO_ZMYND19_00839,ECO_NA_21828,ECO_Q76B16_ORYLA_04134,ECO_PCGF5_097…
GO:0005088	Ras guanyl-nucleotide exchange factor activity	8 of 1516 in the list	36 of 7635 in the genome	1	ECO_RAB3IL1_15607,ECO_NA_05774,ECO_VAV3_01013,ECO_ARHGEF16_01515,ECO_rasgrf2_08215,ECO_ARHGEF9_13536,ECO_ranbp10_21456,ECO_net1_17968
GO:0003954	NADH dehydrogenase activity	3 of 1516 in the list	12 of 7635 in the genome	1	ECO_NDUFA7_11894,ECO_NDUFV2_00951,ECO_NDUFS3_04717
GO:0004629	phospholipase C activity	3 of 1516 in the list	12 of 7635 in the genome	1	ECO_NA_01853,ECO_PLCG2_12579,ECO_NA_02888
GO:0004725	protein tyrosine phosphatase activity	3 of 1516 in the list	12 of 7635 in the genome	1	ECO_NA_07319,ECO_ptprga_12996,ECO_NA_18794
GO:0046332	SMAD binding	3 of 1516 in the list	12 of 7635 in the genome	1	ECO_NA_05342,ECO_smad2_18522,ECO_NA_12650
GO:0050136	NADH dehydrogenase (quinone) activity	3 of 1516 in the list	12 of 7635 in the genome	1	ECO_NDUFA7_11894,ECO_NDUFV2_00951,ECO_NDUFS3_04717
GO:0003713	transcription coactivator activity	4 of 1516 in the list	17 of 7635 in the genome	1	ECO_CRTC1_11899,ECO_ppargc1b_07153,ECO_CARM1_05777,ECO_TADA3_11407
GO:0005083	small GTPase regulator activity	21 of 1516 in the list	101 of 7635 in the genome	1	ECO_ASAP2_10898,ECO_rasgrp3_09722,ECO_RAB3IL1_15607,ECO_tbc1d9_08280,ECO_NA_06707,ECO_ARHGEF16_01515,ECO_NA_11355,ECO_WNT11_03471,ECO_tbck_03975,ECO_NA_05774,ECO_VAV3_01013,ECO_rasgrf2_08215,ECO_NA_06328,ECO_NA_11341,ECO_NA_11345,ECO_DMXL2_22678,ECO_ARHGEF9_13536,ECO_NA_09034,ECO_ranbp10_21456,ECO_net1_17968,ECO_NA_22309
GO:0008289	lipid binding	33 of 1516 in the list	161 of 7635 in the genome	1	ECO_rasgrp3_09722,ECO_acbd4_19416,ECO_gltpa_17497,ECO_ACADS_18552,ECO_SNX24_19285,ECO_KIF16B_21076,ECO_NA_21784,ECO_HADHA_13255,ECO_NA_17674,ECO_NA_11341,ECO_dgat1a_06329,ECO_HADHB_15505,ECO_PXK_15437,ECO_ACADVL_19182,ECO_pigu_07559,ECO_NA_06161,ECO_cetp_01675,ECO_NA_02198,ECO_Q33C69_ORYLA_01577,ECO_PLEK_18731,ECO_B2CCA1_ORYLA_20969,ECO_sgk1_18930,ECO_NA_05774,ECO_GPAA1_22350,ECO_fabp1a_00648,ECO…
GO:0016667	oxidoreductase activity, acting on a sulfur group of donors	5 of 1516 in the list	22 of 7635 in the genome	1	ECO_NA_19281,ECO_PDIA3_12821,ECO_GSTK1_00112,ECO_COIL_05597,ECO_TXNL1_12709
GO:0005319	lipid transporter activity	6 of 1516 in the list	27 of 7635 in the genome	1	ECO_CABZ01009047.1_10676,ECO_cetp_01675,ECO_NA_22691,ECO_gltpa_17497,ECO_PITPNC1_20211,ECO_BX571984.2_22022
GO:0016835	carbon-oxygen lyase activity	6 of 1516 in the list	27 of 7635 in the genome	1	ECO_HADHA_13255,ECO_FH_18609,ECO_APEX1_15868,ECO_HADHB_15505,ECO_ECH1_11062,ECO_NTHL1_22213
GO:0043169	cation binding	277 of 1516 in the list	1388 of 7635 in the genome	1	ECO_egr1_20788,ECO_NA_05488,ECO_OSR2_15547,ECO_KLF10_15536,ECO_CHPT1_07128,ECO_fan1_15650,ECO_NA_11341,ECO_NA_19700,ECO_SCGN_15595,ECO_BX571984.2_22022,ECO_NA_02888,ECO_NA_00445,ECO_NA_15649,ECO_NA_05440,ECO_tbc1d9_08280,ECO_NA_08519,ECO_HBM_02259,ECO_KDM4C_09334,ECO_AGMO_21624,ECO_A4KUJ6_ORYLA_11787,ECO_ZMYND19_00839,ECO_NA_21828,ECO_Q76B16_ORYLA_04134,ECO_PCGF5_09771,ECO_NA_05661,ECO_usp22_0454…
GO:0004857	enzyme inhibitor activity	15 of 1516 in the list	73 of 7635 in the genome	1	ECO_NA_04542,ECO_NA_15535,ECO_NA_00824,ECO_NA_04837,ECO_B1NJG0_ORYLA_03868,ECO_ANGPTL3_05405,ECO_NA_15130,ECO_timp2a_20123,ECO_rps6ka3a_17322,ECO_NA_06558,ECO_BIRC8_13529,ECO_serpine1_00438,ECO_NA_15129,ECO_PPME1_01554,ECO_NA_15131
GO:0015399	primary active transmembrane transporter activity	12 of 1516 in the list	58 of 7635 in the genome	1	ECO_NA_03315,ECO_ASNA1_08175,ECO_ATP2B2_03021,ECO_CABZ01009047.1_10676,ECO_NA_03000,ECO_ABCD4_16220,ECO_NA_00655,ECO_CFTR_10309,ECO_ATP5EP2_01486,ECO_atp5d_09923,ECO_NA_06249,ECO_ABCB6_09946
GO:0015405	P-P-bond-hydrolysis-driven transmembrane transporter activity	12 of 1516 in the list	58 of 7635 in the genome	1	ECO_NA_03315,ECO_ASNA1_08175,ECO_ATP2B2_03021,ECO_CABZ01009047.1_10676,ECO_NA_03000,ECO_ABCD4_16220,ECO_NA_00655,ECO_CFTR_10309,ECO_ATP5EP2_01486,ECO_atp5d_09923,ECO_NA_06249,ECO_ABCB6_09946
GO:0016407	acetyltransferase activity	11 of 1516 in the list	53 of 7635 in the genome	1	ECO_TADA2A_22037,ECO_BAZ1A_14208,ECO_NAA20_04653,ECO_TAF5_22277,ECO_NA_20258,ECO_acat1_06003,ECO_ACAT2_19522,ECO_NA_02192,ECO_GCAT_01338,ECO_naa40_22606,ECO_TADA3_11407
GO:0003676	nucleic acid binding	210 of 1516 in the list	1054 of 7635 in the genome	1	ECO_egr1_20788,ECO_h2afy2_17583,ECO_OSR2_15547,ECO_NA_10210,ECO_PMS2_02221,ECO_NHP2L1_02214,ECO_CARM1_05777,ECO_TRUB2_15193,ECO_sox9b_06202,ECO_ID1_11393,ECO_TAF11_17388,ECO_PRPF19_02618,ECO_TAF10_01511,ECO_TH1L_12783,ECO_NA_10069,ECO_EXOSC9_12149,ECO_NA_21516,ECO_Q9IA90_ORYLA_14001,ECO_AARS2_05487,ECO_FOXA2_ORYLA_14744,ECO_NA_20739,ECO_B2CCA1_ORYLA_20969,ECO_MYO18A_17637,ECO_NA_00572,ECO_CR38816…
GO:0042625	ATPase activity, coupled to transmembrane movement of ions	8 of 1516 in the list	38 of 7635 in the genome	1	ECO_NA_03315,ECO_ASNA1_08175,ECO_ATP2B2_03021,ECO_NA_03000,ECO_NA_00655,ECO_atp5d_09923,ECO_ATP5EP2_01486,ECO_NA_06249
GO:0005126	cytokine receptor binding	6 of 1516 in the list	28 of 7635 in the genome	1	ECO_timm50_10657,ECO_NA_08744,ECO_angpt1_02414,ECO_NA_10987,ECO_smad2_18522,ECO_NA_09034
GO:0004468	lysine N-acetyltransferase activity	5 of 1516 in the list	23 of 7635 in the genome	1	ECO_TAF5_22277,ECO_TADA2A_22037,ECO_BAZ1A_14208,ECO_NA_02192,ECO_TADA3_11407
GO:0032182	small conjugating protein binding	5 of 1516 in the list	23 of 7635 in the genome	1	ECO_fan1_15650,ECO_VPS36_10178,ECO_UCHL3_19111,ECO_NA_04479,ECO_UBE2N_06595
GO:0008443	phosphofructokinase activity	2 of 1516 in the list	8 of 7635 in the genome	1	ECO_PFKL_05151,ECO_NA_12968
GO:0015932	nucleobase-containing compound transmembrane transporter activity	2 of 1516 in the list	8 of 7635 in the genome	1	ECO_SLC25A17_03887,ECO_NA_10599
GO:0016641	oxidoreductase activity, acting on the CH-NH2 group of donors, oxygen as acceptor	2 of 1516 in the list	8 of 7635 in the genome	1	ECO_NA_13228,ECO_PNPO_04827
GO:0051018	protein kinase A binding	2 of 1516 in the list	8 of 7635 in the genome	1	ECO_A4KUJ6_ORYLA_11787,ECO_NA_00041
GO:0015036	disulfide oxidoreductase activity	3 of 1516 in the list	13 of 7635 in the genome	1	ECO_PDIA3_12821,ECO_GSTK1_00112,ECO_TXNL1_12709
GO:0048029	monosaccharide binding	3 of 1516 in the list	13 of 7635 in the genome	1	ECO_ALDOB_02608,ECO_GCK_11027,ECO_PFKL_05151
GO:0051119	sugar transmembrane transporter activity	3 of 1516 in the list	13 of 7635 in the genome	1	ECO_NA_12982,ECO_SLC2A9_01429,ECO_NA_19271
GO:0005488	binding	1107 of 1516 in the list	5576 of 7635 in the genome	1	ECO_NA_10000,ECO_UBA7_16659,ECO_SNX24_19285,ECO_TH1L_12783,ECO_ITK_13518,ECO_GTPBP6_08572,ECO_ufm1_10145,ECO_COMMD7_05094,ECO_RNF20_02610,ECO_ANGPTL3_05405,ECO_chst14_16833,ECO_FOXA2_ORYLA_14744,ECO_NA_05440,ECO_NA_20739,ECO_NA_20293,ECO_C0SQJ3_ORYLA_00916,ECO_mos_00414,ECO_NA_08519,ECO_CNN1_21590,ECO_NA_07989,ECO_KDM4C_09334,ECO_IL8_10134,ECO_NA_04127,ECO_NA_15073,ECO_PAPD7_09577,ECO_ZMYND19_008…
GO:0019199	transmembrane receptor protein kinase activity	8 of 1516 in the list	39 of 7635 in the genome	1	ECO_met_10303,ECO_NA_10686,ECO_NA_12676,ECO_FGFR2_01098,ECO_EPHA3_22954,ECO_NA_01021,ECO_PDGFRA_18867,ECO_PDGFRL_13563
GO:0016410	N-acyltransferase activity	7 of 1516 in the list	34 of 7635 in the genome	1	ECO_NAA20_04653,ECO_TAF5_22277,ECO_NA_20258,ECO_TADA2A_22037,ECO_BAZ1A_14208,ECO_NA_02192,ECO_TADA3_11407
GO:0015078	hydrogen ion transmembrane transporter activity	6 of 1516 in the list	29 of 7635 in the genome	1	ECO_NA_00801,ECO_NA_00655,ECO_UQCRQ_01728,ECO_ATP5EP2_01486,ECO_atp5d_09923,ECO_NA_06249
GO:0005326	neurotransmitter transporter activity	4 of 1516 in the list	19 of 7635 in the genome	1	ECO_NA_03964,ECO_NA_22186,ECO_SLC6A2_20281,ECO_NA_04584
GO:0008373	sialyltransferase activity	3 of 1516 in the list	14 of 7635 in the genome	1	ECO_ST3GAL5_03216,ECO_Q5K023_ORYLA_18492,ECO_NA_04172
GO:0005085	guanyl-nucleotide exchange factor activity	9 of 1516 in the list	45 of 7635 in the genome	1	ECO_RAB3IL1_15607,ECO_ARHGEF16_01515,ECO_ARHGEF9_13536,ECO_NA_14818,ECO_NA_05774,ECO_VAV3_01013,ECO_rasgrf2_08215,ECO_net1_17968,ECO_ranbp10_21456
GO:0046983	protein dimerization activity	26 of 1516 in the list	132 of 7635 in the genome	1	ECO_NA_05488,ECO_TPD52_10071,ECO_NA_16227,ECO_irak3_21560,ECO_NA_21651,ECO_BCL2_10572,ECO_gclc_09189,ECO_hexa_10459,ECO_NA_01198,ECO_arnt2_12836,ECO_A8IE81_ORYLA_21664,ECO_her9_20508,ECO_ATF2_22111,ECO_nfe2_14774,ECO_GCLM_18591,ECO_SUPT4H1_05656,ECO_maff_17620,ECO_NA_09210,ECO_uba3_02515,ECO_NA_22236,ECO_capn8_05489,ECO_BATF3_22610,ECO_uba3_17410,ECO_MLXIPL_05650,ECO_MAFK_02846,ECO_SMC3_15951
GO:0001948	glycoprotein binding	2 of 1516 in the list	9 of 7635 in the genome	1	ECO_COL5A1_09040,ECO_map2_15815
GO:0003690	double-stranded DNA binding	2 of 1516 in the list	9 of 7635 in the genome	1	ECO_PMS2_02221,ECO_TDG_19868
GO:0016861	intramolecular oxidoreductase activity, interconverting aldoses and ketoses	2 of 1516 in the list	9 of 7635 in the genome	1	ECO_Q76BF5_ORYLA_00080,ECO_gnpda2_11914
GO:0070566	adenylyltransferase activity	2 of 1516 in the list	9 of 7635 in the genome	1	ECO_NA_16175,ECO_FICD_17518
GO:0004702	receptor signaling protein serine/threonine kinase activity	5 of 1516 in the list	25 of 7635 in the genome	1	ECO_MAPK9_13086,ECO_PLK3_15351,ECO_MAPK6_22686,ECO_NA_03178,ECO_MAP3K8_17423
GO:0004713	protein tyrosine kinase activity	14 of 1516 in the list	72 of 7635 in the genome	1	ECO_met_10303,ECO_NA_10686,ECO_NA_04524,ECO_EPHA3_22954,ECO_LCK_14726,ECO_PDGFRA_18867,ECO_alk_14705,ECO_NA_21958,ECO_NA_02962,ECO_FGFR2_01098,ECO_DYRK1B_02740,ECO_ITK_13518,ECO_ZAP70_11594,ECO_PDGFRL_13563
GO:0051427	hormone receptor binding	8 of 1516 in the list	41 of 7635 in the genome	1	ECO_NA_19714,ECO_PRPF6_18253,ECO_smarca4_09434,ECO_calrl2_03632,ECO_ppargc1b_07153,ECO_NA_02198,ECO_NA_14579,ECO_KDM4C_09334
GO:0005496	steroid binding	3 of 1516 in the list	15 of 7635 in the genome	1	ECO_PYGL_13200,ECO_B2CCA1_ORYLA_20969,ECO_B2CCA0_ORYLA_22995
GO:0016209	antioxidant activity	3 of 1516 in the list	15 of 7635 in the genome	1	ECO_PRDX6_21332,ECO_NA_00351,ECO_PRDX3_01120
GO:0005099	Ras GTPase activator activity	6 of 1516 in the list	31 of 7635 in the genome	1	ECO_rasgrp3_09722,ECO_tbc1d9_08280,ECO_NA_06707,ECO_NA_22309,ECO_tbck_03975,ECO_NA_06328
GO:0016811	hydrolase activity, acting on carbon-nitrogen (but not peptide) bonds, in linear amides	6 of 1516 in the list	31 of 7635 in the genome	1	ECO_BTD_16078,ECO_GLS2_17377,ECO_acy3.2_05086,ECO_PDF_12586,ECO_SIRT1_01145,ECO_NA_20576
GO:0032403	protein complex binding	6 of 1516 in the list	31 of 7635 in the genome	1	ECO_GNAZ_19272,ECO_NA_02825,ECO_GNAL_12281,ECO_NA_01021,ECO_USP14_04374,ECO_NA_12681
GO:0008375	acetylglucosaminyltransferase activity	5 of 1516 in the list	26 of 7635 in the genome	1	ECO_PIGP_00423,ECO_mgat4b_07168,ECO_PIGH_00333,ECO_rfng_16794,ECO_MGAT5_16456
GO:0016651	oxidoreductase activity, acting on NADH or NADPH	5 of 1516 in the list	26 of 7635 in the genome	1	ECO_NDUFA7_11894,ECO_NDUFV2_00951,ECO_cyb5r2_15277,ECO_NDUFS3_04717,ECO_nqo1_06790
GO:0004721	phosphoprotein phosphatase activity	18 of 1516 in the list	94 of 7635 in the genome	1	ECO_NA_07319,ECO_DUSP12_01176,ECO_ptprfb_01004,ECO_ptprga_12996,ECO_SSH1_17512,ECO_NA_10175,ECO_NA_06663,ECO_NA_01886,ECO_NA_01198,ECO_MTMR2_22298,ECO_NA_18794,ECO_DUSP6_10295,ECO_LCK_14726,ECO_timm50_10657,ECO_PPP1CC_03005,ECO_MTMR7_13565,ECO_DUSP2_19957,ECO_CDC14B_10341
GO:0042802	identical protein binding	37 of 1516 in the list	192 of 7635 in the genome	1	ECO_NA_17633,ECO_TPD52_10071,ECO_qdpra_21062,ECO_GPD1L_02664,ECO_irak3_21560,ECO_NA_17374,ECO_CHKB_06541,ECO_CARM1_05777,ECO_NA_21670,ECO_GLA_09058,ECO_acat1_06003,ECO_RAB11FIP2_01125,ECO_TRIM66_10928,ECO_RNF20_02610,ECO_NA_06161,ECO_NA_15649,ECO_GIPC1_16280,ECO_PLEK_18731,ECO_prps1b_16529,ECO_HMGCS1_17786,ECO_oxct1a_10329,ECO_CR388163.2_01616,ECO_MTMR2_22298,ECO_xpnpep1_15957,ECO_NA_21828,ECO_GA…
GO:0019899	enzyme binding	56 of 1516 in the list	290 of 7635 in the genome	1	ECO_NCOR1_05680,ECO_DOCK4_20938,ECO_NA_13138,ECO_LLGL1_03893,ECO_NA_06707,ECO_pcbp2_20635,ECO_NA_06558,ECO_ccnd1_04025,ECO_mef2ca_21185,ECO_RNF20_02610,ECO_NA_13717,ECO_NA_06161,ECO_PPP1CC_03005,ECO_cdkn1bl_12532,ECO_YWHAQ_10904,ECO_IPO7_10935,ECO_serpine1_00438,ECO_NA_05342,ECO_NA_12521,ECO_PPME1_01554,ECO_PFKL_05151,ECO_NA_15649,ECO_VPS4A_12598,ECO_NA_14544,ECO_TRIB1_10031,ECO_NA_06881,ECO_PLEK…
GO:0004860	protein kinase inhibitor activity	2 of 1516 in the list	10 of 7635 in the genome	1	ECO_NA_06558,ECO_NA_04837
GO:0005272	sodium channel activity	2 of 1516 in the list	10 of 7635 in the genome	1	ECO_NA_02435,ECO_NA_23013
GO:0005548	phospholipid transporter activity	2 of 1516 in the list	10 of 7635 in the genome	1	ECO_PITPNC1_20211,ECO_BX571984.2_22022
GO:0015923	mannosidase activity	2 of 1516 in the list	10 of 7635 in the genome	1	ECO_MAN2A2_06617,ECO_EDEM1_16665
GO:0019210	kinase inhibitor activity	2 of 1516 in the list	10 of 7635 in the genome	1	ECO_NA_06558,ECO_NA_04837
GO:0051287	NAD binding	2 of 1516 in the list	10 of 7635 in the genome	1	ECO_CRYL1_02574,ECO_qdpra_21062
GO:0031267	small GTPase binding	7 of 1516 in the list	37 of 7635 in the genome	1	ECO_DOCK4_20938,ECO_IPO7_10935,ECO_NA_06707,ECO_ARHGEF16_01515,ECO_tnfaip1_01352,ECO_ranbp10_21456,ECO_VPS4A_12598
GO:0008146	sulfotransferase activity	4 of 1516 in the list	21 of 7635 in the genome	1	ECO_TPST1_01350,ECO_hs2st1a_19075,ECO_chst14_16833,ECO_CHST13_22474
GO:0016769	transferase activity, transferring nitrogenous groups	4 of 1516 in the list	21 of 7635 in the genome	1	ECO_CCBL2_02689,ECO_TAT_12584,ECO_gpt2_04032,ECO_NA_04517
GO:0016836	hydro-lyase activity	4 of 1516 in the list	21 of 7635 in the genome	1	ECO_HADHA_13255,ECO_FH_18609,ECO_HADHB_15505,ECO_ECH1_11062
GO:0004674	protein serine/threonine kinase activity	18 of 1516 in the list	95 of 7635 in the genome	1	ECO_MAPK9_13086,ECO_GTF2H1_15610,ECO_NA_15720,ECO_cdkl1_11210,ECO_CDK10_12597,ECO_NA_09028,ECO_NA_03178,ECO_prkab1a_18810,ECO_camk2g1_06162,ECO_PLK3_15351,ECO_MAPK6_22686,ECO_ICK_09192,ECO_NA_14745,ECO_prkci_00977,ECO_NA_09210,ECO_NA_12676,ECO_NA_01021,ECO_MAP3K8_17423
GO:0004714	transmembrane receptor protein tyrosine kinase activity	6 of 1516 in the list	32 of 7635 in the genome	1	ECO_met_10303,ECO_NA_10686,ECO_FGFR2_01098,ECO_EPHA3_22954,ECO_PDGFRA_18867,ECO_PDGFRL_13563
GO:0016810	hydrolase activity, acting on carbon-nitrogen (but not peptide) bonds	12 of 1516 in the list	64 of 7635 in the genome	1	ECO_BTD_16078,ECO_GLS2_17377,ECO_acy3.2_05086,ECO_adal_15679,ECO_AMDHD2_02713,ECO_ACER3_01903,ECO_SIRT1_01145,ECO_PDF_12586,ECO_NA_05751,ECO_MTHFD2_17556,ECO_NA_20576,ECO_ARG1_18161
GO:0042578	phosphoric ester hydrolase activity	43 of 1516 in the list	225 of 7635 in the genome	1	ECO_ptprfb_01004,ECO_INPP1_12797,ECO_NA_10175,ECO_inpp5e_03089,ECO_NA_01886,ECO_NA_03004,ECO_NA_01198,ECO_HDHD3_15194,ECO_HDDC3_07811,ECO_NA_18794,ECO_DUSP6_10295,ECO_NA_07232,ECO_PNKP_20778,ECO_NA_16219,ECO_NA_08719,ECO_PSPH_16572,ECO_PPP1CC_03005,ECO_timm50_10657,ECO_NA_02888,ECO_NA_00656,ECO_MTMR7_13565,ECO_NANP_01148,ECO_PFKL_05151,ECO_DUSP12_01176,ECO_fbp1b_07796,ECO_NA_07319,ECO_ptprga_1299…
GO:0019901	protein kinase binding	8 of 1516 in the list	43 of 7635 in the genome	1	ECO_TRIB1_10031,ECO_PLEK_18731,ECO_NA_06881,ECO_copb2_21537,ECO_NA_09034,ECO_sgk1_18930,ECO_NA_06161,ECO_DUSP2_19957
GO:0004935	adrenergic receptor activity	2 of 1516 in the list	11 of 7635 in the genome	1	ECO_adra2db_13096,ECO_NA_20883
GO:0015144	carbohydrate transmembrane transporter activity	3 of 1516 in the list	17 of 7635 in the genome	1	ECO_NA_12982,ECO_SLC2A9_01429,ECO_NA_19271
GO:0016702	oxidoreductase activity, acting on single donors with incorporation of molecular oxygen, incorporation of two atoms of oxygen	3 of 1516 in the list	17 of 7635 in the genome	1	ECO_NA_14020,ECO_HPD_01308,ECO_CDO1_08201
GO:0005262	calcium channel activity	6 of 1516 in the list	34 of 7635 in the genome	1	ECO_NA_19320,ECO_CACNG5_20206,ECO_NA_01306,ECO_NA_09782,ECO_NA_09780,ECO_A4KUJ6_ORYLA_11787
GO:0015103	inorganic anion transmembrane transporter activity	6 of 1516 in the list	34 of 7635 in the genome	1	ECO_ASNA1_08175,ECO_ANKH_09263,ECO_CLCN4_12408,ECO_SLC12A4_20282,ECO_ADAMTS8_09313,ECO_slc34a1b_05214
GO:0017111	nucleoside-triphosphatase activity	79 of 1516 in the list	416 of 7635 in the genome	1	ECO_ATP2B2_03021,ECO_GTF2H1_15610,ECO_NA_08148,ECO_ABCD4_16220,ECO_tubb5_04447,ECO_ATF7IP2_03861,ECO_GNAL_12281,ECO_DDX19A_03580,ECO_DHX8_07222,ECO_NA_15021,ECO_MCM7_04814,ECO_KLC3_19463,ECO_NA_12681,ECO_NA_13717,ECO_atp5d_09923,ECO_NA_12521,ECO_NA_03315,ECO_CABZ01009047.1_10676,ECO_NA_03000,ECO_abcc4_13122,ECO_GTPBP1_00926,ECO_C3orf26_19107,ECO_MYO18A_17637,ECO_NA_11634,ECO_sar1a_21791,ECO_MYO3A…
GO:0009975	cyclase activity	4 of 1516 in the list	23 of 7635 in the genome	1	ECO_olgc6_17609,ECO_TRAPPC3_18791,ECO_NA_02825,ECO_GNAL_12281
GO:0016859	cis-trans isomerase activity	4 of 1516 in the list	23 of 7635 in the genome	1	ECO_NA_18531,ECO_PPIB_20926,ECO_FKBP5_15190,ECO_PIN1_19985
GO:0008134	transcription factor binding	10 of 1516 in the list	56 of 7635 in the genome	1	ECO_rela_10601,ECO_her9_20508,ECO_COMMD7_05094,ECO_PSMA6_17250,ECO_NA_21516,ECO_NACA2_17367,ECO_SIRT1_01145,ECO_TBP_00917,ECO_TSC22D3_15113,ECO_TP53BP2_21820
GO:0016462	pyrophosphatase activity	86 of 1516 in the list	454 of 7635 in the genome	1	ECO_ATP2B2_03021,ECO_GTF2H1_15610,ECO_NA_08148,ECO_ABCD4_16220,ECO_tubb5_04447,ECO_ATF7IP2_03861,ECO_GNAL_12281,ECO_DDX19A_03580,ECO_DHX8_07222,ECO_atad1a_06188,ECO_NA_15021,ECO_MCM7_04814,ECO_KLC3_19463,ECO_NA_12681,ECO_NA_13717,ECO_NUDT1_02851,ECO_atp5d_09923,ECO_NA_12521,ECO_NA_03315,ECO_CABZ01009047.1_10676,ECO_NA_03000,ECO_abcc4_13122,ECO_GTPBP1_00926,ECO_C0SQJ3_ORYLA_00916,ECO_C3orf26_19107…
GO:0034061	DNA polymerase activity	2 of 1516 in the list	12 of 7635 in the genome	1	ECO_PAPD7_09577,ECO_pold1_02024
GO:0052866	phosphatidylinositol phosphate phosphatase activity	2 of 1516 in the list	12 of 7635 in the genome	1	ECO_inpp5e_03089,ECO_NA_10175
GO:0015085	calcium ion transmembrane transporter activity	6 of 1516 in the list	35 of 7635 in the genome	1	ECO_NA_19320,ECO_CACNG5_20206,ECO_NA_01306,ECO_NA_09782,ECO_NA_09780,ECO_A4KUJ6_ORYLA_11787
GO:0072509	divalent inorganic cation transmembrane transporter activity	6 of 1516 in the list	35 of 7635 in the genome	1	ECO_NA_19320,ECO_CACNG5_20206,ECO_NA_01306,ECO_NA_09782,ECO_NA_09780,ECO_A4KUJ6_ORYLA_11787
GO:0016818	hydrolase activity, acting on acid anhydrides, in phosphorus-containing anhydrides	86 of 1516 in the list	456 of 7635 in the genome	1	ECO_ATP2B2_03021,ECO_GTF2H1_15610,ECO_NA_08148,ECO_ABCD4_16220,ECO_tubb5_04447,ECO_ATF7IP2_03861,ECO_GNAL_12281,ECO_DDX19A_03580,ECO_DHX8_07222,ECO_atad1a_06188,ECO_NA_15021,ECO_MCM7_04814,ECO_KLC3_19463,ECO_NA_12681,ECO_NA_13717,ECO_NUDT1_02851,ECO_atp5d_09923,ECO_NA_12521,ECO_NA_03315,ECO_CABZ01009047.1_10676,ECO_NA_03000,ECO_abcc4_13122,ECO_GTPBP1_00926,ECO_C0SQJ3_ORYLA_00916,ECO_C3orf26_19107…
GO:0004866	endopeptidase inhibitor activity	4 of 1516 in the list	24 of 7635 in the genome	1	ECO_rps6ka3a_17322,ECO_timp2a_20123,ECO_serpine1_00438,ECO_NA_00824
GO:0051020	GTPase binding	7 of 1516 in the list	42 of 7635 in the genome	1	ECO_DOCK4_20938,ECO_IPO7_10935,ECO_NA_06707,ECO_ARHGEF16_01515,ECO_tnfaip1_01352,ECO_ranbp10_21456,ECO_VPS4A_12598
GO:0050839	cell adhesion molecule binding	2 of 1516 in the list	13 of 7635 in the genome	1	ECO_NA_22921,ECO_numb_11561
GO:0016817	hydrolase activity, acting on acid anhydrides	86 of 1516 in the list	461 of 7635 in the genome	1	ECO_ATP2B2_03021,ECO_GTF2H1_15610,ECO_NA_08148,ECO_ABCD4_16220,ECO_tubb5_04447,ECO_ATF7IP2_03861,ECO_GNAL_12281,ECO_DDX19A_03580,ECO_DHX8_07222,ECO_atad1a_06188,ECO_NA_15021,ECO_MCM7_04814,ECO_KLC3_19463,ECO_NA_12681,ECO_NA_13717,ECO_NUDT1_02851,ECO_atp5d_09923,ECO_NA_12521,ECO_NA_03315,ECO_CABZ01009047.1_10676,ECO_NA_03000,ECO_abcc4_13122,ECO_GTPBP1_00926,ECO_C0SQJ3_ORYLA_00916,ECO_C3orf26_19107…
GO:0070851	growth factor receptor binding	5 of 1516 in the list	31 of 7635 in the genome	1	ECO_KL_20657,ECO_TYMP_18068,ECO_NA_20293,ECO_VAV3_01013,ECO_NA_10987
GO:0005543	phospholipid binding	15 of 1516 in the list	87 of 7635 in the genome	1	ECO_NA_21784,ECO_PLEK_18731,ECO_NA_17674,ECO_NA_11341,ECO_GPAA1_22350,ECO_PLA2G4A_11581,ECO_PXK_15437,ECO_sgk1_18930,ECO_pigu_07559,ECO_NA_06161,ECO_SNX24_19285,ECO_NA_05774,ECO_SNX15_22626,ECO_KIF16B_21076,ECO_NA_02198
GO:0035091	phosphatidylinositol binding	7 of 1516 in the list	44 of 7635 in the genome	1	ECO_PLEK_18731,ECO_NA_17674,ECO_NA_11341,ECO_GPAA1_22350,ECO_NA_05774,ECO_NA_02198,ECO_pigu_07559
GO:0004896	cytokine receptor activity	2 of 1516 in the list	14 of 7635 in the genome	1	ECO_NA_14604,ECO_CSF3R_22900
GO:0035254	glutamate receptor binding	2 of 1516 in the list	14 of 7635 in the genome	1	ECO_NA_20339,ECO_NA_02165
GO:0019887	protein kinase regulator activity	8 of 1516 in the list	50 of 7635 in the genome	1	ECO_TRIB1_10031,ECO_ccnd1_04025,ECO_SPRY2_16474,ECO_cdkn1bl_12532,ECO_NA_06558,ECO_WNT11_03471,ECO_NA_04837,ECO_cdkn1b_09486
GO:0051536	iron-sulfur cluster binding	5 of 1516 in the list	33 of 7635 in the genome	1	ECO_FECH_12711,ECO_ppat_16837,ECO_NA_13587,ECO_NUBP2_02115,ECO_NTHL1_22213
GO:0061135	endopeptidase regulator activity	5 of 1516 in the list	33 of 7635 in the genome	1	ECO_rps6ka3a_17322,ECO_timp2a_20123,ECO_serpine1_00438,ECO_NA_00824,ECO_USP14_04374
GO:0016597	amino acid binding	4 of 1516 in the list	27 of 7635 in the genome	1	ECO_gclc_09189,ECO_YWHAQ_10904,ECO_PIN1_19985,ECO_NA_04837
GO:0003774	motor activity	6 of 1516 in the list	39 of 7635 in the genome	1	ECO_KLC1_14617,ECO_KLC3_19463,ECO_APPBP2_01454,ECO_KIF16B_21076,ECO_SMC3_15951,ECO_MYO3A_15061
GO:0016814	hydrolase activity, acting on carbon-nitrogen (but not peptide) bonds, in cyclic amidines	2 of 1516 in the list	15 of 7635 in the genome	1	ECO_adal_15679,ECO_MTHFD2_17556
GO:0016782	transferase activity, transferring sulfur-containing groups	6 of 1516 in the list	40 of 7635 in the genome	1	ECO_TPST1_01350,ECO_hs2st1a_19075,ECO_oxct1a_10329,ECO_sult2st3_06302,ECO_chst14_16833,ECO_CHST13_22474
GO:0019900	kinase binding	19 of 1516 in the list	114 of 7635 in the genome	1	ECO_TRIB1_10031,ECO_PLEK_18731,ECO_NA_06881,ECO_rela_10601,ECO_NA_13138,ECO_LLGL1_03893,ECO_NA_22921,ECO_copb2_21537,ECO_traf4a_22038,ECO_sgk1_18930,ECO_NA_06558,ECO_prkab1a_18810,ECO_smx5_08537,ECO_ccnd1_04025,ECO_NA_09034,ECO_NA_06161,ECO_PPP1CC_03005,ECO_DUSP2_19957,ECO_NA_15649
GO:0008509	anion transmembrane transporter activity	12 of 1516 in the list	75 of 7635 in the genome	1	ECO_ASNA1_08175,ECO_ANKH_09263,ECO_CLCN4_12408,ECO_SLC26A5_17955,ECO_GABRB1_11917,ECO_ABCC5_09067,ECO_CFTR_10309,ECO_NA_07801,ECO_NA_14599,ECO_ADAMTS8_09313,ECO_SLC12A4_20282,ECO_slc34a1b_05214
GO:0005096	GTPase activator activity	6 of 1516 in the list	41 of 7635 in the genome	1	ECO_rasgrp3_09722,ECO_tbc1d9_08280,ECO_NA_06707,ECO_NA_22309,ECO_tbck_03975,ECO_NA_06328
GO:0008194	UDP-glycosyltransferase activity	9 of 1516 in the list	59 of 7635 in the genome	1	ECO_PIGP_00423,ECO_mgat4b_07168,ECO_NA_08785,ECO_NA_04509,ECO_NA_15752,ECO_Q5CB06_ORYLA_22607,ECO_PIGH_00333,ECO_rfng_16794,ECO_MGAT5_16456
GO:0016830	carbon-carbon lyase activity	4 of 1516 in the list	29 of 7635 in the genome	1	ECO_ALDOB_02608,ECO_BCKDHB_17185,ECO_SGPL1_01131,ECO_clybl_19146
GO:0017048	Rho GTPase binding	2 of 1516 in the list	16 of 7635 in the genome	1	ECO_DOCK4_20938,ECO_tnfaip1_01352
GO:0042277	peptide binding	2 of 1516 in the list	16 of 7635 in the genome	1	ECO_NA_12804,ECO_pex5_00077
GO:0015370	solute:sodium symporter activity	3 of 1516 in the list	23 of 7635 in the genome	1	ECO_SLC23A2_19950,ECO_SLC6A2_20281,ECO_NA_04584
GO:0051540	metal cluster binding	6 of 1516 in the list	42 of 7635 in the genome	1	ECO_FECH_12711,ECO_ppat_16837,ECO_rsad2_10893,ECO_NA_13587,ECO_NUBP2_02115,ECO_NTHL1_22213
GO:0015108	chloride transmembrane transporter activity	2 of 1516 in the list	17 of 7635 in the genome	1	ECO_CLCN4_12408,ECO_SLC12A4_20282
GO:0022829	wide pore channel activity	2 of 1516 in the list	17 of 7635 in the genome	1	ECO_vdac2_21776,ECO_cx43_03267
GO:0019207	kinase regulator activity	8 of 1516 in the list	55 of 7635 in the genome	1	ECO_TRIB1_10031,ECO_ccnd1_04025,ECO_SPRY2_16474,ECO_cdkn1bl_12532,ECO_NA_06558,ECO_WNT11_03471,ECO_NA_04837,ECO_cdkn1b_09486
GO:0003729	mRNA binding	4 of 1516 in the list	31 of 7635 in the genome	1	ECO_IGF2BP3_16107,ECO_NA_07326,ECO_khsrp_22219,ECO_CPSF1_06402
GO:0001071	nucleic acid binding transcription factor activity	70 of 1516 in the list	399 of 7635 in the genome	1	ECO_IRF1_05209,ECO_LZTR1_17482,ECO_fzr1_03646,ECO_NA_10371,ECO_UBP1_10006,ECO_mef2ca_21185,ECO_foxo3b_13687,ECO_GATA6_04379,ECO_FOXA2_ORYLA_14744,ECO_B2CCA1_ORYLA_20969,ECO_CR388163.2_01616,ECO_STAT1_21711,ECO_HNF1B_22034,ECO_NA_16568,ECO_NA_21261,ECO_LMX1B_01324,ECO_TADA3_11407,ECO_Q76B16_ORYLA_04134,ECO_ATF2_22111,ECO_nfe2_14774,ECO_NA_21334,ECO_phf5a_17606,ECO_Q6QLV7_ORYLA_05586,ECO_maff_17620…
GO:0015297	antiporter activity	2 of 1516 in the list	18 of 7635 in the genome	1	ECO_NA_00801,ECO_NA_07801
GO:0008227	G-protein coupled amine receptor activity	3 of 1516 in the list	25 of 7635 in the genome	1	ECO_adra2db_13096,ECO_NA_20883,ECO_NA_04756
GO:0030695	GTPase regulator activity	27 of 1516 in the list	166 of 7635 in the genome	1	ECO_ASAP2_10898,ECO_DOCK4_20938,ECO_rasgrp3_09722,ECO_RAB3IL1_15607,ECO_GNAZ_19272,ECO_tbc1d9_08280,ECO_NA_06707,ECO_ARHGEF16_01515,ECO_NA_11355,ECO_WNT11_03471,ECO_tbck_03975,ECO_NA_05774,ECO_VAV3_01013,ECO_rasgrf2_08215,ECO_PTGIR_16635,ECO_NA_06328,ECO_NA_11341,ECO_NA_11345,ECO_RASGRP2_10610,ECO_ARHGEF9_13536,ECO_DMXL2_22678,ECO_NA_09034,ECO_NA_14818,ECO_IPO7_10935,ECO_ranbp10_21456,ECO_net1_17…
GO:0060589	nucleoside-triphosphatase regulator activity	27 of 1516 in the list	167 of 7635 in the genome	1	ECO_ASAP2_10898,ECO_DOCK4_20938,ECO_rasgrp3_09722,ECO_RAB3IL1_15607,ECO_GNAZ_19272,ECO_tbc1d9_08280,ECO_NA_06707,ECO_ARHGEF16_01515,ECO_NA_11355,ECO_WNT11_03471,ECO_tbck_03975,ECO_NA_05774,ECO_VAV3_01013,ECO_rasgrf2_08215,ECO_PTGIR_16635,ECO_NA_06328,ECO_NA_11341,ECO_NA_11345,ECO_RASGRP2_10610,ECO_ARHGEF9_13536,ECO_DMXL2_22678,ECO_NA_09034,ECO_NA_14818,ECO_IPO7_10935,ECO_ranbp10_21456,ECO_net1_17…
GO:0003779	actin binding	6 of 1516 in the list	46 of 7635 in the genome	1	ECO_NA_16738,ECO_NA_14038,ECO_AIF1L_09029,ECO_NA_15587,ECO_smyhc2_00024,ECO_NA_19971
GO:0008047	enzyme activator activity	18 of 1516 in the list	118 of 7635 in the genome	1	ECO_GIPC1_16280,ECO_rasgrp3_09722,ECO_NA_04299,ECO_tbc1d9_08280,ECO_NA_06707,ECO_tbck_03975,ECO_NA_04489,ECO_VAV3_01013,ECO_ARHGAP24_07502,ECO_NA_06328,ECO_SPRY2_16474,ECO_NA_18469,ECO_NA_03381,ECO_NA_12681,ECO_PLAA_20004,ECO_NA_09034,ECO_NA_13717,ECO_NA_22309
GO:0001653	peptide receptor activity	6 of 1516 in the list	47 of 7635 in the genome	1	ECO_NA_01309,ECO_AGTR1_08783,ECO_NA_22552,ECO_olgc6_17609,ECO_MC4R_03670,ECO_f2r_02394
GO:0019888	protein phosphatase regulator activity	2 of 1516 in the list	20 of 7635 in the genome	1	ECO_PPME1_01554,ECO_NA_21144
GO:0016879	ligase activity, forming carbon-nitrogen bonds	26 of 1516 in the list	166 of 7635 in the genome	1	ECO_NA_08554,ECO_KLHL9_06280,ECO_GLUL_10565,ECO_traf4a_22038,ECO_CDC23_06257,ECO_CYHR1_10002,ECO_gclc_09189,ECO_PRPF19_02618,ECO_tnfaip1_01352,ECO_NA_11632,ECO_NA_18612,ECO_arih1_10460,ECO_PDZRN3_12382,ECO_acaca_17640,ECO_GCLM_18591,ECO_HERC3_08273,ECO_RNF5_02424,ECO_TTL_01112,ECO_RNF20_02610,ECO_uba3_02515,ECO_pcl_22629,ECO_NUDT21_00890,ECO_uba3_17410,ECO_KLHL21_14387,ECO_MIB2_18443,ECO_UBE2N_06…
GO:0015081	sodium ion transmembrane transporter activity	6 of 1516 in the list	48 of 7635 in the genome	1	ECO_NA_22185,ECO_SLC23A2_19950,ECO_SLC6A2_20281,ECO_NA_02435,ECO_NA_04584,ECO_NA_23013
GO:0060090	binding, bridging	4 of 1516 in the list	35 of 7635 in the genome	1	ECO_SH2D6_11044,ECO_VAV3_01013,ECO_TP53BP2_21820,ECO_NA_09034
GO:0008081	phosphoric diester hydrolase activity	5 of 1516 in the list	42 of 7635 in the genome	1	ECO_NA_01853,ECO_PLCG2_12579,ECO_NA_02888,ECO_NA_08719,ECO_NA_10062
GO:0015171	amino acid transmembrane transporter activity	5 of 1516 in the list	42 of 7635 in the genome	1	ECO_CABZ01009047.1_10676,ECO_slc6a8_18427,ECO_NA_22186,ECO_SLC7A3_03497,ECO_NA_17213
GO:0005102	receptor binding	61 of 1516 in the list	362 of 7635 in the genome	1	ECO_DOCK4_20938,ECO_NA_13138,ECO_CABZ01041002.1_00522,ECO_NA_10987,ECO_unknown_08284,ECO_smarca4_09434,ECO_KL_20657,ECO_tubb5_04447,ECO_GNAL_12281,ECO_VAV3_01013,ECO_NA_14579,ECO_arnt2_12836,ECO_f2_02011,ECO_NA_12681,ECO_BX571984.2_22022,ECO_NA_17703,ECO_ANGPTL3_05405,ECO_timm50_10657,ECO_uba3_17410,ECO_ERBB2IP_20297,ECO_serpine1_00438,ECO_MDK_19039,ECO_NA_02198,ECO_NA_15649,ECO_NA_03315,ECO_cxcl…
GO:0008237	metallopeptidase activity	2 of 1516 in the list	21 of 7635 in the genome	1	ECO_NA_10987,ECO_METAP2_15714
GO:0015294	solute:cation symporter activity	4 of 1516 in the list	36 of 7635 in the genome	1	ECO_SLC23A2_19950,ECO_SLC12A4_20282,ECO_SLC6A2_20281,ECO_NA_04584
GO:0008528	G-protein coupled peptide receptor activity	5 of 1516 in the list	43 of 7635 in the genome	1	ECO_NA_01309,ECO_AGTR1_08783,ECO_NA_22552,ECO_MC4R_03670,ECO_f2r_02394
GO:0015293	symporter activity	4 of 1516 in the list	37 of 7635 in the genome	1	ECO_SLC23A2_19950,ECO_SLC12A4_20282,ECO_SLC6A2_20281,ECO_NA_04584
GO:0030674	protein binding, bridging	3 of 1516 in the list	30 of 7635 in the genome	1	ECO_SH2D6_11044,ECO_VAV3_01013,ECO_TP53BP2_21820
GO:0005275	amine transmembrane transporter activity	7 of 1516 in the list	58 of 7635 in the genome	1	ECO_SLC18A1_12908,ECO_CABZ01009047.1_10676,ECO_slc6a8_18427,ECO_NA_22186,ECO_SLC6A2_20281,ECO_SLC7A3_03497,ECO_NA_17213
GO:0005515	protein binding	367 of 1516 in the list	1989 of 7635 in the genome	1	ECO_NA_05488,ECO_DOCK4_20938,ECO_SAV1_11213,ECO_qdpra_21062,ECO_fan1_15650,ECO_COL5A1_09040,ECO_f2_02011,ECO_COMMD7_05094,ECO_RNF20_02610,ECO_BX571984.2_22022,ECO_ANGPTL3_05405,ECO_SH2D6_11044,ECO_atp5d_09923,ECO_CCT8_10198,ECO_NA_15649,ECO_FOXA2_ORYLA_14744,ECO_PLEK_18731,ECO_cxcl12a_09228,ECO_DAPK1_03278,ECO_WWOX_06549,ECO_NA_20293,ECO_HMGCS1_17786,ECO_PIN1_19985,ECO_MYO18A_17637,ECO_cul5b_0163…
GO:0005342	organic acid transmembrane transporter activity	8 of 1516 in the list	67 of 7635 in the genome	1	ECO_CABZ01009047.1_10676,ECO_slc6a8_18427,ECO_NA_22186,ECO_slc25a21_13261,ECO_SLC26A5_17955,ECO_NA_04584,ECO_SLC7A3_03497,ECO_NA_17213
GO:0001664	G-protein coupled receptor binding	6 of 1516 in the list	54 of 7635 in the genome	1	ECO_NA_03315,ECO_BAMBI_21440,ECO_REEP1_14897,ECO_NA_03000,ECO_GNAZ_19272,ECO_NA_02165
GO:0046943	carboxylic acid transmembrane transporter activity	7 of 1516 in the list	61 of 7635 in the genome	1	ECO_CABZ01009047.1_10676,ECO_slc6a8_18427,ECO_NA_22186,ECO_slc25a21_13261,ECO_SLC26A5_17955,ECO_SLC7A3_03497,ECO_NA_17213
GO:0016881	acid-amino acid ligase activity	20 of 1516 in the list	142 of 7635 in the genome	1	ECO_KLHL9_06280,ECO_traf4a_22038,ECO_CDC23_06257,ECO_CYHR1_10002,ECO_gclc_09189,ECO_PRPF19_02618,ECO_tnfaip1_01352,ECO_NA_11632,ECO_NA_18612,ECO_arih1_10460,ECO_PDZRN3_12382,ECO_GCLM_18591,ECO_HERC3_08273,ECO_RNF5_02424,ECO_TTL_01112,ECO_RNF20_02610,ECO_NUDT21_00890,ECO_KLHL21_14387,ECO_UBE2N_06595,ECO_MIB2_18443
GO:0003677	DNA binding	75 of 1516 in the list	455 of 7635 in the genome	1	ECO_egr1_20788,ECO_h2afy2_17583,ECO_OSR2_15547,ECO_NA_10210,ECO_PMS2_02221,ECO_CARM1_05777,ECO_CREB3L2_17907,ECO_MCM7_04814,ECO_mef2ca_21185,ECO_foxo3b_13687,ECO_GATA6_04379,ECO_FOXA2_ORYLA_14744,ECO_nfil3_15101,ECO_B2CCA1_ORYLA_20969,ECO_RNF10_02979,ECO_NA_00572,ECO_CR388163.2_01616,ECO_HNF1B_22034,ECO_NA_04127,ECO_LMX1B_01324,ECO_Q76B16_ORYLA_04134,ECO_tp53_22722,ECO_ATF2_22111,ECO_nfe2_14774,E…
GO:0016247	channel regulator activity	3 of 1516 in the list	34 of 7635 in the genome	1	ECO_NA_06558,ECO_NA_09780,ECO_NA_22674
GO:0019208	phosphatase regulator activity	2 of 1516 in the list	26 of 7635 in the genome	1	ECO_PPME1_01554,ECO_NA_21144
GO:0022804	active transmembrane transporter activity	29 of 1516 in the list	199 of 7635 in the genome	1	ECO_NA_03315,ECO_ASNA1_08175,ECO_SLC18A1_12908,ECO_ATP2B2_03021,ECO_CABZ01009047.1_10676,ECO_NA_03000,ECO_SLC23A2_19950,ECO_ABCD4_16220,ECO_SLC7A3_03497,ECO_NA_17213,ECO_NA_00801,ECO_ATP5EP2_01486,ECO_NA_22760,ECO_NA_19280,ECO_NA_06249,ECO_NA_19271,ECO_ANKH_09263,ECO_CLCN4_12408,ECO_SLC6A2_20281,ECO_SLC26A5_17955,ECO_CFTR_10309,ECO_NA_00655,ECO_slc6a8_18427,ECO_atp5d_09923,ECO_NA_07801,ECO_NA_221…
GO:0030234	enzyme regulator activity	61 of 1516 in the list	387 of 7635 in the genome	1	ECO_ASAP2_10898,ECO_DOCK4_20938,ECO_rasgrp3_09722,ECO_NA_04299,ECO_NA_06707,ECO_USP14_04374,ECO_tbck_03975,ECO_NA_04489,ECO_NA_06558,ECO_VAV3_01013,ECO_rasgrf2_08215,ECO_NA_15131,ECO_ccnd1_04025,ECO_NA_11341,ECO_SPRY2_16474,ECO_NA_11345,ECO_NA_18469,ECO_PLAA_20004,ECO_NA_12681,ECO_B1NJG0_ORYLA_03868,ECO_ARHGEF9_13536,ECO_NA_13717,ECO_ANGPTL3_05405,ECO_NA_14818,ECO_NA_15130,ECO_rps6ka3a_17322,ECO_…
GO:0015631	tubulin binding	5 of 1516 in the list	52 of 7635 in the genome	1	ECO_NA_06161,ECO_TUBGCP3_18964,ECO_NA_04479,ECO_MAPRE2_22364,ECO_ranbp10_21456
GO:0005253	anion channel activity	3 of 1516 in the list	37 of 7635 in the genome	1	ECO_CFTR_10309,ECO_CLCN4_12408,ECO_GABRB1_11917
GO:0030247	polysaccharide binding	4 of 1516 in the list	45 of 7635 in the genome	1	ECO_COL5A1_09040,ECO_FGFR2_01098,ECO_DCN_04620,ECO_ABI3BP_19135
GO:0015291	secondary active transmembrane transporter activity	14 of 1516 in the list	113 of 7635 in the genome	1	ECO_ANKH_09263,ECO_SLC23A2_19950,ECO_CLCN4_12408,ECO_SLC6A2_20281,ECO_SLC26A5_17955,ECO_NA_00801,ECO_slc6a8_18427,ECO_NA_22760,ECO_NA_19280,ECO_NA_07801,ECO_NA_22186,ECO_SLC12A4_20282,ECO_NA_19271,ECO_NA_04584
GO:0019787	small conjugating protein ligase activity	16 of 1516 in the list	126 of 7635 in the genome	1	ECO_KLHL9_06280,ECO_traf4a_22038,ECO_CDC23_06257,ECO_CYHR1_10002,ECO_PRPF19_02618,ECO_tnfaip1_01352,ECO_NA_18612,ECO_NA_11632,ECO_PDZRN3_12382,ECO_HERC3_08273,ECO_RNF5_02424,ECO_RNF20_02610,ECO_NUDT21_00890,ECO_KLHL21_14387,ECO_UBE2N_06595,ECO_MIB2_18443
GO:0005539	glycosaminoglycan binding	3 of 1516 in the list	38 of 7635 in the genome	1	ECO_COL5A1_09040,ECO_FGFR2_01098,ECO_ABI3BP_19135
GO:0030246	carbohydrate binding	10 of 1516 in the list	88 of 7635 in the genome	1	ECO_COL5A1_09040,ECO_ALDOB_02608,ECO_pygma_14443,ECO_GCK_11027,ECO_prps1b_16529,ECO_DCN_04620,ECO_ABI3BP_19135,ECO_FGFR2_01098,ECO_PFKL_05151,ECO_GBE1_11152
GO:0019001	guanyl nucleotide binding	39 of 1516 in the list	269 of 7635 in the genome	1	ECO_DOCK4_20938,ECO_gnav1_22232,ECO_NA_06811,ECO_GPN3_06964,ECO_RAB3C_12626,ECO_rhoad_14780,ECO_tubb5_04447,ECO_GNAL_12281,ECO_rhot1b_18279,ECO_NA_04466,ECO_rab40b_18159,ECO_NA_14579,ECO_NA_15021,ECO_sara2_01202,ECO_NA_02025,ECO_NA_12681,ECO_NA_13717,ECO_NA_12521,ECO_RAB23_09174,ECO_GNAZ_19272,ECO_prps1b_16529,ECO_GTPBP1_00926,ECO_NA_11634,ECO_sar1a_21791,ECO_NA_06971,ECO_mtif2_05494,ECO_NA_03495…
GO:0032561	guanyl ribonucleotide binding	39 of 1516 in the list	269 of 7635 in the genome	1	ECO_DOCK4_20938,ECO_gnav1_22232,ECO_NA_06811,ECO_GPN3_06964,ECO_RAB3C_12626,ECO_rhoad_14780,ECO_tubb5_04447,ECO_GNAL_12281,ECO_rhot1b_18279,ECO_NA_04466,ECO_rab40b_18159,ECO_NA_14579,ECO_NA_15021,ECO_sara2_01202,ECO_NA_02025,ECO_NA_12681,ECO_NA_13717,ECO_NA_12521,ECO_RAB23_09174,ECO_GNAZ_19272,ECO_prps1b_16529,ECO_GTPBP1_00926,ECO_NA_11634,ECO_sar1a_21791,ECO_NA_06971,ECO_mtif2_05494,ECO_NA_03495…
GO:0001871	pattern binding	4 of 1516 in the list	49 of 7635 in the genome	1	ECO_COL5A1_09040,ECO_FGFR2_01098,ECO_DCN_04620,ECO_ABI3BP_19135
GO:0005198	structural molecule activity	19 of 1516 in the list	156 of 7635 in the genome	1	ECO_NA_02165,ECO_matn1_09994,ECO_tubb5_04447,ECO_COL8A2_18792,ECO_NA_09476,ECO_NA_07755,ECO_COL5A1_09040,ECO_MRPL52_05983,ECO_RSL24D1_15642,ECO_MRPL18_02620,ECO_ACTG2_04353,ECO_TECTA_01622,ECO_MRPS18B_10692,ECO_FBN1_03668,ECO_MRPL17_02318,ECO_MRPS17_15160,ECO_NA_07242,ECO_TMEM48_01011,ECO_YEATS4_03415
GO:0019904	protein domain specific binding	21 of 1516 in the list	169 of 7635 in the genome	1	ECO_NA_19297,ECO_GIPC1_16280,ECO_DOCK4_20938,ECO_NCKIPSD_04870,ECO_ARHGEF16_01515,ECO_ppargc1b_07153,ECO_traf4a_22038,ECO_NA_20339,ECO_BCL2_10572,ECO_DAPK3_00979,ECO_FZD7_01236,ECO_LCK_14726,ECO_nfe2_14774,ECO_NA_02025,ECO_NA_10088,ECO_SH3BGRL_13548,ECO_USP47_10950,ECO_SIRT1_01145,ECO_NA_22731,ECO_NA_15649,ECO_gata3_17925
GO:0005244	voltage-gated ion channel activity	3 of 1516 in the list	47 of 7635 in the genome	1	ECO_vdac2_21776,ECO_NA_09782,ECO_kcnq1_11375
GO:0022832	voltage-gated channel activity	3 of 1516 in the list	47 of 7635 in the genome	1	ECO_vdac2_21776,ECO_NA_09782,ECO_kcnq1_11375
GO:0004930	G-protein coupled receptor activity	15 of 1516 in the list	142 of 7635 in the genome	1	ECO_TAPT1_14065,ECO_NA_22552,ECO_NA_16085,ECO_A5HKL5_ORYLA_03335,ECO_f2r_02394,ECO_NA_06357,ECO_NA_01309,ECO_AGTR1_08783,ECO_adra2db_13096,ECO_NA_00652,ECO_GPR50_16552,ECO_NA_20883,ECO_MC4R_03670,ECO_NA_04756,ECO_PDGFRL_13563
GO:0022890	inorganic cation transmembrane transporter activity	25 of 1516 in the list	209 of 7635 in the genome	1	ECO_NA_22185,ECO_CACNG5_20206,ECO_UQCRQ_01728,ECO_NA_09782,ECO_SLC23A2_19950,ECO_KCTD17_17610,ECO_NA_00801,ECO_ATP5EP2_01486,ECO_A4KUJ6_ORYLA_11787,ECO_tnfaip1_01352,ECO_NA_06249,ECO_SLC39A14_15971,ECO_KCTD4_01232,ECO_SLC6A2_20281,ECO_NA_02435,ECO_kctd9_20086,ECO_NA_19320,ECO_NA_00655,ECO_NA_01306,ECO_atp5d_09923,ECO_NA_09780,ECO_KCTD6_04591,ECO_kcnq1_11375,ECO_NA_04584,ECO_NA_23013
GO:0008092	cytoskeletal protein binding	29 of 1516 in the list	235 of 7635 in the genome	1	ECO_GIPC1_16280,ECO_tnnt2a_14798,ECO_NA_06881,ECO_NA_08148,ECO_ABLIM1_01092,ECO_EPB41L2_00319,ECO_CNN1_21590,ECO_sgk1_18930,ECO_TUBGCP3_18964,ECO_unknown_21394,ECO_TMOD4_01965,ECO_NA_04479,ECO_flii_09414,ECO_NA_04877,ECO_ACTG2_04353,ECO_KIFAP3_01173,ECO_PXK_15437,ECO_MAPRE2_22364,ECO_NA_15587,ECO_SHROOM1_06860,ECO_MYO3B_22139,ECO_GMFG_22007,ECO_NA_06161,ECO_NA_16738,ECO_NA_14038,ECO_ranbp10_21456…
GO:0046873	metal ion transmembrane transporter activity	21 of 1516 in the list	185 of 7635 in the genome	1	ECO_zdhhc17_15858,ECO_NA_22185,ECO_CACNG5_20206,ECO_ATP2B2_03021,ECO_NA_09782,ECO_SLC23A2_19950,ECO_KCTD17_17610,ECO_A4KUJ6_ORYLA_11787,ECO_tnfaip1_01352,ECO_SLC39A14_15971,ECO_KCTD4_01232,ECO_SLC6A2_20281,ECO_NA_02435,ECO_kctd9_20086,ECO_NA_19320,ECO_NA_01306,ECO_NA_09780,ECO_KCTD6_04591,ECO_kcnq1_11375,ECO_NA_04584,ECO_NA_23013
GO:0005267	potassium channel activity	6 of 1516 in the list	81 of 7635 in the genome	1	ECO_KCTD4_01232,ECO_KCTD17_17610,ECO_tnfaip1_01352,ECO_KCTD6_04591,ECO_kcnq1_11375,ECO_kctd9_20086
GO:0015077	monovalent inorganic cation transmembrane transporter activity	18 of 1516 in the list	169 of 7635 in the genome	1	ECO_NA_22185,ECO_UQCRQ_01728,ECO_SLC23A2_19950,ECO_KCTD17_17610,ECO_NA_00801,ECO_ATP5EP2_01486,ECO_tnfaip1_01352,ECO_NA_06249,ECO_KCTD4_01232,ECO_SLC6A2_20281,ECO_NA_02435,ECO_kctd9_20086,ECO_NA_00655,ECO_atp5d_09923,ECO_KCTD6_04591,ECO_NA_04584,ECO_kcnq1_11375,ECO_NA_23013
GO:0015079	potassium ion transmembrane transporter activity	6 of 1516 in the list	85 of 7635 in the genome	1	ECO_KCTD4_01232,ECO_KCTD17_17610,ECO_tnfaip1_01352,ECO_KCTD6_04591,ECO_kcnq1_11375,ECO_kctd9_20086
GO:0005261	cation channel activity	16 of 1516 in the list	162 of 7635 in the genome	1	ECO_CACNG5_20206,ECO_NA_09782,ECO_KCTD4_01232,ECO_KCNIP4_04923,ECO_KCTD17_17610,ECO_cul5b_01632,ECO_NA_02435,ECO_kctd9_20086,ECO_NA_19320,ECO_NA_01306,ECO_NA_09780,ECO_A4KUJ6_ORYLA_11787,ECO_tnfaip1_01352,ECO_KCTD6_04591,ECO_kcnq1_11375,ECO_NA_23013
GO:0008324	cation transmembrane transporter activity	34 of 1516 in the list	282 of 7635 in the genome	1	ECO_ASNA1_08175,ECO_ATP2B2_03021,ECO_UQCRQ_01728,ECO_SLC23A2_19950,ECO_NA_00801,ECO_ATP5EP2_01486,ECO_kctd9_20086,ECO_NA_00655,ECO_atp5d_09923,ECO_SLC12A4_20282,ECO_kcnq1_11375,ECO_NA_23013,ECO_zdhhc17_15858,ECO_CACNG5_20206,ECO_NA_22185,ECO_NA_03315,ECO_NA_03000,ECO_NA_09782,ECO_KCTD17_17610,ECO_cul5b_01632,ECO_A4KUJ6_ORYLA_11787,ECO_NA_06249,ECO_tnfaip1_01352,ECO_SLC39A14_15971,ECO_KCTD4_01232,…
GO:0004871	signal transducer activity	81 of 1516 in the list	569 of 7635 in the genome	1	ECO_NA_04524,ECO_NA_22472,ECO_NA_01309,ECO_adra2db_13096,ECO_NA_02149,ECO_NA_03621,ECO_LMBR1_14305,ECO_NA_04756,ECO_UNC5A_01058,ECO_PLK3_15351,ECO_SCARF1_08383,ECO_MAPK6_22686,ECO_NA_21958,ECO_MAPK9_13086,ECO_met_10303,ECO_B2CCA1_ORYLA_20969,ECO_NA_07335,ECO_cul5b_01632,ECO_SMO_06850,ECO_JMJD6_21506,ECO_GABRB1_11917,ECO_f2r_02394,ECO_flrt3_21078,ECO_NA_08772,ECO_REEP5_15106,ECO_A4KUJ6_ORYLA_11787…
GO:0038023	signaling receptor activity	50 of 1516 in the list	386 of 7635 in the genome	1	ECO_NA_16085,ECO_EPHA3_22954,ECO_A5JL88_ORYLA_14759,ECO_NA_01309,ECO_adra2db_13096,ECO_GPR50_16552,ECO_NA_02149,ECO_nr2f1a_13982,ECO_NA_04756,ECO_NA_22552,ECO_UNC5A_01058,ECO_SCARF1_08383,ECO_NA_10686,ECO_NA_00652,ECO_CELSR2_04844,ECO_PTCH2_15353,ECO_TAPT1_14065,ECO_B2CCA1_ORYLA_20969,ECO_A5HKL5_ORYLA_03335,ECO_met_10303,ECO_SMO_06850,ECO_GABRB1_11917,ECO_PLXNA4_06843,ECO_f2r_02394,ECO_olgc6_1760…
GO:0004872	receptor activity	62 of 1516 in the list	463 of 7635 in the genome	1	ECO_NA_16085,ECO_EPHA3_22954,ECO_A5JL88_ORYLA_14759,ECO_NR1D2_11630,ECO_crfb2_02373,ECO_NA_01309,ECO_adra2db_13096,ECO_GPR50_16552,ECO_NA_02149,ECO_nr2f1a_13982,ECO_NA_04756,ECO_NA_22552,ECO_UNC5A_01058,ECO_SCARF1_08383,ECO_NA_10686,ECO_f2_02011,ECO_SCARF2_01827,ECO_NA_00652,ECO_CELSR2_04844,ECO_PTCH2_15353,ECO_EBP_14784,ECO_TAPT1_14065,ECO_NA_12739,ECO_NA_19671,ECO_met_10303,ECO_B2CCA1_ORYLA_209…
GO:0060089	molecular transducer activity	97 of 1516 in the list	676 of 7635 in the genome	1	ECO_rasgrp3_09722,ECO_NA_04524,ECO_NA_22472,ECO_NA_01309,ECO_adra2db_13096,ECO_NA_02149,ECO_NA_03621,ECO_GNAL_12281,ECO_LMBR1_14305,ECO_NA_04756,ECO_UNC5A_01058,ECO_PLK3_15351,ECO_SCARF1_08383,ECO_MAPK6_22686,ECO_NA_18469,ECO_MIER1_08742,ECO_NA_12681,ECO_NA_21958,ECO_NA_02888,ECO_zdhhc17_15858,ECO_MAPK9_13086,ECO_met_10303,ECO_B2CCA1_ORYLA_20969,ECO_NA_07335,ECO_cul5b_01632,ECO_SMO_06850,ECO_JMJD…
GO:0004888	transmembrane signaling receptor activity	38 of 1516 in the list	340 of 7635 in the genome	1	ECO_NA_16085,ECO_EPHA3_22954,ECO_NA_01309,ECO_adra2db_13096,ECO_GPR50_16552,ECO_NA_04756,ECO_NA_22552,ECO_UNC5A_01058,ECO_SCARF1_08383,ECO_NA_10686,ECO_NA_00652,ECO_CELSR2_04844,ECO_PTCH2_15353,ECO_TAPT1_14065,ECO_A5HKL5_ORYLA_03335,ECO_met_10303,ECO_SMO_06850,ECO_GABRB1_11917,ECO_PLXNA4_06843,ECO_f2r_02394,ECO_NA_20883,ECO_MC4R_03670,ECO_NA_09457,ECO_FGFR2_01098,ECO_FZD7_01236,ECO_CRHR2_04369,EC…
GO:0022892	substrate-specific transporter activity	81 of 1516 in the list	617 of 7635 in the genome	1	ECO_SLC18A1_12908,ECO_ATP2B2_03021,ECO_NA_15387,ECO_UQCRQ_01728,ECO_NA_17213,ECO_NA_00801,ECO_AP2B1_01603,ECO_NA_19271,ECO_BX571984.2_22022,ECO_kctd9_20086,ECO_atp5d_09923,ECO_IPO7_10935,ECO_NA_07801,ECO_cetp_01675,ECO_SLC12A4_20282,ECO_NA_22186,ECO_kcnq1_11375,ECO_NA_23013,ECO_NA_22215,ECO_zdhhc17_15858,ECO_NA_03315,ECO_NA_22185,ECO_CACNG5_20206,ECO_CABZ01009047.1_10676,ECO_NA_03000,ECO_NA_09782…
GO:0005215	transporter activity	93 of 1516 in the list	692 of 7635 in the genome	1	ECO_SLC18A1_12908,ECO_ATP2B2_03021,ECO_NA_15387,ECO_UQCRQ_01728,ECO_ABCD4_16220,ECO_NA_17213,ECO_NA_00801,ECO_AP2B1_01603,ECO_NA_22760,ECO_NA_19271,ECO_BX571984.2_22022,ECO_kctd9_20086,ECO_atp5d_09923,ECO_IPO7_10935,ECO_NA_07801,ECO_cetp_01675,ECO_SLC12A4_20282,ECO_NA_22186,ECO_kcnq1_11375,ECO_NA_23013,ECO_NA_22215,ECO_zdhhc17_15858,ECO_NA_03315,ECO_NA_22185,ECO_CACNG5_20206,ECO_CABZ01009047.1_10…
GO:0022857	transmembrane transporter activity	74 of 1516 in the list	607 of 7635 in the genome	1	ECO_SLC18A1_12908,ECO_ATP2B2_03021,ECO_UQCRQ_01728,ECO_ABCD4_16220,ECO_NA_17213,ECO_NA_00801,ECO_NA_22760,ECO_NA_19271,ECO_kctd9_20086,ECO_atp5d_09923,ECO_NA_07801,ECO_SLC12A4_20282,ECO_NA_22186,ECO_kcnq1_11375,ECO_NA_23013,ECO_zdhhc17_15858,ECO_NA_03315,ECO_NA_22185,ECO_CACNG5_20206,ECO_CABZ01009047.1_10676,ECO_NA_03000,ECO_NA_09782,ECO_abcc4_13122,ECO_NA_12982,ECO_KCTD17_17610,ECO_cul5b_01632,E…
GO:0022891	substrate-specific transmembrane transporter activity	63 of 1516 in the list	542 of 7635 in the genome	1	ECO_ASNA1_08175,ECO_SLC18A1_12908,ECO_ATP2B2_03021,ECO_UQCRQ_01728,ECO_SLC25A17_03887,ECO_SLC23A2_19950,ECO_SLC2A9_01429,ECO_SLC7A3_03497,ECO_NA_17213,ECO_NA_10175,ECO_NA_00801,ECO_ATP5EP2_01486,ECO_slc34a1b_05214,ECO_NA_19271,ECO_NA_10599,ECO_SLC26A5_17955,ECO_kctd9_20086,ECO_ABCC5_09067,ECO_NA_00655,ECO_vdac2_21776,ECO_atp5d_09923,ECO_NA_07801,ECO_SLC12A4_20282,ECO_NA_22186,ECO_kcnq1_11375,ECO_…
GO:0015276	ligand-gated ion channel activity	2 of 1516 in the list	92 of 7635 in the genome	1	ECO_A4KUJ6_ORYLA_11787,ECO_GABRB1_11917
GO:0022834	ligand-gated channel activity	2 of 1516 in the list	92 of 7635 in the genome	1	ECO_A4KUJ6_ORYLA_11787,ECO_GABRB1_11917
GO:0022836	gated channel activity	6 of 1516 in the list	137 of 7635 in the genome	1	ECO_vdac2_21776,ECO_NA_09782,ECO_A4KUJ6_ORYLA_11787,ECO_cx43_03267,ECO_kcnq1_11375,ECO_GABRB1_11917
GO:0015075	ion transmembrane transporter activity	49 of 1516 in the list	460 of 7635 in the genome	1	ECO_ASNA1_08175,ECO_ATP2B2_03021,ECO_UQCRQ_01728,ECO_SLC23A2_19950,ECO_NA_10175,ECO_NA_00801,ECO_ATP5EP2_01486,ECO_slc34a1b_05214,ECO_SLC26A5_17955,ECO_kctd9_20086,ECO_ABCC5_09067,ECO_NA_00655,ECO_vdac2_21776,ECO_atp5d_09923,ECO_NA_07801,ECO_SLC12A4_20282,ECO_kcnq1_11375,ECO_NA_23013,ECO_zdhhc17_15858,ECO_NA_03315,ECO_NA_22185,ECO_CACNG5_20206,ECO_NA_03000,ECO_NA_09782,ECO_KCTD17_17610,ECO_cul5b_…
GO:0015267	channel activity	23 of 1516 in the list	299 of 7635 in the genome	1	ECO_CACNG5_20206,ECO_AQP7_05366,ECO_NA_09782,ECO_KCTD17_17610,ECO_cul5b_01632,ECO_GABRB1_11917,ECO_A4KUJ6_ORYLA_11787,ECO_tnfaip1_01352,ECO_cx43_03267,ECO_KCTD4_01232,ECO_CLCN4_12408,ECO_KCNIP4_04923,ECO_NA_02435,ECO_kctd9_20086,ECO_NA_19320,ECO_CFTR_10309,ECO_vdac2_21776,ECO_NA_01306,ECO_NA_09780,ECO_KCTD6_04591,ECO_kcnq1_11375,ECO_NA_03905,ECO_NA_23013
GO:0022803	passive transmembrane transporter activity	23 of 1516 in the list	299 of 7635 in the genome	1	ECO_CACNG5_20206,ECO_AQP7_05366,ECO_NA_09782,ECO_KCTD17_17610,ECO_cul5b_01632,ECO_GABRB1_11917,ECO_A4KUJ6_ORYLA_11787,ECO_tnfaip1_01352,ECO_cx43_03267,ECO_KCTD4_01232,ECO_CLCN4_12408,ECO_KCNIP4_04923,ECO_NA_02435,ECO_kctd9_20086,ECO_NA_19320,ECO_CFTR_10309,ECO_vdac2_21776,ECO_NA_01306,ECO_NA_09780,ECO_KCTD6_04591,ECO_kcnq1_11375,ECO_NA_03905,ECO_NA_23013
GO:0005216	ion channel activity	21 of 1516 in the list	287 of 7635 in the genome	1	ECO_CACNG5_20206,ECO_NA_09782,ECO_KCTD17_17610,ECO_cul5b_01632,ECO_GABRB1_11917,ECO_A4KUJ6_ORYLA_11787,ECO_tnfaip1_01352,ECO_KCTD4_01232,ECO_CLCN4_12408,ECO_KCNIP4_04923,ECO_NA_02435,ECO_kctd9_20086,ECO_NA_19320,ECO_CFTR_10309,ECO_vdac2_21776,ECO_NA_01306,ECO_NA_09780,ECO_KCTD6_04591,ECO_kcnq1_11375,ECO_NA_23013,ECO_NA_03905
GO:0022838	substrate-specific channel activity	21 of 1516 in the list	287 of 7635 in the genome	1	ECO_CACNG5_20206,ECO_NA_09782,ECO_KCTD17_17610,ECO_cul5b_01632,ECO_GABRB1_11917,ECO_A4KUJ6_ORYLA_11787,ECO_tnfaip1_01352,ECO_KCTD4_01232,ECO_CLCN4_12408,ECO_KCNIP4_04923,ECO_NA_02435,ECO_kctd9_20086,ECO_NA_19320,ECO_CFTR_10309,ECO_vdac2_21776,ECO_NA_01306,ECO_NA_09780,ECO_KCTD6_04591,ECO_kcnq1_11375,ECO_NA_23013,ECO_NA_03905
GO:0008152	metabolic process	856 of 1460 in the list	3784 of 7427 in the genome	4.88e-08	ECO_GTF2H1_15610,ECO_NA_05488,ECO_psmd11a_11266,ECO_IRF1_05209,ECO_NHP2L1_02214,ECO_TAF10_01511,ECO_TH1L_12783,ECO_ITK_13518,ECO_NA_20613,ECO_ufm1_10145,ECO_DUSP6_10295,ECO_RSL24D1_15642,ECO_NA_07232,ECO_NA_19700,ECO_f2_02011,ECO_gnpda2_11914,ECO_HADHB_15505,ECO_RNF20_02610,ECO_BX571984.2_22022,ECO_ANGPTL3_05405,ECO_CCT8_10198,ECO_NA_02888,ECO_chst14_16833,ECO_WHSC1L1_19944,ECO_NA_22186,ECO_NA_15…
GO:0006082	organic acid metabolic process	114 of 1460 in the list	351 of 7427 in the genome	6.04e-06	ECO_PDHX_06625,ECO_psmd11a_11266,ECO_NA_21797,ECO_NA_19281,ECO_ASNSD1_01834,ECO_qdpra_21062,ECO_tars_10996,ECO_FARSA_22543,ECO_KARS_10956,ECO_ACADS_18552,ECO_NA_11274,ECO_PECR_21277,ECO_NA_20613,ECO_dmgdh_02379,ECO_LTA4H_06968,ECO_FH_18609,ECO_NA_19316,ECO_CDO1_08201,ECO_HADHB_15505,ECO_NA_21516,ECO_ACADVL_19182,ECO_ANGPTL3_05405,ECO_CCBL2_02689,ECO_PSPH_16572,ECO_acsf2_04205,ECO_CRYL1_02574,ECO_…
GO:0043436	oxoacid metabolic process	113 of 1460 in the list	348 of 7427 in the genome	7.21e-06	ECO_PDHX_06625,ECO_psmd11a_11266,ECO_NA_21797,ECO_NA_19281,ECO_ASNSD1_01834,ECO_qdpra_21062,ECO_tars_10996,ECO_FARSA_22543,ECO_KARS_10956,ECO_ACADS_18552,ECO_NA_11274,ECO_PECR_21277,ECO_NA_20613,ECO_dmgdh_02379,ECO_LTA4H_06968,ECO_FH_18609,ECO_NA_19316,ECO_CDO1_08201,ECO_HADHB_15505,ECO_NA_21516,ECO_ACADVL_19182,ECO_ANGPTL3_05405,ECO_CCBL2_02689,ECO_PSPH_16572,ECO_acsf2_04205,ECO_CRYL1_02574,ECO_…
GO:0019752	carboxylic acid metabolic process	112 of 1460 in the list	345 of 7427 in the genome	8.6e-06	ECO_PDHX_06625,ECO_psmd11a_11266,ECO_NA_21797,ECO_NA_19281,ECO_ASNSD1_01834,ECO_qdpra_21062,ECO_tars_10996,ECO_FARSA_22543,ECO_KARS_10956,ECO_ACADS_18552,ECO_NA_11274,ECO_PECR_21277,ECO_NA_20613,ECO_dmgdh_02379,ECO_LTA4H_06968,ECO_FH_18609,ECO_NA_19316,ECO_CDO1_08201,ECO_HADHB_15505,ECO_NA_21516,ECO_ACADVL_19182,ECO_ANGPTL3_05405,ECO_CCBL2_02689,ECO_PSPH_16572,ECO_acsf2_04205,ECO_CRYL1_02574,ECO_…
GO:0042180	cellular ketone metabolic process	114 of 1460 in the list	353 of 7427 in the genome	8.73e-06	ECO_PDHX_06625,ECO_psmd11a_11266,ECO_NA_21797,ECO_NA_19281,ECO_ASNSD1_01834,ECO_qdpra_21062,ECO_tars_10996,ECO_FARSA_22543,ECO_KARS_10956,ECO_ACADS_18552,ECO_NA_11274,ECO_PECR_21277,ECO_NA_20613,ECO_dmgdh_02379,ECO_LTA4H_06968,ECO_FH_18609,ECO_NA_19316,ECO_CDO1_08201,ECO_HADHB_15505,ECO_NA_21516,ECO_ACADVL_19182,ECO_ANGPTL3_05405,ECO_CCBL2_02689,ECO_PSPH_16572,ECO_acsf2_04205,ECO_CRYL1_02574,ECO_…
GO:0044238	primary metabolic process	692 of 1460 in the list	3076 of 7427 in the genome	0.00022	ECO_GTF2H1_15610,ECO_NA_05488,ECO_psmd11a_11266,ECO_IRF1_05209,ECO_NHP2L1_02214,ECO_TAF10_01511,ECO_TH1L_12783,ECO_ITK_13518,ECO_NA_20613,ECO_ufm1_10145,ECO_DUSP6_10295,ECO_NA_07232,ECO_f2_02011,ECO_HADHB_15505,ECO_RNF20_02610,ECO_BX571984.2_22022,ECO_ANGPTL3_05405,ECO_CCT8_10198,ECO_NA_02888,ECO_chst14_16833,ECO_WHSC1L1_19944,ECO_NA_22186,ECO_NA_00445,ECO_NA_15649,ECO_FBXO4_10331,ECO_NA_05440,EC…
GO:0006520	cellular amino acid metabolic process	63 of 1460 in the list	177 of 7427 in the genome	0.00059	ECO_aldh18a1_06458,ECO_psmd11a_11266,ECO_NA_19281,ECO_ASNSD1_01834,ECO_qdpra_21062,ECO_NA_19349,ECO_NA_02193,ECO_tars_10996,ECO_PSMA6_17250,ECO_GLDC_03055,ECO_PDPR_20073,ECO_FARSA_22543,ECO_MARS_20621,ECO_aars_04666,ECO_KARS_10956,ECO_GLUL_10565,ECO_DNMT3A_03623,ECO_pars2_11570,ECO_MTR_13488,ECO_NA_20613,ECO_dmgdh_02379,ECO_SARS_22490,ECO_HPD_01308,ECO_CDO1_08201,ECO_C9orf6_16163,ECO_IVD_10913,EC…
GO:0044237	cellular metabolic process	681 of 1460 in the list	3067 of 7427 in the genome	0.00351	ECO_GTF2H1_15610,ECO_psmd11a_11266,ECO_IRF1_05209,ECO_NHP2L1_02214,ECO_TAF10_01511,ECO_TH1L_12783,ECO_ITK_13518,ECO_NA_20613,ECO_ufm1_10145,ECO_DUSP6_10295,ECO_NA_07232,ECO_f2_02011,ECO_HADHB_15505,ECO_RNF20_02610,ECO_BX571984.2_22022,ECO_ANGPTL3_05405,ECO_CCT8_10198,ECO_chst14_16833,ECO_WHSC1L1_19944,ECO_NA_22186,ECO_NA_00445,ECO_NA_15649,ECO_FBXO4_10331,ECO_NA_05440,ECO_DAPK1_03278,ECO_NA_20739…
GO:0008203	cholesterol metabolic process	12 of 1460 in the list	16 of 7427 in the genome	0.00407	ECO_NA_08744,ECO_DHCR7_03142,ECO_HMGCS1_17786,ECO_ACADVL_19182,ECO_LSS_01848,ECO_sc4mol_14060,ECO_NPC1L1_01301,ECO_NA_09028,ECO_FDFT1_16209,ECO_EBP_14784,ECO_nsdhl_16539,ECO_hmgcra_03705
GO:0019538	protein metabolic process	330 of 1460 in the list	1368 of 7427 in the genome	0.0058	ECO_NA_05488,ECO_psmd11a_11266,ECO_TAF10_01511,ECO_TH1L_12783,ECO_ITK_13518,ECO_ufm1_10145,ECO_DUSP6_10295,ECO_f2_02011,ECO_RNF20_02610,ECO_CCT8_10198,ECO_NA_00656,ECO_chst14_16833,ECO_WHSC1L1_19944,ECO_NA_00445,ECO_NA_15649,ECO_FBXO4_10331,ECO_tnikb_17333,ECO_DAPK1_03278,ECO_PSMD7_06553,ECO_NA_20739,ECO_C0SQJ3_ORYLA_00916,ECO_cul5b_01632,ECO_NA_00572,ECO_NA_07989,ECO_KDM4C_09334,ECO_NA_07979,ECO…
GO:0044281	small molecule metabolic process	222 of 1460 in the list	873 of 7427 in the genome	0.0082	ECO_PDHX_06625,ECO_psmd11a_11266,ECO_NA_21797,ECO_qdpra_21062,ECO_DPH5_18387,ECO_CHKB_06541,ECO_ACADS_18552,ECO_NA_20613,ECO_dmgdh_02379,ECO_LTA4H_06968,ECO_CDO1_08201,ECO_HADHB_15505,ECO_NA_21516,ECO_ACADVL_19182,ECO_ANGPTL3_05405,ECO_atp5d_09923,ECO_CRYL1_02574,ECO_PDIA3_12821,ECO_PSMA5_18359,ECO_NANP_01148,ECO_NA_22186,ECO_IDH3B_01431,ECO_SGPL1_01131,ECO_NA_03315,ECO_PSMD7_06553,ECO_NA_03000,E…
GO:0006629	lipid metabolic process	107 of 1460 in the list	372 of 7427 in the genome	0.01452	ECO_NA_21797,ECO_CHKB_06541,ECO_DHRS4_05979,ECO_CARM1_05777,ECO_ACADS_18552,ECO_NA_11274,ECO_inpp5e_03089,ECO_CHPT1_07128,ECO_LSS_01848,ECO_PRPF19_02618,ECO_NA_01198,ECO_NA_04253,ECO_NA_07232,ECO_DHCR7_03142,ECO_LTA4H_06968,ECO_NA_16219,ECO_HADHB_15505,ECO_NA_04921,ECO_BX571984.2_22022,ECO_ACADVL_19182,ECO_ANGPTL3_05405,ECO_PPP1CC_03005,ECO_SIRT1_01145,ECO_cetp_01675,ECO_CYP24A1_20558,ECO_SGPL1_0…
GO:0044267	cellular protein metabolic process	282 of 1460 in the list	1172 of 7427 in the genome	0.04576	ECO_psmd11a_11266,ECO_TAF10_01511,ECO_TH1L_12783,ECO_ITK_13518,ECO_ufm1_10145,ECO_DUSP6_10295,ECO_f2_02011,ECO_RNF20_02610,ECO_CCT8_10198,ECO_NA_00656,ECO_WHSC1L1_19944,ECO_NA_00445,ECO_NA_15649,ECO_FBXO4_10331,ECO_tnikb_17333,ECO_DAPK1_03278,ECO_PSMD7_06553,ECO_NA_20739,ECO_C0SQJ3_ORYLA_00916,ECO_cul5b_01632,ECO_NA_00572,ECO_NA_07989,ECO_KDM4C_09334,ECO_NA_07979,ECO_TSFM_05454,ECO_TPST1_01350,EC…
GO:0016125	sterol metabolic process	16 of 1460 in the list	30 of 7427 in the genome	0.06204	ECO_HMGCS1_17786,ECO_SOAT1_03636,ECO_LSS_01848,ECO_sc4mol_14060,ECO_NPC1L1_01301,ECO_NA_09028,ECO_FDFT1_16209,ECO_NA_08744,ECO_DHCR7_03142,ECO_ANGPTL3_05405,ECO_ACADVL_19182,ECO_NA_22713,ECO_EBP_14784,ECO_nsdhl_16539,ECO_ch25h_04355,ECO_hmgcra_03705
GO:0010498	proteasomal protein catabolic process	23 of 1460 in the list	52 of 7427 in the genome	0.0704	ECO_psmb5_07973,ECO_psmd11a_11266,ECO_PSMD7_06553,ECO_C0SQJ3_ORYLA_00916,ECO_HSP90B1_15704,ECO_FOXRED2_02526,ECO_PSMA6_17250,ECO_USP14_04374,ECO_fzr1_03646,ECO_CDC23_06257,ECO_CDC16_19154,ECO_FOXRED2_07276,ECO_FBXO31_06608,ECO_psmf1_07560,ECO_psmc6_17203,ECO_YOD1_12967,ECO_erlin1_09211,ECO_DERL2_15092,ECO_NA_21516,ECO_PSMA1_11225,ECO_PSMA5_18359,ECO_CDC26_03687,ECO_EDEM1_16665
GO:0043161	proteasomal ubiquitin-dependent protein catabolic process	22 of 1460 in the list	51 of 7427 in the genome	0.16244	ECO_psmb5_07973,ECO_psmd11a_11266,ECO_PSMD7_06553,ECO_C0SQJ3_ORYLA_00916,ECO_HSP90B1_15704,ECO_FOXRED2_02526,ECO_PSMA6_17250,ECO_fzr1_03646,ECO_CDC23_06257,ECO_CDC16_19154,ECO_FOXRED2_07276,ECO_FBXO31_06608,ECO_psmf1_07560,ECO_psmc6_17203,ECO_YOD1_12967,ECO_erlin1_09211,ECO_DERL2_15092,ECO_NA_21516,ECO_PSMA1_11225,ECO_PSMA5_18359,ECO_CDC26_03687,ECO_EDEM1_16665
GO:0016054	organic acid catabolic process	24 of 1460 in the list	58 of 7427 in the genome	0.17757	ECO_SLC25A17_03887,ECO_HSD17B4_00667,ECO_CPT2_08511,ECO_TAT_12584,ECO_HIBCH_01847,ECO_GLDC_03055,ECO_ECH1_11062,ECO_ACADS_18552,ECO_EHHADH_05159,ECO_NA_11274,ECO_pex5_00077,ECO_HADHA_13255,ECO_acaa2_19934,ECO_ACAD8_21989,ECO_HADHB_15505,ECO_CDO1_08201,ECO_IVD_10913,ECO_KYNU_21730,ECO_ACADVL_19182,ECO_NA_14020,ECO_CRAT_01331,ECO_BCKDHB_17185,ECO_aass_01179,ECO_DECR1_10677
GO:0046395	carboxylic acid catabolic process	24 of 1460 in the list	58 of 7427 in the genome	0.17757	ECO_SLC25A17_03887,ECO_HSD17B4_00667,ECO_CPT2_08511,ECO_TAT_12584,ECO_HIBCH_01847,ECO_GLDC_03055,ECO_ECH1_11062,ECO_ACADS_18552,ECO_EHHADH_05159,ECO_NA_11274,ECO_pex5_00077,ECO_HADHA_13255,ECO_acaa2_19934,ECO_ACAD8_21989,ECO_HADHB_15505,ECO_CDO1_08201,ECO_IVD_10913,ECO_KYNU_21730,ECO_ACADVL_19182,ECO_NA_14020,ECO_CRAT_01331,ECO_BCKDHB_17185,ECO_aass_01179,ECO_DECR1_10677
GO:0044255	cellular lipid metabolic process	76 of 1460 in the list	266 of 7427 in the genome	0.36151	ECO_NA_21797,ECO_CHKB_06541,ECO_DHRS4_05979,ECO_ACADS_18552,ECO_NA_11274,ECO_inpp5e_03089,ECO_CHPT1_07128,ECO_NA_01198,ECO_LTA4H_06968,ECO_NA_16219,ECO_HADHB_15505,ECO_NA_04921,ECO_BX571984.2_22022,ECO_ACADVL_19182,ECO_ANGPTL3_05405,ECO_PPP1CC_03005,ECO_SIRT1_01145,ECO_cetp_01675,ECO_SGPL1_01131,ECO_ch25h_04355,ECO_PLEK_18731,ECO_HSD17B4_00667,ECO_HMGCS1_17786,ECO_ormdl1_01843,ECO_PITPNC1_20211,E…
GO:0044282	small molecule catabolic process	24 of 1460 in the list	61 of 7427 in the genome	0.44727	ECO_SLC25A17_03887,ECO_HSD17B4_00667,ECO_CPT2_08511,ECO_TAT_12584,ECO_HIBCH_01847,ECO_GLDC_03055,ECO_ECH1_11062,ECO_ACADS_18552,ECO_EHHADH_05159,ECO_NA_11274,ECO_pex5_00077,ECO_HADHA_13255,ECO_acaa2_19934,ECO_ACAD8_21989,ECO_HADHB_15505,ECO_CDO1_08201,ECO_IVD_10913,ECO_KYNU_21730,ECO_ACADVL_19182,ECO_NA_14020,ECO_CRAT_01331,ECO_BCKDHB_17185,ECO_aass_01179,ECO_DECR1_10677
GO:0044265	cellular macromolecule catabolic process	55 of 1460 in the list	183 of 7427 in the genome	0.67486	ECO_psmd11a_11266,ECO_PSMA6_17250,ECO_USP14_04374,ECO_DCP1B_06854,ECO_pcbp2_20635,ECO_fzr1_03646,ECO_CDC23_06257,ECO_CDC16_19154,ECO_MAGOHB_08510,ECO_TBP_00917,ECO_NA_01198,ECO_FBXO31_06608,ECO_NTHL1_22213,ECO_LSM4_00629,ECO_dffb_08795,ECO_YOD1_12967,ECO_erlin1_09211,ECO_DERL2_15092,ECO_NA_21516,ECO_NA_16175,ECO_PSMA5_18359,ECO_USP47_10950,ECO_usp39_17548,ECO_psmb5_07973,ECO_NA_07326,ECO_psma8_10…
GO:0051340	regulation of ligase activity	15 of 1460 in the list	32 of 7427 in the genome	0.69074	ECO_psmb5_07973,ECO_psmd11a_11266,ECO_psmf1_07560,ECO_PSMD7_06553,ECO_C0SQJ3_ORYLA_00916,ECO_psmc6_17203,ECO_GCLM_18591,ECO_PSMA6_17250,ECO_NA_21516,ECO_PSMA1_11225,ECO_fzr1_03646,ECO_CDC23_06257,ECO_CDC16_19154,ECO_PSMA5_18359,ECO_CDC26_03687
GO:0006508	proteolysis	50 of 1460 in the list	163 of 7427 in the genome	0.71845	ECO_psmd11a_11266,ECO_NA_10987,ECO_PSMA6_17250,ECO_USP14_04374,ECO_pcbp2_20635,ECO_fzr1_03646,ECO_CDC23_06257,ECO_CDC16_19154,ECO_NA_01198,ECO_FBXO31_06608,ECO_psmb1_00915,ECO_YOD1_12967,ECO_psmb10_15512,ECO_erlin1_09211,ECO_DERL2_15092,ECO_NA_21516,ECO_PSMA5_18359,ECO_USP47_10950,ECO_usp39_17548,ECO_NA_15649,ECO_psmb5_07973,ECO_PSMB6_20342,ECO_rela_10601,ECO_psma8_10581,ECO_PSMD7_06553,ECO_C0SQJ…
GO:0031396	regulation of protein ubiquitination	17 of 1460 in the list	39 of 7427 in the genome	0.84421	ECO_psmb5_07973,ECO_TRIB1_10031,ECO_psmd11a_11266,ECO_PSMD7_06553,ECO_C0SQJ3_ORYLA_00916,ECO_PIN1_19985,ECO_PSMA6_17250,ECO_fzr1_03646,ECO_CDC23_06257,ECO_CDC16_19154,ECO_psmf1_07560,ECO_psmc6_17203,ECO_PSMA1_11225,ECO_NA_21516,ECO_PSMA5_18359,ECO_CDC26_03687,ECO_UBE2N_06595
GO:0006325	chromatin organization	51 of 1460 in the list	172 of 7427 in the genome	1	ECO_H3F3C_21519,ECO_SUPT3H_06871,ECO_h2afy2_17583,ECO_smarca4_09434,ECO_NA_16695,ECO_CARM1_05777,ECO_DNMT3A_03623,ECO_BCOR_19129,ECO_BAZ2A_17365,ECO_NA_11632,ECO_PHF8_20417,ECO_rbbp5_15447,ECO_RUVBL2_03443,ECO_BAZ1A_14208,ECO_CHD1L_18915,ECO_h2afv_21093,ECO_suv420h2_09675,ECO_RNF20_02610,ECO_ING4_00103,ECO_FOXA2_ORYLA_04644,ECO_SIRT1_01145,ECO_dot1l_10360,ECO_WHSC1L1_19944,ECO_NA_19319,ECO_bap1_1…
GO:0043170	macromolecule metabolic process	513 of 1460 in the list	2356 of 7427 in the genome	1	ECO_GTF2H1_15610,ECO_NA_05488,ECO_psmd11a_11266,ECO_IRF1_05209,ECO_NHP2L1_02214,ECO_TAF10_01511,ECO_TH1L_12783,ECO_ITK_13518,ECO_ufm1_10145,ECO_DUSP6_10295,ECO_RSL24D1_15642,ECO_NA_07232,ECO_f2_02011,ECO_RNF20_02610,ECO_CCT8_10198,ECO_chst14_16833,ECO_WHSC1L1_19944,ECO_NA_00445,ECO_NA_15649,ECO_FBXO4_10331,ECO_NA_05440,ECO_DAPK1_03278,ECO_NA_20739,ECO_C0SQJ3_ORYLA_00916,ECO_NA_07989,ECO_KDM4C_093…
GO:0051438	regulation of ubiquitin-protein ligase activity	14 of 1460 in the list	31 of 7427 in the genome	1	ECO_psmb5_07973,ECO_psmd11a_11266,ECO_psmf1_07560,ECO_PSMD7_06553,ECO_C0SQJ3_ORYLA_00916,ECO_psmc6_17203,ECO_PSMA6_17250,ECO_NA_21516,ECO_PSMA1_11225,ECO_fzr1_03646,ECO_CDC23_06257,ECO_CDC16_19154,ECO_PSMA5_18359,ECO_CDC26_03687
GO:0051439	regulation of ubiquitin-protein ligase activity involved in mitotic cell cycle	14 of 1460 in the list	31 of 7427 in the genome	1	ECO_psmb5_07973,ECO_psmd11a_11266,ECO_psmf1_07560,ECO_PSMD7_06553,ECO_C0SQJ3_ORYLA_00916,ECO_psmc6_17203,ECO_PSMA6_17250,ECO_NA_21516,ECO_PSMA1_11225,ECO_fzr1_03646,ECO_CDC23_06257,ECO_CDC16_19154,ECO_PSMA5_18359,ECO_CDC26_03687
GO:0032787	monocarboxylic acid metabolic process	42 of 1460 in the list	136 of 7427 in the genome	1	ECO_PDHX_06625,ECO_NA_21797,ECO_SLC25A17_03887,ECO_fasn_01692,ECO_ACSF3_05718,ECO_CPT2_08511,ECO_PDPR_20073,ECO_ACADS_18552,ECO_EHHADH_05159,ECO_NA_11274,ECO_PECR_21277,ECO_pex5_00077,ECO_HADHA_13255,ECO_acss2_05090,ECO_LTA4H_06968,ECO_HADHB_15505,ECO_ACADVL_19182,ECO_ANGPTL3_05405,ECO_acsf2_04205,ECO_CRYL1_02574,ECO_ch25h_04355,ECO_DECR1_10677,ECO_pdk2_00718,ECO_C1orf93_12956,ECO_HSD17B4_00667,E…
GO:0006066	alcohol metabolic process	28 of 1460 in the list	81 of 7427 in the genome	1	ECO_NA_18996,ECO_HMGCS1_17786,ECO_adh8_09003,ECO_NA_06239,ECO_CHKB_06541,ECO_adh8_09002,ECO_ETNK2_16033,ECO_SOAT1_03636,ECO_adh8_09004,ECO_LSS_01848,ECO_sc4mol_14060,ECO_NA_09028,ECO_NPC1L1_01301,ECO_FDFT1_16209,ECO_NA_08744,ECO_acss2_05090,ECO_DHCR7_03142,ECO_PLA2G4A_11581,ECO_ANGPTL3_05405,ECO_ACADVL_19182,ECO_NA_22713,ECO_ACER3_01903,ECO_cetp_01675,ECO_ch25h_04355,ECO_EBP_14784,ECO_nsdhl_16539…
GO:0016568	chromatin modification	38 of 1460 in the list	123 of 7427 in the genome	1	ECO_SUPT3H_06871,ECO_smarca4_09434,ECO_NA_16695,ECO_CARM1_05777,ECO_BCOR_19129,ECO_BAZ2A_17365,ECO_NA_11632,ECO_PHF8_20417,ECO_rbbp5_15447,ECO_RUVBL2_03443,ECO_BAZ1A_14208,ECO_CHD1L_18915,ECO_suv420h2_09675,ECO_RNF20_02610,ECO_ING4_00103,ECO_WHSC1L1_19944,ECO_dot1l_10360,ECO_SIRT1_01145,ECO_bap1_15229,ECO_ehmt2_02426,ECO_TADA2A_22037,ECO_ACTL6A_01760,ECO_JMJD6_21506,ECO_KDM4C_09334,ECO_ccdc101_02…
GO:0016042	lipid catabolic process	15 of 1460 in the list	36 of 7427 in the genome	1	ECO_HADHA_13255,ECO_SLC25A17_03887,ECO_HSD17B4_00667,ECO_CPT2_08511,ECO_acaa2_19934,ECO_HADHB_15505,ECO_ECH1_11062,ECO_ACADS_18552,ECO_EHHADH_05159,ECO_ACADVL_19182,ECO_NA_11274,ECO_CYP24A1_20558,ECO_CRAT_01331,ECO_pex5_00077,ECO_DECR1_10677
GO:0016569	covalent chromatin modification	31 of 1460 in the list	96 of 7427 in the genome	1	ECO_ehmt2_02426,ECO_SUPT3H_06871,ECO_TADA2A_22037,ECO_ACTL6A_01760,ECO_smarca4_09434,ECO_NA_16695,ECO_JMJD6_21506,ECO_CARM1_05777,ECO_KDM4C_09334,ECO_ccdc101_02699,ECO_TADA3_11407,ECO_NA_11632,ECO_morf4l1_10480,ECO_PHF8_20417,ECO_NA_04877,ECO_rbbp5_15447,ECO_RUVBL2_03443,ECO_leo1_22685,ECO_RNF20_02610,ECO_DMAP1_07546,ECO_ING4_00103,ECO_TADA1_21335,ECO_B1A4A0_ORYLA_07971,ECO_WHSC1L1_19944,ECO_dot1…
GO:0016570	histone modification	31 of 1460 in the list	96 of 7427 in the genome	1	ECO_ehmt2_02426,ECO_SUPT3H_06871,ECO_TADA2A_22037,ECO_ACTL6A_01760,ECO_smarca4_09434,ECO_NA_16695,ECO_JMJD6_21506,ECO_CARM1_05777,ECO_KDM4C_09334,ECO_ccdc101_02699,ECO_TADA3_11407,ECO_NA_11632,ECO_morf4l1_10480,ECO_PHF8_20417,ECO_NA_04877,ECO_rbbp5_15447,ECO_RUVBL2_03443,ECO_leo1_22685,ECO_RNF20_02610,ECO_DMAP1_07546,ECO_ING4_00103,ECO_TADA1_21335,ECO_B1A4A0_ORYLA_07971,ECO_WHSC1L1_19944,ECO_dot1…
GO:0044260	cellular macromolecule metabolic process	438 of 1460 in the list	2009 of 7427 in the genome	1	ECO_GTF2H1_15610,ECO_egr1_20788,ECO_psmd11a_11266,ECO_KLF10_15536,ECO_IRF1_05209,ECO_NHP2L1_02214,ECO_TAF10_01511,ECO_fan1_15650,ECO_TH1L_12783,ECO_ITK_13518,ECO_ufm1_10145,ECO_DUSP6_10295,ECO_NA_07232,ECO_f2_02011,ECO_RNF20_02610,ECO_NUDT1_02851,ECO_CCT8_10198,ECO_NA_00656,ECO_chst14_16833,ECO_WHSC1L1_19944,ECO_NA_00445,ECO_NA_15649,ECO_FBXO4_10331,ECO_tnikb_17333,ECO_NA_05440,ECO_DAPK1_03278,EC…
GO:0009062	fatty acid catabolic process	14 of 1460 in the list	34 of 7427 in the genome	1	ECO_HADHA_13255,ECO_SLC25A17_03887,ECO_HSD17B4_00667,ECO_CPT2_08511,ECO_acaa2_19934,ECO_HADHB_15505,ECO_ECH1_11062,ECO_ACADS_18552,ECO_EHHADH_05159,ECO_ACADVL_19182,ECO_NA_11274,ECO_CRAT_01331,ECO_pex5_00077,ECO_DECR1_10677
GO:0044242	cellular lipid catabolic process	14 of 1460 in the list	34 of 7427 in the genome	1	ECO_HADHA_13255,ECO_SLC25A17_03887,ECO_HSD17B4_00667,ECO_CPT2_08511,ECO_acaa2_19934,ECO_HADHB_15505,ECO_ECH1_11062,ECO_ACADS_18552,ECO_EHHADH_05159,ECO_ACADVL_19182,ECO_NA_11274,ECO_CRAT_01331,ECO_pex5_00077,ECO_DECR1_10677
GO:0072329	monocarboxylic acid catabolic process	14 of 1460 in the list	34 of 7427 in the genome	1	ECO_HADHA_13255,ECO_SLC25A17_03887,ECO_HSD17B4_00667,ECO_CPT2_08511,ECO_acaa2_19934,ECO_HADHB_15505,ECO_ECH1_11062,ECO_ACADS_18552,ECO_EHHADH_05159,ECO_ACADVL_19182,ECO_NA_11274,ECO_CRAT_01331,ECO_pex5_00077,ECO_DECR1_10677
GO:0006473	protein acetylation	16 of 1460 in the list	41 of 7427 in the genome	1	ECO_SUPT3H_06871,ECO_TADA2A_22037,ECO_ESCO1_09256,ECO_ACTL6A_01760,ECO_smarca4_09434,ECO_NA_16695,ECO_ccdc101_02699,ECO_TADA3_11407,ECO_morf4l1_10480,ECO_RUVBL2_03443,ECO_DMAP1_07546,ECO_TADA1_21335,ECO_ING4_00103,ECO_SIRT1_01145,ECO_NA_02192,ECO_YEATS4_03415
GO:0006418	tRNA aminoacylation for protein translation	11 of 1460 in the list	24 of 7427 in the genome	1	ECO_SARS_22490,ECO_NA_02193,ECO_tars_10996,ECO_FARSA_22543,ECO_MARS_20621,ECO_aars_04666,ECO_VARS_00054,ECO_KARS_10956,ECO_QARS_13341,ECO_LARS_17196,ECO_pars2_11570
GO:0009057	macromolecule catabolic process	57 of 1460 in the list	207 of 7427 in the genome	1	ECO_psmd11a_11266,ECO_PSMA6_17250,ECO_USP14_04374,ECO_DCP1B_06854,ECO_pcbp2_20635,ECO_fzr1_03646,ECO_CDC23_06257,ECO_CDC16_19154,ECO_MAGOHB_08510,ECO_TBP_00917,ECO_NA_01198,ECO_FBXO31_06608,ECO_NTHL1_22213,ECO_LSM4_00629,ECO_dffb_08795,ECO_YOD1_12967,ECO_erlin1_09211,ECO_adamts9_12347,ECO_DERL2_15092,ECO_NA_21516,ECO_NA_16175,ECO_PSMA5_18359,ECO_USP47_10950,ECO_usp39_17548,ECO_psmb5_07973,ECO_NA_…
GO:0006511	ubiquitin-dependent protein catabolic process	26 of 1460 in the list	79 of 7427 in the genome	1	ECO_psmb5_07973,ECO_psmd11a_11266,ECO_PSMD7_06553,ECO_C0SQJ3_ORYLA_00916,ECO_HSP90B1_15704,ECO_FOXRED2_02526,ECO_PSMA6_17250,ECO_NA_00572,ECO_pcbp2_20635,ECO_fzr1_03646,ECO_CDC23_06257,ECO_CDC16_19154,ECO_tnfaip1_01352,ECO_NA_01198,ECO_FOXRED2_07276,ECO_FBXO31_06608,ECO_psmf1_07560,ECO_psmc6_17203,ECO_YOD1_12967,ECO_erlin1_09211,ECO_DERL2_15092,ECO_NA_21516,ECO_PSMA1_11225,ECO_PSMA5_18359,ECO_CDC…
GO:0051603	proteolysis involved in cellular protein catabolic process	40 of 1460 in the list	136 of 7427 in the genome	1	ECO_psmd11a_11266,ECO_PSMA6_17250,ECO_USP14_04374,ECO_pcbp2_20635,ECO_fzr1_03646,ECO_CDC23_06257,ECO_CDC16_19154,ECO_NA_01198,ECO_FBXO31_06608,ECO_YOD1_12967,ECO_erlin1_09211,ECO_DERL2_15092,ECO_NA_21516,ECO_PSMA5_18359,ECO_USP47_10950,ECO_usp39_17548,ECO_psmb5_07973,ECO_PSMD7_06553,ECO_psma8_10581,ECO_HSP90B1_15704,ECO_C0SQJ3_ORYLA_00916,ECO_FOXRED2_02526,ECO_NA_00572,ECO_cul5b_01632,ECO_NA_0798…
GO:0043543	protein acylation	16 of 1460 in the list	42 of 7427 in the genome	1	ECO_SUPT3H_06871,ECO_TADA2A_22037,ECO_ESCO1_09256,ECO_ACTL6A_01760,ECO_smarca4_09434,ECO_NA_16695,ECO_ccdc101_02699,ECO_TADA3_11407,ECO_morf4l1_10480,ECO_RUVBL2_03443,ECO_DMAP1_07546,ECO_TADA1_21335,ECO_ING4_00103,ECO_SIRT1_01145,ECO_NA_02192,ECO_YEATS4_03415
GO:0016573	histone acetylation	14 of 1460 in the list	35 of 7427 in the genome	1	ECO_SUPT3H_06871,ECO_RUVBL2_03443,ECO_TADA2A_22037,ECO_ACTL6A_01760,ECO_smarca4_09434,ECO_NA_16695,ECO_DMAP1_07546,ECO_ING4_00103,ECO_TADA1_21335,ECO_ccdc101_02699,ECO_NA_02192,ECO_YEATS4_03415,ECO_TADA3_11407,ECO_morf4l1_10480
GO:0018393	internal peptidyl-lysine acetylation	14 of 1460 in the list	35 of 7427 in the genome	1	ECO_SUPT3H_06871,ECO_RUVBL2_03443,ECO_TADA2A_22037,ECO_ACTL6A_01760,ECO_smarca4_09434,ECO_NA_16695,ECO_DMAP1_07546,ECO_ING4_00103,ECO_TADA1_21335,ECO_ccdc101_02699,ECO_NA_02192,ECO_YEATS4_03415,ECO_TADA3_11407,ECO_morf4l1_10480
GO:0018394	peptidyl-lysine acetylation	14 of 1460 in the list	35 of 7427 in the genome	1	ECO_SUPT3H_06871,ECO_RUVBL2_03443,ECO_TADA2A_22037,ECO_ACTL6A_01760,ECO_smarca4_09434,ECO_NA_16695,ECO_DMAP1_07546,ECO_ING4_00103,ECO_TADA1_21335,ECO_ccdc101_02699,ECO_NA_02192,ECO_YEATS4_03415,ECO_TADA3_11407,ECO_morf4l1_10480
GO:0051186	cofactor metabolic process	31 of 1460 in the list	100 of 7427 in the genome	1	ECO_COX15_21872,ECO_PDHX_06625,ECO_FECH_12711,ECO_NA_09305,ECO_NA_09424,ECO_dcxr_16793,ECO_GGH_04569,ECO_qdpra_21062,ECO_BLVRB_19449,ECO_hmbsb_01885,ECO_PDPR_20073,ECO_NA_21904,ECO_EHHADH_05159,ECO_MTR_13488,ECO_NA_21828,ECO_MOCS2_05545,ECO_acss2_05090,ECO_acaca_17640,ECO_DHFR_03702,ECO_acaa2_19934,ECO_slc25a39_09699,ECO_PDK3_23017,ECO_KYNU_21730,ECO_UBIAD1_18444,ECO_PGD_20519,ECO_IDH3B_01431,ECO…
GO:0018205	peptidyl-lysine modification	17 of 1460 in the list	46 of 7427 in the genome	1	ECO_ehmt2_02426,ECO_SUPT3H_06871,ECO_TADA2A_22037,ECO_ACTL6A_01760,ECO_smarca4_09434,ECO_NA_16695,ECO_JMJD6_21506,ECO_ccdc101_02699,ECO_TADA3_11407,ECO_morf4l1_10480,ECO_RUVBL2_03443,ECO_EIF5AL1_13287,ECO_DMAP1_07546,ECO_ING4_00103,ECO_TADA1_21335,ECO_NA_02192,ECO_YEATS4_03415
GO:0051276	chromosome organization	57 of 1460 in the list	210 of 7427 in the genome	1	ECO_H3F3C_21519,ECO_SUPT3H_06871,ECO_h2afy2_17583,ECO_smarca4_09434,ECO_NA_16695,ECO_CARM1_05777,ECO_CDC23_06257,ECO_ERCC4_02264,ECO_DNMT3A_03623,ECO_BCOR_19129,ECO_BAZ2A_17365,ECO_NA_11632,ECO_PHF8_20417,ECO_rbbp5_15447,ECO_RUVBL2_03443,ECO_dffb_08795,ECO_BAZ1A_14208,ECO_CHD1L_18915,ECO_h2afv_21093,ECO_suv420h2_09675,ECO_POLD3_05121,ECO_RNF20_02610,ECO_ING4_00103,ECO_FOXA2_ORYLA_04644,ECO_SIRT1_…
GO:0043038	amino acid activation	11 of 1460 in the list	25 of 7427 in the genome	1	ECO_SARS_22490,ECO_NA_02193,ECO_tars_10996,ECO_FARSA_22543,ECO_MARS_20621,ECO_aars_04666,ECO_VARS_00054,ECO_KARS_10956,ECO_QARS_13341,ECO_LARS_17196,ECO_pars2_11570
GO:0043039	tRNA aminoacylation	11 of 1460 in the list	25 of 7427 in the genome	1	ECO_SARS_22490,ECO_NA_02193,ECO_tars_10996,ECO_FARSA_22543,ECO_MARS_20621,ECO_aars_04666,ECO_VARS_00054,ECO_KARS_10956,ECO_QARS_13341,ECO_LARS_17196,ECO_pars2_11570
GO:0044257	cellular protein catabolic process	40 of 1460 in the list	138 of 7427 in the genome	1	ECO_psmd11a_11266,ECO_PSMA6_17250,ECO_USP14_04374,ECO_pcbp2_20635,ECO_fzr1_03646,ECO_CDC23_06257,ECO_CDC16_19154,ECO_NA_01198,ECO_FBXO31_06608,ECO_YOD1_12967,ECO_erlin1_09211,ECO_DERL2_15092,ECO_NA_21516,ECO_PSMA5_18359,ECO_USP47_10950,ECO_usp39_17548,ECO_psmb5_07973,ECO_PSMD7_06553,ECO_psma8_10581,ECO_HSP90B1_15704,ECO_C0SQJ3_ORYLA_00916,ECO_FOXRED2_02526,ECO_NA_00572,ECO_cul5b_01632,ECO_NA_0798…
GO:0019637	organophosphate metabolic process	31 of 1460 in the list	101 of 7427 in the genome	1	ECO_PLEK_18731,ECO_GPD1L_02664,ECO_prps1b_16529,ECO_PIP5K1A_07413,ECO_NA_06239,ECO_NA_17374,ECO_PITPNC1_20211,ECO_CHKB_06541,ECO_NA_21670,ECO_ETNK2_16033,ECO_NA_10175,ECO_inpp5e_03089,ECO_PIGP_00423,ECO_CHPT1_07128,ECO_PIGO_18808,ECO_PLCG2_12579,ECO_PRDX6_21332,ECO_ptdss1_10052,ECO_NA_19828,ECO_PLA2G4A_11581,ECO_NA_00351,ECO_BX571984.2_22022,ECO_ANGPTL3_05405,ECO_NA_11025,ECO_CDS1_17706,ECO_taz_0…
GO:0019941	modification-dependent protein catabolic process	39 of 1460 in the list	134 of 7427 in the genome	1	ECO_psmd11a_11266,ECO_PSMA6_17250,ECO_USP14_04374,ECO_pcbp2_20635,ECO_fzr1_03646,ECO_CDC23_06257,ECO_CDC16_19154,ECO_NA_01198,ECO_FBXO31_06608,ECO_YOD1_12967,ECO_erlin1_09211,ECO_DERL2_15092,ECO_NA_21516,ECO_PSMA5_18359,ECO_USP47_10950,ECO_usp39_17548,ECO_psmb5_07973,ECO_PSMD7_06553,ECO_psma8_10581,ECO_HSP90B1_15704,ECO_C0SQJ3_ORYLA_00916,ECO_FOXRED2_02526,ECO_NA_00572,ECO_cul5b_01632,ECO_NA_0798…
GO:0043632	modification-dependent macromolecule catabolic process	39 of 1460 in the list	134 of 7427 in the genome	1	ECO_psmd11a_11266,ECO_PSMA6_17250,ECO_USP14_04374,ECO_pcbp2_20635,ECO_fzr1_03646,ECO_CDC23_06257,ECO_CDC16_19154,ECO_NA_01198,ECO_FBXO31_06608,ECO_YOD1_12967,ECO_erlin1_09211,ECO_DERL2_15092,ECO_NA_21516,ECO_PSMA5_18359,ECO_USP47_10950,ECO_usp39_17548,ECO_psmb5_07973,ECO_PSMD7_06553,ECO_psma8_10581,ECO_HSP90B1_15704,ECO_C0SQJ3_ORYLA_00916,ECO_FOXRED2_02526,ECO_NA_00572,ECO_cul5b_01632,ECO_NA_0798…
GO:0009063	cellular amino acid catabolic process	10 of 1460 in the list	22 of 7427 in the genome	1	ECO_ACAD8_21989,ECO_TAT_12584,ECO_HIBCH_01847,ECO_GLDC_03055,ECO_CDO1_08201,ECO_IVD_10913,ECO_KYNU_21730,ECO_NA_14020,ECO_BCKDHB_17185,ECO_aass_01179
GO:0030163	protein catabolic process	40 of 1460 in the list	139 of 7427 in the genome	1	ECO_psmd11a_11266,ECO_PSMA6_17250,ECO_USP14_04374,ECO_pcbp2_20635,ECO_fzr1_03646,ECO_CDC23_06257,ECO_CDC16_19154,ECO_NA_01198,ECO_FBXO31_06608,ECO_YOD1_12967,ECO_erlin1_09211,ECO_DERL2_15092,ECO_NA_21516,ECO_PSMA5_18359,ECO_USP47_10950,ECO_usp39_17548,ECO_psmb5_07973,ECO_PSMD7_06553,ECO_psma8_10581,ECO_HSP90B1_15704,ECO_C0SQJ3_ORYLA_00916,ECO_FOXRED2_02526,ECO_NA_00572,ECO_cul5b_01632,ECO_NA_0798…
GO:0006475	internal protein amino acid acetylation	14 of 1460 in the list	36 of 7427 in the genome	1	ECO_SUPT3H_06871,ECO_RUVBL2_03443,ECO_TADA2A_22037,ECO_ACTL6A_01760,ECO_smarca4_09434,ECO_NA_16695,ECO_DMAP1_07546,ECO_ING4_00103,ECO_TADA1_21335,ECO_ccdc101_02699,ECO_NA_02192,ECO_YEATS4_03415,ECO_TADA3_11407,ECO_morf4l1_10480
GO:0044248	cellular catabolic process	122 of 1460 in the list	506 of 7427 in the genome	1	ECO_psmd11a_11266,ECO_ACADS_18552,ECO_DCP1B_06854,ECO_NA_11274,ECO_fzr1_03646,ECO_CDC23_06257,ECO_tubb5_04447,ECO_GNAL_12281,ECO_DHX8_07222,ECO_NA_01198,ECO_FBXO31_06608,ECO_NA_15021,ECO_MCM7_04814,ECO_dffb_08795,ECO_CDO1_08201,ECO_erlin1_09211,ECO_HADHB_15505,ECO_NA_12681,ECO_DERL2_15092,ECO_NA_13717,ECO_NA_21516,ECO_ACADVL_19182,ECO_atp5d_09923,ECO_PSMA5_18359,ECO_USP47_10950,ECO_NA_12521,ECO_N…
GO:0006305	DNA alkylation	8 of 1460 in the list	16 of 7427 in the genome	1	ECO_ehmt2_02426,ECO_NA_05440,ECO_smarca4_09434,ECO_DMAP1_07546,ECO_DNMT3A_03623,ECO_dnmt3_05092,ECO_TRDMT1_21139,ECO_NA_05093
GO:0009069	serine family amino acid metabolic process	7 of 1460 in the list	13 of 7427 in the genome	1	ECO_PSPH_16572,ECO_GLDC_03055,ECO_PDPR_20073,ECO_CDO1_08201,ECO_C9orf6_16163,ECO_NA_20613,ECO_dmgdh_02379
GO:0006304	DNA modification	9 of 1460 in the list	20 of 7427 in the genome	1	ECO_ehmt2_02426,ECO_NA_05440,ECO_EXOSC4_22351,ECO_smarca4_09434,ECO_DMAP1_07546,ECO_DNMT3A_03623,ECO_dnmt3_05092,ECO_TRDMT1_21139,ECO_NA_05093
GO:0046486	glycerolipid metabolic process	26 of 1460 in the list	84 of 7427 in the genome	1	ECO_PLEK_18731,ECO_NA_09305,ECO_PIP5K1A_07413,ECO_NA_06239,ECO_PITPNC1_20211,ECO_CHKB_06541,ECO_NA_10175,ECO_NA_11274,ECO_inpp5e_03089,ECO_NA_04764,ECO_PIGP_00423,ECO_PIGO_18808,ECO_ptdss1_10052,ECO_dgat1a_06329,ECO_acaca_17640,ECO_NA_19828,ECO_PLA2G4A_11581,ECO_BX571984.2_22022,ECO_PPP1CC_03005,ECO_NA_11025,ECO_CDS1_17706,ECO_taz_07728,ECO_cetp_01675,ECO_SIRT1_01145,ECO_PIK3CB_21534,ECO_PIGW_056…
GO:0009056	catabolic process	136 of 1460 in the list	579 of 7427 in the genome	1	ECO_psmd11a_11266,ECO_ACADS_18552,ECO_DCP1B_06854,ECO_fzr1_03646,ECO_CDC23_06257,ECO_dffb_08795,ECO_GCK_11027,ECO_CDO1_08201,ECO_HADHB_15505,ECO_NA_21516,ECO_ACADVL_19182,ECO_atp5d_09923,ECO_PSMA5_18359,ECO_USP47_10950,ECO_SMOX_03998,ECO_NA_02198,ECO_NA_03315,ECO_NA_15514,ECO_PSMD7_06553,ECO_C0SQJ3_ORYLA_00916,ECO_FOXRED2_02526,ECO_cul5b_01632,ECO_NA_00572,ECO_ECH1_11062,ECO_NA_07989,ECO_gtpbp4_0…
GO:0043412	macromolecule modification	213 of 1460 in the list	945 of 7427 in the genome	1	ECO_DPH5_18387,ECO_SCYL2_07291,ECO_CARM1_05777,ECO_TRUB2_15193,ECO_PRPF19_02618,ECO_PDF_12586,ECO_ITK_13518,ECO_ufm1_10145,ECO_DUSP6_10295,ECO_f2_02011,ECO_RNF20_02610,ECO_SIK2_16602,ECO_NA_00656,ECO_PDIA3_12821,ECO_USP47_10950,ECO_WHSC1L1_19944,ECO_NA_00445,ECO_NA_15649,ECO_FBXO4_10331,ECO_map2_15815,ECO_tnikb_17333,ECO_ehmt2_02426,ECO_MAPK9_13086,ECO_NA_15514,ECO_NA_05440,ECO_DAPK1_03278,ECO_UB…
GO:0032259	methylation	16 of 1460 in the list	46 of 7427 in the genome	1	ECO_ehmt2_02426,ECO_NA_05440,ECO_smarca4_09434,ECO_CARM1_05777,ECO_DNMT3A_03623,ECO_TRMT61A_04895,ECO_TRDMT1_21139,ECO_NA_04877,ECO_prdm9_12139,ECO_rbbp5_15447,ECO_suv420h2_09675,ECO_NA_13717,ECO_B1A4A0_ORYLA_07971,ECO_WHSC1L1_19944,ECO_dot1l_10360,ECO_NA_05093
GO:0006401	RNA catabolic process	13 of 1460 in the list	35 of 7427 in the genome	1	ECO_NA_07326,ECO_smx5_08537,ECO_LSM4_00629,ECO_EXOSC4_22351,ECO_EXOSC8_03901,ECO_cnot7_13566,ECO_DCP1B_06854,ECO_NA_16175,ECO_MAGOHB_08510,ECO_TBP_00917,ECO_rnps1_04553,ECO_PAIP1_11022,ECO_PNPT1_06160
GO:0070646	protein modification by small protein removal	11 of 1460 in the list	28 of 7427 in the genome	1	ECO_otud7b_11662,ECO_YOD1_12967,ECO_WDR48_21264,ECO_USP10_10966,ECO_SENP1_14755,ECO_NA_07989,ECO_UCK2_08730,ECO_USP36_02218,ECO_USP47_10950,ECO_USP5_00073,ECO_bap1_15229
GO:0043414	macromolecule methylation	15 of 1460 in the list	43 of 7427 in the genome	1	ECO_ehmt2_02426,ECO_NA_05440,ECO_NA_04877,ECO_rbbp5_15447,ECO_prdm9_12139,ECO_smarca4_09434,ECO_CARM1_05777,ECO_NA_13717,ECO_B1A4A0_ORYLA_07971,ECO_DNMT3A_03623,ECO_TRMT61A_04895,ECO_dot1l_10360,ECO_WHSC1L1_19944,ECO_TRDMT1_21139,ECO_NA_05093
GO:0010565	regulation of cellular ketone metabolic process	8 of 1460 in the list	18 of 7427 in the genome	1	ECO_CPT2_08511,ECO_GCK_11027,ECO_NA_06542,ECO_STRADB_13146,ECO_ACADVL_19182,ECO_NA_11274,ECO_NA_09028,ECO_prkab1a_18810
GO:0001701	in utero embryonic development	10 of 1460 in the list	25 of 7427 in the genome	1	ECO_NA_05488,ECO_C0SQJ3_ORYLA_00916,ECO_elf3_04001,ECO_smarca4_09434,ECO_mfn2_02038,ECO_DAD1_07981,ECO_skila_00976,ECO_capn8_05489,ECO_PRPF19_02618,ECO_Q76B16_ORYLA_04134
GO:0006544	glycine metabolic process	4 of 1460 in the list	6 of 7427 in the genome	1	ECO_GLDC_03055,ECO_PDPR_20073,ECO_C9orf6_16163,ECO_dmgdh_02379
GO:0010226	response to lithium ion	4 of 1460 in the list	6 of 7427 in the genome	1	ECO_cdkn1bl_12532,ECO_calrl2_03632,ECO_NA_00041,ECO_cdkn1b_09486
GO:0032776	DNA methylation on cytosine	4 of 1460 in the list	6 of 7427 in the genome	1	ECO_DNMT3A_03623,ECO_TRDMT1_21139,ECO_smarca4_09434,ECO_NA_05093
GO:0018193	peptidyl-amino acid modification	27 of 1460 in the list	92 of 7427 in the genome	1	ECO_ehmt2_02426,ECO_SUPT3H_06871,ECO_FKBP5_15190,ECO_TADA2A_22037,ECO_DPH5_18387,ECO_TTC30A_22975,ECO_ACTL6A_01760,ECO_smarca4_09434,ECO_METAP2_15714,ECO_NA_16695,ECO_JMJD6_21506,ECO_CARM1_05777,ECO_ccdc101_02699,ECO_PDF_12586,ECO_NA_01198,ECO_TADA3_11407,ECO_morf4l1_10480,ECO_RUVBL2_03443,ECO_f2_02011,ECO_EIF5AL1_13287,ECO_B1NJG0_ORYLA_03868,ECO_DMAP1_07546,ECO_ING4_00103,ECO_TADA1_21335,ECO_B1A…
GO:0031123	RNA 3'-end processing	5 of 1460 in the list	9 of 7427 in the genome	1	ECO_NA_16175,ECO_NA_07326,ECO_NUDT21_00890,ECO_CPSF1_06402,ECO_ELAC1_12630
GO:0006644	phospholipid metabolic process	26 of 1460 in the list	89 of 7427 in the genome	1	ECO_PLEK_18731,ECO_PIP5K1A_07413,ECO_NA_06239,ECO_PITPNC1_20211,ECO_CHKB_06541,ECO_ETNK2_16033,ECO_NA_10175,ECO_inpp5e_03089,ECO_PIGP_00423,ECO_CHPT1_07128,ECO_PIGO_18808,ECO_PLCG2_12579,ECO_PRDX6_21332,ECO_ptdss1_10052,ECO_NA_19828,ECO_PLA2G4A_11581,ECO_NA_00351,ECO_BX571984.2_22022,ECO_ANGPTL3_05405,ECO_NA_11025,ECO_CDS1_17706,ECO_taz_07728,ECO_NA_06475,ECO_PIK3CB_21534,ECO_NA_20113,ECO_PIGW_05…
GO:0006732	coenzyme metabolic process	23 of 1460 in the list	78 of 7427 in the genome	1	ECO_PDHX_06625,ECO_NA_09305,ECO_dcxr_16793,ECO_GGH_04569,ECO_qdpra_21062,ECO_PDPR_20073,ECO_NA_21904,ECO_EHHADH_05159,ECO_MTR_13488,ECO_NA_21828,ECO_MOCS2_05545,ECO_acss2_05090,ECO_acaca_17640,ECO_DHFR_03702,ECO_acaa2_19934,ECO_PDK3_23017,ECO_KYNU_21730,ECO_PGD_20519,ECO_IDH3B_01431,ECO_MTHFD2_17556,ECO_pdk2_00718,ECO_hmgcra_03705,ECO_pank4_01535
GO:0008202	steroid metabolic process	23 of 1460 in the list	78 of 7427 in the genome	1	ECO_HMGCS1_17786,ECO_cyb5r2_15277,ECO_HINT2_03066,ECO_SOAT1_03636,ECO_LSS_01848,ECO_sc4mol_14060,ECO_NA_09028,ECO_NPC1L1_01301,ECO_FDFT1_16209,ECO_C14orf1_11743,ECO_NA_08744,ECO_DHCR7_03142,ECO_ANGPTL3_05405,ECO_SREBF2_22513,ECO_ACADVL_19182,ECO_NA_22713,ECO_cetp_01675,ECO_CYP24A1_20558,ECO_ch25h_04355,ECO_EBP_14784,ECO_nsdhl_16539,ECO_hmgcra_03705,ECO_hsd17b3_10321
GO:0006487	protein N-linked glycosylation	12 of 1460 in the list	34 of 7427 in the genome	1	ECO_MGAT5_16456,ECO_DAD1_07981,ECO_sar1a_21791,ECO_itm1_03475,ECO_mgat4b_07168,ECO_MOGS_03995,ECO_ALG12_11614,ECO_GANAB_13650,ECO_PDIA3_12821,ECO_mpdu1b_07888,ECO_GMPPB_15432,ECO_RPN2_12391
GO:0009064	glutamine family amino acid metabolic process	12 of 1460 in the list	34 of 7427 in the genome	1	ECO_aldh18a1_06458,ECO_NA_22237,ECO_GLS2_17377,ECO_NA_19349,ECO_TAT_12584,ECO_GCLM_18591,ECO_GLUL_10565,ECO_ppat_16837,ECO_gclc_09189,ECO_PYCRL_20740,ECO_NA_20576,ECO_ARG1_18161
GO:0051188	cofactor biosynthetic process	14 of 1460 in the list	42 of 7427 in the genome	1	ECO_COX15_21872,ECO_PDHX_06625,ECO_FECH_12711,ECO_NA_09424,ECO_qdpra_21062,ECO_PDPR_20073,ECO_slc25a39_09699,ECO_NA_21904,ECO_PDK3_23017,ECO_KYNU_21730,ECO_NA_21828,ECO_MOCS2_05545,ECO_pdk2_00718,ECO_pank4_01535
GO:0006553	lysine metabolic process	3 of 1460 in the list	4 of 7427 in the genome	1	ECO_slc25a21_13261,ECO_aass_01179,ECO_ALDH7A1_01761
GO:0032906	transforming growth factor beta2 production	3 of 1460 in the list	4 of 7427 in the genome	1	ECO_ATF2_22111,ECO_WNT11_03471,ECO_NA_12650
GO:0072337	modified amino acid transport	3 of 1460 in the list	4 of 7427 in the genome	1	ECO_CABZ01009047.1_10676,ECO_slc6a8_18427,ECO_NA_22186
GO:0006464	cellular protein modification process	196 of 1460 in the list	885 of 7427 in the genome	1	ECO_DPH5_18387,ECO_SCYL2_07291,ECO_CARM1_05777,ECO_PRPF19_02618,ECO_PDF_12586,ECO_ITK_13518,ECO_ufm1_10145,ECO_DUSP6_10295,ECO_f2_02011,ECO_RNF20_02610,ECO_SIK2_16602,ECO_NA_00656,ECO_PDIA3_12821,ECO_USP47_10950,ECO_WHSC1L1_19944,ECO_NA_00445,ECO_NA_15649,ECO_FBXO4_10331,ECO_map2_15815,ECO_tnikb_17333,ECO_ehmt2_02426,ECO_MAPK9_13086,ECO_NA_15514,ECO_DAPK1_03278,ECO_UBA5_08770,ECO_hmbsb_01885,ECO_…
GO:0036211	protein modification process	196 of 1460 in the list	885 of 7427 in the genome	1	ECO_DPH5_18387,ECO_SCYL2_07291,ECO_CARM1_05777,ECO_PRPF19_02618,ECO_PDF_12586,ECO_ITK_13518,ECO_ufm1_10145,ECO_DUSP6_10295,ECO_f2_02011,ECO_RNF20_02610,ECO_SIK2_16602,ECO_NA_00656,ECO_PDIA3_12821,ECO_USP47_10950,ECO_WHSC1L1_19944,ECO_NA_00445,ECO_NA_15649,ECO_FBXO4_10331,ECO_map2_15815,ECO_tnikb_17333,ECO_ehmt2_02426,ECO_MAPK9_13086,ECO_NA_15514,ECO_DAPK1_03278,ECO_UBA5_08770,ECO_hmbsb_01885,ECO_…
GO:0006631	fatty acid metabolic process	27 of 1460 in the list	96 of 7427 in the genome	1	ECO_C1orf93_12956,ECO_NA_21797,ECO_SLC25A17_03887,ECO_fasn_01692,ECO_HSD17B4_00667,ECO_CPT2_08511,ECO_Q76BF5_ORYLA_00080,ECO_ECH1_11062,ECO_ACADS_18552,ECO_EHHADH_05159,ECO_NA_11274,ECO_sc4mol_14060,ECO_NA_10498,ECO_NA_22691,ECO_SC5DL_12572,ECO_pex5_00077,ECO_HADHA_13255,ECO_acaca_17640,ECO_acaa2_19934,ECO_LTA4H_06968,ECO_PLA2G4A_11581,ECO_HADHB_15505,ECO_ACADVL_19182,ECO_CRAT_01331,ECO_MLXIPL_05…
GO:0008214	protein dealkylation	4 of 1460 in the list	7 of 7427 in the genome	1	ECO_PHF8_20417,ECO_PPME1_01554,ECO_JMJD6_21506,ECO_KDM4C_09334
GO:0031398	positive regulation of protein ubiquitination	4 of 1460 in the list	7 of 7427 in the genome	1	ECO_TRIB1_10031,ECO_fzr1_03646,ECO_PIN1_19985,ECO_UBE2N_06595
GO:0030330	DNA damage response, signal transduction by p53 class mediator	9 of 1460 in the list	24 of 7427 in the genome	1	ECO_psmd11a_11266,ECO_PSMD7_06553,ECO_psmc6_17203,ECO_PSMA6_17250,ECO_ING4_00103,ECO_NA_21516,ECO_PSMA1_11225,ECO_PSMA5_18359,ECO_cdkn1b_09486
GO:0072331	signal transduction by p53 class mediator	9 of 1460 in the list	24 of 7427 in the genome	1	ECO_psmd11a_11266,ECO_PSMD7_06553,ECO_psmc6_17203,ECO_PSMA6_17250,ECO_ING4_00103,ECO_NA_21516,ECO_PSMA1_11225,ECO_PSMA5_18359,ECO_cdkn1b_09486
GO:1901137	carbohydrate derivative biosynthetic process	22 of 1460 in the list	76 of 7427 in the genome	1	ECO_prps1b_16529,ECO_KARS_10956,ECO_DAD1_07981,ECO_sar1a_21791,ECO_GANAB_13650,ECO_ALG12_11614,ECO_MOGS_03995,ECO_BCL2_10572,ECO_NA_04509,ECO_TSTA3_20743,ECO_DOLPP1_18489,ECO_hs2st1a_19075,ECO_mpdu1b_07888,ECO_GMPPB_15432,ECO_NA_09206,ECO_RPN2_12391,ECO_ALG3_13824,ECO_NA_15752,ECO_MGAT5_16456,ECO_itm1_03475,ECO_mgat4b_07168,ECO_PDIA3_12821
GO:0019217	regulation of fatty acid metabolic process	7 of 1460 in the list	17 of 7427 in the genome	1	ECO_CPT2_08511,ECO_NA_09028,ECO_prkab1a_18810,ECO_NA_06542,ECO_STRADB_13146,ECO_ACADVL_19182,ECO_NA_11274
GO:0000956	nuclear-transcribed mRNA catabolic process	11 of 1460 in the list	32 of 7427 in the genome	1	ECO_NA_07326,ECO_smx5_08537,ECO_LSM4_00629,ECO_EXOSC4_22351,ECO_EXOSC8_03901,ECO_cnot7_13566,ECO_DCP1B_06854,ECO_NA_16175,ECO_MAGOHB_08510,ECO_rnps1_04553,ECO_PAIP1_11022
GO:0006402	mRNA catabolic process	11 of 1460 in the list	32 of 7427 in the genome	1	ECO_NA_07326,ECO_smx5_08537,ECO_LSM4_00629,ECO_EXOSC4_22351,ECO_EXOSC8_03901,ECO_cnot7_13566,ECO_DCP1B_06854,ECO_NA_16175,ECO_MAGOHB_08510,ECO_rnps1_04553,ECO_PAIP1_11022
GO:0007179	transforming growth factor beta receptor signaling pathway	12 of 1460 in the list	36 of 7427 in the genome	1	ECO_GIPC1_16280,ECO_BAMBI_21440,ECO_PIN1_19985,ECO_NA_10062,ECO_NA_00824,ECO_CHST13_22474,ECO_skila_00976,ECO_htra1a_00188,ECO_NA_10371,ECO_smad2_18522,ECO_ZEB1_03182,ECO_NA_12650
GO:0042770	signal transduction in response to DNA damage	12 of 1460 in the list	36 of 7427 in the genome	1	ECO_psmd11a_11266,ECO_NA_03585,ECO_PSMD7_06553,ECO_psmc6_17203,ECO_PSMA6_17250,ECO_USP10_10966,ECO_ING4_00103,ECO_NA_21516,ECO_PSMA1_11225,ECO_PSMA5_18359,ECO_cdkn1b_09486,ECO_NA_12822
GO:0006650	glycerophospholipid metabolic process	16 of 1460 in the list	52 of 7427 in the genome	1	ECO_PLEK_18731,ECO_PIP5K1A_07413,ECO_NA_06239,ECO_PITPNC1_20211,ECO_CHKB_06541,ECO_NA_10175,ECO_inpp5e_03089,ECO_PIGP_00423,ECO_PIGO_18808,ECO_ptdss1_10052,ECO_NA_19828,ECO_PLA2G4A_11581,ECO_BX571984.2_22022,ECO_taz_07728,ECO_PIK3CB_21534,ECO_PIGW_05667
GO:0002090	regulation of receptor internalization	2 of 1460 in the list	2 of 7427 in the genome	1	ECO_angpt1_02414,ECO_SCYL2_07291
GO:0003254	regulation of membrane depolarization	2 of 1460 in the list	2 of 7427 in the genome	1	ECO_gclc_09189,ECO_GCLM_18591
GO:0006522	alanine metabolic process	2 of 1460 in the list	2 of 7427 in the genome	1	ECO_gpt2_04032,ECO_NA_04517
GO:0006580	ethanolamine metabolic process	2 of 1460 in the list	2 of 7427 in the genome	1	ECO_CHKB_06541,ECO_ETNK2_16033
GO:0006829	zinc ion transport	2 of 1460 in the list	2 of 7427 in the genome	1	ECO_SLC39A14_15971,ECO_slc30a8_02420
GO:0006986	response to unfolded protein	2 of 1460 in the list	2 of 7427 in the genome	1	ECO_NA_00824,ECO_aars_04666
GO:0009078	pyruvate family amino acid metabolic process	2 of 1460 in the list	2 of 7427 in the genome	1	ECO_gpt2_04032,ECO_NA_04517
GO:0021602	cranial nerve morphogenesis	2 of 1460 in the list	2 of 7427 in the genome	1	ECO_NA_19714,ECO_smarca4_09434
GO:0021603	cranial nerve formation	2 of 1460 in the list	2 of 7427 in the genome	1	ECO_NA_19714,ECO_smarca4_09434
GO:0030194	positive regulation of blood coagulation	2 of 1460 in the list	2 of 7427 in the genome	1	ECO_f2_02011,ECO_serpine1_00438
GO:0032354	response to follicle-stimulating hormone stimulus	2 of 1460 in the list	2 of 7427 in the genome	1	ECO_A8IE81_ORYLA_21664,ECO_HMGCS1_17786
GO:0033336	caudal fin development	2 of 1460 in the list	2 of 7427 in the genome	1	ECO_cx43_03267,ECO_SMO_06850
GO:0033683	nucleotide-excision repair, DNA incision	2 of 1460 in the list	2 of 7427 in the genome	1	ECO_ERCC4_02264,ECO_NTHL1_22213
GO:0034331	cell junction maintenance	2 of 1460 in the list	2 of 7427 in the genome	1	ECO_prkci_00977,ECO_NA_21923
GO:0034698	response to gonadotropin stimulus	2 of 1460 in the list	2 of 7427 in the genome	1	ECO_A8IE81_ORYLA_21664,ECO_HMGCS1_17786
GO:0035966	response to topologically incorrect protein	2 of 1460 in the list	2 of 7427 in the genome	1	ECO_NA_00824,ECO_aars_04666
GO:0046335	ethanolamine biosynthetic process	2 of 1460 in the list	2 of 7427 in the genome	1	ECO_CHKB_06541,ECO_ETNK2_16033
GO:0048259	regulation of receptor-mediated endocytosis	2 of 1460 in the list	2 of 7427 in the genome	1	ECO_angpt1_02414,ECO_SCYL2_07291
GO:0050820	positive regulation of coagulation	2 of 1460 in the list	2 of 7427 in the genome	1	ECO_f2_02011,ECO_serpine1_00438
GO:0071956	cellular component maintenance at cellular level	2 of 1460 in the list	2 of 7427 in the genome	1	ECO_prkci_00977,ECO_NA_21923
GO:1900048	positive regulation of hemostasis	2 of 1460 in the list	2 of 7427 in the genome	1	ECO_f2_02011,ECO_serpine1_00438
GO:1901162	primary amino compound biosynthetic process	2 of 1460 in the list	2 of 7427 in the genome	1	ECO_CHKB_06541,ECO_ETNK2_16033
GO:0006412	translation	53 of 1460 in the list	215 of 7427 in the genome	1	ECO_eif3d_11357,ECO_NA_02193,ECO_tars_10996,ECO_FARSA_22543,ECO_MARS_20621,ECO_aars_04666,ECO_KARS_10956,ECO_NA_04509,ECO_TAF11_17388,ECO_TAF10_01511,ECO_pars2_11570,ECO_MAGOHB_08510,ECO_TH1L_12783,ECO_NA_04466,ECO_mpdu1b_07888,ECO_SARS_22490,ECO_eif4e1c_21836,ECO_MGAT5_16456,ECO_itm1_03475,ECO_mgat4b_07168,ECO_PDIA3_12821,ECO_MKNK1_18666,ECO_NA_17403,ECO_NA_07326,ECO_NA_20739,ECO_calrl2_03632,EC…
GO:0009072	aromatic amino acid family metabolic process	6 of 1460 in the list	14 of 7427 in the genome	1	ECO_CCBL2_02689,ECO_NA_14020,ECO_qdpra_21062,ECO_TAT_12584,ECO_HPD_01308,ECO_KYNU_21730
GO:0005975	carbohydrate metabolic process	58 of 1460 in the list	239 of 7427 in the genome	1	ECO_NA_11274,ECO_GLA_09058,ECO_NA_04509,ECO_ogdh_18528,ECO_mpdu1b_07888,ECO_NA_10371,ECO_NA_07232,ECO_MAN2A2_06617,ECO_GCK_11027,ECO_DHTKD1_15721,ECO_NA_19828,ECO_MGAT5_16456,ECO_ANGPTL3_05405,ECO_itm1_03475,ECO_mgat4b_07168,ECO_PPP1CC_03005,ECO_PDIA3_12821,ECO_chst14_16833,ECO_PGD_20519,ECO_GALK2_15659,ECO_PFKL_05151,ECO_pdk2_00718,ECO_fbp1b_07796,ECO_ALDOB_02608,ECO_pygma_14443,ECO_dcxr_16793,E…
GO:0009953	dorsal/ventral pattern formation	10 of 1460 in the list	29 of 7427 in the genome	1	ECO_NA_07795,ECO_RAB23_09174,ECO_GLI3_09293,ECO_NA_07397,ECO_PTCH1_10319,ECO_SMO_06850,ECO_SYBU_17188,ECO_NA_12676,ECO_FOXA2_ORYLA_04644,ECO_FOXA2_ORYLA_14744
GO:0040029	regulation of gene expression, epigenetic	12 of 1460 in the list	37 of 7427 in the genome	1	ECO_NA_05440,ECO_PHF8_20417,ECO_h2afy2_17583,ECO_celf1_04034,ECO_smarca4_09434,ECO_DICER1_09246,ECO_DNMT3A_03623,ECO_SIRT1_01145,ECO_BAZ2A_17365,ECO_TRDMT1_21139,ECO_NA_05093,ECO_kcnq1_11375
GO:0006306	DNA methylation	5 of 1460 in the list	11 of 7427 in the genome	1	ECO_NA_05440,ECO_DNMT3A_03623,ECO_TRDMT1_21139,ECO_smarca4_09434,ECO_NA_05093
GO:0006486	protein glycosylation	15 of 1460 in the list	50 of 7427 in the genome	1	ECO_ALG3_13824,ECO_NA_15752,ECO_MGAT5_16456,ECO_DAD1_07981,ECO_sar1a_21791,ECO_itm1_03475,ECO_mgat4b_07168,ECO_MOGS_03995,ECO_ALG12_11614,ECO_GANAB_13650,ECO_NA_04509,ECO_PDIA3_12821,ECO_mpdu1b_07888,ECO_GMPPB_15432,ECO_RPN2_12391
GO:0043413	macromolecule glycosylation	15 of 1460 in the list	50 of 7427 in the genome	1	ECO_ALG3_13824,ECO_NA_15752,ECO_MGAT5_16456,ECO_DAD1_07981,ECO_sar1a_21791,ECO_itm1_03475,ECO_mgat4b_07168,ECO_MOGS_03995,ECO_ALG12_11614,ECO_GANAB_13650,ECO_NA_04509,ECO_PDIA3_12821,ECO_mpdu1b_07888,ECO_GMPPB_15432,ECO_RPN2_12391
GO:0070085	glycosylation	15 of 1460 in the list	50 of 7427 in the genome	1	ECO_ALG3_13824,ECO_NA_15752,ECO_MGAT5_16456,ECO_DAD1_07981,ECO_sar1a_21791,ECO_itm1_03475,ECO_mgat4b_07168,ECO_MOGS_03995,ECO_ALG12_11614,ECO_GANAB_13650,ECO_NA_04509,ECO_PDIA3_12821,ECO_mpdu1b_07888,ECO_GMPPB_15432,ECO_RPN2_12391
GO:0006085	acetyl-CoA biosynthetic process	4 of 1460 in the list	8 of 7427 in the genome	1	ECO_PDHX_06625,ECO_PDPR_20073,ECO_PDK3_23017,ECO_pdk2_00718
GO:0006086	acetyl-CoA biosynthetic process from pyruvate	4 of 1460 in the list	8 of 7427 in the genome	1	ECO_PDHX_06625,ECO_PDPR_20073,ECO_PDK3_23017,ECO_pdk2_00718
GO:0006560	proline metabolic process	4 of 1460 in the list	8 of 7427 in the genome	1	ECO_PYCRL_20740,ECO_aldh18a1_06458,ECO_NA_22237,ECO_NA_19349
GO:0014855	striated muscle cell proliferation	4 of 1460 in the list	8 of 7427 in the genome	1	ECO_NA_19714,ECO_smarca4_09434,ECO_foxc1a_22343,ECO_NA_06122
GO:0033044	regulation of chromosome organization	4 of 1460 in the list	8 of 7427 in the genome	1	ECO_NA_09519,ECO_NA_05342,ECO_NA_05093,ECO_JARID2_10082
GO:0006399	tRNA metabolic process	14 of 1460 in the list	46 of 7427 in the genome	1	ECO_SARS_22490,ECO_THG1L_17306,ECO_NA_02193,ECO_tars_10996,ECO_FARSA_22543,ECO_MARS_20621,ECO_aars_04666,ECO_VARS_00054,ECO_KARS_10956,ECO_QARS_13341,ECO_LARS_17196,ECO_pars2_11570,ECO_ELAC1_12630,ECO_DUS2L_05543
GO:0009108	coenzyme biosynthetic process	10 of 1460 in the list	30 of 7427 in the genome	1	ECO_PDHX_06625,ECO_qdpra_21062,ECO_PDPR_20073,ECO_NA_21904,ECO_PDK3_23017,ECO_KYNU_21730,ECO_MOCS2_05545,ECO_NA_21828,ECO_pdk2_00718,ECO_pank4_01535
GO:0006541	glutamine metabolic process	3 of 1460 in the list	5 of 7427 in the genome	1	ECO_GLS2_17377,ECO_NA_20576,ECO_GLUL_10565
GO:0014074	response to purine-containing compound	3 of 1460 in the list	5 of 7427 in the genome	1	ECO_BCL2_10572,ECO_GNAL_12281,ECO_A4KUJ6_ORYLA_11787
GO:0030195	negative regulation of blood coagulation	3 of 1460 in the list	5 of 7427 in the genome	1	ECO_f2_02011,ECO_serpine1_00438,ECO_GP1BA_06127
GO:0050819	negative regulation of coagulation	3 of 1460 in the list	5 of 7427 in the genome	1	ECO_f2_02011,ECO_serpine1_00438,ECO_GP1BA_06127
GO:1900047	negative regulation of hemostasis	3 of 1460 in the list	5 of 7427 in the genome	1	ECO_f2_02011,ECO_serpine1_00438,ECO_GP1BA_06127
GO:0006084	acetyl-CoA metabolic process	6 of 1460 in the list	15 of 7427 in the genome	1	ECO_PDHX_06625,ECO_acss2_05090,ECO_PDPR_20073,ECO_PDK3_23017,ECO_KYNU_21730,ECO_pdk2_00718
GO:0006790	sulfur compound metabolic process	13 of 1460 in the list	43 of 7427 in the genome	1	ECO_MTHFR_20100,ECO_GCLM_18591,ECO_CDO1_08201,ECO_CHST13_22474,ECO_gclc_09189,ECO_TPST1_01350,ECO_NA_08209,ECO_hs2st1a_19075,ECO_THTPA_00031,ECO_DNMT3A_03623,ECO_chst14_16833,ECO_MTR_13488,ECO_NA_05093
GO:0006775	fat-soluble vitamin metabolic process	5 of 1460 in the list	12 of 7427 in the genome	1	ECO_NA_22155,ECO_CYP2R1_09473,ECO_UBIAD1_18444,ECO_CYP24A1_20558,ECO_NA_22157
GO:0080134	regulation of response to stress	26 of 1460 in the list	100 of 7427 in the genome	1	ECO_PLEK_18731,ECO_MAPK9_13086,ECO_rela_10601,ECO_NA_10987,ECO_PSMA6_17250,ECO_irak3_21560,ECO_AP1M1_00994,ECO_AP2B1_01603,ECO_NA_18907,ECO_NA_21157,ECO_RPS6KA5_13256,ECO_ATF2_22111,ECO_f2_02011,ECO_NA_05396,ECO_PLA2G4A_11581,ECO_ticam1_13817,ECO_NA_21516,ECO_NA_09210,ECO_rps6ka3a_17322,ECO_SIRT1_01145,ECO_NA_20150,ECO_serpine1_00438,ECO_NA_05342,ECO_ACP5_08168,ECO_GP1BA_06127,ECO_UBE2N_06595
GO:0043270	positive regulation of ion transport	6 of 1460 in the list	16 of 7427 in the genome	1	ECO_NA_19320,ECO_NA_01306,ECO_f2_02011,ECO_NA_22674,ECO_NA_22250,ECO_NA_14544
GO:0048762	mesenchymal cell differentiation	16 of 1460 in the list	57 of 7427 in the genome	1	ECO_NA_16425,ECO_smarca4_09434,ECO_SMO_06850,ECO_FGFR2_01098,ECO_NA_01198,ECO_smad2_18522,ECO_BAMBI_21440,ECO_her9_20508,ECO_leo1_22685,ECO_NA_09034,ECO_NA_19714,ECO_mych_21401,ECO_NA_05342,ECO_foxc1a_22343,ECO_MDK_19039,ECO_NA_12650
GO:0000291	nuclear-transcribed mRNA catabolic process, exonucleolytic	4 of 1460 in the list	9 of 7427 in the genome	1	ECO_smx5_08537,ECO_LSM4_00629,ECO_EXOSC8_03901,ECO_DCP1B_06854
GO:0000725	recombinational repair	4 of 1460 in the list	9 of 7427 in the genome	1	ECO_ERCC4_02264,ECO_fan1_15650,ECO_UBE2N_06595,ECO_morf4l1_10480
GO:0006067	ethanol metabolic process	4 of 1460 in the list	9 of 7427 in the genome	1	ECO_adh8_09004,ECO_acss2_05090,ECO_adh8_09003,ECO_adh8_09002
GO:0006342	chromatin silencing	4 of 1460 in the list	9 of 7427 in the genome	1	ECO_DNMT3A_03623,ECO_SIRT1_01145,ECO_smarca4_09434,ECO_NA_05093
GO:0030193	regulation of blood coagulation	4 of 1460 in the list	9 of 7427 in the genome	1	ECO_PLEK_18731,ECO_f2_02011,ECO_serpine1_00438,ECO_GP1BA_06127
GO:0045814	negative regulation of gene expression, epigenetic	4 of 1460 in the list	9 of 7427 in the genome	1	ECO_DNMT3A_03623,ECO_SIRT1_01145,ECO_smarca4_09434,ECO_NA_05093
GO:0061041	regulation of wound healing	4 of 1460 in the list	9 of 7427 in the genome	1	ECO_PLEK_18731,ECO_f2_02011,ECO_serpine1_00438,ECO_GP1BA_06127
GO:1900046	regulation of hemostasis	4 of 1460 in the list	9 of 7427 in the genome	1	ECO_PLEK_18731,ECO_f2_02011,ECO_serpine1_00438,ECO_GP1BA_06127
GO:0031347	regulation of defense response	21 of 1460 in the list	79 of 7427 in the genome	1	ECO_MAPK9_13086,ECO_rela_10601,ECO_NA_10987,ECO_PSMA6_17250,ECO_irak3_21560,ECO_AP1M1_00994,ECO_AP2B1_01603,ECO_NA_18907,ECO_NA_21157,ECO_RPS6KA5_13256,ECO_ATF2_22111,ECO_NA_05396,ECO_PLA2G4A_11581,ECO_ticam1_13817,ECO_NA_21516,ECO_NA_09210,ECO_rps6ka3a_17322,ECO_NA_20150,ECO_serpine1_00438,ECO_ACP5_08168,ECO_UBE2N_06595
GO:0007224	smoothened signaling pathway	5 of 1460 in the list	13 of 7427 in the genome	1	ECO_RAB23_09174,ECO_A5HL75_ORYLA_05136,ECO_FGFR2_01098,ECO_PTCH1_10319,ECO_SMO_06850
GO:0008213	protein alkylation	11 of 1460 in the list	37 of 7427 in the genome	1	ECO_ehmt2_02426,ECO_NA_04877,ECO_rbbp5_15447,ECO_prdm9_12139,ECO_AS3MT_22272,ECO_CARM1_05777,ECO_NA_13717,ECO_B1A4A0_ORYLA_07971,ECO_dot1l_10360,ECO_WHSC1L1_19944,ECO_MTR_13488
GO:0000038	very long-chain fatty acid metabolic process	3 of 1460 in the list	6 of 7427 in the genome	1	ECO_PLA2G4A_11581,ECO_NA_22691,ECO_ACADVL_19182
GO:0006482	protein demethylation	3 of 1460 in the list	6 of 7427 in the genome	1	ECO_PHF8_20417,ECO_JMJD6_21506,ECO_KDM4C_09334
GO:0006558	L-phenylalanine metabolic process	3 of 1460 in the list	6 of 7427 in the genome	1	ECO_qdpra_21062,ECO_TAT_12584,ECO_HPD_01308
GO:0006568	tryptophan metabolic process	3 of 1460 in the list	6 of 7427 in the genome	1	ECO_CCBL2_02689,ECO_NA_14020,ECO_KYNU_21730
GO:0007160	cell-matrix adhesion	3 of 1460 in the list	6 of 7427 in the genome	1	ECO_BCL2_10572,ECO_PIK3CB_21534,ECO_NA_10371
GO:0009310	amine catabolic process	3 of 1460 in the list	6 of 7427 in the genome	1	ECO_NA_14020,ECO_SMOX_03998,ECO_KYNU_21730
GO:0016577	histone demethylation	3 of 1460 in the list	6 of 7427 in the genome	1	ECO_PHF8_20417,ECO_JMJD6_21506,ECO_KDM4C_09334
GO:0033338	medial fin development	3 of 1460 in the list	6 of 7427 in the genome	1	ECO_cx43_03267,ECO_WNT11_03471,ECO_SMO_06850
GO:0034502	protein localization to chromosome	3 of 1460 in the list	6 of 7427 in the genome	1	ECO_NA_09519,ECO_ccdc101_02699,ECO_TOPBP1_09289
GO:0042402	cellular biogenic amine catabolic process	3 of 1460 in the list	6 of 7427 in the genome	1	ECO_NA_14020,ECO_SMOX_03998,ECO_KYNU_21730
GO:0050817	coagulation	3 of 1460 in the list	6 of 7427 in the genome	1	ECO_NA_21784,ECO_plg_04290,ECO_FOXA2_ORYLA_04644
GO:0071604	transforming growth factor beta production	3 of 1460 in the list	6 of 7427 in the genome	1	ECO_ATF2_22111,ECO_WNT11_03471,ECO_NA_12650
GO:0010941	regulation of cell death	62 of 1460 in the list	270 of 7427 in the genome	1	ECO_KLF10_15536,ECO_NA_04299,ECO_NA_22356,ECO_aars_04666,ECO_NA_17562,ECO_VAV3_01013,ECO_NDUFS3_04717,ECO_NA_01198,ECO_TP53BP2_21820,ECO_PHF8_20417,ECO_NA_03585,ECO_DDX20_14839,ECO_NA_19828,ECO_NA_02025,ECO_NA_12681,ECO_ARHGEF9_13536,ECO_CFLAR_05147,ECO_cdkn1bl_12532,ECO_YWHAQ_10904,ECO_BIRC8_13529,ECO_boka_05747,ECO_NA_14544,ECO_MAPK9_13086,ECO_rela_10601,ECO_CABZ01009047.1_10676,ECO_DAPK1_03278…
GO:0006974	response to DNA damage stimulus	33 of 1460 in the list	135 of 7427 in the genome	1	ECO_GTF2H1_15610,ECO_psmd11a_11266,ECO_PMS2_02221,ECO_PSMA6_17250,ECO_pold1_02024,ECO_fzr1_03646,ECO_ERCC4_02264,ECO_fan1_15650,ECO_FBXO31_06608,ECO_NTHL1_22213,ECO_ccnd1_04025,ECO_NA_03585,ECO_PNKP_20778,ECO_POLD3_05121,ECO_ING4_00103,ECO_NA_21516,ECO_ercc6_09229,ECO_PSMA5_18359,ECO_USP47_10950,ECO_polr2gl_04195,ECO_PSMD7_06553,ECO_USP10_10966,ECO_BRIP1_15975,ECO_PAPD7_09577,ECO_WRNIP1_22345,ECO…
GO:0043067	regulation of programmed cell death	60 of 1460 in the list	261 of 7427 in the genome	1	ECO_KLF10_15536,ECO_NA_04299,ECO_NA_22356,ECO_aars_04666,ECO_NA_17562,ECO_VAV3_01013,ECO_NDUFS3_04717,ECO_NA_01198,ECO_TP53BP2_21820,ECO_PHF8_20417,ECO_NA_03585,ECO_DDX20_14839,ECO_NA_19828,ECO_NA_02025,ECO_NA_12681,ECO_ARHGEF9_13536,ECO_CFLAR_05147,ECO_cdkn1bl_12532,ECO_YWHAQ_10904,ECO_BIRC8_13529,ECO_boka_05747,ECO_NA_14544,ECO_MAPK9_13086,ECO_rela_10601,ECO_CABZ01009047.1_10676,ECO_DAPK1_03278…
GO:0008283	cell proliferation	65 of 1460 in the list	285 of 7427 in the genome	1	ECO_KLF10_15536,ECO_prkrir_03473,ECO_CARM1_05777,ECO_FGF19_04029,ECO_PDF_12586,ECO_NA_03585,ECO_DHCR7_03142,ECO_DERL2_15092,ECO_ING4_00103,ECO_NA_21998,ECO_SIRT1_01145,ECO_NA_05342,ECO_NA_06567,ECO_NA_13266,ECO_NA_15649,ECO_bap1_15229,ECO_cxcl12a_09228,ECO_met_10303,ECO_PIN1_19985,ECO_cul5b_01632,ECO_CR388163.2_01616,ECO_KDM4C_09334,ECO_NA_16568,ECO_gtpbp4_07942,ECO_BAMBI_21440,ECO_numb_11561,ECO…
GO:0006778	porphyrin-containing compound metabolic process	7 of 1460 in the list	21 of 7427 in the genome	1	ECO_COX15_21872,ECO_FECH_12711,ECO_NA_09424,ECO_BLVRB_19449,ECO_hmbsb_01885,ECO_slc25a39_09699,ECO_ABCB6_09946
GO:0008654	phospholipid biosynthetic process	7 of 1460 in the list	21 of 7427 in the genome	1	ECO_PIGP_00423,ECO_CHPT1_07128,ECO_PIGO_18808,ECO_taz_07728,ECO_NA_06239,ECO_CHKB_06541,ECO_PIGW_05667
GO:0000387	spliceosomal snRNP assembly	2 of 1460 in the list	3 of 7427 in the genome	1	ECO_PRPF6_18253,ECO_smx5_08537
GO:0003260	cardioblast migration	2 of 1460 in the list	3 of 7427 in the genome	1	ECO_GATA4_16210,ECO_GATA6_04379
GO:0006072	glycerol-3-phosphate metabolic process	2 of 1460 in the list	3 of 7427 in the genome	1	ECO_GPD1L_02664,ECO_NA_17374
GO:0006656	phosphatidylcholine biosynthetic process	2 of 1460 in the list	3 of 7427 in the genome	1	ECO_NA_06239,ECO_CHKB_06541
GO:0006749	glutathione metabolic process	2 of 1460 in the list	3 of 7427 in the genome	1	ECO_gclc_09189,ECO_GCLM_18591
GO:0007063	regulation of sister chromatid cohesion	2 of 1460 in the list	3 of 7427 in the genome	1	ECO_NA_09519,ECO_NA_05342
GO:0008585	female gonad development	2 of 1460 in the list	3 of 7427 in the genome	1	ECO_A8IE81_ORYLA_21664,ECO_NA_12676
GO:0009071	serine family amino acid catabolic process	2 of 1460 in the list	3 of 7427 in the genome	1	ECO_GLDC_03055,ECO_CDO1_08201
GO:0009215	purine deoxyribonucleoside triphosphate metabolic process	2 of 1460 in the list	3 of 7427 in the genome	1	ECO_NA_22250,ECO_NA_09206
GO:0009309	amine biosynthetic process	2 of 1460 in the list	3 of 7427 in the genome	1	ECO_CHKB_06541,ECO_ETNK2_16033
GO:0021846	cell proliferation in forebrain	2 of 1460 in the list	3 of 7427 in the genome	1	ECO_FGFR2_01098,ECO_numb_11561
GO:0021859	pyramidal neuron differentiation	2 of 1460 in the list	3 of 7427 in the genome	1	ECO_FGFR2_01098,ECO_PLXNA3_18429
GO:0033131	regulation of glucokinase activity	2 of 1460 in the list	3 of 7427 in the genome	1	ECO_DUSP12_01176,ECO_NA_12968
GO:0033144	negative regulation of intracellular steroid hormone receptor signaling pathway	2 of 1460 in the list	3 of 7427 in the genome	1	ECO_NA_19714,ECO_smarca4_09434
GO:0035561	regulation of chromatin binding	2 of 1460 in the list	3 of 7427 in the genome	1	ECO_NA_09519,ECO_TOPBP1_09289
GO:0042078	germ-line stem cell division	2 of 1460 in the list	3 of 7427 in the genome	1	ECO_NA_21998,ECO_CR388163.2_01616
GO:0042401	cellular biogenic amine biosynthetic process	2 of 1460 in the list	3 of 7427 in the genome	1	ECO_CHKB_06541,ECO_ETNK2_16033
GO:0043114	regulation of vascular permeability	2 of 1460 in the list	3 of 7427 in the genome	1	ECO_angpt1_02414,ECO_NA_22309
GO:0045843	negative regulation of striated muscle tissue development	2 of 1460 in the list	3 of 7427 in the genome	1	ECO_her9_20508,ECO_TSC22D3_15113
GO:0046165	alcohol biosynthetic process	2 of 1460 in the list	3 of 7427 in the genome	1	ECO_CHKB_06541,ECO_ETNK2_16033
GO:0046677	response to antibiotic	2 of 1460 in the list	3 of 7427 in the genome	1	ECO_cdkn1bl_12532,ECO_hsd17b3_10321
GO:0048635	negative regulation of muscle organ development	2 of 1460 in the list	3 of 7427 in the genome	1	ECO_her9_20508,ECO_TSC22D3_15113
GO:0051291	protein heterooligomerization	2 of 1460 in the list	3 of 7427 in the genome	1	ECO_NA_01198,ECO_skila_00976
GO:0051983	regulation of chromosome segregation	2 of 1460 in the list	3 of 7427 in the genome	1	ECO_NA_09519,ECO_NA_05342
GO:0060973	cell migration involved in heart development	2 of 1460 in the list	3 of 7427 in the genome	1	ECO_GATA4_16210,ECO_GATA6_04379
GO:0060974	cell migration involved in heart formation	2 of 1460 in the list	3 of 7427 in the genome	1	ECO_GATA4_16210,ECO_GATA6_04379
GO:0061039	ovum-producing ovary development	2 of 1460 in the list	3 of 7427 in the genome	1	ECO_A8IE81_ORYLA_21664,ECO_NA_12676
GO:0007050	cell cycle arrest	13 of 1460 in the list	46 of 7427 in the genome	1	ECO_psmd11a_11266,ECO_PSMD7_06553,ECO_psmc6_17203,ECO_PSMA6_17250,ECO_foxo3b_13687,ECO_NA_21516,ECO_PSMA1_11225,ECO_CDC23_06257,ECO_MDM2_02836,ECO_PSMA5_18359,ECO_MLXIPL_05650,ECO_CDC26_03687,ECO_cdkn1b_09486
GO:0033554	cellular response to stress	47 of 1460 in the list	201 of 7427 in the genome	1	ECO_GTF2H1_15610,ECO_psmd11a_11266,ECO_NA_10210,ECO_PMS2_02221,ECO_PSMA6_17250,ECO_pold1_02024,ECO_fzr1_03646,ECO_ERCC4_02264,ECO_PRPF19_02618,ECO_CREB3L2_17907,ECO_fan1_15650,ECO_VAV3_01013,ECO_NA_04570,ECO_FBXO31_06608,ECO_MCM7_04814,ECO_NTHL1_22213,ECO_ccnd1_04025,ECO_NA_03585,ECO_PNKP_20778,ECO_CHD1L_18915,ECO_POLD3_05121,ECO_ING4_00103,ECO_NA_21516,ECO_ercc6_09229,ECO_PSMA5_18359,ECO_USP47_1…
GO:0071495	cellular response to endogenous stimulus	15 of 1460 in the list	55 of 7427 in the genome	1	ECO_NA_06881,ECO_SPRY2_16474,ECO_A5JL88_ORYLA_14759,ECO_raraa_05332,ECO_sgk1_18930,ECO_KL_20657,ECO_NR2C1_15711,ECO_FGFR2_01098,ECO_thrab_11270,ECO_pparab_09488,ECO_nr2f1a_13982,ECO_ppara2_12534,ECO_B2CCA0_ORYLA_22995,ECO_DUSP6_10295,ECO_hsd17b3_10321
GO:0009101	glycoprotein biosynthetic process	17 of 1460 in the list	64 of 7427 in the genome	1	ECO_DAD1_07981,ECO_sar1a_21791,ECO_MOGS_03995,ECO_ALG12_11614,ECO_GANAB_13650,ECO_BCL2_10572,ECO_NA_04509,ECO_hs2st1a_19075,ECO_mpdu1b_07888,ECO_GMPPB_15432,ECO_RPN2_12391,ECO_ALG3_13824,ECO_NA_15752,ECO_MGAT5_16456,ECO_itm1_03475,ECO_mgat4b_07168,ECO_PDIA3_12821
GO:0001824	blastocyst development	4 of 1460 in the list	10 of 7427 in the genome	1	ECO_PRPF19_02618,ECO_smarca4_09434,ECO_mfn2_02038,ECO_skila_00976
GO:0009066	aspartate family amino acid metabolic process	4 of 1460 in the list	10 of 7427 in the genome	1	ECO_NA_13228,ECO_slc25a21_13261,ECO_aass_01179,ECO_ALDH7A1_01761
GO:0033002	muscle cell proliferation	4 of 1460 in the list	10 of 7427 in the genome	1	ECO_NA_19714,ECO_smarca4_09434,ECO_foxc1a_22343,ECO_NA_06122
GO:0034308	primary alcohol metabolic process	4 of 1460 in the list	10 of 7427 in the genome	1	ECO_adh8_09004,ECO_acss2_05090,ECO_adh8_09003,ECO_adh8_09002
GO:0042439	ethanolamine-containing compound metabolic process	4 of 1460 in the list	10 of 7427 in the genome	1	ECO_NA_06239,ECO_PLA2G4A_11581,ECO_CHKB_06541,ECO_ETNK2_16033
GO:0045184	establishment of protein localization	53 of 1460 in the list	231 of 7427 in the genome	1	ECO_NA_15387,ECO_AP2B1_01603,ECO_kpna2_20197,ECO_pex5_00077,ECO_NA_14579,ECO_sara2_01202,ECO_XPO6_02030,ECO_AP3M1_09207,ECO_f2_02011,ECO_NA_12681,ECO_DERL2_15092,ECO_NA_13717,ECO_clta_22168,ECO_AIP_20179,ECO_YWHAQ_10904,ECO_IPO7_10935,ECO_PDIA3_12821,ECO_SIRT1_01145,ECO_tomm70a_08576,ECO_NA_05342,ECO_NA_22215,ECO_zdhhc17_15858,ECO_GIPC1_16280,ECO_PLEK_18731,ECO_NA_00644,ECO_NA_22921,ECO_vti1b_111…
GO:0006289	nucleotide-excision repair	8 of 1460 in the list	26 of 7427 in the genome	1	ECO_GTF2H1_15610,ECO_ercc6_09229,ECO_ERCC4_02264,ECO_PNKP_20778,ECO_fan1_15650,ECO_polr2gl_04195,ECO_POLD3_05121,ECO_NTHL1_22213
GO:0006984	ER-nucleus signaling pathway	5 of 1460 in the list	14 of 7427 in the genome	1	ECO_ccnd1_04025,ECO_YOD1_12967,ECO_NA_00824,ECO_aars_04666,ECO_DERL2_15092
GO:0016574	histone ubiquitination	5 of 1460 in the list	14 of 7427 in the genome	1	ECO_leo1_22685,ECO_RNF20_02610,ECO_NA_11632,ECO_NA_21315,ECO_UBE2N_06595
GO:0030282	bone mineralization	5 of 1460 in the list	14 of 7427 in the genome	1	ECO_FBN1_03668,ECO_KL_20657,ECO_NA_12676,ECO_NA_01021,ECO_PLA2G4A_11581
GO:0033013	tetrapyrrole metabolic process	7 of 1460 in the list	22 of 7427 in the genome	1	ECO_COX15_21872,ECO_FECH_12711,ECO_NA_09424,ECO_BLVRB_19449,ECO_hmbsb_01885,ECO_slc25a39_09699,ECO_ABCB6_09946
GO:0000096	sulfur amino acid metabolic process	6 of 1460 in the list	18 of 7427 in the genome	1	ECO_MTHFR_20100,ECO_gclc_09189,ECO_NA_08209,ECO_MTR_13488,ECO_GCLM_18591,ECO_CDO1_08201
GO:0042981	regulation of apoptotic process	47 of 1460 in the list	204 of 7427 in the genome	1	ECO_NA_04299,ECO_NA_22356,ECO_aars_04666,ECO_NA_17562,ECO_VAV3_01013,ECO_PHF8_20417,ECO_NA_03585,ECO_NA_19828,ECO_NA_02025,ECO_NA_12681,ECO_ARHGEF9_13536,ECO_CFLAR_05147,ECO_YWHAQ_10904,ECO_BIRC8_13529,ECO_NA_14544,ECO_MAPK9_13086,ECO_rela_10601,ECO_DAPK1_03278,ECO_CABZ01009047.1_10676,ECO_HSP90B1_15704,ECO_ARHGEF16_01515,ECO_MYO18A_17637,ECO_cul5b_01632,ECO_NA_04837,ECO_DAD1_07981,ECO_BCL2_10572…
GO:0009755	hormone-mediated signaling pathway	10 of 1460 in the list	35 of 7427 in the genome	1	ECO_NA_06881,ECO_A5JL88_ORYLA_14759,ECO_raraa_05332,ECO_sgk1_18930,ECO_NR2C1_15711,ECO_pparab_09488,ECO_nr2f1a_13982,ECO_thrab_11270,ECO_ppara2_12534,ECO_B2CCA0_ORYLA_22995
GO:0051130	positive regulation of cellular component organization	17 of 1460 in the list	66 of 7427 in the genome	1	ECO_PLEK_18731,ECO_cxcl12a_09228,ECO_NA_06881,ECO_met_10303,ECO_WNT11_03471,ECO_calrl2_03632,ECO_skila_00976,ECO_sgk1_18930,ECO_NA_15681,ECO_METRN_02125,ECO_JARID2_10082,ECO_Q76B16_ORYLA_04134,ECO_cdkn1bl_12532,ECO_serpine1_00438,ECO_NA_05093,ECO_NA_10530,ECO_UBE2N_06595
GO:0060485	mesenchyme development	17 of 1460 in the list	66 of 7427 in the genome	1	ECO_NA_16425,ECO_smarca4_09434,ECO_WNT11_03471,ECO_SMO_06850,ECO_FGFR2_01098,ECO_NA_01198,ECO_smad2_18522,ECO_BAMBI_21440,ECO_her9_20508,ECO_leo1_22685,ECO_NA_09034,ECO_NA_19714,ECO_mych_21401,ECO_NA_05342,ECO_foxc1a_22343,ECO_MDK_19039,ECO_NA_12650
GO:0006638	neutral lipid metabolic process	9 of 1460 in the list	31 of 7427 in the genome	1	ECO_NA_09305,ECO_dgat1a_06329,ECO_acaca_17640,ECO_NA_11274,ECO_NA_04764,ECO_PPP1CC_03005,ECO_NA_11025,ECO_CDS1_17706,ECO_SIRT1_01145
GO:0006639	acylglycerol metabolic process	9 of 1460 in the list	31 of 7427 in the genome	1	ECO_NA_09305,ECO_dgat1a_06329,ECO_acaca_17640,ECO_NA_11274,ECO_NA_04764,ECO_PPP1CC_03005,ECO_NA_11025,ECO_CDS1_17706,ECO_SIRT1_01145
GO:0016071	mRNA metabolic process	24 of 1460 in the list	98 of 7427 in the genome	1	ECO_GEMIN4_07993,ECO_GTF2H1_15610,ECO_NA_07326,ECO_EXOSC4_22351,ECO_EXOSC8_03901,ECO_cnot7_13566,ECO_DCP1B_06854,ECO_SF3A3_20720,ECO_PRPF19_02618,ECO_MAGOHB_08510,ECO_CPSF1_06402,ECO_rnps1_04553,ECO_PRPF6_18253,ECO_smx5_08537,ECO_LSM4_00629,ECO_celf1_04034,ECO_snrpc_12986,ECO_LSM11_17307,ECO_NA_16175,ECO_B1A4A0_ORYLA_07971,ECO_cpsf3_10900,ECO_NUDT21_00890,ECO_polr2gl_04195,ECO_PAIP1_11022
GO:0001945	lymph vessel development	3 of 1460 in the list	7 of 7427 in the genome	1	ECO_NA_20236,ECO_foxc1a_22343,ECO_ZAP70_11594
GO:0006270	DNA-dependent DNA replication initiation	3 of 1460 in the list	7 of 7427 in the genome	1	ECO_WRNIP1_22345,ECO_TOPBP1_09289,ECO_MCM7_04814
GO:0006914	autophagy	3 of 1460 in the list	7 of 7427 in the genome	1	ECO_NA_15514,ECO_CLN3_19013,ECO_NA_02198
GO:0015669	gas transport	3 of 1460 in the list	7 of 7427 in the genome	1	ECO_Q8AYQ1_ORYLA_02258,ECO_mych_21401,ECO_HBM_02259
GO:0015985	energy coupled proton transport, down electrochemical gradient	3 of 1460 in the list	7 of 7427 in the genome	1	ECO_NA_00655,ECO_atp5d_09923,ECO_NA_06249
GO:0015986	ATP synthesis coupled proton transport	3 of 1460 in the list	7 of 7427 in the genome	1	ECO_NA_00655,ECO_atp5d_09923,ECO_NA_06249
GO:0018904	organic ether metabolic process	3 of 1460 in the list	7 of 7427 in the genome	1	ECO_AGMO_21624,ECO_PDIA3_12821,ECO_TXNL1_12709
GO:0019321	pentose metabolic process	3 of 1460 in the list	7 of 7427 in the genome	1	ECO_dcxr_16793,ECO_NA_01470,ECO_PGD_20519
GO:0031124	mRNA 3'-end processing	3 of 1460 in the list	7 of 7427 in the genome	1	ECO_NA_07326,ECO_NUDT21_00890,ECO_CPSF1_06402
GO:0042552	myelination	3 of 1460 in the list	7 of 7427 in the genome	1	ECO_FOXA2_ORYLA_04644,ECO_nsfa_11268,ECO_FOXA2_ORYLA_14744
GO:0048070	regulation of developmental pigmentation	3 of 1460 in the list	7 of 7427 in the genome	1	ECO_BCL2_10572,ECO_A5HL75_ORYLA_05136,ECO_NA_12681
GO:0030097	hemopoiesis	30 of 1460 in the list	126 of 7427 in the genome	1	ECO_PLEK_18731,ECO_NA_09424,ECO_TPD52_10071,ECO_NA_03926,ECO_CABZ01041002.1_00522,ECO_flt3_17035,ECO_smarca4_09434,ECO_MASTL_14169,ECO_CR388163.2_01616,ECO_JMJD6_21506,ECO_BCL2_10572,ECO_snrk_18920,ECO_cx43_03267,ECO_NA_10371,ECO_ZEB1_03182,ECO_Q76B16_ORYLA_04134,ECO_A8IE81_ORYLA_21664,ECO_FZD7_01236,ECO_numb_11561,ECO_LCK_14726,ECO_GATA4_16210,ECO_NA_09210,ECO_NA_00652,ECO_SH2D6_11044,ECO_A5HL75…
GO:0014031	mesenchymal cell development	14 of 1460 in the list	53 of 7427 in the genome	1	ECO_BAMBI_21440,ECO_NA_16425,ECO_her9_20508,ECO_smarca4_09434,ECO_leo1_22685,ECO_NA_09034,ECO_NA_19714,ECO_mych_21401,ECO_NA_05342,ECO_MDK_19039,ECO_NA_01198,ECO_foxc1a_22343,ECO_smad2_18522,ECO_NA_12650
GO:0015031	protein transport	52 of 1460 in the list	230 of 7427 in the genome	1	ECO_NA_15387,ECO_AP2B1_01603,ECO_kpna2_20197,ECO_pex5_00077,ECO_NA_14579,ECO_sara2_01202,ECO_XPO6_02030,ECO_AP3M1_09207,ECO_f2_02011,ECO_NA_12681,ECO_DERL2_15092,ECO_NA_13717,ECO_clta_22168,ECO_AIP_20179,ECO_YWHAQ_10904,ECO_IPO7_10935,ECO_PDIA3_12821,ECO_SIRT1_01145,ECO_tomm70a_08576,ECO_NA_05342,ECO_NA_22215,ECO_zdhhc17_15858,ECO_GIPC1_16280,ECO_PLEK_18731,ECO_NA_00644,ECO_NA_22921,ECO_vti1b_111…
GO:0006641	triglyceride metabolic process	7 of 1460 in the list	23 of 7427 in the genome	1	ECO_NA_04764,ECO_PPP1CC_03005,ECO_NA_11025,ECO_NA_09305,ECO_dgat1a_06329,ECO_SIRT1_01145,ECO_acaca_17640
GO:0043066	negative regulation of apoptotic process	24 of 1460 in the list	99 of 7427 in the genome	1	ECO_rela_10601,ECO_MYO18A_17637,ECO_HSP90B1_15704,ECO_aars_04666,ECO_DAD1_07981,ECO_BCL2_10572,ECO_gclc_09189,ECO_NA_09976,ECO_her9_20508,ECO_acaa2_19934,ECO_NA_19828,ECO_GCLM_18591,ECO_NA_02025,ECO_NA_12681,ECO_NA_00824,ECO_BFAR_19741,ECO_AGTR1_08783,ECO_prkci_00977,ECO_sh3glb1_13189,ECO_CFLAR_05147,ECO_BIRC8_13529,ECO_TSC22D3_15113,ECO_foxc1a_22343,ECO_NA_14544
GO:0072001	renal system development	15 of 1460 in the list	58 of 7427 in the genome	1	ECO_tnnt2a_14798,ECO_OSR2_15547,ECO_NA_06700,ECO_WNT11_03471,ECO_CR388163.2_01616,ECO_BCL2_10572,ECO_NA_21998,ECO_A5HL75_ORYLA_05136,ECO_acat1_06003,ECO_NA_12459,ECO_DMRTA1_22432,ECO_LMX1B_01324,ECO_foxc1a_22343,ECO_NA_19271,ECO_NA_12650
GO:0008219	cell death	72 of 1460 in the list	327 of 7427 in the genome	1	ECO_psmd11a_11266,ECO_CABZ01020840.1_17911,ECO_YPEL3_ORYLA_03827,ECO_rhot1b_18279,ECO_NA_01198,ECO_DUSP6_10295,ECO_DDX20_14839,ECO_dffb_08795,ECO_f2_02011,ECO_ING4_00103,ECO_NA_21516,ECO_NA_21998,ECO_PDIA3_12821,ECO_PSMA5_18359,ECO_USP47_10950,ECO_NA_05342,ECO_GATA6_04379,ECO_polr2gl_04195,ECO_SGPL1_01131,ECO_cyfip2_13519,ECO_boka_05747,ECO_PSMD7_06553,ECO_NA_07335,ECO_CR388163.2_01616,ECO_JMJD6_…
GO:0006497	protein lipidation	6 of 1460 in the list	19 of 7427 in the genome	1	ECO_zdhhc17_15858,ECO_PIGP_00423,ECO_PIGO_18808,ECO_GPAA1_22350,ECO_PIGW_05667,ECO_pigu_07559
GO:0042158	lipoprotein biosynthetic process	6 of 1460 in the list	19 of 7427 in the genome	1	ECO_zdhhc17_15858,ECO_PIGP_00423,ECO_PIGO_18808,ECO_GPAA1_22350,ECO_PIGW_05667,ECO_pigu_07559
GO:0006090	pyruvate metabolic process	4 of 1460 in the list	11 of 7427 in the genome	1	ECO_PDHX_06625,ECO_PDPR_20073,ECO_PDK3_23017,ECO_pdk2_00718
GO:0009411	response to UV	4 of 1460 in the list	11 of 7427 in the genome	1	ECO_BCL2_10572,ECO_rela_10601,ECO_ccnd1_04025,ECO_USP47_10950
GO:0035411	catenin import into nucleus	4 of 1460 in the list	11 of 7427 in the genome	1	ECO_BAMBI_21440,ECO_NA_05342,ECO_NA_12681,ECO_NA_09034
GO:0042060	wound healing	4 of 1460 in the list	11 of 7427 in the genome	1	ECO_plg_04290,ECO_COL5A1_09040,ECO_FOXA2_ORYLA_04644,ECO_cx43_03267
GO:0050818	regulation of coagulation	4 of 1460 in the list	11 of 7427 in the genome	1	ECO_PLEK_18731,ECO_f2_02011,ECO_serpine1_00438,ECO_GP1BA_06127
GO:0002218	activation of innate immune response	10 of 1460 in the list	36 of 7427 in the genome	1	ECO_MAPK9_13086,ECO_rela_10601,ECO_ATF2_22111,ECO_irak3_21560,ECO_ticam1_13817,ECO_NA_09210,ECO_rps6ka3a_17322,ECO_NA_21157,ECO_RPS6KA5_13256,ECO_UBE2N_06595
GO:0002221	pattern recognition receptor signaling pathway	10 of 1460 in the list	36 of 7427 in the genome	1	ECO_MAPK9_13086,ECO_rela_10601,ECO_ATF2_22111,ECO_irak3_21560,ECO_ticam1_13817,ECO_NA_09210,ECO_rps6ka3a_17322,ECO_NA_21157,ECO_RPS6KA5_13256,ECO_UBE2N_06595
GO:0002224	toll-like receptor signaling pathway	10 of 1460 in the list	36 of 7427 in the genome	1	ECO_MAPK9_13086,ECO_rela_10601,ECO_ATF2_22111,ECO_irak3_21560,ECO_ticam1_13817,ECO_NA_09210,ECO_rps6ka3a_17322,ECO_NA_21157,ECO_RPS6KA5_13256,ECO_UBE2N_06595
GO:0002758	innate immune response-activating signal transduction	10 of 1460 in the list	36 of 7427 in the genome	1	ECO_MAPK9_13086,ECO_rela_10601,ECO_ATF2_22111,ECO_irak3_21560,ECO_ticam1_13817,ECO_NA_09210,ECO_rps6ka3a_17322,ECO_NA_21157,ECO_RPS6KA5_13256,ECO_UBE2N_06595
GO:0006109	regulation of carbohydrate metabolic process	5 of 1460 in the list	15 of 7427 in the genome	1	ECO_PLEK_18731,ECO_DUSP12_01176,ECO_GCK_11027,ECO_MLXIPL_05650,ECO_NA_12968
GO:0010675	regulation of cellular carbohydrate metabolic process	5 of 1460 in the list	15 of 7427 in the genome	1	ECO_PLEK_18731,ECO_DUSP12_01176,ECO_GCK_11027,ECO_MLXIPL_05650,ECO_NA_12968
GO:0032984	macromolecular complex disassembly	5 of 1460 in the list	15 of 7427 in the genome	1	ECO_PLEK_18731,ECO_KLC3_19463,ECO_irak3_21560,ECO_ICT1_15985,ECO_NA_22250
GO:0006605	protein targeting	25 of 1460 in the list	104 of 7427 in the genome	1	ECO_NA_22921,ECO_calrl2_03632,ECO_smad2_18522,ECO_NA_12804,ECO_kpna2_20197,ECO_pex5_00077,ECO_NA_14579,ECO_BAMBI_21440,ECO_NA_07548,ECO_AP3M1_09207,ECO_f2_02011,ECO_EIF5AL1_13287,ECO_NA_12681,ECO_mfn2_02038,ECO_STRADB_13146,ECO_NA_22250,ECO_NA_09034,ECO_AIP_20179,ECO_prkci_00977,ECO_IPO7_10935,ECO_PDIA3_12821,ECO_SIRT1_01145,ECO_SRP19_12925,ECO_NA_05342,ECO_tomm70a_08576
GO:0016265	death	72 of 1460 in the list	328 of 7427 in the genome	1	ECO_psmd11a_11266,ECO_CABZ01020840.1_17911,ECO_YPEL3_ORYLA_03827,ECO_rhot1b_18279,ECO_NA_01198,ECO_DUSP6_10295,ECO_DDX20_14839,ECO_dffb_08795,ECO_f2_02011,ECO_ING4_00103,ECO_NA_21516,ECO_NA_21998,ECO_PDIA3_12821,ECO_PSMA5_18359,ECO_USP47_10950,ECO_NA_05342,ECO_GATA6_04379,ECO_polr2gl_04195,ECO_SGPL1_01131,ECO_cyfip2_13519,ECO_boka_05747,ECO_PSMD7_06553,ECO_NA_07335,ECO_CR388163.2_01616,ECO_JMJD6_…
GO:0001655	urogenital system development	16 of 1460 in the list	63 of 7427 in the genome	1	ECO_tnnt2a_14798,ECO_OSR2_15547,ECO_NA_06700,ECO_WNT11_03471,ECO_CR388163.2_01616,ECO_BCL2_10572,ECO_FGFR2_01098,ECO_acat1_06003,ECO_NA_12459,ECO_DMRTA1_22432,ECO_LMX1B_01324,ECO_NA_19271,ECO_NA_21998,ECO_A5HL75_ORYLA_05136,ECO_foxc1a_22343,ECO_NA_12650
GO:0007249	I-kappaB kinase/NF-kappaB cascade	14 of 1460 in the list	54 of 7427 in the genome	1	ECO_zdhhc17_15858,ECO_rela_10601,ECO_NA_13195,ECO_otud7b_11662,ECO_MIER1_08742,ECO_TMEM101_02455,ECO_NA_09034,ECO_NA_09210,ECO_rhoad_14780,ECO_CFLAR_05147,ECO_NA_20150,ECO_cx43_03267,ECO_NA_21157,ECO_UBE2N_06595
GO:0006886	intracellular protein transport	29 of 1460 in the list	123 of 7427 in the genome	1	ECO_GIPC1_16280,ECO_NA_22921,ECO_calrl2_03632,ECO_NA_04837,ECO_smad2_18522,ECO_NA_12804,ECO_kpna2_20197,ECO_pex5_00077,ECO_NA_14579,ECO_BAMBI_21440,ECO_NA_07548,ECO_AP3M1_09207,ECO_f2_02011,ECO_EIF5AL1_13287,ECO_NA_12681,ECO_mfn2_02038,ECO_DERL2_15092,ECO_STRADB_13146,ECO_NA_09034,ECO_NA_22250,ECO_AIP_20179,ECO_prkci_00977,ECO_YWHAQ_10904,ECO_IPO7_10935,ECO_PDIA3_12821,ECO_SIRT1_01145,ECO_SRP19_1…
GO:0043069	negative regulation of programmed cell death	24 of 1460 in the list	100 of 7427 in the genome	1	ECO_rela_10601,ECO_MYO18A_17637,ECO_HSP90B1_15704,ECO_aars_04666,ECO_DAD1_07981,ECO_BCL2_10572,ECO_gclc_09189,ECO_NA_09976,ECO_her9_20508,ECO_acaa2_19934,ECO_NA_19828,ECO_GCLM_18591,ECO_NA_02025,ECO_NA_12681,ECO_NA_00824,ECO_BFAR_19741,ECO_AGTR1_08783,ECO_prkci_00977,ECO_sh3glb1_13189,ECO_CFLAR_05147,ECO_BIRC8_13529,ECO_TSC22D3_15113,ECO_foxc1a_22343,ECO_NA_14544
GO:0060548	negative regulation of cell death	24 of 1460 in the list	100 of 7427 in the genome	1	ECO_rela_10601,ECO_MYO18A_17637,ECO_HSP90B1_15704,ECO_aars_04666,ECO_DAD1_07981,ECO_BCL2_10572,ECO_gclc_09189,ECO_NA_09976,ECO_her9_20508,ECO_acaa2_19934,ECO_NA_19828,ECO_GCLM_18591,ECO_NA_02025,ECO_NA_12681,ECO_NA_00824,ECO_BFAR_19741,ECO_AGTR1_08783,ECO_prkci_00977,ECO_sh3glb1_13189,ECO_CFLAR_05147,ECO_BIRC8_13529,ECO_TSC22D3_15113,ECO_foxc1a_22343,ECO_NA_14544
GO:0032870	cellular response to hormone stimulus	11 of 1460 in the list	41 of 7427 in the genome	1	ECO_NA_06881,ECO_A5JL88_ORYLA_14759,ECO_raraa_05332,ECO_sgk1_18930,ECO_NR2C1_15711,ECO_thrab_11270,ECO_pparab_09488,ECO_nr2f1a_13982,ECO_ppara2_12534,ECO_B2CCA0_ORYLA_22995,ECO_hsd17b3_10321
GO:0071310	cellular response to organic substance	22 of 1460 in the list	91 of 7427 in the genome	1	ECO_NA_06881,ECO_NA_22921,ECO_A5JL88_ORYLA_14759,ECO_irak3_21560,ECO_sgk1_18930,ECO_KL_20657,ECO_DICER1_09246,ECO_FGFR2_01098,ECO_nr2f1a_13982,ECO_ppara2_12534,ECO_DUSP6_10295,ECO_SPRY2_16474,ECO_CSF3R_22900,ECO_COMMD7_05094,ECO_NA_00824,ECO_raraa_05332,ECO_NR2C1_15711,ECO_MLXIPL_05650,ECO_thrab_11270,ECO_pparab_09488,ECO_B2CCA0_ORYLA_22995,ECO_hsd17b3_10321
GO:0007411	axon guidance	13 of 1460 in the list	50 of 7427 in the genome	1	ECO_NA_17189,ECO_cxcl12a_09228,ECO_LAMA1_14349,ECO_NA_07335,ECO_NA_21978,ECO_FGF19_04029,ECO_NA_12676,ECO_PTCH2_15353,ECO_NA_09476,ECO_PLXNA3_18429,ECO_GLI1_20618,ECO_NA_23013,ECO_NA_17644
GO:0031349	positive regulation of defense response	13 of 1460 in the list	50 of 7427 in the genome	1	ECO_MAPK9_13086,ECO_rela_10601,ECO_ATF2_22111,ECO_PLA2G4A_11581,ECO_irak3_21560,ECO_ticam1_13817,ECO_NA_09210,ECO_rps6ka3a_17322,ECO_NA_20150,ECO_serpine1_00438,ECO_NA_21157,ECO_RPS6KA5_13256,ECO_UBE2N_06595
GO:0034613	cellular protein localization	40 of 1460 in the list	176 of 7427 in the genome	1	ECO_NA_22356,ECO_kpna2_20197,ECO_pex5_00077,ECO_NA_14579,ECO_NA_09519,ECO_AP3M1_09207,ECO_f2_02011,ECO_NA_12681,ECO_DERL2_15092,ECO_NA_13717,ECO_pigu_07559,ECO_AIP_20179,ECO_YWHAQ_10904,ECO_IPO7_10935,ECO_PDIA3_12821,ECO_SIRT1_01145,ECO_tomm70a_08576,ECO_NA_05342,ECO_GIPC1_16280,ECO_NA_22921,ECO_NA_04837,ECO_CR388163.2_01616,ECO_calrl2_03632,ECO_WNT11_03471,ECO_SMO_06850,ECO_ccdc101_02699,ECO_ang…
GO:0070727	cellular macromolecule localization	40 of 1460 in the list	176 of 7427 in the genome	1	ECO_NA_22356,ECO_kpna2_20197,ECO_pex5_00077,ECO_NA_14579,ECO_NA_09519,ECO_AP3M1_09207,ECO_f2_02011,ECO_NA_12681,ECO_DERL2_15092,ECO_NA_13717,ECO_pigu_07559,ECO_AIP_20179,ECO_YWHAQ_10904,ECO_IPO7_10935,ECO_PDIA3_12821,ECO_SIRT1_01145,ECO_tomm70a_08576,ECO_NA_05342,ECO_GIPC1_16280,ECO_NA_22921,ECO_NA_04837,ECO_CR388163.2_01616,ECO_calrl2_03632,ECO_WNT11_03471,ECO_SMO_06850,ECO_ccdc101_02699,ECO_ang…
GO:0006569	tryptophan catabolic process	2 of 1460 in the list	4 of 7427 in the genome	1	ECO_NA_14020,ECO_KYNU_21730
GO:0006805	xenobiotic metabolic process	2 of 1460 in the list	4 of 7427 in the genome	1	ECO_AS3MT_22272,ECO_hsd17b3_10321
GO:0006835	dicarboxylic acid transport	2 of 1460 in the list	4 of 7427 in the genome	1	ECO_slc25a21_13261,ECO_SLC26A5_17955
GO:0007596	blood coagulation	2 of 1460 in the list	4 of 7427 in the genome	1	ECO_plg_04290,ECO_FOXA2_ORYLA_04644
GO:0008356	asymmetric cell division	2 of 1460 in the list	4 of 7427 in the genome	1	ECO_NA_21998,ECO_CR388163.2_01616
GO:0009074	aromatic amino acid family catabolic process	2 of 1460 in the list	4 of 7427 in the genome	1	ECO_NA_14020,ECO_KYNU_21730
GO:0009151	purine deoxyribonucleotide metabolic process	2 of 1460 in the list	4 of 7427 in the genome	1	ECO_NA_22250,ECO_NA_09206
GO:0009225	nucleotide-sugar metabolic process	2 of 1460 in the list	4 of 7427 in the genome	1	ECO_TSTA3_20743,ECO_GMPPB_15432
GO:0009226	nucleotide-sugar biosynthetic process	2 of 1460 in the list	4 of 7427 in the genome	1	ECO_TSTA3_20743,ECO_GMPPB_15432
GO:0009410	response to xenobiotic stimulus	2 of 1460 in the list	4 of 7427 in the genome	1	ECO_AS3MT_22272,ECO_hsd17b3_10321
GO:0010543	regulation of platelet activation	2 of 1460 in the list	4 of 7427 in the genome	1	ECO_PLEK_18731,ECO_f2_02011
GO:0014003	oligodendrocyte development	2 of 1460 in the list	4 of 7427 in the genome	1	ECO_FOXA2_ORYLA_04644,ECO_FOXA2_ORYLA_14744
GO:0019439	aromatic compound catabolic process	2 of 1460 in the list	4 of 7427 in the genome	1	ECO_NA_14020,ECO_KYNU_21730
GO:0021695	cerebellar cortex development	2 of 1460 in the list	4 of 7427 in the genome	1	ECO_NA_00824,ECO_aars_04666
GO:0021781	glial cell fate commitment	2 of 1460 in the list	4 of 7427 in the genome	1	ECO_FOXA2_ORYLA_04644,ECO_FOXA2_ORYLA_14744
GO:0022010	central nervous system myelination	2 of 1460 in the list	4 of 7427 in the genome	1	ECO_FOXA2_ORYLA_04644,ECO_FOXA2_ORYLA_14744
GO:0031058	positive regulation of histone modification	2 of 1460 in the list	4 of 7427 in the genome	1	ECO_NA_05093,ECO_JARID2_10082
GO:0031062	positive regulation of histone methylation	2 of 1460 in the list	4 of 7427 in the genome	1	ECO_NA_05093,ECO_JARID2_10082
GO:0032291	axon ensheathment in central nervous system	2 of 1460 in the list	4 of 7427 in the genome	1	ECO_FOXA2_ORYLA_04644,ECO_FOXA2_ORYLA_14744
GO:0033143	regulation of intracellular steroid hormone receptor signaling pathway	2 of 1460 in the list	4 of 7427 in the genome	1	ECO_NA_19714,ECO_smarca4_09434
GO:0034969	histone arginine methylation	2 of 1460 in the list	4 of 7427 in the genome	1	ECO_B1A4A0_ORYLA_07971,ECO_CARM1_05777
GO:0035246	peptidyl-arginine N-methylation	2 of 1460 in the list	4 of 7427 in the genome	1	ECO_B1A4A0_ORYLA_07971,ECO_CARM1_05777
GO:0035247	peptidyl-arginine omega-N-methylation	2 of 1460 in the list	4 of 7427 in the genome	1	ECO_B1A4A0_ORYLA_07971,ECO_CARM1_05777
GO:0042436	indole-containing compound catabolic process	2 of 1460 in the list	4 of 7427 in the genome	1	ECO_NA_14020,ECO_KYNU_21730
GO:0043401	steroid hormone mediated signaling pathway	2 of 1460 in the list	4 of 7427 in the genome	1	ECO_NA_06881,ECO_sgk1_18930
GO:0045893	positive regulation of transcription, DNA-dependent	2 of 1460 in the list	4 of 7427 in the genome	1	ECO_PHF8_20417,ECO_SREBF2_22513
GO:0046218	indolalkylamine catabolic process	2 of 1460 in the list	4 of 7427 in the genome	1	ECO_NA_14020,ECO_KYNU_21730
GO:0046545	development of primary female sexual characteristics	2 of 1460 in the list	4 of 7427 in the genome	1	ECO_A8IE81_ORYLA_21664,ECO_NA_12676
GO:0046660	female sex differentiation	2 of 1460 in the list	4 of 7427 in the genome	1	ECO_A8IE81_ORYLA_21664,ECO_NA_12676
GO:0051181	cofactor transport	2 of 1460 in the list	4 of 7427 in the genome	1	ECO_SLC46A1_08379,ECO_ABCB6_09946
GO:0051254	positive regulation of RNA metabolic process	2 of 1460 in the list	4 of 7427 in the genome	1	ECO_PHF8_20417,ECO_SREBF2_22513
GO:0060343	trabecula formation	2 of 1460 in the list	4 of 7427 in the genome	1	ECO_FBN1_03668,ECO_smarca4_09434
GO:0060914	heart formation	2 of 1460 in the list	4 of 7427 in the genome	1	ECO_GATA4_16210,ECO_GATA6_04379
GO:0061383	trabecula morphogenesis	2 of 1460 in the list	4 of 7427 in the genome	1	ECO_FBN1_03668,ECO_smarca4_09434
GO:0070723	response to cholesterol	2 of 1460 in the list	4 of 7427 in the genome	1	ECO_A8IE81_ORYLA_21664,ECO_HMGCS1_17786
GO:0071383	cellular response to steroid hormone stimulus	2 of 1460 in the list	4 of 7427 in the genome	1	ECO_NA_06881,ECO_sgk1_18930
GO:0071466	cellular response to xenobiotic stimulus	2 of 1460 in the list	4 of 7427 in the genome	1	ECO_AS3MT_22272,ECO_hsd17b3_10321
GO:0072384	organelle transport along microtubule	2 of 1460 in the list	4 of 7427 in the genome	1	ECO_KIFAP3_01173,ECO_NA_13717
GO:0072530	purine-containing compound transmembrane transport	2 of 1460 in the list	4 of 7427 in the genome	1	ECO_SLC25A17_03887,ECO_NA_10599
GO:2001252	positive regulation of chromosome organization	2 of 1460 in the list	4 of 7427 in the genome	1	ECO_NA_05093,ECO_JARID2_10082
GO:0001837	epithelial to mesenchymal transition	10 of 1460 in the list	37 of 7427 in the genome	1	ECO_BAMBI_21440,ECO_NA_16425,ECO_her9_20508,ECO_NA_09034,ECO_NA_05342,ECO_MDK_19039,ECO_foxc1a_22343,ECO_smad2_18522,ECO_NA_01198,ECO_NA_12650
GO:0051241	negative regulation of multicellular organismal process	10 of 1460 in the list	37 of 7427 in the genome	1	ECO_PIN1_19985,ECO_f2_02011,ECO_irak3_21560,ECO_WNT11_03471,ECO_pcbp2_20635,ECO_OTUD5_18424,ECO_serpine1_00438,ECO_mgp_22537,ECO_ACP5_08168,ECO_GP1BA_06127
GO:0012501	programmed cell death	68 of 1460 in the list	311 of 7427 in the genome	1	ECO_psmd11a_11266,ECO_CABZ01020840.1_17911,ECO_YPEL3_ORYLA_03827,ECO_rhot1b_18279,ECO_NA_01198,ECO_DUSP6_10295,ECO_DDX20_14839,ECO_dffb_08795,ECO_f2_02011,ECO_ING4_00103,ECO_NA_21516,ECO_NA_21998,ECO_PDIA3_12821,ECO_PSMA5_18359,ECO_USP47_10950,ECO_GATA6_04379,ECO_polr2gl_04195,ECO_SGPL1_01131,ECO_cyfip2_13519,ECO_boka_05747,ECO_PSMD7_06553,ECO_NA_07335,ECO_CR388163.2_01616,ECO_JMJD6_21506,ECO_ski…
GO:0006915	apoptotic process	51 of 1460 in the list	229 of 7427 in the genome	1	ECO_psmd11a_11266,ECO_NA_13138,ECO_NA_15753,ECO_NA_04508,ECO_PSMA6_17250,ECO_Q8JIS9_ORYLA_03218,ECO_NA_15720,ECO_CAPN10_13818,ECO_itga6a_22126,ECO_NA_01198,ECO_DUSP6_10295,ECO_arnt2_12836,ECO_SPRY2_16474,ECO_DDX20_14839,ECO_dffb_08795,ECO_f2_02011,ECO_ING4_00103,ECO_NA_21516,ECO_NA_14818,ECO_cdkn1bl_12532,ECO_NA_21998,ECO_PDIA3_12821,ECO_PSMA5_18359,ECO_USP47_10950,ECO_APEX1_15868,ECO_serpine1_00…
GO:0034728	nucleosome organization	7 of 1460 in the list	24 of 7427 in the genome	1	ECO_H3F3C_21519,ECO_hist2h2l_20893,ECO_h2afy2_17583,ECO_nfe2_14774,ECO_H2AFZ_14455,ECO_h2afv_21093,ECO_smarca4_09434
GO:0045017	glycerolipid biosynthetic process	7 of 1460 in the list	24 of 7427 in the genome	1	ECO_PIGP_00423,ECO_PIGO_18808,ECO_taz_07728,ECO_CDS1_17706,ECO_NA_06239,ECO_CHKB_06541,ECO_PIGW_05667
GO:2000021	regulation of ion homeostasis	7 of 1460 in the list	24 of 7427 in the genome	1	ECO_BCL2_10572,ECO_gclc_09189,ECO_A4KUJ6_ORYLA_11787,ECO_f2_02011,ECO_GCLM_18591,ECO_RNF10_02979,ECO_NA_22250
GO:0090304	nucleic acid metabolic process	192 of 1460 in the list	922 of 7427 in the genome	1	ECO_GTF2H1_15610,ECO_egr1_20788,ECO_psmd11a_11266,ECO_KLF10_15536,ECO_PMS2_02221,ECO_NFE2L1_07582,ECO_IRF1_05209,ECO_NHP2L1_02214,ECO_CARM1_05777,ECO_TRUB2_15193,ECO_DCP1B_06854,ECO_fzr1_03646,ECO_TAF11_17388,ECO_PRPF19_02618,ECO_TAF10_01511,ECO_fan1_15650,ECO_TH1L_12783,ECO_NA_10069,ECO_GLI3_09293,ECO_dffb_08795,ECO_NUDT1_02851,ECO_Q9IA90_ORYLA_14001,ECO_NACA2_17367,ECO_PSMA5_18359,ECO_USP47_109…
GO:0042157	lipoprotein metabolic process	6 of 1460 in the list	20 of 7427 in the genome	1	ECO_zdhhc17_15858,ECO_PIGP_00423,ECO_PIGO_18808,ECO_GPAA1_22350,ECO_PIGW_05667,ECO_pigu_07559
GO:0043648	dicarboxylic acid metabolic process	6 of 1460 in the list	20 of 7427 in the genome	1	ECO_FH_18609,ECO_TAT_12584,ECO_gpt2_04032,ECO_IDH3B_01431,ECO_KYNU_21730,ECO_NA_04517
GO:0046474	glycerophospholipid biosynthetic process	6 of 1460 in the list	20 of 7427 in the genome	1	ECO_PIGP_00423,ECO_PIGO_18808,ECO_taz_07728,ECO_NA_06239,ECO_CHKB_06541,ECO_PIGW_05667
GO:0006479	protein methylation	9 of 1460 in the list	33 of 7427 in the genome	1	ECO_ehmt2_02426,ECO_NA_04877,ECO_rbbp5_15447,ECO_prdm9_12139,ECO_CARM1_05777,ECO_NA_13717,ECO_B1A4A0_ORYLA_07971,ECO_dot1l_10360,ECO_WHSC1L1_19944
GO:0017038	protein import	9 of 1460 in the list	33 of 7427 in the genome	1	ECO_BAMBI_21440,ECO_NA_22921,ECO_SIRT1_01145,ECO_f2_02011,ECO_NA_05342,ECO_smad2_18522,ECO_NA_12681,ECO_pex5_00077,ECO_NA_09034
GO:0009100	glycoprotein metabolic process	20 of 1460 in the list	83 of 7427 in the genome	1	ECO_DAD1_07981,ECO_sar1a_21791,ECO_GANAB_13650,ECO_ALG12_11614,ECO_MOGS_03995,ECO_BCL2_10572,ECO_NA_04509,ECO_hs2st1a_19075,ECO_BACE2_20767,ECO_mpdu1b_07888,ECO_GMPPB_15432,ECO_RPN2_12391,ECO_ALG3_13824,ECO_NA_15752,ECO_DCN_04620,ECO_MGAT5_16456,ECO_itm1_03475,ECO_mgat4b_07168,ECO_chst14_16833,ECO_PDIA3_12821
GO:0001503	ossification	15 of 1460 in the list	60 of 7427 in the genome	1	ECO_PKDCC_10920,ECO_KLF10_15536,ECO_WWOX_06549,ECO_PLA2G4A_11581,ECO_WNT11_03471,ECO_FBN1_03668,ECO_BCL2_10572,ECO_KL_20657,ECO_NA_12676,ECO_A5HL75_ORYLA_05136,ECO_FGFR2_01098,ECO_CYP24A1_20558,ECO_NA_05342,ECO_NA_01021,ECO_NA_06567
GO:0045786	negative regulation of cell cycle	13 of 1460 in the list	51 of 7427 in the genome	1	ECO_psmd11a_11266,ECO_PSMD7_06553,ECO_psmc6_17203,ECO_PSMA6_17250,ECO_foxo3b_13687,ECO_NA_21516,ECO_PSMA1_11225,ECO_CDC23_06257,ECO_MDM2_02836,ECO_PSMA5_18359,ECO_MLXIPL_05650,ECO_CDC26_03687,ECO_cdkn1b_09486
GO:0006396	RNA processing	49 of 1460 in the list	221 of 7427 in the genome	1	ECO_GEMIN4_07993,ECO_GTF2H1_15610,ECO_NHP2L1_02214,ECO_aars_04666,ECO_CARM1_05777,ECO_NA_03570,ECO_ZCCHC8_17569,ECO_pcbp2_20635,ECO_PRPF19_02618,ECO_MAGOHB_08510,ECO_CPSF1_06402,ECO_DHX8_07222,ECO_NA_01198,ECO_dhx15_04919,ECO_tfip11_17461,ECO_ISY1_16648,ECO_HNRNPA2B1_12904,ECO_LSM4_00629,ECO_celf1_04034,ECO_LSM7_03666,ECO_NA_16175,ECO_Q9IA90_ORYLA_14001,ECO_NA_00105,ECO_polr2gl_04195,ECO_usp39_17…
GO:0048048	embryonic eye morphogenesis	5 of 1460 in the list	16 of 7427 in the genome	1	ECO_NA_19714,ECO_NA_06478,ECO_A5HL75_ORYLA_05136,ECO_smarca4_09434,ECO_ZEB1_03182
GO:0012502	induction of programmed cell death	31 of 1460 in the list	135 of 7427 in the genome	1	ECO_MAPK9_13086,ECO_DAPK1_03278,ECO_KLF10_15536,ECO_WWOX_06549,ECO_ARHGEF16_01515,ECO_cul5b_01632,ECO_NA_04837,ECO_NA_05774,ECO_A4KUJ6_ORYLA_11787,ECO_VAV3_01013,ECO_NDUFS3_04717,ECO_NA_01198,ECO_TP53BP2_21820,ECO_NA_12822,ECO_NA_13195,ECO_NA_03585,ECO_DAPK3_00979,ECO_DDX20_14839,ECO_LCK_14726,ECO_EIF5AL1_13287,ECO_SENP1_14755,ECO_ARHGEF9_13536,ECO_cdkn1bl_12532,ECO_YWHAQ_10904,ECO_A5HL75_ORYLA_0…
GO:0001840	neural plate development	3 of 1460 in the list	8 of 7427 in the genome	1	ECO_vangl2_12326,ECO_SMO_06850,ECO_NKD1_20265
GO:0003333	amino acid transmembrane transport	3 of 1460 in the list	8 of 7427 in the genome	1	ECO_CPT2_08511,ECO_NA_06542,ECO_NA_11274
GO:0006505	GPI anchor metabolic process	3 of 1460 in the list	8 of 7427 in the genome	1	ECO_PIGP_00423,ECO_PIGO_18808,ECO_PIGW_05667
GO:0006506	GPI anchor biosynthetic process	3 of 1460 in the list	8 of 7427 in the genome	1	ECO_PIGP_00423,ECO_PIGO_18808,ECO_PIGW_05667
GO:0006767	water-soluble vitamin metabolic process	3 of 1460 in the list	8 of 7427 in the genome	1	ECO_gclc_09189,ECO_THTPA_00031,ECO_PNPO_04827
GO:0008033	tRNA processing	3 of 1460 in the list	8 of 7427 in the genome	1	ECO_THG1L_17306,ECO_aars_04666,ECO_ELAC1_12630
GO:0017145	stem cell division	3 of 1460 in the list	8 of 7427 in the genome	1	ECO_NA_21998,ECO_FZD7_01236,ECO_CR388163.2_01616
GO:0070988	demethylation	3 of 1460 in the list	8 of 7427 in the genome	1	ECO_PHF8_20417,ECO_JMJD6_21506,ECO_KDM4C_09334
GO:0006720	isoprenoid metabolic process	8 of 1460 in the list	29 of 7427 in the genome	1	ECO_NA_22155,ECO_HMGCS1_17786,ECO_FDFT1_16209,ECO_NA_22157,ECO_DHRS4_05979,ECO_RBP5_00089,ECO_pex5_00077,ECO_hmgcra_03705
GO:0006041	glucosamine metabolic process	4 of 1460 in the list	12 of 7427 in the genome	1	ECO_RENBP_07095,ECO_NAGK_22599,ECO_gnpda2_11914,ECO_NA_22250
GO:0006458	'de novo' protein folding	4 of 1460 in the list	12 of 7427 in the genome	1	ECO_NA_16279,ECO_pfdn2_10125,ECO_CCT6A_15158,ECO_PFDN1_14597
GO:0006779	porphyrin-containing compound biosynthetic process	4 of 1460 in the list	12 of 7427 in the genome	1	ECO_COX15_21872,ECO_FECH_12711,ECO_NA_09424,ECO_slc25a39_09699
GO:0016579	protein deubiquitination	4 of 1460 in the list	12 of 7427 in the genome	1	ECO_USP47_10950,ECO_YOD1_12967,ECO_USP5_00073,ECO_bap1_15229
GO:0033014	tetrapyrrole biosynthetic process	4 of 1460 in the list	12 of 7427 in the genome	1	ECO_COX15_21872,ECO_FECH_12711,ECO_NA_09424,ECO_slc25a39_09699
GO:0090305	nucleic acid phosphodiester bond hydrolysis	4 of 1460 in the list	12 of 7427 in the genome	1	ECO_ERCC4_02264,ECO_dffb_08795,ECO_UBE2N_06595,ECO_NTHL1_22213
GO:0001822	kidney development	14 of 1460 in the list	56 of 7427 in the genome	1	ECO_tnnt2a_14798,ECO_OSR2_15547,ECO_NA_06700,ECO_WNT11_03471,ECO_CR388163.2_01616,ECO_BCL2_10572,ECO_NA_21998,ECO_acat1_06003,ECO_NA_12459,ECO_DMRTA1_22432,ECO_LMX1B_01324,ECO_foxc1a_22343,ECO_NA_19271,ECO_NA_12650
GO:0045088	regulation of innate immune response	10 of 1460 in the list	38 of 7427 in the genome	1	ECO_MAPK9_13086,ECO_rela_10601,ECO_ATF2_22111,ECO_irak3_21560,ECO_ticam1_13817,ECO_NA_09210,ECO_rps6ka3a_17322,ECO_NA_21157,ECO_RPS6KA5_13256,ECO_UBE2N_06595
GO:0045089	positive regulation of innate immune response	10 of 1460 in the list	38 of 7427 in the genome	1	ECO_MAPK9_13086,ECO_rela_10601,ECO_ATF2_22111,ECO_irak3_21560,ECO_ticam1_13817,ECO_NA_09210,ECO_rps6ka3a_17322,ECO_NA_21157,ECO_RPS6KA5_13256,ECO_UBE2N_06595
GO:0010876	lipid localization	17 of 1460 in the list	70 of 7427 in the genome	1	ECO_NCOR1_05680,ECO_CABZ01009047.1_10676,ECO_apoeb_02306,ECO_gltpa_17497,ECO_PITPNC1_20211,ECO_NA_06542,ECO_SOAT1_03636,ECO_NA_02308,ECO_NPC1L1_01301,ECO_NA_22691,ECO_PLA2G4A_11581,ECO_ANGPTL3_05405,ECO_NA_22713,ECO_NA_00363,ECO_NA_02307,ECO_cetp_01675,ECO_NA_22731
GO:0033036	macromolecule localization	98 of 1460 in the list	461 of 7427 in the genome	1	ECO_NA_15387,ECO_apoeb_02306,ECO_NA_22356,ECO_AP2B1_01603,ECO_DDX19A_03580,ECO_XPO6_02030,ECO_AP3M1_09207,ECO_f2_02011,ECO_NA_12681,ECO_DERL2_15092,ECO_NA_13717,ECO_clta_22168,ECO_ANGPTL3_05405,ECO_CNTN2_19202,ECO_IPO7_10935,ECO_PDIA3_12821,ECO_SIRT1_01145,ECO_cetp_01675,ECO_NA_05342,ECO_NA_22215,ECO_zdhhc17_15858,ECO_PLEK_18731,ECO_NA_15514,ECO_THOC7_12342,ECO_CABZ01009047.1_10676,ECO_NA_00644,E…
GO:0016571	histone methylation	7 of 1460 in the list	25 of 7427 in the genome	1	ECO_ehmt2_02426,ECO_NA_04877,ECO_rbbp5_15447,ECO_B1A4A0_ORYLA_07971,ECO_WHSC1L1_19944,ECO_dot1l_10360,ECO_CARM1_05777
GO:0016049	cell growth	21 of 1460 in the list	89 of 7427 in the genome	1	ECO_NA_06881,ECO_EXOSC4_22351,ECO_igfbp5b_07102,ECO_WNT11_03471,ECO_sgk1_18930,ECO_BCL2_10572,ECO_NDUFS3_04717,ECO_NA_01198,ECO_RASGRP2_10610,ECO_RRAD_05705,ECO_DERL2_15092,ECO_NA_09034,ECO_htra1a_00188,ECO_Q9IA90_ORYLA_14001,ECO_cdkn1bl_12532,ECO_USP47_10950,ECO_NA_06122,ECO_NA_15649,ECO_cdkn1b_09486,ECO_bap1_15229,ECO_NA_12650
GO:0006917	induction of apoptosis	18 of 1460 in the list	75 of 7427 in the genome	1	ECO_MAPK9_13086,ECO_DAPK1_03278,ECO_ARHGEF16_01515,ECO_cul5b_01632,ECO_NA_04837,ECO_NA_05774,ECO_A4KUJ6_ORYLA_11787,ECO_VAV3_01013,ECO_NA_12822,ECO_NA_03585,ECO_NA_13195,ECO_SENP1_14755,ECO_ARHGEF9_13536,ECO_YWHAQ_10904,ECO_A5HL75_ORYLA_05136,ECO_NA_20150,ECO_CASP2_00110,ECO_CUL2_20751
GO:0034660	ncRNA metabolic process	18 of 1460 in the list	75 of 7427 in the genome	1	ECO_THG1L_17306,ECO_EXOSC4_22351,ECO_NA_02193,ECO_tars_10996,ECO_FARSA_22543,ECO_MARS_20621,ECO_aars_04666,ECO_KARS_10956,ECO_QARS_13341,ECO_pars2_11570,ECO_SARS_22490,ECO_INTS10_02628,ECO_INTS8_00808,ECO_VARS_00054,ECO_LARS_17196,ECO_ELAC1_12630,ECO_NA_00105,ECO_DUS2L_05543
GO:0019216	regulation of lipid metabolic process	11 of 1460 in the list	43 of 7427 in the genome	1	ECO_RBL2_19032,ECO_DHCR7_03142,ECO_CPT2_08511,ECO_NA_06542,ECO_STRADB_13146,ECO_ACADVL_19182,ECO_NA_11274,ECO_VAV3_01013,ECO_NA_09028,ECO_MLXIPL_05650,ECO_prkab1a_18810
GO:0008610	lipid biosynthetic process	16 of 1460 in the list	66 of 7427 in the genome	1	ECO_NA_06239,ECO_cyb5r2_15277,ECO_CHKB_06541,ECO_PIGP_00423,ECO_CHPT1_07128,ECO_PIGO_18808,ECO_sc4mol_14060,ECO_C14orf1_11743,ECO_PLA2G4A_11581,ECO_NANS_22169,ECO_taz_07728,ECO_CDS1_17706,ECO_MLXIPL_05650,ECO_ch25h_04355,ECO_PIGW_05667,ECO_hsd17b3_10321
GO:0043009	chordate embryonic development	40 of 1460 in the list	180 of 7427 in the genome	1	ECO_NA_05488,ECO_NA_06700,ECO_smarca4_09434,ECO_vangl2_12326,ECO_PRPF19_02618,ECO_arnt2_12836,ECO_NA_07808,ECO_SHROOM1_06860,ECO_FOXA2_ORYLA_04644,ECO_capn8_05489,ECO_sall1a_19033,ECO_NA_05342,ECO_NA_22309,ECO_NA_15649,ECO_NA_07795,ECO_TAPT1_14065,ECO_elf3_04001,ECO_C0SQJ3_ORYLA_00916,ECO_PTCH1_10319,ECO_SMO_06850,ECO_skila_00976,ECO_DAD1_07981,ECO_NKD1_20265,ECO_NA_10359,ECO_FGFR2_01098,ECO_angp…
GO:0003015	heart process	6 of 1460 in the list	21 of 7427 in the genome	1	ECO_tnnt2a_14798,ECO_junbl_09429,ECO_ACTG2_04353,ECO_DHFR_03702,ECO_APEX1_15868,ECO_DES_12415
GO:0033365	protein localization to organelle	17 of 1460 in the list	71 of 7427 in the genome	1	ECO_NA_22921,ECO_NA_22356,ECO_CR388163.2_01616,ECO_ccdc101_02699,ECO_smad2_18522,ECO_TOPBP1_09289,ECO_pex5_00077,ECO_NA_09519,ECO_BAMBI_21440,ECO_AP3M1_09207,ECO_f2_02011,ECO_NA_12681,ECO_NA_13717,ECO_NA_09034,ECO_SIRT1_01145,ECO_PDIA3_12821,ECO_NA_05342
GO:0006766	vitamin metabolic process	8 of 1460 in the list	30 of 7427 in the genome	1	ECO_NA_22155,ECO_PNPO_04827,ECO_gclc_09189,ECO_CYP2R1_09473,ECO_THTPA_00031,ECO_CYP24A1_20558,ECO_UBIAD1_18444,ECO_NA_22157
GO:2000113	negative regulation of cellular macromolecule biosynthetic process	18 of 1460 in the list	76 of 7427 in the genome	1	ECO_NCOR1_05680,ECO_smarca4_09434,ECO_WNT11_03471,ECO_NA_00572,ECO_skila_00976,ECO_DNMT3A_03623,ECO_FGFR2_01098,ECO_per1_19195,ECO_NA_22250,ECO_NA_09034,ECO_NA_19714,ECO_FOXA2_ORYLA_04644,ECO_SIRT1_01145,ECO_foxc1a_22343,ECO_NA_05093,ECO_TSC22D3_15113,ECO_NA_22902,ECO_FOXA2_ORYLA_14744
GO:0048534	hemopoietic or lymphoid organ development	40 of 1460 in the list	181 of 7427 in the genome	1	ECO_TPD52_10071,ECO_CABZ01041002.1_00522,ECO_smarca4_09434,ECO_snrk_18920,ECO_NA_10371,ECO_ZEB1_03182,ECO_JARID2_10082,ECO_GATA4_16210,ECO_NA_00652,ECO_SH2D6_11044,ECO_NA_21998,ECO_taz_07728,ECO_GATA6_04379,ECO_NA_13266,ECO_TSPO_15206,ECO_NA_05440,ECO_PLEK_18731,ECO_NA_09424,ECO_NA_03926,ECO_flt3_17035,ECO_MASTL_14169,ECO_CR388163.2_01616,ECO_JMJD6_21506,ECO_SPRY4_08302,ECO_zfpm1_06867,ECO_BCL2_1…
GO:0022411	cellular component disassembly	5 of 1460 in the list	17 of 7427 in the genome	1	ECO_PLEK_18731,ECO_KLC3_19463,ECO_irak3_21560,ECO_ICT1_15985,ECO_NA_22250
GO:0031214	biomineral tissue development	5 of 1460 in the list	17 of 7427 in the genome	1	ECO_FBN1_03668,ECO_KL_20657,ECO_NA_12676,ECO_NA_01021,ECO_PLA2G4A_11581
GO:0006260	DNA replication	13 of 1460 in the list	53 of 7427 in the genome	1	ECO_NA_09519,ECO_PNKP_20778,ECO_ESCO1_09256,ECO_POLD3_05121,ECO_pold1_02024,ECO_NA_06161,ECO_WRNIP1_22345,ECO_NA_04127,ECO_gtpbp4_07942,ECO_TOPBP1_09289,ECO_NA_01198,ECO_SMC3_15951,ECO_MCM7_04814
GO:0006643	membrane lipid metabolic process	11 of 1460 in the list	44 of 7427 in the genome	1	ECO_ormdl1_01843,ECO_NA_16219,ECO_NA_04921,ECO_Q5K023_ORYLA_18492,ECO_ACER3_01903,ECO_CLN3_19013,ECO_kdsr_10573,ECO_NA_06475,ECO_SGPL1_01131,ECO_NA_01198,ECO_NA_04172
GO:0006730	one-carbon metabolic process	11 of 1460 in the list	44 of 7427 in the genome	1	ECO_NA_08386,ECO_DPH5_18387,ECO_AS3MT_22272,ECO_NA_13631,ECO_DMAP1_07546,ECO_NA_08549,ECO_TPMT_02411,ECO_NA_08209,ECO_METTL14_08108,ECO_LCMT1_02255,ECO_NA_13827
GO:0044283	small molecule biosynthetic process	11 of 1460 in the list	44 of 7427 in the genome	1	ECO_MTHFR_20100,ECO_TAT_12584,ECO_PLA2G4A_11581,ECO_CHKB_06541,ECO_ETNK2_16033,ECO_KYNU_21730,ECO_CCBL2_02689,ECO_NA_08209,ECO_UBIAD1_18444,ECO_MTR_13488,ECO_MLXIPL_05650
GO:0045892	negative regulation of transcription, DNA-dependent	17 of 1460 in the list	72 of 7427 in the genome	1	ECO_NCOR1_05680,ECO_smarca4_09434,ECO_WNT11_03471,ECO_NA_00572,ECO_skila_00976,ECO_DNMT3A_03623,ECO_FGFR2_01098,ECO_per1_19195,ECO_NA_09034,ECO_NA_19714,ECO_FOXA2_ORYLA_04644,ECO_SIRT1_01145,ECO_foxc1a_22343,ECO_NA_05093,ECO_TSC22D3_15113,ECO_NA_22902,ECO_FOXA2_ORYLA_14744
GO:0007281	germ cell development	7 of 1460 in the list	26 of 7427 in the genome	1	ECO_ehmt2_02426,ECO_BCL2_10572,ECO_NA_21998,ECO_NA_22921,ECO_celf1_04034,ECO_CR388163.2_01616,ECO_NA_14579
GO:0050796	regulation of insulin secretion	9 of 1460 in the list	35 of 7427 in the genome	1	ECO_NA_13138,ECO_oxct1a_10329,ECO_GCK_11027,ECO_AACS_10983,ECO_NA_22250,ECO_CAPN10_13818,ECO_kcnq1_11375,ECO_PFKL_05151,ECO_NA_12968
GO:0009792	embryo development ending in birth or egg hatching	41 of 1460 in the list	187 of 7427 in the genome	1	ECO_NA_05488,ECO_NA_06700,ECO_smarca4_09434,ECO_vangl2_12326,ECO_PRPF19_02618,ECO_arnt2_12836,ECO_NA_07808,ECO_SHROOM1_06860,ECO_FOXA2_ORYLA_04644,ECO_capn8_05489,ECO_sall1a_19033,ECO_NA_05342,ECO_NA_22309,ECO_NA_15649,ECO_NA_07795,ECO_TAPT1_14065,ECO_elf3_04001,ECO_C0SQJ3_ORYLA_00916,ECO_PTCH1_10319,ECO_SMO_06850,ECO_skila_00976,ECO_DAD1_07981,ECO_NKD1_20265,ECO_NA_10359,ECO_FGFR2_01098,ECO_angp…
GO:0006081	cellular aldehyde metabolic process	4 of 1460 in the list	13 of 7427 in the genome	1	ECO_rela_10601,ECO_adh8_09004,ECO_adh8_09003,ECO_adh8_09002
GO:0043241	protein complex disassembly	4 of 1460 in the list	13 of 7427 in the genome	1	ECO_PLEK_18731,ECO_irak3_21560,ECO_ICT1_15985,ECO_NA_22250
GO:0050770	regulation of axonogenesis	4 of 1460 in the list	13 of 7427 in the genome	1	ECO_cxcl12a_09228,ECO_NA_17633,ECO_NA_07335,ECO_PLXNA3_18429
GO:0051604	protein maturation	4 of 1460 in the list	13 of 7427 in the genome	1	ECO_NA_05488,ECO_capn8_05489,ECO_PTCH1_10319,ECO_METAP2_15714
GO:0061387	regulation of extent of cell growth	4 of 1460 in the list	13 of 7427 in the genome	1	ECO_cxcl12a_09228,ECO_NA_17633,ECO_NA_07335,ECO_PLXNA3_18429
GO:0000288	nuclear-transcribed mRNA catabolic process, deadenylation-dependent decay	3 of 1460 in the list	9 of 7427 in the genome	1	ECO_NA_07326,ECO_PAIP1_11022,ECO_cnot7_13566
GO:0002011	morphogenesis of an epithelial sheet	3 of 1460 in the list	9 of 7427 in the genome	1	ECO_NA_09210,ECO_CELSR2_04844,ECO_NA_21923
GO:0006513	protein monoubiquitination	3 of 1460 in the list	9 of 7427 in the genome	1	ECO_leo1_22685,ECO_RNF20_02610,ECO_NA_11632
GO:0006760	folic acid-containing compound metabolic process	3 of 1460 in the list	9 of 7427 in the genome	1	ECO_MTR_13488,ECO_DHFR_03702,ECO_MTHFD2_17556
GO:0030218	erythrocyte differentiation	3 of 1460 in the list	9 of 7427 in the genome	1	ECO_numb_11561,ECO_smarca4_09434,ECO_TSPO_15206
GO:0034101	erythrocyte homeostasis	3 of 1460 in the list	9 of 7427 in the genome	1	ECO_numb_11561,ECO_smarca4_09434,ECO_TSPO_15206
GO:0042558	pteridine-containing compound metabolic process	3 of 1460 in the list	9 of 7427 in the genome	1	ECO_MTR_13488,ECO_DHFR_03702,ECO_MTHFD2_17556
GO:0007409	axonogenesis	20 of 1460 in the list	87 of 7427 in the genome	1	ECO_cxcl12a_09228,ECO_LAMA1_14349,ECO_NA_07335,ECO_NA_21978,ECO_PLXNA4_06843,ECO_FGF19_04029,ECO_BCL2_10572,ECO_nsfa_11268,ECO_NA_07810,ECO_NA_09476,ECO_NA_04570,ECO_GLI1_20618,ECO_NA_17644,ECO_NA_17189,ECO_PLXNA4_06844,ECO_Q9IA90_ORYLA_14001,ECO_NA_12676,ECO_PTCH2_15353,ECO_PLXNA3_18429,ECO_NA_23013
GO:0009451	RNA modification	6 of 1460 in the list	22 of 7427 in the genome	1	ECO_METTL14_08108,ECO_TRMT61A_04895,ECO_RPUSD1_03885,ECO_METTL3_17159,ECO_NA_00105,ECO_TRUB2_15193
GO:0010720	positive regulation of cell development	6 of 1460 in the list	22 of 7427 in the genome	1	ECO_FGF19_04029,ECO_cxcl12a_09228,ECO_BCL2_10572,ECO_PRPF19_02618,ECO_numb_11561,ECO_smad2_18522
GO:0006606	protein import into nucleus	8 of 1460 in the list	31 of 7427 in the genome	1	ECO_BAMBI_21440,ECO_NA_22921,ECO_SIRT1_01145,ECO_f2_02011,ECO_NA_05342,ECO_smad2_18522,ECO_NA_12681,ECO_NA_09034
GO:0051170	nuclear import	8 of 1460 in the list	31 of 7427 in the genome	1	ECO_BAMBI_21440,ECO_NA_22921,ECO_SIRT1_01145,ECO_f2_02011,ECO_NA_05342,ECO_smad2_18522,ECO_NA_12681,ECO_NA_09034
GO:0003279	cardiac septum development	2 of 1460 in the list	5 of 7427 in the genome	1	ECO_whsc1_04538,ECO_WNT11_03471
GO:0003300	cardiac muscle hypertrophy	2 of 1460 in the list	5 of 7427 in the genome	1	ECO_NA_06122,ECO_LMCD1_15433
GO:0006570	tyrosine metabolic process	2 of 1460 in the list	5 of 7427 in the genome	1	ECO_TAT_12584,ECO_HPD_01308
GO:0007006	mitochondrial membrane organization	2 of 1460 in the list	5 of 7427 in the genome	1	ECO_BCL2_10572,ECO_taz_07728
GO:0008655	pyrimidine-containing compound salvage	2 of 1460 in the list	5 of 7427 in the genome	1	ECO_UCK2_08730,ECO_TYMP_18068
GO:0009200	deoxyribonucleoside triphosphate metabolic process	2 of 1460 in the list	5 of 7427 in the genome	1	ECO_NA_22250,ECO_NA_09206
GO:0010463	mesenchymal cell proliferation	2 of 1460 in the list	5 of 7427 in the genome	1	ECO_FGFR2_01098,ECO_ZEB1_03182
GO:0014897	striated muscle hypertrophy	2 of 1460 in the list	5 of 7427 in the genome	1	ECO_NA_06122,ECO_LMCD1_15433
GO:0016073	snRNA metabolic process	2 of 1460 in the list	5 of 7427 in the genome	1	ECO_INTS10_02628,ECO_INTS8_00808
GO:0018216	peptidyl-arginine methylation	2 of 1460 in the list	5 of 7427 in the genome	1	ECO_B1A4A0_ORYLA_07971,ECO_CARM1_05777
GO:0021549	cerebellum development	2 of 1460 in the list	5 of 7427 in the genome	1	ECO_NA_00824,ECO_aars_04666
GO:0031056	regulation of histone modification	2 of 1460 in the list	5 of 7427 in the genome	1	ECO_NA_05093,ECO_JARID2_10082
GO:0031060	regulation of histone methylation	2 of 1460 in the list	5 of 7427 in the genome	1	ECO_NA_05093,ECO_JARID2_10082
GO:0032011	ARF protein signal transduction	2 of 1460 in the list	5 of 7427 in the genome	1	ECO_NA_11345,ECO_NA_11355
GO:0045058	T cell selection	2 of 1460 in the list	5 of 7427 in the genome	1	ECO_BCL2_10572,ECO_A5HL75_ORYLA_05136
GO:0045161	neuronal ion channel clustering	2 of 1460 in the list	5 of 7427 in the genome	1	ECO_CNTN2_19202,ECO_nsfa_11268
GO:0046148	pigment biosynthetic process	2 of 1460 in the list	5 of 7427 in the genome	1	ECO_COX15_21872,ECO_prps1b_16529
GO:0050932	regulation of pigment cell differentiation	2 of 1460 in the list	5 of 7427 in the genome	1	ECO_BCL2_10572,ECO_NA_12681
GO:0051084	'de novo' posttranslational protein folding	2 of 1460 in the list	5 of 7427 in the genome	1	ECO_NA_16279,ECO_PFDN1_14597
GO:0060600	dichotomous subdivision of an epithelial terminal unit	2 of 1460 in the list	5 of 7427 in the genome	1	ECO_NA_07335,ECO_ctsh_10401
GO:0060602	branch elongation of an epithelium	2 of 1460 in the list	5 of 7427 in the genome	1	ECO_A5HL75_ORYLA_05136,ECO_FGFR2_01098
GO:0070076	histone lysine demethylation	2 of 1460 in the list	5 of 7427 in the genome	1	ECO_PHF8_20417,ECO_KDM4C_09334
GO:1901160	primary amino compound metabolic process	2 of 1460 in the list	5 of 7427 in the genome	1	ECO_CHKB_06541,ECO_ETNK2_16033
GO:0006259	DNA metabolic process	52 of 1460 in the list	242 of 7427 in the genome	1	ECO_GTF2H1_15610,ECO_PMS2_02221,ECO_blm_10402,ECO_ESCO1_09256,ECO_smarca4_09434,ECO_pold1_02024,ECO_fzr1_03646,ECO_ERCC4_02264,ECO_DNMT3A_03623,ECO_PRPF19_02618,ECO_fan1_15650,ECO_NA_01198,ECO_IGHMBP2_10488,ECO_MCM7_04814,ECO_NTHL1_22213,ECO_NA_09519,ECO_RUVBL2_03443,ECO_PNKP_20778,ECO_dffb_08795,ECO_CHD1L_18915,ECO_POLD3_05121,ECO_ING4_00103,ECO_NUDT1_02851,ECO_NA_06161,ECO_ercc6_09229,ECO_USP47…
GO:0006397	mRNA processing	15 of 1460 in the list	64 of 7427 in the genome	1	ECO_GEMIN4_07993,ECO_GTF2H1_15610,ECO_NA_07326,ECO_PRPF6_18253,ECO_smx5_08537,ECO_celf1_04034,ECO_snrpc_12986,ECO_SF3A3_20720,ECO_B1A4A0_ORYLA_07971,ECO_PRPF19_02618,ECO_NUDT21_00890,ECO_MAGOHB_08510,ECO_CPSF1_06402,ECO_rnps1_04553,ECO_polr2gl_04195
GO:0006665	sphingolipid metabolic process	9 of 1460 in the list	36 of 7427 in the genome	1	ECO_ormdl1_01843,ECO_NA_04921,ECO_Q5K023_ORYLA_18492,ECO_ACER3_01903,ECO_CLN3_19013,ECO_kdsr_10573,ECO_SGPL1_01131,ECO_NA_01198,ECO_NA_06475
GO:0006040	amino sugar metabolic process	5 of 1460 in the list	18 of 7427 in the genome	1	ECO_RENBP_07095,ECO_NAGK_22599,ECO_NANP_01148,ECO_gnpda2_11914,ECO_NA_22250
GO:0006457	protein folding	5 of 1460 in the list	18 of 7427 in the genome	1	ECO_AIP_20179,ECO_NA_16279,ECO_pfdn2_10125,ECO_CCT6A_15158,ECO_PFDN1_14597
GO:0008361	regulation of cell size	5 of 1460 in the list	18 of 7427 in the genome	1	ECO_PLEK_18731,ECO_cxcl12a_09228,ECO_NA_17633,ECO_NA_07335,ECO_PLXNA3_18429
GO:0033500	carbohydrate homeostasis	7 of 1460 in the list	27 of 7427 in the genome	1	ECO_met_10303,ECO_PYGL_13200,ECO_oxct1a_10329,ECO_GCK_11027,ECO_MLXIPL_05650,ECO_AACS_10983,ECO_NA_14544
GO:0070887	cellular response to chemical stimulus	25 of 1460 in the list	112 of 7427 in the genome	1	ECO_NA_06881,ECO_NA_22921,ECO_A5JL88_ORYLA_14759,ECO_AS3MT_22272,ECO_irak3_21560,ECO_sgk1_18930,ECO_KL_20657,ECO_DICER1_09246,ECO_FGFR2_01098,ECO_nr2f1a_13982,ECO_ppara2_12534,ECO_DUSP6_10295,ECO_SPRY2_16474,ECO_CSF3R_22900,ECO_COMMD7_05094,ECO_NA_00824,ECO_raraa_05332,ECO_NR2C1_15711,ECO_serpine1_00438,ECO_MLXIPL_05650,ECO_GATA6_04379,ECO_thrab_11270,ECO_pparab_09488,ECO_B2CCA0_ORYLA_22995,ECO_h…
GO:0034504	protein localization to nucleus	8 of 1460 in the list	32 of 7427 in the genome	1	ECO_BAMBI_21440,ECO_NA_22921,ECO_SIRT1_01145,ECO_f2_02011,ECO_NA_05342,ECO_smad2_18522,ECO_NA_12681,ECO_NA_09034
GO:0002520	immune system development	41 of 1460 in the list	191 of 7427 in the genome	1	ECO_TPD52_10071,ECO_CABZ01041002.1_00522,ECO_PMS2_02221,ECO_smarca4_09434,ECO_snrk_18920,ECO_NA_10371,ECO_ZEB1_03182,ECO_JARID2_10082,ECO_GATA4_16210,ECO_NA_00652,ECO_SH2D6_11044,ECO_NA_21998,ECO_taz_07728,ECO_GATA6_04379,ECO_NA_13266,ECO_TSPO_15206,ECO_NA_05440,ECO_PLEK_18731,ECO_NA_09424,ECO_NA_03926,ECO_flt3_17035,ECO_MASTL_14169,ECO_CR388163.2_01616,ECO_JMJD6_21506,ECO_SPRY4_08302,ECO_zfpm1_0…
GO:0008543	fibroblast growth factor receptor signaling pathway	4 of 1460 in the list	14 of 7427 in the genome	1	ECO_KL_20657,ECO_SPRY2_16474,ECO_FGFR2_01098,ECO_DUSP6_10295
GO:0010906	regulation of glucose metabolic process	4 of 1460 in the list	14 of 7427 in the genome	1	ECO_DUSP12_01176,ECO_GCK_11027,ECO_MLXIPL_05650,ECO_NA_12968
GO:0043954	cellular component maintenance	4 of 1460 in the list	14 of 7427 in the genome	1	ECO_prkci_00977,ECO_DCTN2_20623,ECO_NA_21923,ECO_NA_21803
GO:0044344	cellular response to fibroblast growth factor stimulus	4 of 1460 in the list	14 of 7427 in the genome	1	ECO_KL_20657,ECO_SPRY2_16474,ECO_FGFR2_01098,ECO_DUSP6_10295
GO:0055008	cardiac muscle tissue morphogenesis	4 of 1460 in the list	14 of 7427 in the genome	1	ECO_tnnt2a_14798,ECO_FGFR2_01098,ECO_foxc1a_22343,ECO_NA_06122
GO:0071774	response to fibroblast growth factor stimulus	4 of 1460 in the list	14 of 7427 in the genome	1	ECO_KL_20657,ECO_SPRY2_16474,ECO_FGFR2_01098,ECO_DUSP6_10295
GO:0035264	multicellular organism growth	6 of 1460 in the list	23 of 7427 in the genome	1	ECO_BCL2_10572,ECO_FGFR2_01098,ECO_celf1_04034,ECO_PTCH1_10319,ECO_NA_19828,ECO_pex5_00077
GO:0046519	sphingoid metabolic process	6 of 1460 in the list	23 of 7427 in the genome	1	ECO_ACER3_01903,ECO_CLN3_19013,ECO_ormdl1_01843,ECO_NA_01198,ECO_SGPL1_01131,ECO_NA_04921
GO:0001704	formation of primary germ layer	12 of 1460 in the list	51 of 7427 in the genome	1	ECO_NA_07397,ECO_A8IE81_ORYLA_21664,ECO_FZD7_01236,ECO_NA_01309,ECO_prkci_00977,ECO_HNF1B_22034,ECO_FOXA2_ORYLA_04644,ECO_DUSP2_19957,ECO_foxc1a_22343,ECO_smad2_18522,ECO_FOXA2_ORYLA_14744,ECO_DUSP6_10295
GO:0051253	negative regulation of RNA metabolic process	17 of 1460 in the list	75 of 7427 in the genome	1	ECO_NCOR1_05680,ECO_smarca4_09434,ECO_WNT11_03471,ECO_NA_00572,ECO_skila_00976,ECO_DNMT3A_03623,ECO_FGFR2_01098,ECO_per1_19195,ECO_NA_09034,ECO_NA_19714,ECO_FOXA2_ORYLA_04644,ECO_SIRT1_01145,ECO_foxc1a_22343,ECO_NA_05093,ECO_TSC22D3_15113,ECO_NA_22902,ECO_FOXA2_ORYLA_14744
GO:0031399	regulation of protein modification process	51 of 1460 in the list	241 of 7427 in the genome	1	ECO_psmd11a_11266,ECO_NA_02825,ECO_PSMA6_17250,ECO_NA_02962,ECO_fzr1_03646,ECO_CDC23_06257,ECO_CDC16_19154,ECO_NA_06558,ECO_NA_01198,ECO_JARID2_10082,ECO_ccnd1_04025,ECO_SPRY2_16474,ECO_f2_02011,ECO_NA_02025,ECO_NA_21516,ECO_NA_06161,ECO_cdkn1bl_12532,ECO_taz_07728,ECO_PSMA5_18359,ECO_NA_05342,ECO_NA_05093,ECO_tnikb_17333,ECO_TRIB1_10031,ECO_psmb5_07973,ECO_PSMD7_06553,ECO_met_10303,ECO_NA_20293,…
GO:0008104	protein localization	69 of 1460 in the list	330 of 7427 in the genome	1	ECO_NA_15387,ECO_NA_22356,ECO_AP2B1_01603,ECO_XPO6_02030,ECO_AP3M1_09207,ECO_f2_02011,ECO_NA_12681,ECO_DERL2_15092,ECO_NA_13717,ECO_clta_22168,ECO_CNTN2_19202,ECO_IPO7_10935,ECO_PDIA3_12821,ECO_SIRT1_01145,ECO_NA_05342,ECO_NA_22215,ECO_zdhhc17_15858,ECO_PLEK_18731,ECO_NA_00644,ECO_vti1b_11174,ECO_CR388163.2_01616,ECO_copb2_21537,ECO_SMO_06850,ECO_sar1a_21791,ECO_BCL2_10572,ECO_ccdc101_02699,ECO_A…
GO:0030099	myeloid cell differentiation	10 of 1460 in the list	42 of 7427 in the genome	1	ECO_NA_09424,ECO_numb_11561,ECO_NA_03926,ECO_smarca4_09434,ECO_MASTL_14169,ECO_NA_09210,ECO_NA_20150,ECO_LECT2_05225,ECO_Q76B16_ORYLA_04134,ECO_TSPO_15206
GO:0033273	response to vitamin	10 of 1460 in the list	42 of 7427 in the genome	1	ECO_rela_10601,ECO_HMGCS1_17786,ECO_GATA4_16210,ECO_ctsh_10401,ECO_PLA2G4A_11581,ECO_KYNU_21730,ECO_BCL2_10572,ECO_CYP24A1_20558,ECO_A5HL75_ORYLA_05136,ECO_hsd17b3_10321
GO:0046883	regulation of hormone secretion	10 of 1460 in the list	42 of 7427 in the genome	1	ECO_NA_13138,ECO_oxct1a_10329,ECO_GCK_11027,ECO_INHBE_20617,ECO_AACS_10983,ECO_NA_22250,ECO_CAPN10_13818,ECO_kcnq1_11375,ECO_PFKL_05151,ECO_NA_12968
GO:0022602	ovulation cycle process	7 of 1460 in the list	28 of 7427 in the genome	1	ECO_BCL2_10572,ECO_A8IE81_ORYLA_21664,ECO_NA_12676,ECO_SIRT1_01145,ECO_angpt1_02414,ECO_PLA2G4A_11581,ECO_foxc1a_22343
GO:0030217	T cell differentiation	7 of 1460 in the list	28 of 7427 in the genome	1	ECO_NA_00652,ECO_BCL2_10572,ECO_FZD7_01236,ECO_A5HL75_ORYLA_05136,ECO_CABZ01041002.1_00522,ECO_JMJD6_21506,ECO_ZEB1_03182
GO:0046488	phosphatidylinositol metabolic process	7 of 1460 in the list	28 of 7427 in the genome	1	ECO_PIGP_00423,ECO_PIGO_18808,ECO_PIP5K1A_07413,ECO_NA_19828,ECO_PIK3CB_21534,ECO_PIGW_05667,ECO_NA_10175
GO:0048812	neuron projection morphogenesis	21 of 1460 in the list	95 of 7427 in the genome	1	ECO_cxcl12a_09228,ECO_LAMA1_14349,ECO_NA_07335,ECO_NA_21978,ECO_PLXNA4_06843,ECO_FGF19_04029,ECO_BCL2_10572,ECO_nsfa_11268,ECO_NA_07810,ECO_NA_09476,ECO_NA_04570,ECO_GLI1_20618,ECO_NA_17644,ECO_NA_17189,ECO_PLXNA4_06844,ECO_Q9IA90_ORYLA_14001,ECO_NA_12676,ECO_CELSR2_04844,ECO_PTCH2_15353,ECO_PLXNA3_18429,ECO_NA_23013
GO:0009058	biosynthetic process	202 of 1460 in the list	996 of 7427 in the genome	1	ECO_GTF2H1_15610,ECO_egr1_20788,ECO_PDHX_06625,ECO_KLF10_15536,ECO_qdpra_21062,ECO_NFE2L1_07582,ECO_IRF1_05209,ECO_CHKB_06541,ECO_CARM1_05777,ECO_CHPT1_07128,ECO_TAF11_17388,ECO_TAF10_01511,ECO_TH1L_12783,ECO_NA_10069,ECO_GLI3_09293,ECO_COL5A1_09040,ECO_NACA2_17367,ECO_atp5d_09923,ECO_PDIA3_12821,ECO_NA_19826,ECO_NA_03315,ECO_NA_03000,ECO_NA_20739,ECO_B2CCA1_ORYLA_20969,ECO_hmbsb_01885,ECO_JMJD6_…
GO:0035295	tube development	38 of 1460 in the list	178 of 7427 in the genome	1	ECO_NA_06700,ECO_smarca4_09434,ECO_vangl2_12326,ECO_SMAD9_03899,ECO_acat1_06003,ECO_DHCR7_03142,ECO_GATA4_16210,ECO_SHROOM1_06860,ECO_FOXA2_ORYLA_04644,ECO_taz_07728,ECO_sall1a_19033,ECO_APEX1_15868,ECO_MDK_19039,ECO_GATA6_04379,ECO_NA_22309,ECO_FOXA2_ORYLA_14744,ECO_NA_21923,ECO_PTCH1_10319,ECO_WNT11_03471,ECO_SMO_06850,ECO_JMJD6_21506,ECO_traf4a_22038,ECO_zfpm1_06867,ECO_BCL2_10572,ECO_hs2st1a_…
GO:0009308	amine metabolic process	11 of 1460 in the list	47 of 7427 in the genome	1	ECO_NA_15535,ECO_NA_06239,ECO_PLA2G4A_11581,ECO_CHKB_06541,ECO_ETNK2_16033,ECO_KYNU_21730,ECO_NA_14020,ECO_CCBL2_02689,ECO_ACER3_01903,ECO_SMOX_03998,ECO_kdsr_10573
GO:0006518	peptide metabolic process	3 of 1460 in the list	10 of 7427 in the genome	1	ECO_gclc_09189,ECO_GCLM_18591,ECO_xpnpep1_15957
GO:0006661	phosphatidylinositol biosynthetic process	3 of 1460 in the list	10 of 7427 in the genome	1	ECO_PIGP_00423,ECO_PIGO_18808,ECO_PIGW_05667
GO:0018108	peptidyl-tyrosine phosphorylation	3 of 1460 in the list	10 of 7427 in the genome	1	ECO_f2_02011,ECO_NA_01198,ECO_B1NJG0_ORYLA_03868
GO:0018212	peptidyl-tyrosine modification	3 of 1460 in the list	10 of 7427 in the genome	1	ECO_f2_02011,ECO_NA_01198,ECO_B1NJG0_ORYLA_03868
GO:0042278	purine nucleoside metabolic process	3 of 1460 in the list	10 of 7427 in the genome	1	ECO_adal_15679,ECO_KARS_10956,ECO_NA_09206
GO:0046128	purine ribonucleoside metabolic process	3 of 1460 in the list	10 of 7427 in the genome	1	ECO_adal_15679,ECO_KARS_10956,ECO_NA_09206
GO:0002831	regulation of response to biotic stimulus	5 of 1460 in the list	19 of 7427 in the genome	1	ECO_TRIB1_10031,ECO_AP1M1_00994,ECO_AP2B1_01603,ECO_NA_05396,ECO_NA_18907
GO:0006470	protein dephosphorylation	5 of 1460 in the list	19 of 7427 in the genome	1	ECO_NA_07319,ECO_timm50_10657,ECO_YWHAQ_10904,ECO_NA_04837,ECO_NA_18794
GO:0048634	regulation of muscle organ development	5 of 1460 in the list	19 of 7427 in the genome	1	ECO_her9_20508,ECO_A5HL75_ORYLA_05136,ECO_PTCH2_15353,ECO_cx43_03267,ECO_TSC22D3_15113
GO:0048644	muscle organ morphogenesis	5 of 1460 in the list	19 of 7427 in the genome	1	ECO_tnnt2a_14798,ECO_FGFR2_01098,ECO_ACTG2_04353,ECO_foxc1a_22343,ECO_NA_06122
GO:0060415	muscle tissue morphogenesis	5 of 1460 in the list	19 of 7427 in the genome	1	ECO_tnnt2a_14798,ECO_FGFR2_01098,ECO_ACTG2_04353,ECO_foxc1a_22343,ECO_NA_06122
GO:0045935	positive regulation of nucleobase-containing compound metabolic process	8 of 1460 in the list	33 of 7427 in the genome	1	ECO_GTF2H1_15610,ECO_PHF8_20417,ECO_NA_02825,ECO_SUPT4H1_05656,ECO_SREBF2_22513,ECO_NA_10359,ECO_TH1L_12783,ECO_polr2gl_04195
GO:0051173	positive regulation of nitrogen compound metabolic process	8 of 1460 in the list	33 of 7427 in the genome	1	ECO_GTF2H1_15610,ECO_PHF8_20417,ECO_NA_02825,ECO_SUPT4H1_05656,ECO_SREBF2_22513,ECO_NA_10359,ECO_TH1L_12783,ECO_polr2gl_04195
GO:0051346	negative regulation of hydrolase activity	8 of 1460 in the list	33 of 7427 in the genome	1	ECO_RENBP_07095,ECO_MCL1_01964,ECO_NA_00824,ECO_NA_09034,ECO_rps6ka3a_17322,ECO_BCL2_10572,ECO_USP47_10950,ECO_serpine1_00438
GO:0019318	hexose metabolic process	23 of 1460 in the list	105 of 7427 in the genome	1	ECO_ALDOB_02608,ECO_dcxr_16793,ECO_Q76BF5_ORYLA_00080,ECO_NA_11274,ECO_ogdh_18528,ECO_pofut2_05126,ECO_NA_10371,ECO_GALE_14736,ECO_NA_12968,ECO_NA_07232,ECO_GCK_11027,ECO_DHTKD1_15721,ECO_NA_19828,ECO_FBP2_03280,ECO_PDK3_23017,ECO_NA_09395,ECO_pcl_22629,ECO_NA_06243,ECO_PGD_20519,ECO_NA_01470,ECO_GALK2_15659,ECO_PFKL_05151,ECO_pdk2_00718
GO:0007369	gastrulation	17 of 1460 in the list	76 of 7427 in the genome	1	ECO_NA_07397,ECO_NA_16425,ECO_NA_21923,ECO_WNT11_03471,ECO_NA_01309,ECO_HNF1B_22034,ECO_smad2_18522,ECO_DUSP6_10295,ECO_A8IE81_ORYLA_21664,ECO_FZD7_01236,ECO_prkci_00977,ECO_FOXA2_ORYLA_04644,ECO_DUSP2_19957,ECO_foxc1a_22343,ECO_NA_01021,ECO_NA_12650,ECO_FOXA2_ORYLA_14744
GO:0006950	response to stress	113 of 1460 in the list	551 of 7427 in the genome	1	ECO_plg_04290,ECO_GTF2H1_15610,ECO_NA_05488,ECO_psmd11a_11266,ECO_NA_10210,ECO_PMS2_02221,ECO_ACADS_18552,ECO_chac1_00337,ECO_pold1_02024,ECO_fzr1_03646,ECO_PRPF19_02618,ECO_acat1_06003,ECO_CREB3L2_17907,ECO_fan1_15650,ECO_VAV3_01013,ECO_NA_01198,ECO_ITK_13518,ECO_NA_04570,ECO_FBXO31_06608,ECO_MCM7_04814,ECO_COL5A1_09040,ECO_NA_03585,ECO_NA_19700,ECO_LTA4H_06968,ECO_PLAA_20004,ECO_PXK_15437,ECO_D…
GO:0010035	response to inorganic substance	25 of 1460 in the list	115 of 7427 in the genome	1	ECO_ASNA1_08175,ECO_MAPK9_13086,ECO_rela_10601,ECO_qdpra_21062,ECO_HMGCS1_17786,ECO_TAT_12584,ECO_AS3MT_22272,ECO_calrl2_03632,ECO_BCL2_10572,ECO_gclc_09189,ECO_NA_09083,ECO_A4KUJ6_ORYLA_11787,ECO_NA_01198,ECO_slc34a1b_05214,ECO_NA_00041,ECO_NA_21334,ECO_PLA2G4A_11581,ECO_NA_10558,ECO_SREBF2_22513,ECO_pcl_22629,ECO_cdkn1bl_12532,ECO_cox17_02584,ECO_cdkn1b_09486,ECO_HSPB1_05652,ECO_hsd17b3_10321
GO:0030036	actin cytoskeleton organization	25 of 1460 in the list	115 of 7427 in the genome	1	ECO_tnnt2a_14798,ECO_PLEK_18731,ECO_NA_09208,ECO_LLGL1_03893,ECO_EPB41L2_00319,ECO_SSH1_17512,ECO_calrl2_03632,ECO_CNN1_21590,ECO_BCL2_10572,ECO_MLST8_02248,ECO_tnfaip1_01352,ECO_DES_12415,ECO_EPB49_12923,ECO_ACTG2_04353,ECO_NA_15587,ECO_NA_08532,ECO_NA_19461,ECO_NA_06161,ECO_prkci_00977,ECO_NA_16738,ECO_NA_10530,ECO_NA_14038,ECO_NA_06122,ECO_tnikb_17333,ECO_NA_19971
GO:0006725	cellular aromatic compound metabolic process	18 of 1460 in the list	81 of 7427 in the genome	1	ECO_FECH_12711,ECO_qdpra_21062,ECO_prps1b_16529,ECO_TAT_12584,ECO_THTPA_00031,ECO_MTR_13488,ECO_NT5DC4_19275,ECO_NA_09206,ECO_DHFR_03702,ECO_HPD_01308,ECO_KYNU_21730,ECO_NA_14020,ECO_CCBL2_02689,ECO_UCK2_08730,ECO_ppat_16837,ECO_TYMP_18068,ECO_MTHFD2_17556,ECO_hsd17b3_10321
GO:0042110	T cell activation	9 of 1460 in the list	38 of 7427 in the genome	1	ECO_FZD7_01236,ECO_CABZ01041002.1_00522,ECO_JMJD6_21506,ECO_ITGAL_06771,ECO_NA_00652,ECO_BCL2_10572,ECO_A5HL75_ORYLA_05136,ECO_ZEB1_03182,ECO_NA_09206
GO:0031327	negative regulation of cellular biosynthetic process	20 of 1460 in the list	91 of 7427 in the genome	1	ECO_NCOR1_05680,ECO_smarca4_09434,ECO_WNT11_03471,ECO_NA_00572,ECO_skila_00976,ECO_DNMT3A_03623,ECO_FGFR2_01098,ECO_per1_19195,ECO_NA_22250,ECO_ACADVL_19182,ECO_NA_09034,ECO_NA_19714,ECO_FOXA2_ORYLA_04644,ECO_SIRT1_01145,ECO_ACP5_08168,ECO_foxc1a_22343,ECO_NA_05093,ECO_TSC22D3_15113,ECO_FOXA2_ORYLA_14744,ECO_NA_22902
GO:0002757	immune response-activating signal transduction	14 of 1460 in the list	62 of 7427 in the genome	1	ECO_MAPK9_13086,ECO_rela_10601,ECO_ATF2_22111,ECO_NA_19828,ECO_irak3_21560,ECO_ticam1_13817,ECO_NA_09210,ECO_rps6ka3a_17322,ECO_VAV3_01013,ECO_PIK3CB_21534,ECO_ITK_13518,ECO_NA_21157,ECO_UBE2N_06595,ECO_RPS6KA5_13256
GO:0002764	immune response-regulating signaling pathway	14 of 1460 in the list	62 of 7427 in the genome	1	ECO_MAPK9_13086,ECO_rela_10601,ECO_ATF2_22111,ECO_NA_19828,ECO_irak3_21560,ECO_ticam1_13817,ECO_NA_09210,ECO_rps6ka3a_17322,ECO_VAV3_01013,ECO_PIK3CB_21534,ECO_ITK_13518,ECO_NA_21157,ECO_UBE2N_06595,ECO_RPS6KA5_13256
GO:0009416	response to light stimulus	14 of 1460 in the list	62 of 7427 in the genome	1	ECO_NA_06881,ECO_rela_10601,ECO_ccnd1_04025,ECO_HMGCS1_17786,ECO_NPAS2_01539,ECO_NA_02025,ECO_NA_10558,ECO_sgk1_18930,ECO_BCL2_10572,ECO_ercc6_09229,ECO_ERCC4_02264,ECO_USP47_10950,ECO_NA_09476,ECO_hmgcra_03705
GO:0007584	response to nutrient	10 of 1460 in the list	43 of 7427 in the genome	1	ECO_rela_10601,ECO_HMGCS1_17786,ECO_GATA4_16210,ECO_ctsh_10401,ECO_PLA2G4A_11581,ECO_KYNU_21730,ECO_BCL2_10572,ECO_CYP24A1_20558,ECO_A5HL75_ORYLA_05136,ECO_hsd17b3_10321
GO:0000578	embryonic axis specification	2 of 1460 in the list	6 of 7427 in the genome	1	ECO_smad2_18522,ECO_NA_12650
GO:0001678	cellular glucose homeostasis	2 of 1460 in the list	6 of 7427 in the genome	1	ECO_oxct1a_10329,ECO_AACS_10983
GO:0006493	protein O-linked glycosylation	2 of 1460 in the list	6 of 7427 in the genome	1	ECO_NA_04509,ECO_NA_15752
GO:0006692	prostanoid metabolic process	2 of 1460 in the list	6 of 7427 in the genome	1	ECO_C1orf93_12956,ECO_PLA2G4A_11581
GO:0006693	prostaglandin metabolic process	2 of 1460 in the list	6 of 7427 in the genome	1	ECO_C1orf93_12956,ECO_PLA2G4A_11581
GO:0006817	phosphate ion transport	2 of 1460 in the list	6 of 7427 in the genome	1	ECO_ANKH_09263,ECO_slc34a1b_05214
GO:0007418	ventral midline development	2 of 1460 in the list	6 of 7427 in the genome	1	ECO_SMO_06850,ECO_GLI1_20618
GO:0007569	cell aging	2 of 1460 in the list	6 of 7427 in the genome	1	ECO_serpine1_00438,ECO_calrl2_03632
GO:0007586	digestion	2 of 1460 in the list	6 of 7427 in the genome	1	ECO_NA_09090,ECO_NA_19271
GO:0014896	muscle hypertrophy	2 of 1460 in the list	6 of 7427 in the genome	1	ECO_NA_06122,ECO_LMCD1_15433
GO:0018195	peptidyl-arginine modification	2 of 1460 in the list	6 of 7427 in the genome	1	ECO_B1A4A0_ORYLA_07971,ECO_CARM1_05777
GO:0019748	secondary metabolic process	2 of 1460 in the list	6 of 7427 in the genome	1	ECO_BCL2_10572,ECO_AS3MT_22272
GO:0022600	digestive system process	2 of 1460 in the list	6 of 7427 in the genome	1	ECO_NA_09090,ECO_NA_19271
GO:0035437	maintenance of protein localization in endoplasmic reticulum	2 of 1460 in the list	6 of 7427 in the genome	1	ECO_PDIA3_12821,ECO_NA_22356
GO:0043603	cellular amide metabolic process	2 of 1460 in the list	6 of 7427 in the genome	1	ECO_NA_05751,ECO_ARG1_18161
GO:0046470	phosphatidylcholine metabolic process	2 of 1460 in the list	6 of 7427 in the genome	1	ECO_NA_06239,ECO_CHKB_06541
GO:0050886	endocrine process	2 of 1460 in the list	6 of 7427 in the genome	1	ECO_AGTR1_08783,ECO_A8IE81_ORYLA_21664
GO:0070972	protein localization in endoplasmic reticulum	2 of 1460 in the list	6 of 7427 in the genome	1	ECO_PDIA3_12821,ECO_NA_22356
GO:0071825	protein-lipid complex subunit organization	2 of 1460 in the list	6 of 7427 in the genome	1	ECO_dgat1a_06329,ECO_cetp_01675
GO:0071827	plasma lipoprotein particle organization	2 of 1460 in the list	6 of 7427 in the genome	1	ECO_dgat1a_06329,ECO_cetp_01675
GO:0002062	chondrocyte differentiation	4 of 1460 in the list	15 of 7427 in the genome	1	ECO_GNPTAB_07129,ECO_rela_10601,ECO_A5HL75_ORYLA_05136,ECO_CHST13_22474
GO:0002573	myeloid leukocyte differentiation	4 of 1460 in the list	15 of 7427 in the genome	1	ECO_NA_09210,ECO_NA_20150,ECO_LECT2_05225,ECO_Q76B16_ORYLA_04134
GO:0009060	aerobic respiration	4 of 1460 in the list	15 of 7427 in the genome	1	ECO_NA_04792,ECO_FH_18609,ECO_IDH3B_01431,ECO_idh3a_10438
GO:0009119	ribonucleoside metabolic process	4 of 1460 in the list	15 of 7427 in the genome	1	ECO_adal_15679,ECO_KARS_10956,ECO_UPP1_16938,ECO_NA_09206
GO:0048638	regulation of developmental growth	4 of 1460 in the list	15 of 7427 in the genome	1	ECO_cxcl12a_09228,ECO_NA_17633,ECO_NA_07335,ECO_PLXNA3_18429
GO:1901071	glucosamine-containing compound metabolic process	4 of 1460 in the list	15 of 7427 in the genome	1	ECO_RENBP_07095,ECO_NAGK_22599,ECO_gnpda2_11914,ECO_NA_22250
GO:0010466	negative regulation of peptidase activity	7 of 1460 in the list	29 of 7427 in the genome	1	ECO_RENBP_07095,ECO_BCL2_10572,ECO_MCL1_01964,ECO_rps6ka3a_17322,ECO_USP47_10950,ECO_serpine1_00438,ECO_NA_00824
GO:0016458	gene silencing	7 of 1460 in the list	29 of 7427 in the genome	1	ECO_DNMT3A_03623,ECO_DICER1_09246,ECO_SIRT1_01145,ECO_celf1_04034,ECO_smarca4_09434,ECO_SND1_07340,ECO_NA_05093
GO:0032868	response to insulin stimulus	7 of 1460 in the list	29 of 7427 in the genome	1	ECO_CAPN10_13818,ECO_prkci_00977,ECO_NA_06881,ECO_NA_13138,ECO_UCHL3_19111,ECO_NA_00041,ECO_sgk1_18930
GO:0040007	growth	40 of 1460 in the list	190 of 7427 in the genome	1	ECO_CARM1_05777,ECO_PRPF19_02618,ECO_NDUFS3_04717,ECO_NA_01198,ECO_pex5_00077,ECO_DHCR7_03142,ECO_NA_19828,ECO_celf1_04034,ECO_DERL2_15092,ECO_htra1a_00188,ECO_Q9IA90_ORYLA_14001,ECO_cdkn1bl_12532,ECO_LAMTOR2_11689,ECO_USP47_10950,ECO_NA_15649,ECO_bap1_15229,ECO_NA_07795,ECO_NA_06881,ECO_ehmt2_02426,ECO_EXOSC4_22351,ECO_igfbp5b_07102,ECO_PTCH1_10319,ECO_WNT11_03471,ECO_SMO_06850,ECO_sgk1_18930,EC…
GO:0006281	DNA repair	18 of 1460 in the list	82 of 7427 in the genome	1	ECO_GTF2H1_15610,ECO_PMS2_02221,ECO_pold1_02024,ECO_BRIP1_15975,ECO_ERCC4_02264,ECO_fan1_15650,ECO_WRNIP1_22345,ECO_PAPD7_09577,ECO_TDG_19868,ECO_NTHL1_22213,ECO_morf4l1_10480,ECO_PNKP_20778,ECO_NA_10062,ECO_POLD3_05121,ECO_ercc6_09229,ECO_USP47_10950,ECO_polr2gl_04195,ECO_UBE2N_06595
GO:0060562	epithelial tube morphogenesis	20 of 1460 in the list	92 of 7427 in the genome	1	ECO_NA_21923,ECO_PTCH1_10319,ECO_smarca4_09434,ECO_vangl2_12326,ECO_WNT11_03471,ECO_zfpm1_06867,ECO_hs2st1a_19075,ECO_cx43_03267,ECO_NA_00041,ECO_GATA4_16210,ECO_SHROOM1_06860,ECO_NA_19714,ECO_prkci_00977,ECO_AGTR1_08783,ECO_taz_07728,ECO_A5HL75_ORYLA_05136,ECO_APEX1_15868,ECO_sall1a_19033,ECO_MDK_19039,ECO_NA_22309
GO:0008380	RNA splicing	21 of 1460 in the list	97 of 7427 in the genome	1	ECO_GEMIN4_07993,ECO_NA_07326,ECO_ZCCHC8_17569,ECO_SF3A3_20720,ECO_PRPF19_02618,ECO_MAGOHB_08510,ECO_DHX8_07222,ECO_rnps1_04553,ECO_HNRNPA2B1_12904,ECO_smx5_08537,ECO_PRPF6_18253,ECO_khsrp_22219,ECO_phf5a_17606,ECO_celf1_04034,ECO_snrpc_12986,ECO_LSM7_03666,ECO_NA_04664,ECO_B1A4A0_ORYLA_07971,ECO_MPHOSPH10_05730,ECO_NUDT21_00890,ECO_polr2gl_04195
GO:0006913	nucleocytoplasmic transport	14 of 1460 in the list	63 of 7427 in the genome	1	ECO_BAMBI_21440,ECO_HNRNPA2B1_12904,ECO_THOC7_12342,ECO_NA_22921,ECO_f2_02011,ECO_EIF5AL1_13287,ECO_NA_12681,ECO_NA_09034,ECO_MAGOHB_08510,ECO_DDX19A_03580,ECO_SIRT1_01145,ECO_NA_05342,ECO_rnps1_04553,ECO_smad2_18522
GO:0016070	RNA metabolic process	145 of 1460 in the list	716 of 7427 in the genome	1	ECO_GTF2H1_15610,ECO_egr1_20788,ECO_psmd11a_11266,ECO_KLF10_15536,ECO_NFE2L1_07582,ECO_IRF1_05209,ECO_NHP2L1_02214,ECO_CARM1_05777,ECO_TRUB2_15193,ECO_DCP1B_06854,ECO_TAF11_17388,ECO_PRPF19_02618,ECO_TAF10_01511,ECO_TH1L_12783,ECO_NA_10069,ECO_GLI3_09293,ECO_Q9IA90_ORYLA_14001,ECO_NACA2_17367,ECO_PSMA5_18359,ECO_NA_19826,ECO_PSMD7_06553,ECO_B2CCA1_ORYLA_20969,ECO_JMJD6_21506,ECO_NA_16568,ECO_RPUS…
GO:0002791	regulation of peptide secretion	9 of 1460 in the list	39 of 7427 in the genome	1	ECO_NA_13138,ECO_oxct1a_10329,ECO_GCK_11027,ECO_AACS_10983,ECO_NA_22250,ECO_CAPN10_13818,ECO_kcnq1_11375,ECO_PFKL_05151,ECO_NA_12968
GO:0090087	regulation of peptide transport	9 of 1460 in the list	39 of 7427 in the genome	1	ECO_NA_13138,ECO_oxct1a_10329,ECO_GCK_11027,ECO_AACS_10983,ECO_NA_22250,ECO_CAPN10_13818,ECO_kcnq1_11375,ECO_PFKL_05151,ECO_NA_12968
GO:0090276	regulation of peptide hormone secretion	9 of 1460 in the list	39 of 7427 in the genome	1	ECO_NA_13138,ECO_oxct1a_10329,ECO_GCK_11027,ECO_AACS_10983,ECO_NA_22250,ECO_CAPN10_13818,ECO_kcnq1_11375,ECO_PFKL_05151,ECO_NA_12968
GO:0006635	fatty acid beta-oxidation	5 of 1460 in the list	20 of 7427 in the genome	1	ECO_HSD17B4_00667,ECO_CRAT_01331,ECO_ACADS_18552,ECO_ACADVL_19182,ECO_NA_11274
GO:0008652	cellular amino acid biosynthetic process	5 of 1460 in the list	20 of 7427 in the genome	1	ECO_CCBL2_02689,ECO_MTHFR_20100,ECO_NA_08209,ECO_MTR_13488,ECO_TAT_12584
GO:0010970	microtubule-based transport	5 of 1460 in the list	20 of 7427 in the genome	1	ECO_KLC1_14617,ECO_TTC30A_22975,ECO_KIFAP3_01173,ECO_IFT20_01353,ECO_NA_13717
GO:0019395	fatty acid oxidation	5 of 1460 in the list	20 of 7427 in the genome	1	ECO_HSD17B4_00667,ECO_CRAT_01331,ECO_ACADS_18552,ECO_ACADVL_19182,ECO_NA_11274
GO:0030705	cytoskeleton-dependent intracellular transport	5 of 1460 in the list	20 of 7427 in the genome	1	ECO_KLC1_14617,ECO_TTC30A_22975,ECO_KIFAP3_01173,ECO_IFT20_01353,ECO_NA_13717
GO:0034440	lipid oxidation	5 of 1460 in the list	20 of 7427 in the genome	1	ECO_HSD17B4_00667,ECO_CRAT_01331,ECO_ACADS_18552,ECO_ACADVL_19182,ECO_NA_11274
GO:0051301	cell division	5 of 1460 in the list	20 of 7427 in the genome	1	ECO_NA_21998,ECO_FZD7_01236,ECO_FGFR2_01098,ECO_NA_15516,ECO_CR388163.2_01616
GO:0010467	gene expression	194 of 1460 in the list	963 of 7427 in the genome	1	ECO_GTF2H1_15610,ECO_egr1_20788,ECO_ATP5J2_18188,ECO_NA_05488,ECO_KLF10_15536,ECO_NFE2L1_07582,ECO_IRF1_05209,ECO_NHP2L1_02214,ECO_CARM1_05777,ECO_TRUB2_15193,ECO_fzr1_03646,ECO_TAF11_17388,ECO_PRPF19_02618,ECO_PDF_12586,ECO_TAF10_01511,ECO_TH1L_12783,ECO_NA_10069,ECO_EXOSC9_12149,ECO_GLI3_09293,ECO_RSL24D1_15642,ECO_Q9IA90_ORYLA_14001,ECO_NACA2_17367,ECO_PDIA3_12821,ECO_NA_19826,ECO_ptrh2_03450,…
GO:0009314	response to radiation	19 of 1460 in the list	88 of 7427 in the genome	1	ECO_NA_06881,ECO_rela_10601,ECO_FECH_12711,ECO_HMGCS1_17786,ECO_NA_10210,ECO_NPAS2_01539,ECO_sgk1_18930,ECO_BCL2_10572,ECO_ERCC4_02264,ECO_NA_09476,ECO_NA_12822,ECO_per1_19195,ECO_ccnd1_04025,ECO_NA_02025,ECO_NA_10558,ECO_ercc6_09229,ECO_USP47_10950,ECO_NA_05093,ECO_hmgcra_03705
GO:0030098	lymphocyte differentiation	11 of 1460 in the list	49 of 7427 in the genome	1	ECO_FZD7_01236,ECO_TPD52_10071,ECO_CABZ01041002.1_00522,ECO_LCK_14726,ECO_JMJD6_21506,ECO_NA_00652,ECO_BCL2_10572,ECO_SH2D6_11044,ECO_A5HL75_ORYLA_05136,ECO_NA_10371,ECO_ZEB1_03182
GO:0001818	negative regulation of cytokine production	6 of 1460 in the list	25 of 7427 in the genome	1	ECO_OTUD5_18424,ECO_PIN1_19985,ECO_ACP5_08168,ECO_irak3_21560,ECO_WNT11_03471,ECO_pcbp2_20635
GO:0003018	vascular process in circulatory system	6 of 1460 in the list	25 of 7427 in the genome	1	ECO_NA_02962,ECO_gclc_09189,ECO_angpt1_02414,ECO_GCLM_18591,ECO_foxc1a_22343,ECO_NA_22309
GO:0010638	positive regulation of organelle organization	6 of 1460 in the list	25 of 7427 in the genome	1	ECO_cdkn1bl_12532,ECO_NA_10530,ECO_NA_05093,ECO_WNT11_03471,ECO_JARID2_10082,ECO_UBE2N_06595
GO:0006903	vesicle targeting	3 of 1460 in the list	11 of 7427 in the genome	1	ECO_copb2_21537,ECO_NA_02198,ECO_TMED10_16224
GO:0015908	fatty acid transport	3 of 1460 in the list	11 of 7427 in the genome	1	ECO_CABZ01009047.1_10676,ECO_PLA2G4A_11581,ECO_NA_06542
GO:0033619	membrane protein proteolysis	3 of 1460 in the list	11 of 7427 in the genome	1	ECO_rela_10601,ECO_NA_10987,ECO_NA_15649
GO:0042493	response to drug	3 of 1460 in the list	11 of 7427 in the genome	1	ECO_CABZ01009047.1_10676,ECO_qdpra_21062,ECO_EBP_14784
GO:0072594	establishment of protein localization to organelle	3 of 1460 in the list	11 of 7427 in the genome	1	ECO_AP3M1_09207,ECO_ccdc101_02699,ECO_pex5_00077
GO:0030029	actin filament-based process	25 of 1460 in the list	118 of 7427 in the genome	1	ECO_tnnt2a_14798,ECO_PLEK_18731,ECO_NA_09208,ECO_LLGL1_03893,ECO_EPB41L2_00319,ECO_SSH1_17512,ECO_calrl2_03632,ECO_CNN1_21590,ECO_BCL2_10572,ECO_MLST8_02248,ECO_tnfaip1_01352,ECO_DES_12415,ECO_EPB49_12923,ECO_ACTG2_04353,ECO_NA_15587,ECO_NA_08532,ECO_NA_19461,ECO_NA_06161,ECO_prkci_00977,ECO_NA_16738,ECO_NA_10530,ECO_NA_14038,ECO_NA_06122,ECO_tnikb_17333,ECO_NA_19971
GO:0000398	nuclear mRNA splicing, via spliceosome	7 of 1460 in the list	30 of 7427 in the genome	1	ECO_PRPF6_18253,ECO_smx5_08537,ECO_SF3A3_20720,ECO_PRPF19_02618,ECO_B1A4A0_ORYLA_07971,ECO_celf1_04034,ECO_snrpc_12986
GO:0042698	ovulation cycle	7 of 1460 in the list	30 of 7427 in the genome	1	ECO_BCL2_10572,ECO_A8IE81_ORYLA_21664,ECO_NA_12676,ECO_SIRT1_01145,ECO_angpt1_02414,ECO_PLA2G4A_11581,ECO_foxc1a_22343
GO:0051260	protein homooligomerization	7 of 1460 in the list	30 of 7427 in the genome	1	ECO_THG1L_17306,ECO_acaca_17640,ECO_PFKL_05151,ECO_NA_21828,ECO_ACADS_18552,ECO_skila_00976,ECO_DECR1_10677
GO:0006006	glucose metabolic process	14 of 1460 in the list	64 of 7427 in the genome	1	ECO_ALDOB_02608,ECO_NA_07232,ECO_GCK_11027,ECO_Q76BF5_ORYLA_00080,ECO_DHTKD1_15721,ECO_FBP2_03280,ECO_NA_09395,ECO_pcl_22629,ECO_ogdh_18528,ECO_NA_06243,ECO_PGD_20519,ECO_NA_01470,ECO_PFKL_05151,ECO_NA_12968
GO:0002253	activation of immune response	15 of 1460 in the list	69 of 7427 in the genome	1	ECO_MAPK9_13086,ECO_rela_10601,ECO_masp2_20525,ECO_ATF2_22111,ECO_NA_19828,ECO_irak3_21560,ECO_ticam1_13817,ECO_NA_09210,ECO_rps6ka3a_17322,ECO_VAV3_01013,ECO_PIK3CB_21534,ECO_ITK_13518,ECO_NA_21157,ECO_UBE2N_06595,ECO_RPS6KA5_13256
GO:0002521	leukocyte differentiation	15 of 1460 in the list	69 of 7427 in the genome	1	ECO_FZD7_01236,ECO_TPD52_10071,ECO_CABZ01041002.1_00522,ECO_LCK_14726,ECO_JMJD6_21506,ECO_NA_09210,ECO_NA_00652,ECO_BCL2_10572,ECO_SH2D6_11044,ECO_A5HL75_ORYLA_05136,ECO_NA_20150,ECO_LECT2_05225,ECO_NA_10371,ECO_ZEB1_03182,ECO_Q76B16_ORYLA_04134
GO:0009896	positive regulation of catabolic process	8 of 1460 in the list	35 of 7427 in the genome	1	ECO_TRIB1_10031,ECO_NA_15756,ECO_ANGPTL3_05405,ECO_gclc_09189,ECO_fzr1_03646,ECO_cdkn1bl_12532,ECO_USP5_00073,ECO_cdkn1b_09486
GO:0010001	glial cell differentiation	8 of 1460 in the list	35 of 7427 in the genome	1	ECO_rela_10601,ECO_leo1_22685,ECO_FGF19_04029,ECO_BCL2_10572,ECO_nsfa_11268,ECO_FOXA2_ORYLA_04644,ECO_A5HL75_ORYLA_05136,ECO_FOXA2_ORYLA_14744
GO:0010959	regulation of metal ion transport	8 of 1460 in the list	35 of 7427 in the genome	1	ECO_NA_06881,ECO_f2_02011,ECO_NA_22674,ECO_sgk1_18930,ECO_NA_22250,ECO_NA_01306,ECO_BCL2_10572,ECO_A4KUJ6_ORYLA_11787
GO:0045934	negative regulation of nucleobase-containing compound metabolic process	17 of 1460 in the list	79 of 7427 in the genome	1	ECO_NCOR1_05680,ECO_smarca4_09434,ECO_WNT11_03471,ECO_NA_00572,ECO_skila_00976,ECO_DNMT3A_03623,ECO_FGFR2_01098,ECO_per1_19195,ECO_NA_09034,ECO_NA_19714,ECO_FOXA2_ORYLA_04644,ECO_SIRT1_01145,ECO_foxc1a_22343,ECO_NA_05093,ECO_TSC22D3_15113,ECO_NA_22902,ECO_FOXA2_ORYLA_14744
GO:0051172	negative regulation of nitrogen compound metabolic process	17 of 1460 in the list	79 of 7427 in the genome	1	ECO_NCOR1_05680,ECO_smarca4_09434,ECO_WNT11_03471,ECO_NA_00572,ECO_skila_00976,ECO_DNMT3A_03623,ECO_FGFR2_01098,ECO_per1_19195,ECO_NA_09034,ECO_NA_19714,ECO_FOXA2_ORYLA_04644,ECO_SIRT1_01145,ECO_foxc1a_22343,ECO_NA_05093,ECO_TSC22D3_15113,ECO_NA_22902,ECO_FOXA2_ORYLA_14744
GO:0009893	positive regulation of metabolic process	46 of 1460 in the list	223 of 7427 in the genome	1	ECO_GTF2H1_15610,ECO_NA_02825,ECO_NA_15756,ECO_fzr1_03646,ECO_TH1L_12783,ECO_NA_01198,ECO_JARID2_10082,ECO_PHF8_20417,ECO_SPRY2_16474,ECO_f2_02011,ECO_ANGPTL3_05405,ECO_NA_06161,ECO_cdkn1bl_12532,ECO_polr2gl_04195,ECO_NA_05093,ECO_NA_14544,ECO_tnikb_17333,ECO_TRIB1_10031,ECO_rela_10601,ECO_met_10303,ECO_PIN1_19985,ECO_BCL2_10572,ECO_NA_10359,ECO_gclc_09189,ECO_HSPBP1_02020,ECO_angpt1_02414,ECO_NA…
GO:0001523	retinoid metabolic process	4 of 1460 in the list	16 of 7427 in the genome	1	ECO_NA_22155,ECO_NA_22157,ECO_DHRS4_05979,ECO_RBP5_00089
GO:0006754	ATP biosynthetic process	4 of 1460 in the list	16 of 7427 in the genome	1	ECO_NA_00655,ECO_ATP5EP2_01486,ECO_atp5d_09923,ECO_NA_06249
GO:0010522	regulation of calcium ion transport into cytosol	4 of 1460 in the list	16 of 7427 in the genome	1	ECO_BCL2_10572,ECO_A4KUJ6_ORYLA_11787,ECO_f2_02011,ECO_NA_22250
GO:0046034	ATP metabolic process	4 of 1460 in the list	16 of 7427 in the genome	1	ECO_NA_00655,ECO_ATP5EP2_01486,ECO_atp5d_09923,ECO_NA_06249
GO:0090130	tissue migration	4 of 1460 in the list	16 of 7427 in the genome	1	ECO_NA_01309,ECO_prkci_00977,ECO_NA_07335,ECO_ctsh_10401
GO:0015931	nucleobase-containing compound transport	10 of 1460 in the list	45 of 7427 in the genome	1	ECO_HNRNPA2B1_12904,ECO_IGF2BP3_16107,ECO_THOC7_12342,ECO_SLC25A17_03887,ECO_MAGOHB_08510,ECO_DDX19A_03580,ECO_rnps1_04553,ECO_EIF5AL1_13287,ECO_NA_10599,ECO_NA_14579
GO:0051320	S phase	10 of 1460 in the list	45 of 7427 in the genome	1	ECO_psmd11a_11266,ECO_PSMD7_06553,ECO_psmc6_17203,ECO_PSMA6_17250,ECO_NA_21516,ECO_PSMA1_11225,ECO_pold1_02024,ECO_fzr1_03646,ECO_PSMA5_18359,ECO_cdkn1b_09486
GO:0044249	cellular biosynthetic process	188 of 1460 in the list	938 of 7427 in the genome	1	ECO_GTF2H1_15610,ECO_egr1_20788,ECO_PDHX_06625,ECO_KLF10_15536,ECO_qdpra_21062,ECO_NFE2L1_07582,ECO_IRF1_05209,ECO_CHKB_06541,ECO_CARM1_05777,ECO_CHPT1_07128,ECO_TAF11_17388,ECO_TAF10_01511,ECO_TH1L_12783,ECO_NA_10069,ECO_GLI3_09293,ECO_NACA2_17367,ECO_atp5d_09923,ECO_PDIA3_12821,ECO_NA_19826,ECO_NA_03315,ECO_NA_03000,ECO_NA_20739,ECO_B2CCA1_ORYLA_20969,ECO_hmbsb_01885,ECO_JMJD6_21506,ECO_adsl_09…
GO:0035239	tube morphogenesis	26 of 1460 in the list	124 of 7427 in the genome	1	ECO_NA_21923,ECO_PTCH1_10319,ECO_smarca4_09434,ECO_vangl2_12326,ECO_WNT11_03471,ECO_SMO_06850,ECO_zfpm1_06867,ECO_BCL2_10572,ECO_hs2st1a_19075,ECO_HNF1B_22034,ECO_cx43_03267,ECO_NA_00041,ECO_GATA4_16210,ECO_SHROOM1_06860,ECO_NA_19714,ECO_AGTR1_08783,ECO_prkci_00977,ECO_taz_07728,ECO_FOXA2_ORYLA_04644,ECO_A5HL75_ORYLA_05136,ECO_APEX1_15868,ECO_sall1a_19033,ECO_MDK_19039,ECO_NA_22309,ECO_FOXA2_ORYL…
GO:0060429	epithelium development	41 of 1460 in the list	199 of 7427 in the genome	1	ECO_smarca4_09434,ECO_vangl2_12326,ECO_acat1_06003,ECO_NA_10371,ECO_ZEB1_03182,ECO_ccnd1_04025,ECO_GATA4_16210,ECO_SHROOM1_06860,ECO_FOXA2_ORYLA_04644,ECO_CELSR2_04844,ECO_taz_07728,ECO_sall1a_19033,ECO_APEX1_15868,ECO_MDK_19039,ECO_GATA6_04379,ECO_NA_22309,ECO_FOXA2_ORYLA_14744,ECO_NA_22921,ECO_NA_16425,ECO_NA_07335,ECO_NA_21923,ECO_ctsh_10401,ECO_PTCH1_10319,ECO_WNT11_03471,ECO_SMO_06850,ECO_NK…
GO:0034470	ncRNA processing	5 of 1460 in the list	21 of 7427 in the genome	1	ECO_THG1L_17306,ECO_EXOSC4_22351,ECO_NA_00105,ECO_aars_04666,ECO_ELAC1_12630
GO:0061138	morphogenesis of a branching epithelium	5 of 1460 in the list	21 of 7427 in the genome	1	ECO_AGTR1_08783,ECO_A5HL75_ORYLA_05136,ECO_FGFR2_01098,ECO_NA_07335,ECO_ctsh_10401
GO:0003007	heart morphogenesis	15 of 1460 in the list	70 of 7427 in the genome	1	ECO_tnnt2a_14798,ECO_ATF2_22111,ECO_GATA4_16210,ECO_smarca4_09434,ECO_WNT11_03471,ECO_NA_19714,ECO_zfpm1_06867,ECO_taz_07728,ECO_FGFR2_01098,ECO_APEX1_15868,ECO_cx43_03267,ECO_GATA6_04379,ECO_NA_00041,ECO_foxc1a_22343,ECO_NA_06122
GO:0000375	RNA splicing, via transesterification reactions	18 of 1460 in the list	85 of 7427 in the genome	1	ECO_NA_07326,ECO_ZCCHC8_17569,ECO_SF3A3_20720,ECO_PRPF19_02618,ECO_MAGOHB_08510,ECO_DHX8_07222,ECO_rnps1_04553,ECO_HNRNPA2B1_12904,ECO_smx5_08537,ECO_PRPF6_18253,ECO_phf5a_17606,ECO_celf1_04034,ECO_snrpc_12986,ECO_LSM7_03666,ECO_NA_04664,ECO_B1A4A0_ORYLA_07971,ECO_NUDT21_00890,ECO_polr2gl_04195
GO:0000377	RNA splicing, via transesterification reactions with bulged adenosine as nucleophile	18 of 1460 in the list	85 of 7427 in the genome	1	ECO_NA_07326,ECO_ZCCHC8_17569,ECO_SF3A3_20720,ECO_PRPF19_02618,ECO_MAGOHB_08510,ECO_DHX8_07222,ECO_rnps1_04553,ECO_HNRNPA2B1_12904,ECO_smx5_08537,ECO_PRPF6_18253,ECO_phf5a_17606,ECO_celf1_04034,ECO_snrpc_12986,ECO_LSM7_03666,ECO_NA_04664,ECO_B1A4A0_ORYLA_07971,ECO_NUDT21_00890,ECO_polr2gl_04195
GO:0007266	Rho protein signal transduction	6 of 1460 in the list	26 of 7427 in the genome	1	ECO_NA_05774,ECO_VAV3_01013,ECO_rasgrf2_08215,ECO_tnfaip1_01352,ECO_ARHGEF9_13536,ECO_net1_17968
GO:0009116	nucleoside metabolic process	6 of 1460 in the list	26 of 7427 in the genome	1	ECO_adal_15679,ECO_NA_11564,ECO_TYMP_18068,ECO_KARS_10956,ECO_UPP1_16938,ECO_NA_09206
GO:0051246	regulation of protein metabolic process	58 of 1460 in the list	285 of 7427 in the genome	1	ECO_psmd11a_11266,ECO_NA_02825,ECO_PSMA6_17250,ECO_irak3_21560,ECO_NA_02962,ECO_fzr1_03646,ECO_CDC23_06257,ECO_CDC16_19154,ECO_NA_06558,ECO_NA_01198,ECO_JARID2_10082,ECO_ccnd1_04025,ECO_SPRY2_16474,ECO_f2_02011,ECO_NA_02025,ECO_NA_21516,ECO_NA_06161,ECO_cdkn1bl_12532,ECO_taz_07728,ECO_PSMA5_18359,ECO_serpine1_00438,ECO_NA_05342,ECO_NA_05093,ECO_tnikb_17333,ECO_RAB23_09174,ECO_TRIB1_10031,ECO_psmb…
GO:0033333	fin development	8 of 1460 in the list	36 of 7427 in the genome	1	ECO_NA_19714,ECO_TTK_17186,ECO_cxcl12a_09228,ECO_A8IE81_ORYLA_21664,ECO_cx43_03267,ECO_smarca4_09434,ECO_WNT11_03471,ECO_SMO_06850
GO:0001657	ureteric bud development	2 of 1460 in the list	7 of 7427 in the genome	1	ECO_AGTR1_08783,ECO_sall1a_19033
GO:0001906	cell killing	2 of 1460 in the list	7 of 7427 in the genome	1	ECO_tubb5_04447,ECO_NA_22250
GO:0002028	regulation of sodium ion transport	2 of 1460 in the list	7 of 7427 in the genome	1	ECO_NA_06881,ECO_sgk1_18930
GO:0006338	chromatin remodeling	2 of 1460 in the list	7 of 7427 in the genome	1	ECO_SIRT1_01145,ECO_smarca4_09434
GO:0006595	polyamine metabolic process	2 of 1460 in the list	7 of 7427 in the genome	1	ECO_NA_15535,ECO_SMOX_03998
GO:0006599	phosphagen metabolic process	2 of 1460 in the list	7 of 7427 in the genome	1	ECO_slc6a8_18427,ECO_NA_22186
GO:0006776	vitamin A metabolic process	2 of 1460 in the list	7 of 7427 in the genome	1	ECO_NA_22155,ECO_NA_22157
GO:0007090	regulation of S phase of mitotic cell cycle	2 of 1460 in the list	7 of 7427 in the genome	1	ECO_NA_19714,ECO_smarca4_09434
GO:0009311	oligosaccharide metabolic process	2 of 1460 in the list	7 of 7427 in the genome	1	ECO_mpdu1b_07888,ECO_mpdu1b_04258
GO:0010628	positive regulation of gene expression	2 of 1460 in the list	7 of 7427 in the genome	1	ECO_PHF8_20417,ECO_SREBF2_22513
GO:0015697	quaternary ammonium group transport	2 of 1460 in the list	7 of 7427 in the genome	1	ECO_slc6a8_18427,ECO_NA_22186
GO:0015909	long-chain fatty acid transport	2 of 1460 in the list	7 of 7427 in the genome	1	ECO_CABZ01009047.1_10676,ECO_PLA2G4A_11581
GO:0016485	protein processing	2 of 1460 in the list	7 of 7427 in the genome	1	ECO_NA_05488,ECO_capn8_05489
GO:0018200	peptidyl-glutamic acid modification	2 of 1460 in the list	7 of 7427 in the genome	1	ECO_f2_02011,ECO_TTC30A_22975
GO:0030324	lung development	2 of 1460 in the list	7 of 7427 in the genome	1	ECO_A5HL75_ORYLA_05136,ECO_GATA6_04379
GO:0031099	regeneration	2 of 1460 in the list	7 of 7427 in the genome	1	ECO_cx43_03267,ECO_NA_04570
GO:0031111	negative regulation of microtubule polymerization or depolymerization	2 of 1460 in the list	7 of 7427 in the genome	1	ECO_NA_06881,ECO_sgk1_18930
GO:0031334	positive regulation of protein complex assembly	2 of 1460 in the list	7 of 7427 in the genome	1	ECO_PLEK_18731,ECO_NA_10530
GO:0032012	regulation of ARF protein signal transduction	2 of 1460 in the list	7 of 7427 in the genome	1	ECO_ASAP2_10898,ECO_NA_11341
GO:0033077	T cell differentiation in thymus	2 of 1460 in the list	7 of 7427 in the genome	1	ECO_A5HL75_ORYLA_05136,ECO_ZEB1_03182
GO:0033261	regulation of S phase	2 of 1460 in the list	7 of 7427 in the genome	1	ECO_NA_19714,ECO_smarca4_09434
GO:0042503	tyrosine phosphorylation of Stat3 protein	2 of 1460 in the list	7 of 7427 in the genome	1	ECO_NA_01198,ECO_B1NJG0_ORYLA_03868
GO:0042742	defense response to bacterium	2 of 1460 in the list	7 of 7427 in the genome	1	ECO_serpine1_00438,ECO_ACP5_08168
GO:0043967	histone H4 acetylation	2 of 1460 in the list	7 of 7427 in the genome	1	ECO_NA_02192,ECO_ING4_00103
GO:0045834	positive regulation of lipid metabolic process	2 of 1460 in the list	7 of 7427 in the genome	1	ECO_NA_09028,ECO_MLXIPL_05650
GO:0046889	positive regulation of lipid biosynthetic process	2 of 1460 in the list	7 of 7427 in the genome	1	ECO_NA_09028,ECO_MLXIPL_05650
GO:0048709	oligodendrocyte differentiation	2 of 1460 in the list	7 of 7427 in the genome	1	ECO_FOXA2_ORYLA_04644,ECO_FOXA2_ORYLA_14744
GO:0060795	cell fate commitment involved in formation of primary germ layer	2 of 1460 in the list	7 of 7427 in the genome	1	ECO_foxc1a_22343,ECO_DUSP6_10295
GO:0006576	cellular biogenic amine metabolic process	9 of 1460 in the list	41 of 7427 in the genome	1	ECO_CCBL2_02689,ECO_NA_14020,ECO_NA_15535,ECO_SMOX_03998,ECO_NA_06239,ECO_PLA2G4A_11581,ECO_CHKB_06541,ECO_ETNK2_16033,ECO_KYNU_21730
GO:0044106	cellular amine metabolic process	9 of 1460 in the list	41 of 7427 in the genome	1	ECO_CCBL2_02689,ECO_NA_14020,ECO_NA_15535,ECO_SMOX_03998,ECO_NA_06239,ECO_PLA2G4A_11581,ECO_CHKB_06541,ECO_ETNK2_16033,ECO_KYNU_21730
GO:0006007	glucose catabolic process	10 of 1460 in the list	46 of 7427 in the genome	1	ECO_ALDOB_02608,ECO_GCK_11027,ECO_Q76BF5_ORYLA_00080,ECO_DHTKD1_15721,ECO_ogdh_18528,ECO_NA_06243,ECO_PGD_20519,ECO_NA_01470,ECO_PFKL_05151,ECO_NA_12968
GO:0019320	hexose catabolic process	10 of 1460 in the list	46 of 7427 in the genome	1	ECO_ALDOB_02608,ECO_GCK_11027,ECO_Q76BF5_ORYLA_00080,ECO_DHTKD1_15721,ECO_ogdh_18528,ECO_NA_06243,ECO_PGD_20519,ECO_NA_01470,ECO_PFKL_05151,ECO_NA_12968
GO:0030323	respiratory tube development	10 of 1460 in the list	46 of 7427 in the genome	1	ECO_DHCR7_03142,ECO_NA_06700,ECO_JMJD6_21506,ECO_FOXA2_ORYLA_04644,ECO_FGFR2_01098,ECO_A5HL75_ORYLA_05136,ECO_NA_01021,ECO_smad2_18522,ECO_GATA6_04379,ECO_FOXA2_ORYLA_14744
GO:0046365	monosaccharide catabolic process	10 of 1460 in the list	46 of 7427 in the genome	1	ECO_ALDOB_02608,ECO_GCK_11027,ECO_Q76BF5_ORYLA_00080,ECO_DHTKD1_15721,ECO_ogdh_18528,ECO_NA_06243,ECO_PGD_20519,ECO_NA_01470,ECO_PFKL_05151,ECO_NA_12968
GO:0071704	organic substance metabolic process	80 of 1460 in the list	397 of 7427 in the genome	1	ECO_CHKB_06541,ECO_KARS_10956,ECO_adal_15679,ECO_tubb5_04447,ECO_GNAL_12281,ECO_DHX8_07222,ECO_NA_15021,ECO_MCM7_04814,ECO_LTA4H_06968,ECO_NA_12681,ECO_gnpda2_11914,ECO_MGAT5_16456,ECO_NA_04921,ECO_NA_13717,ECO_atp5d_09923,ECO_PDIA3_12821,ECO_chst14_16833,ECO_NANP_01148,ECO_NA_12521,ECO_NA_03315,ECO_GTPBP1_00926,ECO_NA_11634,ECO_sar1a_21791,ECO_DAD1_07981,ECO_MYO3A_15061,ECO_GANAB_13650,ECO_MOGS_…
GO:1901135	carbohydrate derivative metabolic process	77 of 1460 in the list	382 of 7427 in the genome	1	ECO_KARS_10956,ECO_adal_15679,ECO_tubb5_04447,ECO_GNAL_12281,ECO_DHX8_07222,ECO_NA_15021,ECO_MCM7_04814,ECO_NA_12681,ECO_gnpda2_11914,ECO_MGAT5_16456,ECO_NA_04921,ECO_NA_13717,ECO_atp5d_09923,ECO_PDIA3_12821,ECO_chst14_16833,ECO_NANP_01148,ECO_NA_12521,ECO_NA_03315,ECO_GTPBP1_00926,ECO_NA_11634,ECO_sar1a_21791,ECO_DAD1_07981,ECO_MYO3A_15061,ECO_GANAB_13650,ECO_MOGS_03995,ECO_BCL2_10572,ECO_hs2st1…
GO:0051726	regulation of cell cycle	36 of 1460 in the list	176 of 7427 in the genome	1	ECO_GTF2H1_15610,ECO_psmd11a_11266,ECO_smarca4_09434,ECO_PSMA6_17250,ECO_fzr1_03646,ECO_CDC23_06257,ECO_FBXO31_06608,ECO_TP53BP2_21820,ECO_NA_09519,ECO_ccnd1_04025,ECO_prdm4_12527,ECO_foxo3b_13687,ECO_NA_21516,ECO_cdkn1bl_12532,ECO_PSMA5_18359,ECO_NA_05342,ECO_NA_07795,ECO_PSMD7_06553,ECO_NA_09507,ECO_calrl2_03632,ECO_NA_07989,ECO_BCL2_10572,ECO_FGFR2_01098,ECO_gtpbp4_07942,ECO_A8IE81_ORYLA_21664…
GO:0043068	positive regulation of programmed cell death	31 of 1460 in the list	151 of 7427 in the genome	1	ECO_MAPK9_13086,ECO_DAPK1_03278,ECO_KLF10_15536,ECO_WWOX_06549,ECO_ARHGEF16_01515,ECO_cul5b_01632,ECO_NA_04837,ECO_NA_05774,ECO_A4KUJ6_ORYLA_11787,ECO_VAV3_01013,ECO_NDUFS3_04717,ECO_NA_01198,ECO_TP53BP2_21820,ECO_NA_12822,ECO_NA_13195,ECO_NA_03585,ECO_DAPK3_00979,ECO_DDX20_14839,ECO_LCK_14726,ECO_EIF5AL1_13287,ECO_SENP1_14755,ECO_ARHGEF9_13536,ECO_cdkn1bl_12532,ECO_YWHAQ_10904,ECO_A5HL75_ORYLA_0…
GO:0010629	negative regulation of gene expression	20 of 1460 in the list	96 of 7427 in the genome	1	ECO_NCOR1_05680,ECO_smarca4_09434,ECO_WNT11_03471,ECO_NA_00572,ECO_skila_00976,ECO_DNMT3A_03623,ECO_DICER1_09246,ECO_FGFR2_01098,ECO_per1_19195,ECO_celf1_04034,ECO_NA_09034,ECO_NA_19714,ECO_FOXA2_ORYLA_04644,ECO_SIRT1_01145,ECO_NA_05093,ECO_TSC22D3_15113,ECO_foxc1a_22343,ECO_SND1_07340,ECO_NA_22902,ECO_FOXA2_ORYLA_14744
GO:0007276	gamete generation	21 of 1460 in the list	101 of 7427 in the genome	1	ECO_ehmt2_02426,ECO_cxcl12a_09228,ECO_NA_22921,ECO_NA_21923,ECO_calrl2_03632,ECO_CR388163.2_01616,ECO_BCL2_10572,ECO_USP36_02218,ECO_DNMT3A_03623,ECO_MAGOHB_08510,ECO_TBP_00917,ECO_NA_14579,ECO_celf1_04034,ECO_NA_04583,ECO_SREBF2_22513,ECO_NA_16175,ECO_CELSR2_04844,ECO_NA_21998,ECO_A5HL75_ORYLA_05136,ECO_SIRT1_01145,ECO_foxc1a_22343
GO:0031324	negative regulation of cellular metabolic process	26 of 1460 in the list	126 of 7427 in the genome	1	ECO_GIPC1_16280,ECO_NCOR1_05680,ECO_PLEK_18731,ECO_smarca4_09434,ECO_WNT11_03471,ECO_NA_00572,ECO_skila_00976,ECO_DNMT3A_03623,ECO_NA_06558,ECO_BCOR_19129,ECO_FGFR2_01098,ECO_per1_19195,ECO_NA_09034,ECO_NA_22250,ECO_ACADVL_19182,ECO_NA_19714,ECO_FOXA2_ORYLA_04644,ECO_A5HL75_ORYLA_05136,ECO_SIRT1_01145,ECO_ACP5_08168,ECO_MLXIPL_05650,ECO_NA_05093,ECO_TSC22D3_15113,ECO_foxc1a_22343,ECO_FOXA2_ORYLA_…
GO:0048736	appendage development	25 of 1460 in the list	121 of 7427 in the genome	1	ECO_NA_07795,ECO_RAB23_09174,ECO_cxcl12a_09228,ECO_PTCH1_10319,ECO_smarca4_09434,ECO_WNT11_03471,ECO_CR388163.2_01616,ECO_SMO_06850,ECO_cx43_03267,ECO_LMBR1_14305,ECO_NA_22157,ECO_NA_22109,ECO_GLI3_09293,ECO_A8IE81_ORYLA_21664,ECO_NA_22155,ECO_HMCN1_11579,ECO_NA_12681,ECO_CHST13_22474,ECO_NA_19714,ECO_TTK_17186,ECO_FBN1_03668,ECO_NA_12676,ECO_NA_21998,ECO_A5HL75_ORYLA_05136,ECO_sall1a_19033
GO:0005996	monosaccharide metabolic process	23 of 1460 in the list	111 of 7427 in the genome	1	ECO_ALDOB_02608,ECO_dcxr_16793,ECO_Q76BF5_ORYLA_00080,ECO_NA_11274,ECO_ogdh_18528,ECO_pofut2_05126,ECO_NA_10371,ECO_GALE_14736,ECO_NA_12968,ECO_NA_07232,ECO_GCK_11027,ECO_DHTKD1_15721,ECO_NA_19828,ECO_FBP2_03280,ECO_PDK3_23017,ECO_NA_09395,ECO_pcl_22629,ECO_NA_06243,ECO_PGD_20519,ECO_NA_01470,ECO_GALK2_15659,ECO_PFKL_05151,ECO_pdk2_00718
GO:0006000	fructose metabolic process	3 of 1460 in the list	12 of 7427 in the genome	1	ECO_ALDOB_02608,ECO_PFKL_05151,ECO_NA_12968
GO:0006282	regulation of DNA repair	3 of 1460 in the list	12 of 7427 in the genome	1	ECO_SIRT1_01145,ECO_NA_05342,ECO_UBE2N_06595
GO:0006586	indolalkylamine metabolic process	3 of 1460 in the list	12 of 7427 in the genome	1	ECO_CCBL2_02689,ECO_NA_14020,ECO_KYNU_21730
GO:0006664	glycolipid metabolic process	3 of 1460 in the list	12 of 7427 in the genome	1	ECO_CLN3_19013,ECO_NA_04921,ECO_Q5K023_ORYLA_18492
GO:0009127	purine nucleoside monophosphate biosynthetic process	3 of 1460 in the list	12 of 7427 in the genome	1	ECO_adal_15679,ECO_prps1b_16529,ECO_adsl_09397
GO:0009156	ribonucleoside monophosphate biosynthetic process	3 of 1460 in the list	12 of 7427 in the genome	1	ECO_UCK2_08730,ECO_prps1b_16529,ECO_adsl_09397
GO:0014909	smooth muscle cell migration	3 of 1460 in the list	12 of 7427 in the genome	1	ECO_TRIB1_10031,ECO_BCL2_10572,ECO_serpine1_00438
GO:0030516	regulation of axon extension	3 of 1460 in the list	12 of 7427 in the genome	1	ECO_cxcl12a_09228,ECO_NA_07335,ECO_PLXNA3_18429
GO:0031110	regulation of microtubule polymerization or depolymerization	3 of 1460 in the list	12 of 7427 in the genome	1	ECO_NA_06881,ECO_cdkn1bl_12532,ECO_sgk1_18930
GO:0034623	cellular macromolecular complex disassembly	3 of 1460 in the list	12 of 7427 in the genome	1	ECO_PLEK_18731,ECO_KLC3_19463,ECO_ICT1_15985
GO:0042430	indole-containing compound metabolic process	3 of 1460 in the list	12 of 7427 in the genome	1	ECO_CCBL2_02689,ECO_NA_14020,ECO_KYNU_21730
GO:0043467	regulation of generation of precursor metabolites and energy	3 of 1460 in the list	12 of 7427 in the genome	1	ECO_NA_13587,ECO_GCK_11027,ECO_MLXIPL_05650
GO:0045767	regulation of anti-apoptosis	3 of 1460 in the list	12 of 7427 in the genome	1	ECO_SIRT1_01145,ECO_NA_09028,ECO_angpt1_02414
GO:0045807	positive regulation of endocytosis	3 of 1460 in the list	12 of 7427 in the genome	1	ECO_serpine1_00438,ECO_calrl2_03632,ECO_Q76B16_ORYLA_04134
GO:2001020	regulation of response to DNA damage stimulus	3 of 1460 in the list	12 of 7427 in the genome	1	ECO_SIRT1_01145,ECO_NA_05342,ECO_UBE2N_06595
GO:0008629	induction of apoptosis by intracellular signals	4 of 1460 in the list	17 of 7427 in the genome	1	ECO_NA_03585,ECO_A4KUJ6_ORYLA_11787,ECO_CASP2_00110,ECO_NA_12822
GO:0009612	response to mechanical stimulus	4 of 1460 in the list	17 of 7427 in the genome	1	ECO_NA_22921,ECO_CASP2_00110,ECO_NA_23013,ECO_pigu_07559
GO:0014812	muscle cell migration	4 of 1460 in the list	17 of 7427 in the genome	1	ECO_TRIB1_10031,ECO_BCL2_10572,ECO_NA_09209,ECO_serpine1_00438
GO:0043900	regulation of multi-organism process	4 of 1460 in the list	17 of 7427 in the genome	1	ECO_AP1M1_00994,ECO_AP2B1_01603,ECO_NA_05396,ECO_NA_18907
GO:0050688	regulation of defense response to virus	4 of 1460 in the list	17 of 7427 in the genome	1	ECO_AP1M1_00994,ECO_AP2B1_01603,ECO_NA_05396,ECO_NA_18907
GO:0006694	steroid biosynthetic process	5 of 1460 in the list	22 of 7427 in the genome	1	ECO_sc4mol_14060,ECO_cyb5r2_15277,ECO_ch25h_04355,ECO_hsd17b3_10321,ECO_C14orf1_11743
GO:0007018	microtubule-based movement	5 of 1460 in the list	22 of 7427 in the genome	1	ECO_KLC1_14617,ECO_TTC30A_22975,ECO_KIFAP3_01173,ECO_IFT20_01353,ECO_NA_13717
GO:0022037	metencephalon development	5 of 1460 in the list	22 of 7427 in the genome	1	ECO_BCL2_10572,ECO_met_10303,ECO_CELSR2_04844,ECO_NA_00824,ECO_aars_04666
GO:0030258	lipid modification	5 of 1460 in the list	22 of 7427 in the genome	1	ECO_HSD17B4_00667,ECO_CRAT_01331,ECO_ACADS_18552,ECO_ACADVL_19182,ECO_NA_11274
GO:0051924	regulation of calcium ion transport	5 of 1460 in the list	22 of 7427 in the genome	1	ECO_BCL2_10572,ECO_A4KUJ6_ORYLA_11787,ECO_f2_02011,ECO_NA_22674,ECO_NA_22250
GO:0071826	ribonucleoprotein complex subunit organization	5 of 1460 in the list	22 of 7427 in the genome	1	ECO_PRPF6_18253,ECO_smx5_08537,ECO_SF3A3_20720,ECO_KLC3_19463,ECO_celf1_04034
GO:0010942	positive regulation of cell death	31 of 1460 in the list	152 of 7427 in the genome	1	ECO_MAPK9_13086,ECO_DAPK1_03278,ECO_KLF10_15536,ECO_WWOX_06549,ECO_ARHGEF16_01515,ECO_cul5b_01632,ECO_NA_04837,ECO_NA_05774,ECO_A4KUJ6_ORYLA_11787,ECO_VAV3_01013,ECO_NDUFS3_04717,ECO_NA_01198,ECO_TP53BP2_21820,ECO_NA_12822,ECO_NA_13195,ECO_NA_03585,ECO_DAPK3_00979,ECO_DDX20_14839,ECO_LCK_14726,ECO_EIF5AL1_13287,ECO_SENP1_14755,ECO_ARHGEF9_13536,ECO_cdkn1bl_12532,ECO_YWHAQ_10904,ECO_A5HL75_ORYLA_0…
GO:0001101	response to acid	6 of 1460 in the list	27 of 7427 in the genome	1	ECO_BCL2_10572,ECO_rela_10601,ECO_oxct1a_10329,ECO_LAMTOR2_11689,ECO_CDO1_08201,ECO_aars_04666
GO:0016311	dephosphorylation	6 of 1460 in the list	27 of 7427 in the genome	1	ECO_NA_07319,ECO_timm50_10657,ECO_YWHAQ_10904,ECO_NA_06663,ECO_NA_04837,ECO_NA_18794
GO:0031346	positive regulation of cell projection organization	6 of 1460 in the list	27 of 7427 in the genome	1	ECO_cxcl12a_09228,ECO_NA_06881,ECO_NA_15681,ECO_METRN_02125,ECO_skila_00976,ECO_sgk1_18930
GO:0033334	fin morphogenesis	6 of 1460 in the list	27 of 7427 in the genome	1	ECO_NA_19714,ECO_TTK_17186,ECO_cxcl12a_09228,ECO_A8IE81_ORYLA_21664,ECO_cx43_03267,ECO_smarca4_09434
GO:0048706	embryonic skeletal system development	6 of 1460 in the list	27 of 7427 in the genome	1	ECO_NA_07795,ECO_GNPTAB_07129,ECO_A5HL75_ORYLA_05136,ECO_cx43_03267,ECO_smad2_18522,ECO_leo1_22685
GO:0051216	cartilage development	6 of 1460 in the list	27 of 7427 in the genome	1	ECO_GNPTAB_07129,ECO_rela_10601,ECO_A5HL75_ORYLA_05136,ECO_CABZ01041002.1_00522,ECO_CHST13_22474,ECO_CARM1_05777
GO:0006354	DNA-dependent transcription, elongation	8 of 1460 in the list	37 of 7427 in the genome	1	ECO_GTF2H1_15610,ECO_SUPT4H1_05656,ECO_NA_10359,ECO_TAF5_22277,ECO_ercc6_09229,ECO_TH1L_12783,ECO_TBP_00917,ECO_polr2gl_04195
GO:0006575	cellular modified amino acid metabolic process	8 of 1460 in the list	37 of 7427 in the genome	1	ECO_NA_19281,ECO_GCLM_18591,ECO_CCBL2_02689,ECO_gclc_09189,ECO_DNMT3A_03623,ECO_slc6a8_18427,ECO_NA_22186,ECO_NA_05093
GO:0016053	organic acid biosynthetic process	8 of 1460 in the list	37 of 7427 in the genome	1	ECO_CCBL2_02689,ECO_MTHFR_20100,ECO_NA_08209,ECO_MTR_13488,ECO_TAT_12584,ECO_MLXIPL_05650,ECO_PLA2G4A_11581,ECO_KYNU_21730
GO:0046394	carboxylic acid biosynthetic process	8 of 1460 in the list	37 of 7427 in the genome	1	ECO_CCBL2_02689,ECO_MTHFR_20100,ECO_NA_08209,ECO_MTR_13488,ECO_TAT_12584,ECO_MLXIPL_05650,ECO_PLA2G4A_11581,ECO_KYNU_21730
GO:0048871	multicellular organismal homeostasis	8 of 1460 in the list	37 of 7427 in the genome	1	ECO_NA_09090,ECO_BCL2_10572,ECO_MCL1_01964,ECO_FH_18609,ECO_acaca_17640,ECO_ACP5_08168,ECO_PLA2G4A_11581,ECO_ACADVL_19182
GO:0050778	positive regulation of immune response	15 of 1460 in the list	72 of 7427 in the genome	1	ECO_MAPK9_13086,ECO_rela_10601,ECO_masp2_20525,ECO_ATF2_22111,ECO_NA_19828,ECO_irak3_21560,ECO_ticam1_13817,ECO_NA_09210,ECO_rps6ka3a_17322,ECO_VAV3_01013,ECO_PIK3CB_21534,ECO_ITK_13518,ECO_NA_21157,ECO_UBE2N_06595,ECO_RPS6KA5_13256
GO:0051169	nuclear transport	15 of 1460 in the list	72 of 7427 in the genome	1	ECO_BAMBI_21440,ECO_HNRNPA2B1_12904,ECO_THOC7_12342,ECO_NA_22921,ECO_f2_02011,ECO_EIF5AL1_13287,ECO_NA_12681,ECO_NA_09034,ECO_MAGOHB_08510,ECO_DDX19A_03580,ECO_SIRT1_01145,ECO_NA_05342,ECO_rnps1_04553,ECO_smad2_18522,ECO_NA_14579
GO:0051046	regulation of secretion	14 of 1460 in the list	67 of 7427 in the genome	1	ECO_NA_17674,ECO_NA_13138,ECO_NA_00644,ECO_oxct1a_10329,ECO_GCK_11027,ECO_INHBE_20617,ECO_AACS_10983,ECO_NA_22250,ECO_CAPN10_13818,ECO_AGTR1_08783,ECO_NA_20150,ECO_PFKL_05151,ECO_kcnq1_11375,ECO_NA_12968
GO:0051050	positive regulation of transport	14 of 1460 in the list	67 of 7427 in the genome	1	ECO_NA_17674,ECO_f2_02011,ECO_NA_22674,ECO_calrl2_03632,ECO_NA_22250,ECO_NA_19320,ECO_CAPN10_13818,ECO_prkci_00977,ECO_NA_01306,ECO_NA_20150,ECO_serpine1_00438,ECO_Q76B16_ORYLA_04134,ECO_NA_14544,ECO_NA_12650
GO:0000122	negative regulation of transcription from RNA polymerase II promoter	13 of 1460 in the list	62 of 7427 in the genome	1	ECO_NCOR1_05680,ECO_smarca4_09434,ECO_WNT11_03471,ECO_NA_00572,ECO_skila_00976,ECO_NA_09034,ECO_NA_19714,ECO_FOXA2_ORYLA_04644,ECO_FGFR2_01098,ECO_TSC22D3_15113,ECO_foxc1a_22343,ECO_FOXA2_ORYLA_14744,ECO_NA_22902
GO:0008544	epidermis development	12 of 1460 in the list	57 of 7427 in the genome	1	ECO_COL5A1_09040,ECO_rela_10601,ECO_A8IE81_ORYLA_21664,ECO_NA_22921,ECO_smarca4_09434,ECO_aars_04666,ECO_BCL2_10572,ECO_FGFR2_01098,ECO_PTCH2_15353,ECO_myo7aa_19453,ECO_NA_01508,ECO_NA_12961
GO:0070647	protein modification by small protein conjugation or removal	41 of 1460 in the list	203 of 7427 in the genome	1	ECO_otud7b_11662,ECO_WDR48_21264,ECO_NA_15756,ECO_PRPF19_02618,ECO_ufm1_10145,ECO_NA_11632,ECO_NA_18612,ECO_DCAF17_22133,ECO_PDZRN3_12382,ECO_YOD1_12967,ECO_RNF20_02610,ECO_UCK2_08730,ECO_dcaf5_11197,ECO_uba3_17410,ECO_USP47_10950,ECO_FBXO4_10331,ECO_bap1_15229,ECO_KLHL9_06280,ECO_UBA5_08770,ECO_USP10_10966,ECO_NA_07989,ECO_traf4a_22038,ECO_CYHR1_10002,ECO_gclc_09189,ECO_USP36_02218,ECO_DCAF12_01…
GO:0032268	regulation of cellular protein metabolic process	53 of 1460 in the list	264 of 7427 in the genome	1	ECO_psmd11a_11266,ECO_NA_02825,ECO_PSMA6_17250,ECO_NA_02962,ECO_fzr1_03646,ECO_CDC23_06257,ECO_CDC16_19154,ECO_NA_06558,ECO_NA_01198,ECO_JARID2_10082,ECO_ccnd1_04025,ECO_SPRY2_16474,ECO_f2_02011,ECO_NA_02025,ECO_NA_21516,ECO_NA_06161,ECO_cdkn1bl_12532,ECO_taz_07728,ECO_PSMA5_18359,ECO_NA_05342,ECO_NA_05093,ECO_tnikb_17333,ECO_TRIB1_10031,ECO_psmb5_07973,ECO_PSMD7_06553,ECO_met_10303,ECO_NA_20293,…
GO:0007507	heart development	22 of 1460 in the list	108 of 7427 in the genome	1	ECO_tnnt2a_14798,ECO_NA_22921,ECO_smarca4_09434,ECO_whsc1_04538,ECO_WNT11_03471,ECO_calrl2_03632,ECO_SMO_06850,ECO_zfpm1_06867,ECO_FGFR2_01098,ECO_cx43_03267,ECO_NA_00041,ECO_NA_13827,ECO_ATF2_22111,ECO_GATA4_16210,ECO_NA_19714,ECO_taz_07728,ECO_APEX1_15868,ECO_sall1a_19033,ECO_PTCH2_15353,ECO_foxc1a_22343,ECO_GATA6_04379,ECO_NA_06122
GO:0010038	response to metal ion	18 of 1460 in the list	88 of 7427 in the genome	1	ECO_MAPK9_13086,ECO_qdpra_21062,ECO_HMGCS1_17786,ECO_TAT_12584,ECO_calrl2_03632,ECO_BCL2_10572,ECO_NA_09083,ECO_A4KUJ6_ORYLA_11787,ECO_slc34a1b_05214,ECO_NA_00041,ECO_NA_21334,ECO_PLA2G4A_11581,ECO_SREBF2_22513,ECO_pcl_22629,ECO_cdkn1bl_12532,ECO_cdkn1b_09486,ECO_cox17_02584,ECO_hsd17b3_10321
GO:0048610	cellular process involved in reproduction	13 of 1460 in the list	63 of 7427 in the genome	1	ECO_ehmt2_02426,ECO_H3F3C_21519,ECO_prdm9_12139,ECO_NA_22921,ECO_celf1_04034,ECO_calrl2_03632,ECO_CR388163.2_01616,ECO_TTK_17186,ECO_fzr1_03646,ECO_BCL2_10572,ECO_ERCC4_02264,ECO_NA_21998,ECO_NA_14579
GO:0010604	positive regulation of macromolecule metabolic process	31 of 1460 in the list	154 of 7427 in the genome	1	ECO_TRIB1_10031,ECO_rela_10601,ECO_met_10303,ECO_NA_02825,ECO_PIN1_19985,ECO_fzr1_03646,ECO_BCL2_10572,ECO_angpt1_02414,ECO_NA_01198,ECO_NA_00041,ECO_TOPBP1_09289,ECO_JARID2_10082,ECO_NA_17189,ECO_PHF8_20417,ECO_SPRY2_16474,ECO_f2_02011,ECO_ticam1_13817,ECO_STRADB_13146,ECO_NA_09034,ECO_SREBF2_22513,ECO_NA_22250,ECO_NA_09210,ECO_NA_06161,ECO_NA_20150,ECO_NA_01021,ECO_NA_05093,ECO_NA_06122,ECO_UBE…
GO:0002009	morphogenesis of an epithelium	29 of 1460 in the list	144 of 7427 in the genome	1	ECO_NA_16425,ECO_NA_22921,ECO_NA_21923,ECO_NA_07335,ECO_PTCH1_10319,ECO_ctsh_10401,ECO_smarca4_09434,ECO_vangl2_12326,ECO_WNT11_03471,ECO_zfpm1_06867,ECO_hs2st1a_19075,ECO_FGFR2_01098,ECO_cx43_03267,ECO_EAF1_01948,ECO_NA_00041,ECO_DCN_04620,ECO_GATA4_16210,ECO_SHROOM1_06860,ECO_NA_19714,ECO_NA_09210,ECO_AGTR1_08783,ECO_prkci_00977,ECO_taz_07728,ECO_CELSR2_04844,ECO_A5HL75_ORYLA_05136,ECO_sall1a_1…
GO:0050657	nucleic acid transport	8 of 1460 in the list	38 of 7427 in the genome	1	ECO_HNRNPA2B1_12904,ECO_IGF2BP3_16107,ECO_THOC7_12342,ECO_MAGOHB_08510,ECO_DDX19A_03580,ECO_rnps1_04553,ECO_EIF5AL1_13287,ECO_NA_14579
GO:0050658	RNA transport	8 of 1460 in the list	38 of 7427 in the genome	1	ECO_HNRNPA2B1_12904,ECO_IGF2BP3_16107,ECO_THOC7_12342,ECO_MAGOHB_08510,ECO_DDX19A_03580,ECO_rnps1_04553,ECO_EIF5AL1_13287,ECO_NA_14579
GO:0051236	establishment of RNA localization	8 of 1460 in the list	38 of 7427 in the genome	1	ECO_HNRNPA2B1_12904,ECO_IGF2BP3_16107,ECO_THOC7_12342,ECO_MAGOHB_08510,ECO_DDX19A_03580,ECO_rnps1_04553,ECO_EIF5AL1_13287,ECO_NA_14579
GO:0061448	connective tissue development	6 of 1460 in the list	28 of 7427 in the genome	1	ECO_GNPTAB_07129,ECO_rela_10601,ECO_A5HL75_ORYLA_05136,ECO_CABZ01041002.1_00522,ECO_CHST13_22474,ECO_CARM1_05777
GO:0001894	tissue homeostasis	5 of 1460 in the list	23 of 7427 in the genome	1	ECO_NA_09090,ECO_BCL2_10572,ECO_FH_18609,ECO_ACP5_08168,ECO_PLA2G4A_11581
GO:0006073	cellular glucan metabolic process	5 of 1460 in the list	23 of 7427 in the genome	1	ECO_PPP1CC_03005,ECO_pygma_14443,ECO_NA_07232,ECO_PYGL_13200,ECO_GBE1_11152
GO:0007632	visual behavior	5 of 1460 in the list	23 of 7427 in the genome	1	ECO_NA_06881,ECO_NA_09476,ECO_NA_02025,ECO_sgk1_18930,ECO_hmgcra_03705
GO:0033993	response to lipid	5 of 1460 in the list	23 of 7427 in the genome	1	ECO_A8IE81_ORYLA_21664,ECO_HMGCS1_17786,ECO_smad2_18522,ECO_AACS_10983,ECO_hsd17b3_10321
GO:0044042	glucan metabolic process	5 of 1460 in the list	23 of 7427 in the genome	1	ECO_PPP1CC_03005,ECO_pygma_14443,ECO_NA_07232,ECO_PYGL_13200,ECO_GBE1_11152
GO:0007178	transmembrane receptor protein serine/threonine kinase signaling pathway	22 of 1460 in the list	109 of 7427 in the genome	1	ECO_GIPC1_16280,ECO_PIN1_19985,ECO_SMAD9_03899,ECO_tob1b_00932,ECO_skila_00976,ECO_NA_21620,ECO_GREM2_00204,ECO_fstl1a_06869,ECO_NA_10371,ECO_smad2_18522,ECO_ZEB1_03182,ECO_NA_17189,ECO_BAMBI_21440,ECO_her9_20508,ECO_NA_00824,ECO_NA_10062,ECO_CHST13_22474,ECO_htra1a_00188,ECO_NA_12676,ECO_NA_01021,ECO_NA_06122,ECO_NA_12650
GO:0016101	diterpenoid metabolic process	4 of 1460 in the list	18 of 7427 in the genome	1	ECO_NA_22155,ECO_NA_22157,ECO_DHRS4_05979,ECO_RBP5_00089
GO:0019362	pyridine nucleotide metabolic process	4 of 1460 in the list	18 of 7427 in the genome	1	ECO_dcxr_16793,ECO_PGD_20519,ECO_IDH3B_01431,ECO_KYNU_21730
GO:0044272	sulfur compound biosynthetic process	4 of 1460 in the list	18 of 7427 in the genome	1	ECO_MTHFR_20100,ECO_NA_08209,ECO_hs2st1a_19075,ECO_MTR_13488
GO:0060041	retina development in camera-type eye	4 of 1460 in the list	18 of 7427 in the genome	1	ECO_NA_19714,ECO_A5HL75_ORYLA_05136,ECO_smarca4_09434,ECO_cyfip2_13519
GO:0072524	pyridine-containing compound metabolic process	4 of 1460 in the list	18 of 7427 in the genome	1	ECO_dcxr_16793,ECO_PGD_20519,ECO_IDH3B_01431,ECO_KYNU_21730
GO:0000077	DNA damage checkpoint	3 of 1460 in the list	13 of 7427 in the genome	1	ECO_fzr1_03646,ECO_ccnd1_04025,ECO_FBXO31_06608
GO:0000097	sulfur amino acid biosynthetic process	3 of 1460 in the list	13 of 7427 in the genome	1	ECO_MTHFR_20100,ECO_NA_08209,ECO_MTR_13488
GO:0002274	myeloid leukocyte activation	3 of 1460 in the list	13 of 7427 in the genome	1	ECO_NA_21324,ECO_JMJD6_21506,ECO_NA_15649
GO:0003014	renal system process	3 of 1460 in the list	13 of 7427 in the genome	1	ECO_AGTR1_08783,ECO_AQP7_05366,ECO_NA_14544
GO:0006308	DNA catabolic process	3 of 1460 in the list	13 of 7427 in the genome	1	ECO_dffb_08795,ECO_UBE2N_06595,ECO_NTHL1_22213
GO:0006413	translational initiation	3 of 1460 in the list	13 of 7427 in the genome	1	ECO_mtif2_05494,ECO_eif3d_11357,ECO_NA_02719
GO:0009126	purine nucleoside monophosphate metabolic process	3 of 1460 in the list	13 of 7427 in the genome	1	ECO_adal_15679,ECO_prps1b_16529,ECO_adsl_09397
GO:0009161	ribonucleoside monophosphate metabolic process	3 of 1460 in the list	13 of 7427 in the genome	1	ECO_UCK2_08730,ECO_prps1b_16529,ECO_adsl_09397
GO:0031570	DNA integrity checkpoint	3 of 1460 in the list	13 of 7427 in the genome	1	ECO_fzr1_03646,ECO_ccnd1_04025,ECO_FBXO31_06608
GO:0043462	regulation of ATPase activity	3 of 1460 in the list	13 of 7427 in the genome	1	ECO_ALDOB_02608,ECO_PXK_15437,ECO_NA_13717
GO:0046890	regulation of lipid biosynthetic process	3 of 1460 in the list	13 of 7427 in the genome	1	ECO_DHCR7_03142,ECO_NA_09028,ECO_MLXIPL_05650
GO:0051384	response to glucocorticoid stimulus	3 of 1460 in the list	13 of 7427 in the genome	1	ECO_AGTR1_08783,ECO_BCL2_10572,ECO_hsd17b3_10321
GO:0003401	axis elongation	2 of 1460 in the list	8 of 7427 in the genome	1	ECO_A5HL75_ORYLA_05136,ECO_FGFR2_01098
GO:0006469	negative regulation of protein kinase activity	2 of 1460 in the list	8 of 7427 in the genome	1	ECO_NA_06558,ECO_NA_09034
GO:0007509	mesoderm migration involved in gastrulation	2 of 1460 in the list	8 of 7427 in the genome	1	ECO_NA_01309,ECO_prkci_00977
GO:0008344	adult locomotory behavior	2 of 1460 in the list	8 of 7427 in the genome	1	ECO_NA_10686,ECO_UCHL3_19111
GO:0009168	purine ribonucleoside monophosphate biosynthetic process	2 of 1460 in the list	8 of 7427 in the genome	1	ECO_prps1b_16529,ECO_adsl_09397
GO:0009262	deoxyribonucleotide metabolic process	2 of 1460 in the list	8 of 7427 in the genome	1	ECO_NA_22250,ECO_NA_09206
GO:0009267	cellular response to starvation	2 of 1460 in the list	8 of 7427 in the genome	1	ECO_CLN3_19013,ECO_NA_00824
GO:0009394	2'-deoxyribonucleotide metabolic process	2 of 1460 in the list	8 of 7427 in the genome	1	ECO_NA_22250,ECO_NA_09206
GO:0010631	epithelial cell migration	2 of 1460 in the list	8 of 7427 in the genome	1	ECO_NA_07335,ECO_ctsh_10401
GO:0019400	alditol metabolic process	2 of 1460 in the list	8 of 7427 in the genome	1	ECO_NA_18996,ECO_ANGPTL3_05405
GO:0021761	limbic system development	2 of 1460 in the list	8 of 7427 in the genome	1	ECO_arnt2_12836,ECO_FGFR2_01098
GO:0030517	negative regulation of axon extension	2 of 1460 in the list	8 of 7427 in the genome	1	ECO_NA_07335,ECO_PLXNA3_18429
GO:0030888	regulation of B cell proliferation	2 of 1460 in the list	8 of 7427 in the genome	1	ECO_NA_13138,ECO_VAV3_01013
GO:0042440	pigment metabolic process	2 of 1460 in the list	8 of 7427 in the genome	1	ECO_COX15_21872,ECO_prps1b_16529
GO:0042594	response to starvation	2 of 1460 in the list	8 of 7427 in the genome	1	ECO_CLN3_19013,ECO_NA_00824
GO:0048640	negative regulation of developmental growth	2 of 1460 in the list	8 of 7427 in the genome	1	ECO_NA_07335,ECO_PLXNA3_18429
GO:0048645	organ formation	2 of 1460 in the list	8 of 7427 in the genome	1	ECO_GATA4_16210,ECO_GATA6_04379
GO:0048753	pigment granule organization	2 of 1460 in the list	8 of 7427 in the genome	1	ECO_AP1M1_00994,ECO_NA_05396
GO:0050771	negative regulation of axonogenesis	2 of 1460 in the list	8 of 7427 in the genome	1	ECO_NA_07335,ECO_PLXNA3_18429
GO:0051928	positive regulation of calcium ion transport	2 of 1460 in the list	8 of 7427 in the genome	1	ECO_f2_02011,ECO_NA_22674
GO:0072073	kidney epithelium development	2 of 1460 in the list	8 of 7427 in the genome	1	ECO_acat1_06003,ECO_WNT11_03471
GO:0072595	maintenance of protein localization to organelle	2 of 1460 in the list	8 of 7427 in the genome	1	ECO_PDIA3_12821,ECO_NA_22356
GO:0090132	epithelium migration	2 of 1460 in the list	8 of 7427 in the genome	1	ECO_NA_07335,ECO_ctsh_10401
GO:0097285	cell-type specific apoptotic process	2 of 1460 in the list	8 of 7427 in the genome	1	ECO_BCL2_10572,ECO_NA_13138
GO:0010558	negative regulation of macromolecule biosynthetic process	18 of 1460 in the list	89 of 7427 in the genome	1	ECO_NCOR1_05680,ECO_smarca4_09434,ECO_WNT11_03471,ECO_NA_00572,ECO_skila_00976,ECO_DNMT3A_03623,ECO_FGFR2_01098,ECO_per1_19195,ECO_NA_22250,ECO_NA_09034,ECO_NA_19714,ECO_FOXA2_ORYLA_04644,ECO_SIRT1_01145,ECO_foxc1a_22343,ECO_NA_05093,ECO_TSC22D3_15113,ECO_NA_22902,ECO_FOXA2_ORYLA_14744
GO:0051325	interphase	14 of 1460 in the list	69 of 7427 in the genome	1	ECO_psmd11a_11266,ECO_PSMD7_06553,ECO_psmc6_17203,ECO_PSMA6_17250,ECO_foxo3b_13687,ECO_NA_21516,ECO_PSMA1_11225,ECO_pold1_02024,ECO_fzr1_03646,ECO_CDC23_06257,ECO_cdkn1bl_12532,ECO_USP47_10950,ECO_PSMA5_18359,ECO_cdkn1b_09486
GO:0030326	embryonic limb morphogenesis	12 of 1460 in the list	59 of 7427 in the genome	1	ECO_NA_07795,ECO_RAB23_09174,ECO_NA_22155,ECO_smarca4_09434,ECO_CR388163.2_01616,ECO_NA_12681,ECO_CHST13_22474,ECO_NA_21998,ECO_A5HL75_ORYLA_05136,ECO_LMBR1_14305,ECO_NA_22157,ECO_NA_22109
GO:0051640	organelle localization	12 of 1460 in the list	59 of 7427 in the genome	1	ECO_CCT2_18065,ECO_vangl2_12326,ECO_KIFAP3_01173,ECO_copb2_21537,ECO_mfn2_02038,ECO_TMED10_16224,ECO_prkci_00977,ECO_syne2b_05345,ECO_nsfa_11268,ECO_DCTN2_20623,ECO_rhot1b_18279,ECO_NA_02198
GO:0042221	response to chemical stimulus	158 of 1460 in the list	802 of 7427 in the genome	1	ECO_DOCK4_20938,ECO_KLF10_15536,ECO_NA_02825,ECO_qdpra_21062,ECO_NA_06707,ECO_CARM1_05777,ECO_ACADS_18552,ECO_RTN4_20974,ECO_FGF19_04029,ECO_VAV3_01013,ECO_NA_17644,ECO_DUSP6_10295,ECO_UNC5A_01058,ECO_NA_19700,ECO_GCK_11027,ECO_COMMD7_05094,ECO_CDO1_08201,ECO_USP47_10950,ECO_NA_15649,ECO_NA_14544,ECO_NA_03315,ECO_MAPK9_13086,ECO_cxcl12a_09228,ECO_CABZ01009047.1_10676,ECO_NA_03000,ECO_HMGCS1_17786…
GO:0016050	vesicle organization	9 of 1460 in the list	44 of 7427 in the genome	1	ECO_NA_05396,ECO_PLA2G4A_11581,ECO_copb2_21537,ECO_sar1a_21791,ECO_prkci_00977,ECO_NA_20339,ECO_AP1M1_00994,ECO_BCL2_10572,ECO_AP2B1_01603
GO:0043065	positive regulation of apoptotic process	18 of 1460 in the list	90 of 7427 in the genome	1	ECO_MAPK9_13086,ECO_DAPK1_03278,ECO_ARHGEF16_01515,ECO_cul5b_01632,ECO_NA_04837,ECO_NA_05774,ECO_A4KUJ6_ORYLA_11787,ECO_VAV3_01013,ECO_NA_12822,ECO_NA_03585,ECO_NA_13195,ECO_SENP1_14755,ECO_ARHGEF9_13536,ECO_YWHAQ_10904,ECO_A5HL75_ORYLA_05136,ECO_NA_20150,ECO_CASP2_00110,ECO_CUL2_20751
GO:0001838	embryonic epithelial tube formation	8 of 1460 in the list	39 of 7427 in the genome	1	ECO_prkci_00977,ECO_hs2st1a_19075,ECO_NA_21923,ECO_PTCH1_10319,ECO_vangl2_12326,ECO_MDK_19039,ECO_NA_22309,ECO_SHROOM1_06860
GO:0006403	RNA localization	8 of 1460 in the list	39 of 7427 in the genome	1	ECO_HNRNPA2B1_12904,ECO_IGF2BP3_16107,ECO_THOC7_12342,ECO_MAGOHB_08510,ECO_DDX19A_03580,ECO_rnps1_04553,ECO_EIF5AL1_13287,ECO_NA_14579
GO:0042063	gliogenesis	8 of 1460 in the list	39 of 7427 in the genome	1	ECO_rela_10601,ECO_leo1_22685,ECO_FGF19_04029,ECO_BCL2_10572,ECO_nsfa_11268,ECO_FOXA2_ORYLA_04644,ECO_A5HL75_ORYLA_05136,ECO_FOXA2_ORYLA_14744
GO:0072175	epithelial tube formation	8 of 1460 in the list	39 of 7427 in the genome	1	ECO_prkci_00977,ECO_hs2st1a_19075,ECO_NA_21923,ECO_PTCH1_10319,ECO_vangl2_12326,ECO_MDK_19039,ECO_NA_22309,ECO_SHROOM1_06860
GO:0031325	positive regulation of cellular metabolic process	38 of 1460 in the list	192 of 7427 in the genome	1	ECO_GTF2H1_15610,ECO_NA_02825,ECO_NA_15756,ECO_fzr1_03646,ECO_TH1L_12783,ECO_NA_01198,ECO_JARID2_10082,ECO_PHF8_20417,ECO_SPRY2_16474,ECO_NA_06161,ECO_NA_05093,ECO_polr2gl_04195,ECO_tnikb_17333,ECO_TRIB1_10031,ECO_rela_10601,ECO_met_10303,ECO_PIN1_19985,ECO_BCL2_10572,ECO_NA_10359,ECO_gclc_09189,ECO_HSPBP1_02020,ECO_angpt1_02414,ECO_TOPBP1_09289,ECO_NA_00041,ECO_USP5_00073,ECO_NA_17189,ECO_ticam1…
GO:0003013	circulatory system process	16 of 1460 in the list	80 of 7427 in the genome	1	ECO_tnnt2a_14798,ECO_NA_10987,ECO_NA_02962,ECO_gclc_09189,ECO_NA_06558,ECO_angpt1_02414,ECO_DES_12415,ECO_DHFR_03702,ECO_nfe2_14774,ECO_ACTG2_04353,ECO_GCLM_18591,ECO_AGTR1_08783,ECO_junbl_09429,ECO_APEX1_15868,ECO_foxc1a_22343,ECO_NA_22309
GO:0000165	MAPK cascade	15 of 1460 in the list	75 of 7427 in the genome	1	ECO_TRIB1_10031,ECO_MAPK9_13086,ECO_met_10303,ECO_NA_18469,ECO_rps6ka3a_17322,ECO_NA_09083,ECO_NA_14794,ECO_YWHAQ_10904,ECO_LAMTOR2_11689,ECO_NA_09028,ECO_NA_20150,ECO_DUSP2_19957,ECO_NA_01198,ECO_PIK3CB_21534,ECO_RPS6KA5_13256
GO:0000041	transition metal ion transport	6 of 1460 in the list	29 of 7427 in the genome	1	ECO_SLC39A14_15971,ECO_slc30a8_02420,ECO_sco2_19927,ECO_NA_11278,ECO_slc25a39_09699,ECO_cox17_02584
GO:0051648	vesicle localization	6 of 1460 in the list	29 of 7427 in the genome	1	ECO_CCT2_18065,ECO_nsfa_11268,ECO_KIFAP3_01173,ECO_copb2_21537,ECO_NA_02198,ECO_TMED10_16224
GO:0035107	appendage morphogenesis	21 of 1460 in the list	106 of 7427 in the genome	1	ECO_NA_07795,ECO_RAB23_09174,ECO_cxcl12a_09228,ECO_PTCH1_10319,ECO_smarca4_09434,ECO_CR388163.2_01616,ECO_cx43_03267,ECO_LMBR1_14305,ECO_NA_22157,ECO_NA_22109,ECO_A8IE81_ORYLA_21664,ECO_NA_22155,ECO_NA_12681,ECO_CHST13_22474,ECO_NA_19714,ECO_TTK_17186,ECO_FBN1_03668,ECO_NA_12676,ECO_NA_21998,ECO_A5HL75_ORYLA_05136,ECO_sall1a_19033
GO:0000302	response to reactive oxygen species	5 of 1460 in the list	24 of 7427 in the genome	1	ECO_BCL2_10572,ECO_rela_10601,ECO_PLA2G4A_11581,ECO_NA_01198,ECO_NA_10558
GO:0007568	aging	5 of 1460 in the list	24 of 7427 in the genome	1	ECO_BCL2_10572,ECO_PDCD4_15948,ECO_NA_16568,ECO_serpine1_00438,ECO_calrl2_03632
GO:0035113	embryonic appendage morphogenesis	12 of 1460 in the list	60 of 7427 in the genome	1	ECO_NA_07795,ECO_RAB23_09174,ECO_NA_22155,ECO_smarca4_09434,ECO_CR388163.2_01616,ECO_NA_12681,ECO_CHST13_22474,ECO_NA_21998,ECO_A5HL75_ORYLA_05136,ECO_LMBR1_14305,ECO_NA_22157,ECO_NA_22109
GO:0009890	negative regulation of biosynthetic process	20 of 1460 in the list	101 of 7427 in the genome	1	ECO_NCOR1_05680,ECO_smarca4_09434,ECO_WNT11_03471,ECO_NA_00572,ECO_skila_00976,ECO_DNMT3A_03623,ECO_FGFR2_01098,ECO_per1_19195,ECO_NA_22250,ECO_ACADVL_19182,ECO_NA_09034,ECO_NA_19714,ECO_FOXA2_ORYLA_04644,ECO_SIRT1_01145,ECO_ACP5_08168,ECO_foxc1a_22343,ECO_NA_05093,ECO_TSC22D3_15113,ECO_FOXA2_ORYLA_14744,ECO_NA_22902
GO:0006721	terpenoid metabolic process	4 of 1460 in the list	19 of 7427 in the genome	1	ECO_NA_22155,ECO_NA_22157,ECO_DHRS4_05979,ECO_RBP5_00089
GO:0031294	lymphocyte costimulation	4 of 1460 in the list	19 of 7427 in the genome	1	ECO_NA_02962,ECO_MLST8_02248,ECO_NA_19828,ECO_MAP3K8_17423
GO:0071363	cellular response to growth factor stimulus	4 of 1460 in the list	19 of 7427 in the genome	1	ECO_KL_20657,ECO_SPRY2_16474,ECO_FGFR2_01098,ECO_DUSP6_10295
GO:0031175	neuron projection development	25 of 1460 in the list	127 of 7427 in the genome	1	ECO_cxcl12a_09228,ECO_LAMA1_14349,ECO_NA_07335,ECO_NA_21978,ECO_PLXNA4_06843,ECO_FGF19_04029,ECO_BCL2_10572,ECO_nsfa_11268,ECO_NA_01273,ECO_NA_07810,ECO_NA_09476,ECO_NA_04097,ECO_NA_04570,ECO_GLI1_20618,ECO_NA_17644,ECO_NA_17189,ECO_PLXNA4_06844,ECO_NA_06161,ECO_Q9IA90_ORYLA_14001,ECO_NA_12676,ECO_CELSR2_04844,ECO_PTCH2_15353,ECO_PLXNA3_18429,ECO_map2_15815,ECO_NA_23013
GO:0007243	intracellular protein kinase cascade	32 of 1460 in the list	163 of 7427 in the genome	1	ECO_rasgrp3_09722,ECO_otud7b_11662,ECO_rhoad_14780,ECO_NA_01198,ECO_RPS6KA5_13256,ECO_NA_18469,ECO_NA_19828,ECO_MIER1_08742,ECO_B1NJG0_ORYLA_03868,ECO_rps6ka3a_17322,ECO_CFLAR_05147,ECO_NA_14794,ECO_YWHAQ_10904,ECO_LAMTOR2_11689,ECO_MAPK9_13086,ECO_PLEK_18731,ECO_TRIB1_10031,ECO_zdhhc17_15858,ECO_rela_10601,ECO_met_10303,ECO_TMEM101_02455,ECO_NA_09083,ECO_NA_09028,ECO_cx43_03267,ECO_NA_21157,ECO_…
GO:0030522	intracellular receptor mediated signaling pathway	9 of 1460 in the list	45 of 7427 in the genome	1	ECO_rela_10601,ECO_A5JL88_ORYLA_14759,ECO_ppargc1b_07153,ECO_raraa_05332,ECO_CARM1_05777,ECO_CYP24A1_20558,ECO_klf9_14008,ECO_TADA3_11407,ECO_NA_14579
GO:0031960	response to corticosteroid stimulus	9 of 1460 in the list	45 of 7427 in the genome	1	ECO_TAT_12584,ECO_PLA2G4A_11581,ECO_NA_02025,ECO_CDO1_08201,ECO_ACADS_18552,ECO_AGTR1_08783,ECO_BCL2_10572,ECO_BCKDHB_17185,ECO_hsd17b3_10321
GO:0030162	regulation of proteolysis	3 of 1460 in the list	14 of 7427 in the genome	1	ECO_RAB23_09174,ECO_f2_02011,ECO_NA_22250
GO:0043094	cellular metabolic compound salvage	3 of 1460 in the list	14 of 7427 in the genome	1	ECO_UCK2_08730,ECO_TYMP_18068,ECO_NA_09206
GO:0060026	convergent extension	3 of 1460 in the list	14 of 7427 in the genome	1	ECO_NA_16425,ECO_DCN_04620,ECO_EAF1_01948
GO:0070507	regulation of microtubule cytoskeleton organization	3 of 1460 in the list	14 of 7427 in the genome	1	ECO_NA_06881,ECO_cdkn1bl_12532,ECO_sgk1_18930
GO:0071845	cellular component disassembly at cellular level	3 of 1460 in the list	14 of 7427 in the genome	1	ECO_PLEK_18731,ECO_KLC3_19463,ECO_ICT1_15985
GO:0002376	immune system process	79 of 1460 in the list	404 of 7427 in the genome	1	ECO_masp2_20525,ECO_TPD52_10071,ECO_PMS2_02221,ECO_unknown_08284,ECO_NA_02962,ECO_tubb5_04447,ECO_VAV3_01013,ECO_ITK_13518,ECO_NA_10371,ECO_JARID2_10082,ECO_f2_02011,ECO_CNIH_11204,ECO_SH2D6_11044,ECO_NA_21998,ECO_Q8UUL6_ORYLA_04455,ECO_NA_10327,ECO_GATA6_04379,ECO_NA_13266,ECO_NA_15649,ECO_PLEK_18731,ECO_MAPK9_13086,ECO_NA_05440,ECO_cxcl12a_09228,ECO_NA_12739,ECO_GTPBP1_00926,ECO_MASTL_14169,ECO…
GO:0044271	cellular nitrogen compound biosynthetic process	28 of 1460 in the list	143 of 7427 in the genome	1	ECO_NA_03315,ECO_ATP2B2_03021,ECO_COX15_21872,ECO_FECH_12711,ECO_NA_03000,ECO_NA_09424,ECO_prps1b_16529,ECO_CHKB_06541,ECO_KARS_10956,ECO_adsl_09397,ECO_ETNK2_16033,ECO_adal_15679,ECO_olgc6_17609,ECO_TSTA3_20743,ECO_ATP5EP2_01486,ECO_NA_06249,ECO_GMPPB_15432,ECO_NA_09206,ECO_TRAPPC3_18791,ECO_DHFR_03702,ECO_slc25a39_09699,ECO_NA_00531,ECO_KYNU_21730,ECO_UCK2_08730,ECO_ATP5S_11209,ECO_NA_00655,ECO…
GO:0009059	macromolecule biosynthetic process	143 of 1460 in the list	731 of 7427 in the genome	1	ECO_GTF2H1_15610,ECO_egr1_20788,ECO_KLF10_15536,ECO_NFE2L1_07582,ECO_IRF1_05209,ECO_CARM1_05777,ECO_TAF11_17388,ECO_TAF10_01511,ECO_TH1L_12783,ECO_NA_10069,ECO_GLI3_09293,ECO_COL5A1_09040,ECO_NACA2_17367,ECO_PDIA3_12821,ECO_NA_19826,ECO_NA_20739,ECO_B2CCA1_ORYLA_20969,ECO_JMJD6_21506,ECO_DAD1_07981,ECO_TSFM_05454,ECO_NA_16568,ECO_gtpbp4_07942,ECO_NA_04127,ECO_ALG3_13824,ECO_usp22_04547,ECO_tp53_2…
GO:0008285	negative regulation of cell proliferation	7 of 1460 in the list	35 of 7427 in the genome	1	ECO_NA_07795,ECO_TRIB1_10031,ECO_BCL2_10572,ECO_cdkn1bl_12532,ECO_WNT11_03471,ECO_mfn2_02038,ECO_NA_09034
GO:0060249	anatomical structure homeostasis	7 of 1460 in the list	35 of 7427 in the genome	1	ECO_NA_09090,ECO_BCL2_10572,ECO_ERCC4_02264,ECO_FH_18609,ECO_ACP5_08168,ECO_PLA2G4A_11581,ECO_POLD3_05121
GO:0006024	glycosaminoglycan biosynthetic process	2 of 1460 in the list	9 of 7427 in the genome	1	ECO_angpt1_02414,ECO_CHST13_22474
GO:0007200	phospholipase C-activating G-protein coupled receptor signaling pathway	2 of 1460 in the list	9 of 7427 in the genome	1	ECO_PLEK_18731,ECO_NA_12681
GO:0007260	tyrosine phosphorylation of STAT protein	2 of 1460 in the list	9 of 7427 in the genome	1	ECO_NA_01198,ECO_B1NJG0_ORYLA_03868
GO:0008630	DNA damage response, signal transduction resulting in induction of apoptosis	2 of 1460 in the list	9 of 7427 in the genome	1	ECO_NA_03585,ECO_NA_12822
GO:0009167	purine ribonucleoside monophosphate metabolic process	2 of 1460 in the list	9 of 7427 in the genome	1	ECO_prps1b_16529,ECO_adsl_09397
GO:0014037	Schwann cell differentiation	2 of 1460 in the list	9 of 7427 in the genome	1	ECO_rela_10601,ECO_nsfa_11268
GO:0015893	drug transport	2 of 1460 in the list	9 of 7427 in the genome	1	ECO_CABZ01009047.1_10676,ECO_EBP_14784
GO:0021548	pons development	2 of 1460 in the list	9 of 7427 in the genome	1	ECO_BCL2_10572,ECO_CELSR2_04844
GO:0030203	glycosaminoglycan metabolic process	2 of 1460 in the list	9 of 7427 in the genome	1	ECO_angpt1_02414,ECO_CHST13_22474
GO:0032496	response to lipopolysaccharide	2 of 1460 in the list	9 of 7427 in the genome	1	ECO_rela_10601,ECO_serpine1_00438
GO:0035272	exocrine system development	2 of 1460 in the list	9 of 7427 in the genome	1	ECO_FGFR2_01098,ECO_foxc1a_22343
GO:0040001	establishment of mitotic spindle localization	2 of 1460 in the list	9 of 7427 in the genome	1	ECO_prkci_00977,ECO_vangl2_12326
GO:0040023	establishment of nucleus localization	2 of 1460 in the list	9 of 7427 in the genome	1	ECO_syne2b_05345,ECO_prkci_00977
GO:0042593	glucose homeostasis	2 of 1460 in the list	9 of 7427 in the genome	1	ECO_oxct1a_10329,ECO_AACS_10983
GO:0048199	vesicle targeting, to, from or within Golgi	2 of 1460 in the list	9 of 7427 in the genome	1	ECO_copb2_21537,ECO_NA_02198
GO:0050678	regulation of epithelial cell proliferation	2 of 1460 in the list	9 of 7427 in the genome	1	ECO_cdkn1bl_12532,ECO_FGFR2_01098
GO:0051293	establishment of spindle localization	2 of 1460 in the list	9 of 7427 in the genome	1	ECO_prkci_00977,ECO_vangl2_12326
GO:0051653	spindle localization	2 of 1460 in the list	9 of 7427 in the genome	1	ECO_prkci_00977,ECO_vangl2_12326
GO:0072376	protein activation cascade	2 of 1460 in the list	9 of 7427 in the genome	1	ECO_masp2_20525,ECO_f2_02011
GO:0097006	regulation of plasma lipoprotein particle levels	2 of 1460 in the list	9 of 7427 in the genome	1	ECO_dgat1a_06329,ECO_cetp_01675
GO:2000602	regulation of interphase of mitotic cell cycle	2 of 1460 in the list	9 of 7427 in the genome	1	ECO_NA_19714,ECO_smarca4_09434
GO:0034645	cellular macromolecule biosynthetic process	140 of 1460 in the list	717 of 7427 in the genome	1	ECO_GTF2H1_15610,ECO_egr1_20788,ECO_KLF10_15536,ECO_NFE2L1_07582,ECO_IRF1_05209,ECO_CARM1_05777,ECO_TAF11_17388,ECO_TAF10_01511,ECO_TH1L_12783,ECO_NA_10069,ECO_GLI3_09293,ECO_NACA2_17367,ECO_PDIA3_12821,ECO_NA_19826,ECO_NA_20739,ECO_B2CCA1_ORYLA_20969,ECO_JMJD6_21506,ECO_DAD1_07981,ECO_TSFM_05454,ECO_NA_16568,ECO_gtpbp4_07942,ECO_NA_04127,ECO_ALG3_13824,ECO_usp22_04547,ECO_tp53_22722,ECO_NA_21334…
GO:0001763	morphogenesis of a branching structure	10 of 1460 in the list	51 of 7427 in the genome	1	ECO_NA_07335,ECO_ctsh_10401,ECO_AGTR1_08783,ECO_BCL2_10572,ECO_FOXA2_ORYLA_04644,ECO_A5HL75_ORYLA_05136,ECO_FGFR2_01098,ECO_PLXNA3_18429,ECO_NA_12650,ECO_FOXA2_ORYLA_14744
GO:0031032	actomyosin structure organization	5 of 1460 in the list	25 of 7427 in the genome	1	ECO_tnnt2a_14798,ECO_NA_09208,ECO_ACTG2_04353,ECO_NA_06122,ECO_DES_12415
GO:0044264	cellular polysaccharide metabolic process	5 of 1460 in the list	25 of 7427 in the genome	1	ECO_PPP1CC_03005,ECO_pygma_14443,ECO_NA_07232,ECO_PYGL_13200,ECO_GBE1_11152
GO:0006869	lipid transport	9 of 1460 in the list	46 of 7427 in the genome	1	ECO_NCOR1_05680,ECO_CABZ01009047.1_10676,ECO_PLA2G4A_11581,ECO_gltpa_17497,ECO_NA_06542,ECO_NPC1L1_01301,ECO_cetp_01675,ECO_NA_22731,ECO_NA_22691
GO:0032504	multicellular organism reproduction	25 of 1460 in the list	129 of 7427 in the genome	1	ECO_ehmt2_02426,ECO_cxcl12a_09228,ECO_NA_22921,ECO_NA_21923,ECO_calrl2_03632,ECO_CR388163.2_01616,ECO_BCL2_10572,ECO_USP36_02218,ECO_DNMT3A_03623,ECO_MAGOHB_08510,ECO_angpt1_02414,ECO_TBP_00917,ECO_NA_14579,ECO_A8IE81_ORYLA_21664,ECO_celf1_04034,ECO_PLA2G4A_11581,ECO_NA_04583,ECO_SREBF2_22513,ECO_NA_16175,ECO_NA_21998,ECO_NA_12676,ECO_CELSR2_04844,ECO_A5HL75_ORYLA_05136,ECO_SIRT1_01145,ECO_foxc1a…
GO:0048609	multicellular organismal reproductive process	25 of 1460 in the list	129 of 7427 in the genome	1	ECO_ehmt2_02426,ECO_cxcl12a_09228,ECO_NA_22921,ECO_NA_21923,ECO_calrl2_03632,ECO_CR388163.2_01616,ECO_BCL2_10572,ECO_USP36_02218,ECO_DNMT3A_03623,ECO_MAGOHB_08510,ECO_angpt1_02414,ECO_TBP_00917,ECO_NA_14579,ECO_A8IE81_ORYLA_21664,ECO_celf1_04034,ECO_PLA2G4A_11581,ECO_NA_04583,ECO_SREBF2_22513,ECO_NA_16175,ECO_NA_21998,ECO_NA_12676,ECO_CELSR2_04844,ECO_A5HL75_ORYLA_05136,ECO_SIRT1_01145,ECO_foxc1a…
GO:0002237	response to molecule of bacterial origin	8 of 1460 in the list	41 of 7427 in the genome	1	ECO_TRIB1_10031,ECO_rela_10601,ECO_PLA2G4A_11581,ECO_irak3_21560,ECO_B1NJG0_ORYLA_03868,ECO_NA_09210,ECO_ACP5_08168,ECO_serpine1_00438
GO:0051656	establishment of organelle localization	8 of 1460 in the list	41 of 7427 in the genome	1	ECO_syne2b_05345,ECO_prkci_00977,ECO_CCT2_18065,ECO_rhot1b_18279,ECO_vangl2_12326,ECO_copb2_21537,ECO_NA_02198,ECO_TMED10_16224
GO:0006900	membrane budding	4 of 1460 in the list	20 of 7427 in the genome	1	ECO_prkci_00977,ECO_AP2B1_01603,ECO_copb2_21537,ECO_sar1a_21791
GO:0022618	ribonucleoprotein complex assembly	4 of 1460 in the list	20 of 7427 in the genome	1	ECO_PRPF6_18253,ECO_smx5_08537,ECO_SF3A3_20720,ECO_celf1_04034
GO:0051147	regulation of muscle cell differentiation	4 of 1460 in the list	20 of 7427 in the genome	1	ECO_A5HL75_ORYLA_05136,ECO_FGFR2_01098,ECO_NA_06700,ECO_ZEB1_03182
GO:0031401	positive regulation of protein modification process	22 of 1460 in the list	114 of 7427 in the genome	1	ECO_TRIB1_10031,ECO_NA_02825,ECO_PIN1_19985,ECO_fzr1_03646,ECO_BCL2_10572,ECO_angpt1_02414,ECO_NA_01198,ECO_NA_00041,ECO_TOPBP1_09289,ECO_JARID2_10082,ECO_NA_17189,ECO_SPRY2_16474,ECO_STRADB_13146,ECO_NA_09034,ECO_NA_06161,ECO_NA_09210,ECO_NA_01021,ECO_NA_05093,ECO_NA_06122,ECO_tnikb_17333,ECO_NA_12650,ECO_UBE2N_06595
GO:0032270	positive regulation of cellular protein metabolic process	22 of 1460 in the list	114 of 7427 in the genome	1	ECO_TRIB1_10031,ECO_NA_02825,ECO_PIN1_19985,ECO_fzr1_03646,ECO_BCL2_10572,ECO_angpt1_02414,ECO_NA_01198,ECO_NA_00041,ECO_TOPBP1_09289,ECO_JARID2_10082,ECO_NA_17189,ECO_SPRY2_16474,ECO_STRADB_13146,ECO_NA_09034,ECO_NA_06161,ECO_NA_09210,ECO_NA_01021,ECO_NA_05093,ECO_NA_06122,ECO_tnikb_17333,ECO_NA_12650,ECO_UBE2N_06595
GO:0007126	meiosis	7 of 1460 in the list	36 of 7427 in the genome	1	ECO_ehmt2_02426,ECO_H3F3C_21519,ECO_TTK_17186,ECO_fzr1_03646,ECO_ERCC4_02264,ECO_prdm9_12139,ECO_calrl2_03632
GO:0032844	regulation of homeostatic process	7 of 1460 in the list	36 of 7427 in the genome	1	ECO_BCL2_10572,ECO_gclc_09189,ECO_A4KUJ6_ORYLA_11787,ECO_f2_02011,ECO_GCLM_18591,ECO_RNF10_02979,ECO_NA_22250
GO:0051321	meiotic cell cycle	7 of 1460 in the list	36 of 7427 in the genome	1	ECO_ehmt2_02426,ECO_H3F3C_21519,ECO_TTK_17186,ECO_fzr1_03646,ECO_ERCC4_02264,ECO_prdm9_12139,ECO_calrl2_03632
GO:0051327	M phase of meiotic cell cycle	7 of 1460 in the list	36 of 7427 in the genome	1	ECO_ehmt2_02426,ECO_H3F3C_21519,ECO_TTK_17186,ECO_fzr1_03646,ECO_ERCC4_02264,ECO_prdm9_12139,ECO_calrl2_03632
GO:0034621	cellular macromolecular complex subunit organization	26 of 1460 in the list	135 of 7427 in the genome	1	ECO_PLEK_18731,ECO_H3F3C_21519,ECO_COX15_21872,ECO_ALDOB_02608,ECO_h2afy2_17583,ECO_smarca4_09434,ECO_ICT1_15985,ECO_calrl2_03632,ECO_SF3A3_20720,ECO_tubb5_04447,ECO_H2AFZ_14455,ECO_sco2_19927,ECO_TOPBP1_09289,ECO_PRPF6_18253,ECO_smx5_08537,ECO_KLC3_19463,ECO_nfe2_14774,ECO_h2afv_21093,ECO_celf1_04034,ECO_ARHGEF9_13536,ECO_NA_15587,ECO_NA_10088,ECO_hist2h2l_20893,ECO_taz_07728,ECO_NA_04576,ECO_TM…
GO:0000904	cell morphogenesis involved in differentiation	37 of 1460 in the list	192 of 7427 in the genome	1	ECO_NA_18488,ECO_FGF19_04029,ECO_nsfa_11268,ECO_NA_07810,ECO_NA_01198,ECO_NA_04570,ECO_NA_17644,ECO_Q9IA90_ORYLA_14001,ECO_PTCH2_15353,ECO_NA_05342,ECO_MDK_19039,ECO_PLXNA3_18429,ECO_map2_15815,ECO_NA_23013,ECO_cxcl12a_09228,ECO_LAMA1_14349,ECO_NA_16425,ECO_NA_07335,ECO_NA_21978,ECO_PLXNA4_06843,ECO_BCL2_10572,ECO_FGFR2_01098,ECO_NA_09476,ECO_smad2_18522,ECO_GLI1_20618,ECO_NA_17189,ECO_BAMBI_2144…
GO:0022402	cell cycle process	63 of 1460 in the list	326 of 7427 in the genome	1	ECO_NCOR1_05680,ECO_H3F3C_21519,ECO_psmd11a_11266,ECO_PMS2_02221,ECO_vangl2_12326,ECO_PSMA6_17250,ECO_cep78_08202,ECO_pold1_02024,ECO_fzr1_03646,ECO_CDC23_06257,ECO_CDC16_19154,ECO_tubb5_04447,ECO_ERCC4_02264,ECO_NA_01198,ECO_NA_14579,ECO_PHF8_20417,ECO_prdm9_12139,ECO_MAPRE2_22364,ECO_ING4_00103,ECO_foxo3b_13687,ECO_NA_21516,ECO_PPP1CC_03005,ECO_cdkn1bl_12532,ECO_PSMA5_18359,ECO_USP47_10950,ECO_…
GO:0010033	response to organic substance	84 of 1460 in the list	434 of 7427 in the genome	1	ECO_KLF10_15536,ECO_NA_02825,ECO_qdpra_21062,ECO_CARM1_05777,ECO_ACADS_18552,ECO_NA_11274,ECO_KL_20657,ECO_GNAL_12281,ECO_acat1_06003,ECO_DUSP6_10295,ECO_GCK_11027,ECO_COMMD7_05094,ECO_CDO1_08201,ECO_B1NJG0_ORYLA_03868,ECO_GATA6_04379,ECO_NA_15649,ECO_NA_03315,ECO_TRIB1_10031,ECO_NA_03000,ECO_HMGCS1_17786,ECO_AACS_10983,ECO_skila_00976,ECO_BCL2_10572,ECO_NA_09083,ECO_A4KUJ6_ORYLA_11787,ECO_A8IE81…
GO:0030003	cellular cation homeostasis	19 of 1460 in the list	99 of 7427 in the genome	1	ECO_NA_03315,ECO_ASNA1_08175,ECO_NA_06881,ECO_pygma_14443,ECO_NA_03000,ECO_NA_20293,ECO_NA_22674,ECO_cul5b_01632,ECO_sgk1_18930,ECO_NA_16990,ECO_CLN3_19013,ECO_NA_06249,ECO_sco2_19927,ECO_NA_11278,ECO_LCK_14726,ECO_AGTR1_08783,ECO_NA_16991,ECO_PIK3CB_21534,ECO_NA_14544
GO:0030178	negative regulation of Wnt receptor signaling pathway	6 of 1460 in the list	31 of 7427 in the genome	1	ECO_SCYL2_07291,ECO_NA_05342,ECO_WNT11_03471,ECO_NA_15756,ECO_NA_09034,ECO_NA_22902
GO:0043410	positive regulation of MAPK cascade	6 of 1460 in the list	31 of 7427 in the genome	1	ECO_SPRY2_16474,ECO_FGFR2_01098,ECO_angpt1_02414,ECO_WNT11_03471,ECO_traf4a_22038,ECO_ST5_10929
GO:0048754	branching morphogenesis of a tube	6 of 1460 in the list	31 of 7427 in the genome	1	ECO_AGTR1_08783,ECO_BCL2_10572,ECO_FOXA2_ORYLA_04644,ECO_A5HL75_ORYLA_05136,ECO_FOXA2_ORYLA_14744,ECO_NA_12650
GO:0000070	mitotic sister chromatid segregation	3 of 1460 in the list	15 of 7427 in the genome	1	ECO_CDC23_06257,ECO_PAPD7_09577,ECO_SMC3_15951
GO:0003407	neural retina development	3 of 1460 in the list	15 of 7427 in the genome	1	ECO_NA_19714,ECO_smarca4_09434,ECO_cyfip2_13519
GO:0007051	spindle organization	3 of 1460 in the list	15 of 7427 in the genome	1	ECO_NCOR1_05680,ECO_tubb5_04447,ECO_STIL_09091
GO:0009895	negative regulation of catabolic process	3 of 1460 in the list	15 of 7427 in the genome	1	ECO_GIPC1_16280,ECO_rela_10601,ECO_NA_12650
GO:0010828	positive regulation of glucose transport	3 of 1460 in the list	15 of 7427 in the genome	1	ECO_CAPN10_13818,ECO_prkci_00977,ECO_NA_22250
GO:0021545	cranial nerve development	3 of 1460 in the list	15 of 7427 in the genome	1	ECO_NA_19714,ECO_nsfa_11268,ECO_smarca4_09434
GO:0032507	maintenance of protein location in cell	3 of 1460 in the list	15 of 7427 in the genome	1	ECO_YWHAQ_10904,ECO_PDIA3_12821,ECO_NA_22356
GO:0032886	regulation of microtubule-based process	3 of 1460 in the list	15 of 7427 in the genome	1	ECO_NA_06881,ECO_cdkn1bl_12532,ECO_sgk1_18930
GO:0042551	neuron maturation	3 of 1460 in the list	15 of 7427 in the genome	1	ECO_CNTN2_19202,ECO_nsfa_11268,ECO_NA_12681
GO:0045185	maintenance of protein location	3 of 1460 in the list	15 of 7427 in the genome	1	ECO_YWHAQ_10904,ECO_PDIA3_12821,ECO_NA_22356
GO:0045765	regulation of angiogenesis	3 of 1460 in the list	15 of 7427 in the genome	1	ECO_serpine1_00438,ECO_ANGPTL3_05405,ECO_Q76B16_ORYLA_04134
GO:0051647	nucleus localization	3 of 1460 in the list	15 of 7427 in the genome	1	ECO_syne2b_05345,ECO_prkci_00977,ECO_DCTN2_20623
GO:0031323	regulation of cellular metabolic process	192 of 1460 in the list	988 of 7427 in the genome	1	ECO_GTF2H1_15610,ECO_DOCK4_20938,ECO_psmd11a_11266,ECO_OSR2_15547,ECO_NA_02825,ECO_SCYL2_07291,ECO_NA_02962,ECO_MKRN2_16654,ECO_fzr1_03646,ECO_CDC23_06257,ECO_VAV3_01013,ECO_TH1L_12783,ECO_JARID2_10082,ECO_NA_11341,ECO_GCK_11027,ECO_f2_02011,ECO_NA_21516,ECO_ACADVL_19182,ECO_PSMA5_18359,ECO_nrip2_20334,ECO_FOXA2_ORYLA_14744,ECO_tnikb_17333,ECO_ehmt2_02426,ECO_PLEK_18731,ECO_MAPK9_13086,ECO_PSMD7_…
GO:0009145	purine nucleoside triphosphate biosynthetic process	9 of 1460 in the list	47 of 7427 in the genome	1	ECO_NA_03315,ECO_ATP2B2_03021,ECO_NA_03000,ECO_NA_00655,ECO_ATP5S_11209,ECO_atp5d_09923,ECO_ATP5EP2_01486,ECO_NA_06249,ECO_NA_09206
GO:0034097	response to cytokine stimulus	9 of 1460 in the list	47 of 7427 in the genome	1	ECO_prkci_00977,ECO_rela_10601,ECO_CSF3R_22900,ECO_COMMD7_05094,ECO_irak3_21560,ECO_NA_15649,ECO_NA_09034,ECO_KYNU_21730,ECO_NA_22902
GO:0050954	sensory perception of mechanical stimulus	9 of 1460 in the list	47 of 7427 in the genome	1	ECO_COL11A1_01017,ECO_NA_09782,ECO_NA_06700,ECO_MYO3A_15061,ECO_pigu_07559,ECO_TECTA_01622,ECO_cdkn1bl_12532,ECO_ALDH7A1_01761,ECO_NA_14544
GO:0051259	protein oligomerization	22 of 1460 in the list	115 of 7427 in the genome	1	ECO_THG1L_17306,ECO_NA_22921,ECO_C1QTNF7_18890,ECO_adsl_09397,ECO_ACADS_18552,ECO_skila_00976,ECO_NA_11274,ECO_acat1_06003,ECO_angpt1_02414,ECO_tnfaip1_01352,ECO_NA_01198,ECO_MTMR2_22298,ECO_prkab1a_18810,ECO_NA_21828,ECO_IGHMBP2_10488,ECO_acaca_17640,ECO_SCUBE3_17385,ECO_NA_10088,ECO_YWHAQ_10904,ECO_NUDT21_00890,ECO_PFKL_05151,ECO_DECR1_10677
GO:0009968	negative regulation of signal transduction	17 of 1460 in the list	89 of 7427 in the genome	1	ECO_NCOR1_05680,ECO_rela_10601,ECO_SPRY2_16474,ECO_smarca4_09434,ECO_SCYL2_07291,ECO_WNT11_03471,ECO_calrl2_03632,ECO_B1NJG0_ORYLA_03868,ECO_NA_15756,ECO_NA_09034,ECO_NA_19714,ECO_FBN1_03668,ECO_SIRT1_01145,ECO_NA_05342,ECO_NA_00041,ECO_DUSP6_10295,ECO_NA_22902
GO:0010648	negative regulation of cell communication	17 of 1460 in the list	89 of 7427 in the genome	1	ECO_NCOR1_05680,ECO_rela_10601,ECO_SPRY2_16474,ECO_smarca4_09434,ECO_SCYL2_07291,ECO_WNT11_03471,ECO_calrl2_03632,ECO_B1NJG0_ORYLA_03868,ECO_NA_15756,ECO_NA_09034,ECO_NA_19714,ECO_FBN1_03668,ECO_SIRT1_01145,ECO_NA_05342,ECO_NA_00041,ECO_DUSP6_10295,ECO_NA_22902
GO:0023057	negative regulation of signaling	17 of 1460 in the list	89 of 7427 in the genome	1	ECO_NCOR1_05680,ECO_rela_10601,ECO_SPRY2_16474,ECO_smarca4_09434,ECO_SCYL2_07291,ECO_WNT11_03471,ECO_calrl2_03632,ECO_B1NJG0_ORYLA_03868,ECO_NA_15756,ECO_NA_09034,ECO_NA_19714,ECO_FBN1_03668,ECO_SIRT1_01145,ECO_NA_05342,ECO_NA_00041,ECO_DUSP6_10295,ECO_NA_22902
GO:0010827	regulation of glucose transport	5 of 1460 in the list	26 of 7427 in the genome	1	ECO_CAPN10_13818,ECO_prkci_00977,ECO_met_10303,ECO_NA_00041,ECO_NA_22250
GO:0043393	regulation of protein binding	5 of 1460 in the list	26 of 7427 in the genome	1	ECO_BAMBI_21440,ECO_gtpbp4_07942,ECO_CARM1_05777,ECO_traf4a_22038,ECO_NA_22902
GO:0048704	embryonic skeletal system morphogenesis	5 of 1460 in the list	26 of 7427 in the genome	1	ECO_NA_07795,ECO_GNPTAB_07129,ECO_cx43_03267,ECO_smad2_18522,ECO_leo1_22685
GO:0035148	tube formation	8 of 1460 in the list	42 of 7427 in the genome	1	ECO_prkci_00977,ECO_hs2st1a_19075,ECO_NA_21923,ECO_PTCH1_10319,ECO_vangl2_12326,ECO_MDK_19039,ECO_NA_22309,ECO_SHROOM1_06860
GO:0035108	limb morphogenesis	15 of 1460 in the list	79 of 7427 in the genome	1	ECO_NA_07795,ECO_RAB23_09174,ECO_NA_22155,ECO_PTCH1_10319,ECO_smarca4_09434,ECO_CR388163.2_01616,ECO_NA_12681,ECO_CHST13_22474,ECO_FBN1_03668,ECO_NA_21998,ECO_A5HL75_ORYLA_05136,ECO_sall1a_19033,ECO_LMBR1_14305,ECO_NA_22157,ECO_NA_22109
GO:0060173	limb development	15 of 1460 in the list	79 of 7427 in the genome	1	ECO_NA_07795,ECO_RAB23_09174,ECO_NA_22155,ECO_PTCH1_10319,ECO_smarca4_09434,ECO_CR388163.2_01616,ECO_NA_12681,ECO_CHST13_22474,ECO_FBN1_03668,ECO_NA_21998,ECO_A5HL75_ORYLA_05136,ECO_sall1a_19033,ECO_LMBR1_14305,ECO_NA_22157,ECO_NA_22109
GO:0051960	regulation of nervous system development	14 of 1460 in the list	74 of 7427 in the genome	1	ECO_cxcl12a_09228,ECO_NA_17633,ECO_NA_20293,ECO_numb_11561,ECO_NA_07335,ECO_f2_02011,ECO_RNF10_02979,ECO_inpp5e_03089,ECO_BCL2_10572,ECO_timp2a_20123,ECO_PRPF19_02618,ECO_A5HL75_ORYLA_05136,ECO_PLXNA3_18429,ECO_GLI1_20618
GO:0001756	somitogenesis	2 of 1460 in the list	10 of 7427 in the genome	1	ECO_NA_09210,ECO_NA_05342
GO:0006144	purine nucleobase metabolic process	2 of 1460 in the list	10 of 7427 in the genome	1	ECO_ppat_16837,ECO_prps1b_16529
GO:0007422	peripheral nervous system development	2 of 1460 in the list	10 of 7427 in the genome	1	ECO_rela_10601,ECO_nsfa_11268
GO:0019218	regulation of steroid metabolic process	2 of 1460 in the list	10 of 7427 in the genome	1	ECO_DHCR7_03142,ECO_NA_09028
GO:0019827	stem cell maintenance	2 of 1460 in the list	10 of 7427 in the genome	1	ECO_KLF10_15536,ECO_FZD7_01236
GO:0021591	ventricular system development	2 of 1460 in the list	10 of 7427 in the genome	1	ECO_rfng_16794,ECO_LMX1B_01324
GO:0021983	pituitary gland development	2 of 1460 in the list	10 of 7427 in the genome	1	ECO_SMO_06850,ECO_GLI1_20618
GO:0032846	positive regulation of homeostatic process	2 of 1460 in the list	10 of 7427 in the genome	1	ECO_f2_02011,ECO_NA_22250
GO:0043624	cellular protein complex disassembly	2 of 1460 in the list	10 of 7427 in the genome	1	ECO_PLEK_18731,ECO_ICT1_15985
GO:0048864	stem cell development	2 of 1460 in the list	10 of 7427 in the genome	1	ECO_KLF10_15536,ECO_FZD7_01236
GO:0050810	regulation of steroid biosynthetic process	2 of 1460 in the list	10 of 7427 in the genome	1	ECO_DHCR7_03142,ECO_NA_09028
GO:0060541	respiratory system development	2 of 1460 in the list	10 of 7427 in the genome	1	ECO_A5HL75_ORYLA_05136,ECO_GATA6_04379
GO:0061053	somite development	2 of 1460 in the list	10 of 7427 in the genome	1	ECO_NA_09210,ECO_NA_05342
GO:0000278	mitotic cell cycle	31 of 1460 in the list	163 of 7427 in the genome	1	ECO_psmb5_07973,ECO_KLHL9_06280,ECO_psmd11a_11266,ECO_PSMD7_06553,ECO_C0SQJ3_ORYLA_00916,ECO_PIN1_19985,ECO_vangl2_12326,ECO_PSMA6_17250,ECO_pold1_02024,ECO_fzr1_03646,ECO_CDC23_06257,ECO_CDC16_19154,ECO_tubb5_04447,ECO_PAPD7_09577,ECO_NA_14579,ECO_psmf1_07560,ECO_psmc6_17203,ECO_MAPRE2_22364,ECO_NA_21516,ECO_PSMA1_11225,ECO_prkci_00977,ECO_PPP1CC_03005,ECO_uba3_02515,ECO_B1A4A0_ORYLA_07971,ECO_P…
GO:0006807	nitrogen compound metabolic process	276 of 1460 in the list	1422 of 7427 in the genome	1	ECO_GTF2H1_15610,ECO_egr1_20788,ECO_psmd11a_11266,ECO_KLF10_15536,ECO_IRF1_05209,ECO_NHP2L1_02214,ECO_TAF10_01511,ECO_fan1_15650,ECO_TH1L_12783,ECO_NUDT1_02851,ECO_atp5d_09923,ECO_NA_05440,ECO_PSMD7_06553,ECO_adsl_09397,ECO_gtpbp4_07942,ECO_NA_04127,ECO_NA_15073,ECO_PAPD7_09577,ECO_usp22_04547,ECO_NA_10062,ECO_DMAP1_07546,ECO_Q6QLV7_ORYLA_05586,ECO_NA_00531,ECO_NA_04664,ECO_junbl_09429,ECO_TYMP_1…
GO:0048585	negative regulation of response to stimulus	21 of 1460 in the list	111 of 7427 in the genome	1	ECO_TRIB1_10031,ECO_NCOR1_05680,ECO_rela_10601,ECO_smarca4_09434,ECO_SCYL2_07291,ECO_irak3_21560,ECO_WNT11_03471,ECO_calrl2_03632,ECO_NA_15756,ECO_NA_00041,ECO_DUSP6_10295,ECO_SPRY2_16474,ECO_B1NJG0_ORYLA_03868,ECO_NA_09034,ECO_NA_19714,ECO_FBN1_03668,ECO_SIRT1_01145,ECO_serpine1_00438,ECO_NA_05342,ECO_ACP5_08168,ECO_NA_22902
GO:0061061	muscle structure development	21 of 1460 in the list	111 of 7427 in the genome	1	ECO_tnnt2a_14798,ECO_cxcl12a_09228,ECO_met_10303,ECO_SLC23A2_19950,ECO_NA_06700,ECO_vangl2_12326,ECO_SMO_06850,ECO_FGFR2_01098,ECO_NA_00041,ECO_ACTG2_04353,ECO_NA_02025,ECO_foxo3b_13687,ECO_ifrd1_20939,ECO_NA_09210,ECO_Q9IA90_ORYLA_14001,ECO_NA_14794,ECO_A5HL75_ORYLA_05136,ECO_NA_04576,ECO_foxc1a_22343,ECO_NA_11651,ECO_NA_06122
GO:0045333	cellular respiration	6 of 1460 in the list	32 of 7427 in the genome	1	ECO_NDUFA7_11894,ECO_taz_07728,ECO_NA_04792,ECO_FH_18609,ECO_IDH3B_01431,ECO_idh3a_10438
GO:0048608	reproductive structure development	6 of 1460 in the list	32 of 7427 in the genome	1	ECO_BCL2_10572,ECO_A8IE81_ORYLA_21664,ECO_NA_12676,ECO_FGFR2_01098,ECO_HMGCS1_17786,ECO_Q6QLV7_ORYLA_05586
GO:0051247	positive regulation of protein metabolic process	23 of 1460 in the list	122 of 7427 in the genome	1	ECO_TRIB1_10031,ECO_rela_10601,ECO_NA_02825,ECO_PIN1_19985,ECO_fzr1_03646,ECO_BCL2_10572,ECO_angpt1_02414,ECO_NA_01198,ECO_NA_00041,ECO_TOPBP1_09289,ECO_JARID2_10082,ECO_NA_17189,ECO_SPRY2_16474,ECO_STRADB_13146,ECO_NA_09034,ECO_NA_06161,ECO_NA_09210,ECO_NA_01021,ECO_NA_05093,ECO_NA_06122,ECO_tnikb_17333,ECO_NA_12650,ECO_UBE2N_06595
GO:0009892	negative regulation of metabolic process	31 of 1460 in the list	164 of 7427 in the genome	1	ECO_GIPC1_16280,ECO_NCOR1_05680,ECO_PLEK_18731,ECO_rela_10601,ECO_smarca4_09434,ECO_WNT11_03471,ECO_NA_00572,ECO_skila_00976,ECO_DNMT3A_03623,ECO_NA_06558,ECO_DICER1_09246,ECO_BCOR_19129,ECO_FGFR2_01098,ECO_per1_19195,ECO_celf1_04034,ECO_NA_09034,ECO_NA_22250,ECO_ACADVL_19182,ECO_NA_19714,ECO_FOXA2_ORYLA_04644,ECO_A5HL75_ORYLA_05136,ECO_SIRT1_01145,ECO_ACP5_08168,ECO_MLXIPL_05650,ECO_SND1_07340,E…
GO:0000226	microtubule cytoskeleton organization	11 of 1460 in the list	59 of 7427 in the genome	1	ECO_FOPNL_08147,ECO_NCOR1_05680,ECO_vangl2_12326,ECO_prkci_00977,ECO_TUBGCP3_18964,ECO_KIF2C_15354,ECO_tubb5_04447,ECO_CEP135_16832,ECO_NA_04479,ECO_map2_15815,ECO_STIL_09091
GO:0080090	regulation of primary metabolic process	182 of 1460 in the list	943 of 7427 in the genome	1	ECO_GTF2H1_15610,ECO_DOCK4_20938,ECO_psmd11a_11266,ECO_OSR2_15547,ECO_NA_02825,ECO_NA_02962,ECO_MKRN2_16654,ECO_fzr1_03646,ECO_CDC23_06257,ECO_VAV3_01013,ECO_TH1L_12783,ECO_JARID2_10082,ECO_NA_11341,ECO_GCK_11027,ECO_f2_02011,ECO_NA_21516,ECO_ACADVL_19182,ECO_PSMA5_18359,ECO_nrip2_20334,ECO_FOXA2_ORYLA_14744,ECO_tnikb_17333,ECO_ehmt2_02426,ECO_PLEK_18731,ECO_MAPK9_13086,ECO_PSMD7_06553,ECO_tbc1d9…
GO:0048667	cell morphogenesis involved in neuron differentiation	25 of 1460 in the list	133 of 7427 in the genome	1	ECO_cxcl12a_09228,ECO_LAMA1_14349,ECO_NA_07335,ECO_NA_21978,ECO_PLXNA4_06843,ECO_NA_18488,ECO_FGF19_04029,ECO_BCL2_10572,ECO_nsfa_11268,ECO_FGFR2_01098,ECO_NA_07810,ECO_NA_09476,ECO_NA_04570,ECO_GLI1_20618,ECO_NA_17644,ECO_NA_17189,ECO_FZD7_01236,ECO_PLXNA4_06844,ECO_numb_11561,ECO_Q9IA90_ORYLA_14001,ECO_NA_12676,ECO_PTCH2_15353,ECO_PLXNA3_18429,ECO_map2_15815,ECO_NA_23013
GO:0042325	regulation of phosphorylation	43 of 1460 in the list	227 of 7427 in the genome	1	ECO_NA_13138,ECO_NA_02825,ECO_NA_02962,ECO_NA_06558,ECO_VAV3_01013,ECO_NA_01198,ECO_ccnd1_04025,ECO_SPRY2_16474,ECO_f2_02011,ECO_NA_02025,ECO_NA_12681,ECO_NA_06161,ECO_cdkn1bl_12532,ECO_taz_07728,ECO_NA_05342,ECO_tnikb_17333,ECO_DUSP12_01176,ECO_TRIB1_10031,ECO_met_10303,ECO_NA_20293,ECO_PIN1_19985,ECO_WNT11_03471,ECO_traf4a_22038,ECO_BCL2_10572,ECO_NA_09083,ECO_angpt1_02414,ECO_NA_00041,ECO_TOPB…
GO:0005977	glycogen metabolic process	3 of 1460 in the list	16 of 7427 in the genome	1	ECO_pygma_14443,ECO_NA_07232,ECO_GBE1_11152
GO:0006112	energy reserve metabolic process	3 of 1460 in the list	16 of 7427 in the genome	1	ECO_pygma_14443,ECO_NA_07232,ECO_GBE1_11152
GO:0016202	regulation of striated muscle tissue development	3 of 1460 in the list	16 of 7427 in the genome	1	ECO_her9_20508,ECO_cx43_03267,ECO_TSC22D3_15113
GO:0019221	cytokine-mediated signaling pathway	3 of 1460 in the list	16 of 7427 in the genome	1	ECO_CSF3R_22900,ECO_COMMD7_05094,ECO_irak3_21560
GO:0034968	histone lysine methylation	3 of 1460 in the list	16 of 7427 in the genome	1	ECO_ehmt2_02426,ECO_NA_04877,ECO_rbbp5_15447
GO:0043487	regulation of RNA stability	3 of 1460 in the list	16 of 7427 in the genome	1	ECO_NA_07326,ECO_NA_05342,ECO_NA_18368
GO:0043488	regulation of mRNA stability	3 of 1460 in the list	16 of 7427 in the genome	1	ECO_NA_07326,ECO_NA_05342,ECO_NA_18368
GO:0051651	maintenance of location in cell	3 of 1460 in the list	16 of 7427 in the genome	1	ECO_YWHAQ_10904,ECO_PDIA3_12821,ECO_NA_22356
GO:0071345	cellular response to cytokine stimulus	3 of 1460 in the list	16 of 7427 in the genome	1	ECO_CSF3R_22900,ECO_COMMD7_05094,ECO_irak3_21560
GO:0072006	nephron development	3 of 1460 in the list	16 of 7427 in the genome	1	ECO_acat1_06003,ECO_LMX1B_01324,ECO_NA_12650
GO:0080135	regulation of cellular response to stress	3 of 1460 in the list	16 of 7427 in the genome	1	ECO_SIRT1_01145,ECO_NA_05342,ECO_UBE2N_06595
GO:0006405	RNA export from nucleus	5 of 1460 in the list	27 of 7427 in the genome	1	ECO_THOC7_12342,ECO_MAGOHB_08510,ECO_DDX19A_03580,ECO_rnps1_04553,ECO_EIF5AL1_13287
GO:0051168	nuclear export	5 of 1460 in the list	27 of 7427 in the genome	1	ECO_THOC7_12342,ECO_MAGOHB_08510,ECO_DDX19A_03580,ECO_rnps1_04553,ECO_EIF5AL1_13287
GO:0001501	skeletal system development	13 of 1460 in the list	70 of 7427 in the genome	1	ECO_NA_07795,ECO_NA_17189,ECO_GNPTAB_07129,ECO_TAPT1_14065,ECO_rela_10601,ECO_CABZ01041002.1_00522,ECO_WNT11_03471,ECO_leo1_22685,ECO_CHST13_22474,ECO_CARM1_05777,ECO_A5HL75_ORYLA_05136,ECO_cx43_03267,ECO_smad2_18522
GO:0007005	mitochondrion organization	7 of 1460 in the list	38 of 7427 in the genome	1	ECO_timm50_10657,ECO_BCL2_10572,ECO_TYMP_18068,ECO_taz_07728,ECO_NA_12521,ECO_mfn2_02038,ECO_pex5_00077
GO:0051090	regulation of sequence-specific DNA binding transcription factor activity	7 of 1460 in the list	38 of 7427 in the genome	1	ECO_rela_10601,ECO_PSMA6_17250,ECO_irak3_21560,ECO_NA_02025,ECO_NA_21516,ECO_NA_09034,ECO_UBE2N_06595
GO:0019220	regulation of phosphate metabolic process	44 of 1460 in the list	233 of 7427 in the genome	1	ECO_NA_13138,ECO_NA_02825,ECO_NA_02962,ECO_NA_06558,ECO_VAV3_01013,ECO_NA_01198,ECO_ccnd1_04025,ECO_SPRY2_16474,ECO_f2_02011,ECO_NA_02025,ECO_NA_12681,ECO_NA_06161,ECO_cdkn1bl_12532,ECO_taz_07728,ECO_NA_05342,ECO_tnikb_17333,ECO_DUSP12_01176,ECO_PLEK_18731,ECO_TRIB1_10031,ECO_met_10303,ECO_NA_20293,ECO_PIN1_19985,ECO_WNT11_03471,ECO_traf4a_22038,ECO_BCL2_10572,ECO_NA_09083,ECO_angpt1_02414,ECO_NA…
GO:0051174	regulation of phosphorus metabolic process	44 of 1460 in the list	233 of 7427 in the genome	1	ECO_NA_13138,ECO_NA_02825,ECO_NA_02962,ECO_NA_06558,ECO_VAV3_01013,ECO_NA_01198,ECO_ccnd1_04025,ECO_SPRY2_16474,ECO_f2_02011,ECO_NA_02025,ECO_NA_12681,ECO_NA_06161,ECO_cdkn1bl_12532,ECO_taz_07728,ECO_NA_05342,ECO_tnikb_17333,ECO_DUSP12_01176,ECO_PLEK_18731,ECO_TRIB1_10031,ECO_met_10303,ECO_NA_20293,ECO_PIN1_19985,ECO_WNT11_03471,ECO_traf4a_22038,ECO_BCL2_10572,ECO_NA_09083,ECO_angpt1_02414,ECO_NA…
GO:0018130	heterocycle biosynthetic process	22 of 1460 in the list	118 of 7427 in the genome	1	ECO_NA_03315,ECO_ATP2B2_03021,ECO_COX15_21872,ECO_FECH_12711,ECO_NA_03000,ECO_NA_09424,ECO_prps1b_16529,ECO_hmbsb_01885,ECO_KARS_10956,ECO_adsl_09397,ECO_adal_15679,ECO_olgc6_17609,ECO_ATP5EP2_01486,ECO_NA_06249,ECO_NA_09206,ECO_TRAPPC3_18791,ECO_slc25a39_09699,ECO_KYNU_21730,ECO_UCK2_08730,ECO_NA_00655,ECO_ATP5S_11209,ECO_atp5d_09923
GO:0019953	sexual reproduction	22 of 1460 in the list	118 of 7427 in the genome	1	ECO_ehmt2_02426,ECO_cxcl12a_09228,ECO_NA_22921,ECO_NA_21923,ECO_calrl2_03632,ECO_CR388163.2_01616,ECO_BCL2_10572,ECO_USP36_02218,ECO_DNMT3A_03623,ECO_MAGOHB_08510,ECO_TBP_00917,ECO_NA_15516,ECO_NA_14579,ECO_celf1_04034,ECO_NA_04583,ECO_SREBF2_22513,ECO_NA_16175,ECO_CELSR2_04844,ECO_NA_21998,ECO_A5HL75_ORYLA_05136,ECO_SIRT1_01145,ECO_foxc1a_22343
GO:0009719	response to endogenous stimulus	51 of 1460 in the list	270 of 7427 in the genome	1	ECO_H3F3C_21519,ECO_NA_13138,ECO_NA_02825,ECO_qdpra_21062,ECO_A5JL88_ORYLA_14759,ECO_ACADS_18552,ECO_CAPN10_13818,ECO_KL_20657,ECO_GNAL_12281,ECO_acat1_06003,ECO_nr2f1a_13982,ECO_NA_19315,ECO_DUSP6_10295,ECO_arnt2_12836,ECO_rbbp5_15447,ECO_SPRY2_16474,ECO_NA_02025,ECO_CDO1_08201,ECO_B1NJG0_ORYLA_03868,ECO_LAMTOR2_11689,ECO_GATA6_04379,ECO_NA_03315,ECO_NA_06881,ECO_rela_10601,ECO_NA_03000,ECO_HMGC…
GO:0048514	blood vessel morphogenesis	14 of 1460 in the list	76 of 7427 in the genome	1	ECO_GIPC1_16280,ECO_tnnt2a_14798,ECO_SARS_22490,ECO_NA_07335,ECO_NA_03974,ECO_WNT11_03471,ECO_JMJD6_21506,ECO_NA_01309,ECO_NA_20236,ECO_A5HL75_ORYLA_05136,ECO_angpt1_02414,ECO_foxc1a_22343,ECO_hspa12b_22601,ECO_ZAP70_11594
GO:0001708	cell fate specification	6 of 1460 in the list	33 of 7427 in the genome	1	ECO_FGF19_04029,ECO_FOXA2_ORYLA_04644,ECO_WNT11_03471,ECO_GLI1_20618,ECO_FOXA2_ORYLA_14744,ECO_DUSP6_10295
GO:0010557	positive regulation of macromolecule biosynthetic process	6 of 1460 in the list	33 of 7427 in the genome	1	ECO_PHF8_20417,ECO_rela_10601,ECO_NA_20150,ECO_f2_02011,ECO_ticam1_13817,ECO_SREBF2_22513
GO:0010975	regulation of neuron projection development	6 of 1460 in the list	33 of 7427 in the genome	1	ECO_inpp5e_03089,ECO_cxcl12a_09228,ECO_NA_17633,ECO_NA_20293,ECO_NA_07335,ECO_PLXNA3_18429
GO:0001816	cytokine production	4 of 1460 in the list	22 of 7427 in the genome	1	ECO_ATF2_22111,ECO_ACP5_08168,ECO_WNT11_03471,ECO_NA_12650
GO:0006733	oxidoreduction coenzyme metabolic process	4 of 1460 in the list	22 of 7427 in the genome	1	ECO_dcxr_16793,ECO_PGD_20519,ECO_IDH3B_01431,ECO_KYNU_21730
GO:0031331	positive regulation of cellular catabolic process	4 of 1460 in the list	22 of 7427 in the genome	1	ECO_TRIB1_10031,ECO_gclc_09189,ECO_USP5_00073,ECO_NA_15756
GO:0031400	negative regulation of protein modification process	4 of 1460 in the list	22 of 7427 in the genome	1	ECO_NA_06558,ECO_MLXIPL_05650,ECO_NA_05093,ECO_NA_09034
GO:0051650	establishment of vesicle localization	4 of 1460 in the list	22 of 7427 in the genome	1	ECO_CCT2_18065,ECO_copb2_21537,ECO_NA_02198,ECO_TMED10_16224
GO:0003143	embryonic heart tube morphogenesis	8 of 1460 in the list	44 of 7427 in the genome	1	ECO_GATA4_16210,ECO_smarca4_09434,ECO_zfpm1_06867,ECO_NA_19714,ECO_taz_07728,ECO_APEX1_15868,ECO_cx43_03267,ECO_NA_00041
GO:0009152	purine ribonucleotide biosynthetic process	10 of 1460 in the list	55 of 7427 in the genome	1	ECO_NA_03315,ECO_ATP2B2_03021,ECO_NA_03000,ECO_prps1b_16529,ECO_adsl_09397,ECO_NA_00655,ECO_ATP5S_11209,ECO_atp5d_09923,ECO_ATP5EP2_01486,ECO_NA_06249
GO:0043086	negative regulation of catalytic activity	15 of 1460 in the list	82 of 7427 in the genome	1	ECO_RENBP_07095,ECO_TRIB1_10031,ECO_MCL1_01964,ECO_NA_00824,ECO_NA_12681,ECO_NA_09034,ECO_adra2db_13096,ECO_BCL2_10572,ECO_rps6ka3a_17322,ECO_cdkn1bl_12532,ECO_NA_09083,ECO_NA_06558,ECO_USP47_10950,ECO_serpine1_00438,ECO_NA_00041
GO:0006476	protein deacetylation	2 of 1460 in the list	11 of 7427 in the genome	1	ECO_SIRT1_01145,ECO_morf4l1_10480
GO:0006633	fatty acid biosynthetic process	2 of 1460 in the list	11 of 7427 in the genome	1	ECO_MLXIPL_05650,ECO_PLA2G4A_11581
GO:0007292	female gamete generation	2 of 1460 in the list	11 of 7427 in the genome	1	ECO_NA_16175,ECO_A5HL75_ORYLA_05136
GO:0009880	embryonic pattern specification	2 of 1460 in the list	11 of 7427 in the genome	1	ECO_smad2_18522,ECO_NA_12650
GO:0019751	polyol metabolic process	2 of 1460 in the list	11 of 7427 in the genome	1	ECO_NA_18996,ECO_ANGPTL3_05405
GO:0030071	regulation of mitotic metaphase/anaphase transition	2 of 1460 in the list	11 of 7427 in the genome	1	ECO_CDC23_06257,ECO_CDC26_03687
GO:0035282	segmentation	2 of 1460 in the list	11 of 7427 in the genome	1	ECO_NA_09210,ECO_NA_05342
GO:0043409	negative regulation of MAPK cascade	2 of 1460 in the list	11 of 7427 in the genome	1	ECO_NCOR1_05680,ECO_DUSP6_10295
GO:0048663	neuron fate commitment	2 of 1460 in the list	11 of 7427 in the genome	1	ECO_A5HL75_ORYLA_05136,ECO_GLI1_20618
GO:0050670	regulation of lymphocyte proliferation	2 of 1460 in the list	11 of 7427 in the genome	1	ECO_NA_13138,ECO_VAV3_01013
GO:0050769	positive regulation of neurogenesis	2 of 1460 in the list	11 of 7427 in the genome	1	ECO_cxcl12a_09228,ECO_PRPF19_02618
GO:0051017	actin filament bundle assembly	2 of 1460 in the list	11 of 7427 in the genome	1	ECO_PLEK_18731,ECO_tnfaip1_01352
GO:0051318	G1 phase	2 of 1460 in the list	11 of 7427 in the genome	1	ECO_CDC23_06257,ECO_cdkn1b_09486
GO:0045664	regulation of neuron differentiation	7 of 1460 in the list	39 of 7427 in the genome	1	ECO_inpp5e_03089,ECO_cxcl12a_09228,ECO_NA_17633,ECO_BCL2_10572,ECO_NA_20293,ECO_NA_07335,ECO_PLXNA3_18429
GO:0051091	positive regulation of sequence-specific DNA binding transcription factor activity	5 of 1460 in the list	28 of 7427 in the genome	1	ECO_rela_10601,ECO_PSMA6_17250,ECO_NA_02025,ECO_NA_21516,ECO_UBE2N_06595
GO:0001525	angiogenesis	9 of 1460 in the list	50 of 7427 in the genome	1	ECO_SARS_22490,ECO_NA_07335,ECO_NA_03974,ECO_JMJD6_21506,ECO_NA_01309,ECO_angpt1_02414,ECO_A5HL75_ORYLA_05136,ECO_hspa12b_22601,ECO_ZAP70_11594
GO:0051707	response to other organism	17 of 1460 in the list	93 of 7427 in the genome	1	ECO_TRIB1_10031,ECO_rela_10601,ECO_NAPSA_09393,ECO_rsad2_10893,ECO_NA_10987,ECO_irak3_21560,ECO_pcbp2_20635,ECO_C18H19orf2_06703,ECO_EPX_15608,ECO_ACTG2_04353,ECO_PLA2G4A_11581,ECO_B1NJG0_ORYLA_03868,ECO_NA_09210,ECO_NA_20150,ECO_ACP5_08168,ECO_serpine1_00438,ECO_NA_22731
GO:0007265	Ras protein signal transduction	14 of 1460 in the list	77 of 7427 in the genome	1	ECO_NA_11345,ECO_NA_06707,ECO_NA_11355,ECO_NA_02025,ECO_ARHGEF9_13536,ECO_NA_13717,ECO_NA_09210,ECO_NA_05774,ECO_VAV3_01013,ECO_rasgrf2_08215,ECO_tnfaip1_01352,ECO_rhoub_16631,ECO_NA_00919,ECO_net1_17968
GO:0016044	cellular membrane organization	14 of 1460 in the list	77 of 7427 in the genome	1	ECO_nploc4_09534,ECO_PLA2G4A_11581,ECO_copb2_21537,ECO_SMO_06850,ECO_mfn2_02038,ECO_sar1a_21791,ECO_NA_20339,ECO_prkci_00977,ECO_BCL2_10572,ECO_CNTN2_19202,ECO_AP2B1_01603,ECO_nsfa_11268,ECO_taz_07728,ECO_CLN3_19013
GO:0061024	membrane organization	14 of 1460 in the list	77 of 7427 in the genome	1	ECO_nploc4_09534,ECO_PLA2G4A_11581,ECO_copb2_21537,ECO_SMO_06850,ECO_mfn2_02038,ECO_sar1a_21791,ECO_NA_20339,ECO_prkci_00977,ECO_BCL2_10572,ECO_CNTN2_19202,ECO_AP2B1_01603,ECO_nsfa_11268,ECO_taz_07728,ECO_CLN3_19013
GO:0009260	ribonucleotide biosynthetic process	11 of 1460 in the list	61 of 7427 in the genome	1	ECO_NA_03315,ECO_ATP2B2_03021,ECO_NA_03000,ECO_prps1b_16529,ECO_adsl_09397,ECO_UCK2_08730,ECO_NA_00655,ECO_ATP5S_11209,ECO_atp5d_09923,ECO_ATP5EP2_01486,ECO_NA_06249
GO:0034641	cellular nitrogen compound metabolic process	267 of 1460 in the list	1387 of 7427 in the genome	1	ECO_GTF2H1_15610,ECO_egr1_20788,ECO_psmd11a_11266,ECO_KLF10_15536,ECO_IRF1_05209,ECO_NHP2L1_02214,ECO_TAF10_01511,ECO_fan1_15650,ECO_TH1L_12783,ECO_NUDT1_02851,ECO_atp5d_09923,ECO_NA_05440,ECO_PSMD7_06553,ECO_adsl_09397,ECO_gtpbp4_07942,ECO_NA_04127,ECO_PAPD7_09577,ECO_NA_15073,ECO_usp22_04547,ECO_NA_10062,ECO_DMAP1_07546,ECO_Q6QLV7_ORYLA_05586,ECO_NA_00531,ECO_NA_04664,ECO_junbl_09429,ECO_TYMP_1…
GO:0000819	sister chromatid segregation	3 of 1460 in the list	17 of 7427 in the genome	1	ECO_CDC23_06257,ECO_PAPD7_09577,ECO_SMC3_15951
GO:0001707	mesoderm formation	3 of 1460 in the list	17 of 7427 in the genome	1	ECO_NA_01309,ECO_prkci_00977,ECO_foxc1a_22343
GO:0001933	negative regulation of protein phosphorylation	3 of 1460 in the list	17 of 7427 in the genome	1	ECO_NA_06558,ECO_MLXIPL_05650,ECO_NA_09034
GO:0006941	striated muscle contraction	3 of 1460 in the list	17 of 7427 in the genome	1	ECO_taz_07728,ECO_A4KUJ6_ORYLA_11787,ECO_ACTG2_04353
GO:0007127	meiosis I	3 of 1460 in the list	17 of 7427 in the genome	1	ECO_ehmt2_02426,ECO_ERCC4_02264,ECO_prdm9_12139
GO:0007272	ensheathment of neurons	3 of 1460 in the list	17 of 7427 in the genome	1	ECO_FOXA2_ORYLA_04644,ECO_nsfa_11268,ECO_FOXA2_ORYLA_14744
GO:0008366	axon ensheathment	3 of 1460 in the list	17 of 7427 in the genome	1	ECO_FOXA2_ORYLA_04644,ECO_nsfa_11268,ECO_FOXA2_ORYLA_14744
GO:0010563	negative regulation of phosphorus metabolic process	3 of 1460 in the list	17 of 7427 in the genome	1	ECO_NA_06558,ECO_MLXIPL_05650,ECO_NA_09034
GO:0019228	regulation of action potential in neuron	3 of 1460 in the list	17 of 7427 in the genome	1	ECO_FOXA2_ORYLA_04644,ECO_nsfa_11268,ECO_FOXA2_ORYLA_14744
GO:0031668	cellular response to extracellular stimulus	3 of 1460 in the list	17 of 7427 in the genome	1	ECO_SIRT1_01145,ECO_CLN3_19013,ECO_NA_00824
GO:0031669	cellular response to nutrient levels	3 of 1460 in the list	17 of 7427 in the genome	1	ECO_SIRT1_01145,ECO_CLN3_19013,ECO_NA_00824
GO:0042326	negative regulation of phosphorylation	3 of 1460 in the list	17 of 7427 in the genome	1	ECO_NA_06558,ECO_MLXIPL_05650,ECO_NA_09034
GO:0045936	negative regulation of phosphate metabolic process	3 of 1460 in the list	17 of 7427 in the genome	1	ECO_NA_06558,ECO_MLXIPL_05650,ECO_NA_09034
GO:0046496	nicotinamide nucleotide metabolic process	3 of 1460 in the list	17 of 7427 in the genome	1	ECO_dcxr_16793,ECO_PGD_20519,ECO_IDH3B_01431
GO:0051235	maintenance of location	3 of 1460 in the list	17 of 7427 in the genome	1	ECO_YWHAQ_10904,ECO_PDIA3_12821,ECO_NA_22356
GO:0051495	positive regulation of cytoskeleton organization	3 of 1460 in the list	17 of 7427 in the genome	1	ECO_cdkn1bl_12532,ECO_NA_10530,ECO_WNT11_03471
GO:0071496	cellular response to external stimulus	3 of 1460 in the list	17 of 7427 in the genome	1	ECO_SIRT1_01145,ECO_CLN3_19013,ECO_NA_00824
GO:0009790	embryo development	92 of 1460 in the list	486 of 7427 in the genome	1	ECO_NA_05488,ECO_NA_07397,ECO_OSR2_15547,ECO_vangl2_12326,ECO_NA_18787,ECO_NA_01309,ECO_NA_02962,ECO_NA_06478,ECO_PRPF19_02618,ECO_LMBR1_14305,ECO_NA_22109,ECO_DUSP6_10295,ECO_GLI3_09293,ECO_NA_07808,ECO_NA_12681,ECO_NA_14794,ECO_NA_21998,ECO_capn8_05489,ECO_sall1a_19033,ECO_NA_05342,ECO_MDK_19039,ECO_NA_15649,ECO_FOXA2_ORYLA_14744,ECO_tnikb_17333,ECO_C0SQJ3_ORYLA_00916,ECO_NA_21923,ECO_CR388163.…
GO:0048522	positive regulation of cellular process	124 of 1460 in the list	652 of 7427 in the genome	1	ECO_GTF2H1_15610,ECO_OSR2_15547,ECO_KLF10_15536,ECO_NA_02825,ECO_INHBE_20617,ECO_CARM1_05777,ECO_NA_02962,ECO_FGF19_04029,ECO_fzr1_03646,ECO_NA_15681,ECO_PRPF19_02618,ECO_VAV3_01013,ECO_TH1L_12783,ECO_NDUFS3_04717,ECO_NA_01198,ECO_TP53BP2_21820,ECO_JARID2_10082,ECO_ST5_10929,ECO_NA_03585,ECO_DDX20_14839,ECO_f2_02011,ECO_NA_12681,ECO_CNTN2_19202,ECO_sall1a_19033,ECO_MDK_19039,ECO_GATA6_04379,ECO_p…
GO:0016331	morphogenesis of embryonic epithelium	8 of 1460 in the list	45 of 7427 in the genome	1	ECO_prkci_00977,ECO_hs2st1a_19075,ECO_NA_21923,ECO_PTCH1_10319,ECO_vangl2_12326,ECO_MDK_19039,ECO_NA_22309,ECO_SHROOM1_06860
GO:0001558	regulation of cell growth	6 of 1460 in the list	34 of 7427 in the genome	1	ECO_cxcl12a_09228,ECO_NA_17633,ECO_CNTN2_19202,ECO_NA_07335,ECO_TTL_01112,ECO_PLXNA3_18429
GO:0033673	negative regulation of kinase activity	6 of 1460 in the list	34 of 7427 in the genome	1	ECO_TRIB1_10031,ECO_cdkn1bl_12532,ECO_NA_09083,ECO_NA_06558,ECO_NA_12681,ECO_NA_09034
GO:0048705	skeletal system morphogenesis	6 of 1460 in the list	34 of 7427 in the genome	1	ECO_NA_07795,ECO_GNPTAB_07129,ECO_cx43_03267,ECO_smad2_18522,ECO_leo1_22685,ECO_CARM1_05777
GO:0002684	positive regulation of immune system process	21 of 1460 in the list	115 of 7427 in the genome	1	ECO_MAPK9_13086,ECO_rela_10601,ECO_masp2_20525,ECO_irak3_21560,ECO_NA_02962,ECO_MLST8_02248,ECO_VAV3_01013,ECO_ITK_13518,ECO_NA_21157,ECO_BST1_14155,ECO_RPS6KA5_13256,ECO_ATF2_22111,ECO_NA_19828,ECO_ticam1_13817,ECO_NA_09210,ECO_rps6ka3a_17322,ECO_A5HL75_ORYLA_05136,ECO_PIK3CB_21534,ECO_NA_15649,ECO_UBE2N_06595,ECO_MAP3K8_17423
GO:0016052	carbohydrate catabolic process	10 of 1460 in the list	56 of 7427 in the genome	1	ECO_ALDOB_02608,ECO_GCK_11027,ECO_Q76BF5_ORYLA_00080,ECO_DHTKD1_15721,ECO_ogdh_18528,ECO_NA_06243,ECO_PGD_20519,ECO_NA_01470,ECO_PFKL_05151,ECO_NA_12968
GO:0050776	regulation of immune response	15 of 1460 in the list	83 of 7427 in the genome	1	ECO_MAPK9_13086,ECO_rela_10601,ECO_masp2_20525,ECO_ATF2_22111,ECO_NA_19828,ECO_irak3_21560,ECO_ticam1_13817,ECO_NA_09210,ECO_rps6ka3a_17322,ECO_VAV3_01013,ECO_PIK3CB_21534,ECO_ITK_13518,ECO_NA_21157,ECO_UBE2N_06595,ECO_RPS6KA5_13256
GO:0060255	regulation of macromolecule metabolic process	173 of 1460 in the list	906 of 7427 in the genome	1	ECO_GTF2H1_15610,ECO_psmd11a_11266,ECO_h2afy2_17583,ECO_OSR2_15547,ECO_NA_02825,ECO_SCYL2_07291,ECO_NA_02962,ECO_MKRN2_16654,ECO_fzr1_03646,ECO_CDC23_06257,ECO_JARID2_10082,ECO_GLI3_09293,ECO_GCK_11027,ECO_f2_02011,ECO_NA_21516,ECO_PSMA5_18359,ECO_nrip2_20334,ECO_kcnq1_11375,ECO_FOXA2_ORYLA_14744,ECO_tnikb_17333,ECO_NA_14544,ECO_ehmt2_02426,ECO_MAPK9_13086,ECO_NA_05440,ECO_PSMD7_06553,ECO_NA_2029…
GO:0007626	locomotory behavior	4 of 1460 in the list	23 of 7427 in the genome	1	ECO_NA_10686,ECO_hexa_10459,ECO_UCHL3_19111,ECO_NA_23013
GO:0048332	mesoderm morphogenesis	4 of 1460 in the list	23 of 7427 in the genome	1	ECO_NA_01309,ECO_prkci_00977,ECO_smad2_18522,ECO_foxc1a_22343
GO:0055088	lipid homeostasis	4 of 1460 in the list	23 of 7427 in the genome	1	ECO_cetp_01675,ECO_MLXIPL_05650,ECO_TMEM97_00146,ECO_ANGPTL3_05405
GO:0009142	nucleoside triphosphate biosynthetic process	9 of 1460 in the list	51 of 7427 in the genome	1	ECO_NA_03315,ECO_ATP2B2_03021,ECO_NA_03000,ECO_NA_00655,ECO_ATP5S_11209,ECO_atp5d_09923,ECO_ATP5EP2_01486,ECO_NA_06249,ECO_NA_09206
GO:0014070	response to organic cyclic compound	9 of 1460 in the list	51 of 7427 in the genome	1	ECO_rela_10601,ECO_HMGCS1_17786,ECO_SMAD9_03899,ECO_NA_20339,ECO_BCL2_10572,ECO_cdkn1bl_12532,ECO_A4KUJ6_ORYLA_11787,ECO_GNAL_12281,ECO_NA_00041
GO:0048589	developmental growth	7 of 1460 in the list	40 of 7427 in the genome	1	ECO_Q9IA90_ORYLA_14001,ECO_PRPF19_02618,ECO_NA_12676,ECO_A5HL75_ORYLA_05136,ECO_FGFR2_01098,ECO_cx43_03267,ECO_CARM1_05777
GO:0001817	regulation of cytokine production	11 of 1460 in the list	62 of 7427 in the genome	1	ECO_rela_10601,ECO_PIN1_19985,ECO_irak3_21560,ECO_ticam1_13817,ECO_WNT11_03471,ECO_pcbp2_20635,ECO_AGTR1_08783,ECO_OTUD5_18424,ECO_NA_20150,ECO_serpine1_00438,ECO_ACP5_08168
GO:0031344	regulation of cell projection organization	11 of 1460 in the list	62 of 7427 in the genome	1	ECO_cxcl12a_09228,ECO_NA_06881,ECO_NA_17633,ECO_NA_20293,ECO_NA_07335,ECO_skila_00976,ECO_sgk1_18930,ECO_inpp5e_03089,ECO_NA_15681,ECO_METRN_02125,ECO_PLXNA3_18429
GO:0034654	nucleobase-containing compound biosynthetic process	21 of 1460 in the list	116 of 7427 in the genome	1	ECO_NA_03315,ECO_ATP2B2_03021,ECO_NA_03000,ECO_prps1b_16529,ECO_KARS_10956,ECO_adsl_09397,ECO_adal_15679,ECO_olgc6_17609,ECO_TSTA3_20743,ECO_ATP5EP2_01486,ECO_NA_06249,ECO_GMPPB_15432,ECO_NA_09206,ECO_TRAPPC3_18791,ECO_KYNU_21730,ECO_NA_00531,ECO_UCK2_08730,ECO_ATP5S_11209,ECO_NA_00655,ECO_TYMP_18068,ECO_atp5d_09923
GO:0006818	hydrogen transport	5 of 1460 in the list	29 of 7427 in the genome	1	ECO_ATP5S_11209,ECO_NA_00655,ECO_ATP5EP2_01486,ECO_atp5d_09923,ECO_NA_06249
GO:0008406	gonad development	5 of 1460 in the list	29 of 7427 in the genome	1	ECO_BCL2_10572,ECO_A8IE81_ORYLA_21664,ECO_NA_12676,ECO_HMGCS1_17786,ECO_Q6QLV7_ORYLA_05586
GO:0010769	regulation of cell morphogenesis involved in differentiation	5 of 1460 in the list	29 of 7427 in the genome	1	ECO_cxcl12a_09228,ECO_NA_17633,ECO_NA_07335,ECO_PLXNA3_18429,ECO_tnikb_17333
GO:0015837	amine transport	5 of 1460 in the list	29 of 7427 in the genome	1	ECO_SLC18A1_12908,ECO_slc6a8_18427,ECO_NA_22186,ECO_SLC6A2_20281,ECO_NA_04584
GO:0050673	epithelial cell proliferation	5 of 1460 in the list	29 of 7427 in the genome	1	ECO_NA_09210,ECO_ccnd1_04025,ECO_A5HL75_ORYLA_05136,ECO_angpt1_02414,ECO_NA_03974
GO:0048598	embryonic morphogenesis	63 of 1460 in the list	338 of 7427 in the genome	1	ECO_NA_07397,ECO_OSR2_15547,ECO_smarca4_09434,ECO_vangl2_12326,ECO_NA_18787,ECO_NA_01309,ECO_NA_02962,ECO_NA_06478,ECO_TBP_00917,ECO_LMBR1_14305,ECO_NA_22157,ECO_ZEB1_03182,ECO_NA_22109,ECO_DUSP6_10295,ECO_PHF8_20417,ECO_NA_22155,ECO_GATA4_16210,ECO_NA_12681,ECO_SHROOM1_06860,ECO_NA_14794,ECO_NA_21998,ECO_FOXA2_ORYLA_04644,ECO_taz_07728,ECO_sall1a_19033,ECO_APEX1_15868,ECO_MDK_19039,ECO_NA_22309,…
GO:0048592	eye morphogenesis	10 of 1460 in the list	57 of 7427 in the genome	1	ECO_ccnd1_04025,ECO_pdzd7a_21823,ECO_smarca4_09434,ECO_mfn2_02038,ECO_prkci_00977,ECO_NA_19714,ECO_NA_06478,ECO_COL8A2_18792,ECO_A5HL75_ORYLA_05136,ECO_ZEB1_03182
GO:0009206	purine ribonucleoside triphosphate biosynthetic process	8 of 1460 in the list	46 of 7427 in the genome	1	ECO_NA_03315,ECO_ATP2B2_03021,ECO_NA_03000,ECO_NA_00655,ECO_ATP5S_11209,ECO_atp5d_09923,ECO_ATP5EP2_01486,ECO_NA_06249
GO:0009617	response to bacterium	8 of 1460 in the list	46 of 7427 in the genome	1	ECO_TRIB1_10031,ECO_rela_10601,ECO_PLA2G4A_11581,ECO_irak3_21560,ECO_B1NJG0_ORYLA_03868,ECO_NA_09210,ECO_ACP5_08168,ECO_serpine1_00438
GO:0035050	embryonic heart tube development	8 of 1460 in the list	46 of 7427 in the genome	1	ECO_GATA4_16210,ECO_smarca4_09434,ECO_zfpm1_06867,ECO_NA_19714,ECO_taz_07728,ECO_APEX1_15868,ECO_cx43_03267,ECO_NA_00041
GO:0043933	macromolecular complex subunit organization	57 of 1460 in the list	307 of 7427 in the genome	1	ECO_H3F3C_21519,ECO_h2afy2_17583,ECO_LLGL1_03893,ECO_smarca4_09434,ECO_irak3_21560,ECO_C1QTNF7_18890,ECO_ACADS_18552,ECO_NA_11274,ECO_matn1_09994,ECO_tubb5_04447,ECO_acat1_06003,ECO_NA_01198,ECO_IGHMBP2_10488,ECO_KLC3_19463,ECO_dgat1a_06329,ECO_celf1_04034,ECO_h2afv_21093,ECO_KIFAP3_01173,ECO_ARHGEF9_13536,ECO_NA_15587,ECO_YWHAQ_10904,ECO_taz_07728,ECO_cetp_01675,ECO_NA_04576,ECO_PFKL_05151,ECO_D…
GO:0021915	neural tube development	6 of 1460 in the list	35 of 7427 in the genome	1	ECO_her9_20508,ECO_sall1a_19033,ECO_PTCH1_10319,ECO_vangl2_12326,ECO_NA_22309,ECO_SHROOM1_06860
GO:0051348	negative regulation of transferase activity	6 of 1460 in the list	35 of 7427 in the genome	1	ECO_TRIB1_10031,ECO_cdkn1bl_12532,ECO_NA_09083,ECO_NA_06558,ECO_NA_12681,ECO_NA_09034
GO:0032990	cell part morphogenesis	24 of 1460 in the list	133 of 7427 in the genome	1	ECO_cxcl12a_09228,ECO_NA_06881,ECO_LAMA1_14349,ECO_NA_07335,ECO_asap1_09268,ECO_NA_21978,ECO_PLXNA4_06843,ECO_sgk1_18930,ECO_FGF19_04029,ECO_BCL2_10572,ECO_nsfa_11268,ECO_NA_07810,ECO_NA_09476,ECO_NA_04570,ECO_GLI1_20618,ECO_NA_17644,ECO_NA_17189,ECO_PLXNA4_06844,ECO_Q9IA90_ORYLA_14001,ECO_NA_12676,ECO_CELSR2_04844,ECO_PTCH2_15353,ECO_PLXNA3_18429,ECO_NA_23013
GO:0048858	cell projection morphogenesis	24 of 1460 in the list	133 of 7427 in the genome	1	ECO_cxcl12a_09228,ECO_NA_06881,ECO_LAMA1_14349,ECO_NA_07335,ECO_asap1_09268,ECO_NA_21978,ECO_PLXNA4_06843,ECO_sgk1_18930,ECO_FGF19_04029,ECO_BCL2_10572,ECO_nsfa_11268,ECO_NA_07810,ECO_NA_09476,ECO_NA_04570,ECO_GLI1_20618,ECO_NA_17644,ECO_NA_17189,ECO_PLXNA4_06844,ECO_Q9IA90_ORYLA_14001,ECO_NA_12676,ECO_CELSR2_04844,ECO_PTCH2_15353,ECO_PLXNA3_18429,ECO_NA_23013
GO:0000768	syncytium formation by plasma membrane fusion	2 of 1460 in the list	12 of 7427 in the genome	1	ECO_NA_05488,ECO_capn8_05489
GO:0003073	regulation of systemic arterial blood pressure	2 of 1460 in the list	12 of 7427 in the genome	1	ECO_AGTR1_08783,ECO_NA_06558
GO:0006672	ceramide metabolic process	2 of 1460 in the list	12 of 7427 in the genome	1	ECO_CLN3_19013,ECO_NA_04921
GO:0006949	syncytium formation	2 of 1460 in the list	12 of 7427 in the genome	1	ECO_NA_05488,ECO_capn8_05489
GO:0007259	JAK-STAT cascade	2 of 1460 in the list	12 of 7427 in the genome	1	ECO_NA_01198,ECO_B1NJG0_ORYLA_03868
GO:0009593	detection of chemical stimulus	2 of 1460 in the list	12 of 7427 in the genome	1	ECO_A4KUJ6_ORYLA_11787,ECO_GCK_11027
GO:0010212	response to ionizing radiation	2 of 1460 in the list	12 of 7427 in the genome	1	ECO_BCL2_10572,ECO_NA_10210
GO:0022904	respiratory electron transport chain	2 of 1460 in the list	12 of 7427 in the genome	1	ECO_NDUFA7_11894,ECO_taz_07728
GO:0030308	negative regulation of cell growth	2 of 1460 in the list	12 of 7427 in the genome	1	ECO_NA_07335,ECO_PLXNA3_18429
GO:0043523	regulation of neuron apoptotic process	2 of 1460 in the list	12 of 7427 in the genome	1	ECO_CABZ01009047.1_10676,ECO_NA_17562
GO:0045685	regulation of glial cell differentiation	2 of 1460 in the list	12 of 7427 in the genome	1	ECO_PRPF19_02618,ECO_f2_02011
GO:1901214	regulation of neuron death	2 of 1460 in the list	12 of 7427 in the genome	1	ECO_CABZ01009047.1_10676,ECO_NA_17562
GO:0055080	cation homeostasis	21 of 1460 in the list	117 of 7427 in the genome	1	ECO_NA_03315,ECO_ASNA1_08175,ECO_NA_06881,ECO_pygma_14443,ECO_NA_03000,ECO_NA_20293,ECO_NA_22674,ECO_cul5b_01632,ECO_sgk1_18930,ECO_NA_00801,ECO_NA_16990,ECO_CLN3_19013,ECO_NA_06249,ECO_sco2_19927,ECO_NA_11278,ECO_LCK_14726,ECO_AGTR1_08783,ECO_NA_22236,ECO_NA_16991,ECO_PIK3CB_21534,ECO_NA_14544
GO:0007589	body fluid secretion	3 of 1460 in the list	18 of 7427 in the genome	1	ECO_NA_09210,ECO_ccnd1_04025,ECO_CDO1_08201
GO:0055067	monovalent inorganic cation homeostasis	3 of 1460 in the list	18 of 7427 in the genome	1	ECO_AGTR1_08783,ECO_NA_00801,ECO_NA_22236
GO:0048729	tissue morphogenesis	36 of 1460 in the list	197 of 7427 in the genome	1	ECO_tnnt2a_14798,ECO_smarca4_09434,ECO_vangl2_12326,ECO_NA_01309,ECO_GATA4_16210,ECO_quo_01914,ECO_SHROOM1_06860,ECO_CELSR2_04844,ECO_taz_07728,ECO_sall1a_19033,ECO_APEX1_15868,ECO_MDK_19039,ECO_NA_22309,ECO_NA_22921,ECO_NA_16425,ECO_NA_07335,ECO_NA_21923,ECO_ctsh_10401,ECO_PTCH1_10319,ECO_WNT11_03471,ECO_zfpm1_06867,ECO_hs2st1a_19075,ECO_FGFR2_01098,ECO_cx43_03267,ECO_NA_00041,ECO_EAF1_01948,ECO…
GO:0009746	response to hexose stimulus	7 of 1460 in the list	41 of 7427 in the genome	1	ECO_NA_13138,ECO_GCK_11027,ECO_MLXIPL_05650,ECO_NA_01021,ECO_smad2_18522,ECO_PFKL_05151,ECO_NA_12968
GO:0034284	response to monosaccharide stimulus	7 of 1460 in the list	41 of 7427 in the genome	1	ECO_NA_13138,ECO_GCK_11027,ECO_MLXIPL_05650,ECO_NA_01021,ECO_smad2_18522,ECO_PFKL_05151,ECO_NA_12968
GO:0071705	nitrogen compound transport	7 of 1460 in the list	41 of 7427 in the genome	1	ECO_SLC18A1_12908,ECO_slc6a8_18427,ECO_SLC25A17_03887,ECO_NA_22186,ECO_SLC6A2_20281,ECO_NA_10599,ECO_NA_04584
GO:0003002	regionalization	37 of 1460 in the list	203 of 7427 in the genome	1	ECO_NA_07397,ECO_CABZ01041002.1_00522,ECO_tob1b_00932,ECO_DUSP6_10295,ECO_GLI3_09293,ECO_NA_03585,ECO_SPRY2_16474,ECO_NA_10686,ECO_SYBU_17188,ECO_NA_21998,ECO_FOXA2_ORYLA_04644,ECO_CELSR2_04844,ECO_PTCH2_15353,ECO_NA_05342,ECO_FOXA2_ORYLA_14744,ECO_NA_07795,ECO_NA_09090,ECO_RAB23_09174,ECO_NA_16425,ECO_PTCH1_10319,ECO_CR388163.2_01616,ECO_WNT11_03471,ECO_SMO_06850,ECO_NKD1_20265,ECO_HNF1B_22034,E…
GO:0009165	nucleotide biosynthetic process	19 of 1460 in the list	107 of 7427 in the genome	1	ECO_NA_03315,ECO_ATP2B2_03021,ECO_NA_03000,ECO_prps1b_16529,ECO_adsl_09397,ECO_adal_15679,ECO_olgc6_17609,ECO_TSTA3_20743,ECO_ATP5EP2_01486,ECO_NA_06249,ECO_GMPPB_15432,ECO_NA_09206,ECO_TRAPPC3_18791,ECO_KYNU_21730,ECO_NA_00531,ECO_UCK2_08730,ECO_NA_00655,ECO_ATP5S_11209,ECO_atp5d_09923
GO:0050865	regulation of cell activation	10 of 1460 in the list	58 of 7427 in the genome	1	ECO_PLEK_18731,ECO_NA_13138,ECO_LCK_14726,ECO_f2_02011,ECO_NA_19828,ECO_NA_02962,ECO_MLST8_02248,ECO_VAV3_01013,ECO_A5HL75_ORYLA_05136,ECO_MAP3K8_17423
GO:0016310	phosphorylation	24 of 1460 in the list	134 of 7427 in the genome	1	ECO_MAPK9_13086,ECO_NA_06881,ECO_irak3_21560,ECO_sgk1_18930,ECO_MYO3A_15061,ECO_DYRK1B_02740,ECO_NA_01198,ECO_smad2_18522,ECO_MCM7_04814,ECO_RPS6KA5_13256,ECO_camk2g1_06162,ECO_f2_02011,ECO_B1NJG0_ORYLA_03868,ECO_PDK3_23017,ECO_alk_14705,ECO_NA_09034,ECO_NA_09210,ECO_taz_07728,ECO_GALK2_15659,ECO_NA_05616,ECO_PFKL_05151,ECO_map2_15815,ECO_tnikb_17333,ECO_pdk2_00718
GO:0040011	locomotion	82 of 1460 in the list	441 of 7427 in the genome	1	ECO_SEMA6D_15143,ECO_NA_07397,ECO_DOCK4_20938,ECO_NA_06707,ECO_vangl2_12326,ECO_RTN4_20974,ECO_NA_01309,ECO_FGF19_04029,ECO_AP2B1_01603,ECO_VAV3_01013,ECO_NA_10371,ECO_NA_17644,ECO_COL5A1_09040,ECO_UNC5A_01058,ECO_ANGPTL3_05405,ECO_CNTN2_19202,ECO_NA_14794,ECO_GATA6_04379,ECO_NA_23013,ECO_TRIB1_10031,ECO_cxcl12a_09228,ECO_CABZ01009047.1_10676,ECO_met_10303,ECO_NA_07335,ECO_ARHGEF16_01515,ECO_NA_2…
GO:0006310	DNA recombination	6 of 1460 in the list	36 of 7427 in the genome	1	ECO_ERCC4_02264,ECO_fan1_15650,ECO_PMS2_02221,ECO_UBE2N_06595,ECO_morf4l1_10480,ECO_KLHDC3_21395
GO:0006139	nucleobase-containing compound metabolic process	249 of 1460 in the list	1307 of 7427 in the genome	1	ECO_GTF2H1_15610,ECO_egr1_20788,ECO_psmd11a_11266,ECO_KLF10_15536,ECO_PMS2_02221,ECO_NFE2L1_07582,ECO_IRF1_05209,ECO_NHP2L1_02214,ECO_CARM1_05777,ECO_TRUB2_15193,ECO_DCP1B_06854,ECO_fzr1_03646,ECO_TAF11_17388,ECO_PRPF19_02618,ECO_TAF10_01511,ECO_fan1_15650,ECO_TH1L_12783,ECO_NA_10069,ECO_GLI3_09293,ECO_dffb_08795,ECO_NUDT1_02851,ECO_Q9IA90_ORYLA_14001,ECO_NACA2_17367,ECO_atp5d_09923,ECO_PSMA5_183…
GO:0030855	epithelial cell differentiation	9 of 1460 in the list	53 of 7427 in the genome	1	ECO_ccnd1_04025,ECO_FOXA2_ORYLA_04644,ECO_FGFR2_01098,ECO_cx43_03267,ECO_GATA6_04379,ECO_NA_10371,ECO_ZEB1_03182,ECO_FOXA2_ORYLA_14744,ECO_SHROOM1_06860
GO:0006928	cellular component movement	58 of 1460 in the list	316 of 7427 in the genome	1	ECO_NA_07397,ECO_NA_13138,ECO_NA_06707,ECO_smarca4_09434,ECO_vangl2_12326,ECO_NA_01309,ECO_VAV3_01013,ECO_nr2f1a_13982,ECO_NA_10371,ECO_pex5_00077,ECO_ZAP70_11594,ECO_COL5A1_09040,ECO_KIFAP3_01173,ECO_GATA4_16210,ECO_NA_13717,ECO_NA_08532,ECO_ANGPTL3_05405,ECO_NA_06161,ECO_NA_00652,ECO_CNTN2_19202,ECO_NA_14794,ECO_CELSR2_04844,ECO_serpine1_00438,ECO_GATA6_04379,ECO_GIPC1_16280,ECO_TRIB1_10031,ECO…
GO:0009743	response to carbohydrate stimulus	7 of 1460 in the list	42 of 7427 in the genome	1	ECO_NA_13138,ECO_GCK_11027,ECO_MLXIPL_05650,ECO_NA_01021,ECO_smad2_18522,ECO_PFKL_05151,ECO_NA_12968
GO:0009628	response to abiotic stimulus	26 of 1460 in the list	146 of 7427 in the genome	1	ECO_NA_06881,ECO_rela_10601,ECO_FECH_12711,ECO_NA_22921,ECO_HMGCS1_17786,ECO_NA_10210,ECO_NPAS2_01539,ECO_sgk1_18930,ECO_BCL2_10572,ECO_ERCC4_02264,ECO_NA_09476,ECO_NA_06249,ECO_NA_04172,ECO_NA_12822,ECO_ccnd1_04025,ECO_per1_19195,ECO_PNKP_20778,ECO_NA_02025,ECO_NA_10558,ECO_pigu_07559,ECO_ercc6_09229,ECO_USP47_10950,ECO_NA_05093,ECO_CASP2_00110,ECO_hmgcra_03705,ECO_NA_23013
GO:0001568	blood vessel development	14 of 1460 in the list	81 of 7427 in the genome	1	ECO_GIPC1_16280,ECO_tnnt2a_14798,ECO_SARS_22490,ECO_NA_07335,ECO_NA_03974,ECO_WNT11_03471,ECO_JMJD6_21506,ECO_NA_01309,ECO_NA_20236,ECO_A5HL75_ORYLA_05136,ECO_angpt1_02414,ECO_foxc1a_22343,ECO_hspa12b_22601,ECO_ZAP70_11594
GO:0048523	negative regulation of cellular process	98 of 1460 in the list	526 of 7427 in the genome	1	ECO_psmd11a_11266,ECO_KLF10_15536,ECO_INHBE_20617,ECO_SCYL2_07291,ECO_CDC23_06257,ECO_NA_06558,ECO_PRPF19_02618,ECO_BCOR_19129,ECO_NA_17644,ECO_DUSP6_10295,ECO_f2_02011,ECO_NA_12681,ECO_B1NJG0_ORYLA_03868,ECO_foxo3b_13687,ECO_NA_21516,ECO_ACADVL_19182,ECO_NA_21998,ECO_BIRC8_13529,ECO_PSMA5_18359,ECO_SIRT1_01145,ECO_NA_05342,ECO_NA_06567,ECO_FOXA2_ORYLA_14744,ECO_NA_14544,ECO_TRIB1_10031,ECO_PLEK_…
GO:0043434	response to peptide hormone stimulus	12 of 1460 in the list	70 of 7427 in the genome	1	ECO_NA_06881,ECO_rela_10601,ECO_NA_13138,ECO_NA_02825,ECO_qdpra_21062,ECO_CDO1_08201,ECO_sgk1_18930,ECO_prkci_00977,ECO_CAPN10_13818,ECO_BCL2_10572,ECO_UCHL3_19111,ECO_NA_00041
GO:0050767	regulation of neurogenesis	12 of 1460 in the list	70 of 7427 in the genome	1	ECO_cxcl12a_09228,ECO_NA_17633,ECO_NA_20293,ECO_numb_11561,ECO_NA_07335,ECO_f2_02011,ECO_RNF10_02979,ECO_inpp5e_03089,ECO_BCL2_10572,ECO_timp2a_20123,ECO_PRPF19_02618,ECO_PLXNA3_18429
GO:0042692	muscle cell differentiation	16 of 1460 in the list	92 of 7427 in the genome	1	ECO_cxcl12a_09228,ECO_met_10303,ECO_SLC23A2_19950,ECO_ACTG2_04353,ECO_NA_06700,ECO_vangl2_12326,ECO_NA_02025,ECO_SMO_06850,ECO_NA_09210,ECO_Q9IA90_ORYLA_14001,ECO_NA_14794,ECO_A5HL75_ORYLA_05136,ECO_NA_04576,ECO_NA_00041,ECO_NA_11651,ECO_NA_06122
GO:0055001	muscle cell development	10 of 1460 in the list	59 of 7427 in the genome	1	ECO_cxcl12a_09228,ECO_SLC23A2_19950,ECO_ACTG2_04353,ECO_vangl2_12326,ECO_Q9IA90_ORYLA_14001,ECO_A5HL75_ORYLA_05136,ECO_NA_04576,ECO_NA_00041,ECO_NA_11651,ECO_NA_06122
GO:0009991	response to extracellular stimulus	18 of 1460 in the list	103 of 7427 in the genome	1	ECO_rela_10601,ECO_HMGCS1_17786,ECO_ctsh_10401,ECO_WNT11_03471,ECO_DAD1_07981,ECO_AACS_10983,ECO_BCL2_10572,ECO_A4KUJ6_ORYLA_11787,ECO_CLN3_19013,ECO_GATA4_16210,ECO_NA_00824,ECO_PLA2G4A_11581,ECO_KYNU_21730,ECO_CYP24A1_20558,ECO_SIRT1_01145,ECO_A5HL75_ORYLA_05136,ECO_BCKDHB_17185,ECO_hsd17b3_10321
GO:0010605	negative regulation of macromolecule metabolic process	25 of 1460 in the list	141 of 7427 in the genome	1	ECO_NCOR1_05680,ECO_smarca4_09434,ECO_WNT11_03471,ECO_NA_00572,ECO_skila_00976,ECO_DNMT3A_03623,ECO_NA_06558,ECO_DICER1_09246,ECO_BCOR_19129,ECO_FGFR2_01098,ECO_per1_19195,ECO_celf1_04034,ECO_NA_09034,ECO_NA_22250,ECO_NA_19714,ECO_FOXA2_ORYLA_04644,ECO_A5HL75_ORYLA_05136,ECO_SIRT1_01145,ECO_MLXIPL_05650,ECO_SND1_07340,ECO_TSC22D3_15113,ECO_NA_05093,ECO_foxc1a_22343,ECO_FOXA2_ORYLA_14744,ECO_NA_22…
GO:0007017	microtubule-based process	20 of 1460 in the list	114 of 7427 in the genome	1	ECO_FOPNL_08147,ECO_NCOR1_05680,ECO_KLC1_14617,ECO_TTC30A_22975,ECO_vangl2_12326,ECO_TUBGCP3_18964,ECO_tubb5_04447,ECO_rhot1b_18279,ECO_NA_04479,ECO_IFT20_01353,ECO_KIF16B_21076,ECO_NA_10204,ECO_KLC3_19463,ECO_KIFAP3_01173,ECO_NA_13717,ECO_prkci_00977,ECO_KIF2C_15354,ECO_CEP135_16832,ECO_map2_15815,ECO_STIL_09091
GO:0006690	icosanoid metabolic process	3 of 1460 in the list	19 of 7427 in the genome	1	ECO_C1orf93_12956,ECO_LTA4H_06968,ECO_PLA2G4A_11581
GO:0006901	vesicle coating	3 of 1460 in the list	19 of 7427 in the genome	1	ECO_AP2B1_01603,ECO_copb2_21537,ECO_sar1a_21791
GO:0021675	nerve development	3 of 1460 in the list	19 of 7427 in the genome	1	ECO_NA_19714,ECO_nsfa_11268,ECO_smarca4_09434
GO:0021782	glial cell development	3 of 1460 in the list	19 of 7427 in the genome	1	ECO_FOXA2_ORYLA_04644,ECO_nsfa_11268,ECO_FOXA2_ORYLA_14744
GO:0030534	adult behavior	3 of 1460 in the list	19 of 7427 in the genome	1	ECO_CCT8_10198,ECO_NA_10686,ECO_UCHL3_19111
GO:0033559	unsaturated fatty acid metabolic process	3 of 1460 in the list	19 of 7427 in the genome	1	ECO_C1orf93_12956,ECO_LTA4H_06968,ECO_PLA2G4A_11581
GO:0050768	negative regulation of neurogenesis	3 of 1460 in the list	19 of 7427 in the genome	1	ECO_NA_07335,ECO_f2_02011,ECO_PLXNA3_18429
GO:0007049	cell cycle	70 of 1460 in the list	380 of 7427 in the genome	1	ECO_psmd11a_11266,ECO_PMS2_02221,ECO_vangl2_12326,ECO_cep78_08202,ECO_pold1_02024,ECO_fzr1_03646,ECO_CDC23_06257,ECO_tubb5_04447,ECO_NA_01198,ECO_ING4_00103,ECO_foxo3b_13687,ECO_NA_21516,ECO_PPP1CC_03005,ECO_PSMA5_18359,ECO_USP47_10950,ECO_bap1_15229,ECO_STIL_09091,ECO_ehmt2_02426,ECO_PSMD7_06553,ECO_C0SQJ3_ORYLA_00916,ECO_PIN1_19985,ECO_cul5b_01632,ECO_skila_00976,ECO_BCL2_10572,ECO_NA_09083,ECO…
GO:0000075	cell cycle checkpoint	4 of 1460 in the list	25 of 7427 in the genome	1	ECO_TTK_17186,ECO_fzr1_03646,ECO_ccnd1_04025,ECO_FBXO31_06608
GO:0048872	homeostasis of number of cells	4 of 1460 in the list	25 of 7427 in the genome	1	ECO_BCL2_10572,ECO_numb_11561,ECO_smarca4_09434,ECO_TSPO_15206
GO:0060560	developmental growth involved in morphogenesis	4 of 1460 in the list	25 of 7427 in the genome	1	ECO_Q9IA90_ORYLA_14001,ECO_A5HL75_ORYLA_05136,ECO_FGFR2_01098,ECO_CARM1_05777
GO:0071156	regulation of cell cycle arrest	4 of 1460 in the list	25 of 7427 in the genome	1	ECO_TTK_17186,ECO_fzr1_03646,ECO_ccnd1_04025,ECO_FBXO31_06608
GO:0009201	ribonucleoside triphosphate biosynthetic process	8 of 1460 in the list	48 of 7427 in the genome	1	ECO_NA_03315,ECO_ATP2B2_03021,ECO_NA_03000,ECO_NA_00655,ECO_ATP5S_11209,ECO_atp5d_09923,ECO_ATP5EP2_01486,ECO_NA_06249
GO:0006875	cellular metal ion homeostasis	15 of 1460 in the list	87 of 7427 in the genome	1	ECO_NA_03315,ECO_NA_06881,ECO_pygma_14443,ECO_NA_03000,ECO_NA_20293,ECO_NA_22674,ECO_cul5b_01632,ECO_sgk1_18930,ECO_AGTR1_08783,ECO_NA_16990,ECO_NA_16991,ECO_NA_06249,ECO_NA_11278,ECO_PIK3CB_21534,ECO_NA_14544
GO:0009607	response to biotic stimulus	17 of 1460 in the list	98 of 7427 in the genome	1	ECO_TRIB1_10031,ECO_rela_10601,ECO_NAPSA_09393,ECO_rsad2_10893,ECO_NA_10987,ECO_irak3_21560,ECO_pcbp2_20635,ECO_C18H19orf2_06703,ECO_EPX_15608,ECO_ACTG2_04353,ECO_PLA2G4A_11581,ECO_B1NJG0_ORYLA_03868,ECO_NA_09210,ECO_NA_20150,ECO_ACP5_08168,ECO_serpine1_00438,ECO_NA_22731
GO:0031667	response to nutrient levels	17 of 1460 in the list	98 of 7427 in the genome	1	ECO_rela_10601,ECO_HMGCS1_17786,ECO_ctsh_10401,ECO_DAD1_07981,ECO_AACS_10983,ECO_BCL2_10572,ECO_A4KUJ6_ORYLA_11787,ECO_CLN3_19013,ECO_GATA4_16210,ECO_NA_00824,ECO_PLA2G4A_11581,ECO_KYNU_21730,ECO_CYP24A1_20558,ECO_SIRT1_01145,ECO_A5HL75_ORYLA_05136,ECO_BCKDHB_17185,ECO_hsd17b3_10321
GO:0007155	cell adhesion	29 of 1460 in the list	163 of 7427 in the genome	1	ECO_PLEK_18731,ECO_NA_22921,ECO_NA_20293,ECO_NA_21923,ECO_NA_11355,ECO_ITGAL_06771,ECO_BCL2_10572,ECO_TSTA3_20743,ECO_NA_01617,ECO_COL8A2_18792,ECO_NA_07755,ECO_NA_12459,ECO_NA_01198,ECO_NA_10371,ECO_NA_21803,ECO_ITGB4_15988,ECO_arnt2_12836,ECO_NA_11345,ECO_ANGPTL3_05405,ECO_SCARF2_01827,ECO_CNTN2_19202,ECO_CELSR2_04844,ECO_NA_12676,ECO_A5HL75_ORYLA_05136,ECO_ACP5_08168,ECO_PIK3CB_21534,ECO_ITGB1…
GO:0022610	biological adhesion	29 of 1460 in the list	163 of 7427 in the genome	1	ECO_PLEK_18731,ECO_NA_22921,ECO_NA_20293,ECO_NA_21923,ECO_NA_11355,ECO_ITGAL_06771,ECO_BCL2_10572,ECO_TSTA3_20743,ECO_NA_01617,ECO_COL8A2_18792,ECO_NA_07755,ECO_NA_12459,ECO_NA_01198,ECO_NA_10371,ECO_NA_21803,ECO_ITGB4_15988,ECO_arnt2_12836,ECO_NA_11345,ECO_ANGPTL3_05405,ECO_SCARF2_01827,ECO_CNTN2_19202,ECO_CELSR2_04844,ECO_NA_12676,ECO_A5HL75_ORYLA_05136,ECO_ACP5_08168,ECO_PIK3CB_21534,ECO_ITGB1…
GO:0000245	spliceosomal complex assembly	2 of 1460 in the list	13 of 7427 in the genome	1	ECO_SF3A3_20720,ECO_celf1_04034
GO:0000723	telomere maintenance	2 of 1460 in the list	13 of 7427 in the genome	1	ECO_ERCC4_02264,ECO_POLD3_05121
GO:0001942	hair follicle development	2 of 1460 in the list	13 of 7427 in the genome	1	ECO_BCL2_10572,ECO_FGFR2_01098
GO:0002683	negative regulation of immune system process	2 of 1460 in the list	13 of 7427 in the genome	1	ECO_irak3_21560,ECO_pcbp2_20635
GO:0003205	cardiac chamber development	2 of 1460 in the list	13 of 7427 in the genome	1	ECO_whsc1_04538,ECO_WNT11_03471
GO:0006213	pyrimidine nucleoside metabolic process	2 of 1460 in the list	13 of 7427 in the genome	1	ECO_TYMP_18068,ECO_UPP1_16938
GO:0006364	rRNA processing	2 of 1460 in the list	13 of 7427 in the genome	1	ECO_EXOSC4_22351,ECO_NA_00105
GO:0006612	protein targeting to membrane	2 of 1460 in the list	13 of 7427 in the genome	1	ECO_SRP19_12925,ECO_NA_12804
GO:0015695	organic cation transport	2 of 1460 in the list	13 of 7427 in the genome	1	ECO_slc6a8_18427,ECO_NA_22186
GO:0032200	telomere organization	2 of 1460 in the list	13 of 7427 in the genome	1	ECO_ERCC4_02264,ECO_POLD3_05121
GO:0042098	T cell proliferation	2 of 1460 in the list	13 of 7427 in the genome	1	ECO_ITGAL_06771,ECO_NA_09206
GO:0061245	establishment or maintenance of bipolar cell polarity	2 of 1460 in the list	13 of 7427 in the genome	1	ECO_prkci_00977,ECO_DCTN2_20623
GO:0021700	developmental maturation	5 of 1460 in the list	31 of 7427 in the genome	1	ECO_CNTN2_19202,ECO_nsfa_11268,ECO_A5HL75_ORYLA_05136,ECO_NA_12681,ECO_Q76B16_ORYLA_04134
[truncated: 522 more rows]
