# Supplementary material for: Transcriptome analysis reveals the molecular mechanisms underlying growth superiority in a novel grouper hybrid (Epinephelus fuscogutatus♀ × E. lanceolatus♂)
Source: BMC Genet. 2016 Jan 19;17:24. doi: 10.1186/s12863-016-0328-y (PMC4719697; doi:10.1186/s12863-016-0328-y)
Supplement: Additional file 10: — GO enrichment of DEGs between the livers of Hybrid F1 and paternal E. lanceolatus. (XLSX 464 kb) [file 12863_2016_328_MOESM10_ESM.xlsx]

## Sheet: Sheet1
GO ID	GO term	Cluster frequency	Genome frequency of use	Corrected P-value（Q-value）	Gene ID
GO:0005634	nucleus	358 of 2109 in the list	945 of 7379 in the genome	5.55e-09	ECO_GTF2H1_15610,ECO_PDCD4_15948,ECO_h2afy2_17583,ECO_WDR3_05568,ECO_MAU2_13793,ECO_NA_19080,ECO_ALKBH2_17508,ECO_TH1L_12783,ECO_nvl_02945,ECO_INTS9_15123,ECO_NA_02987,ECO_ctdp1_06404,ECO_MIER1_08742,ECO_NLE1_10191,ECO_CPSF4_05075,ECO_smarca5_08288,ECO_MAD2L2_08809,ECO_pole3_06787,ECO_AAAS_17379,ECO_NA_05440,ECO_POLR2J2_16644,ECO_KAT8_22985,ECO_elavl1_08865,ECO_FBL_02741,ECO_NA_13177,ECO_TUBG2_02…
GO:0044428	nuclear part	328 of 2109 in the list	875 of 7379 in the genome	1.98e-07	ECO_GTF2H1_15610,ECO_PDCD4_15948,ECO_h2afy2_17583,ECO_WDR3_05568,ECO_MAU2_13793,ECO_NA_19080,ECO_ALKBH2_17508,ECO_TH1L_12783,ECO_nvl_02945,ECO_INTS9_15123,ECO_NA_02987,ECO_ctdp1_06404,ECO_MIER1_08742,ECO_NLE1_10191,ECO_CPSF4_05075,ECO_smarca5_08288,ECO_MAD2L2_08809,ECO_pole3_06787,ECO_AAAS_17379,ECO_NA_05440,ECO_POLR2J2_16644,ECO_KAT8_22985,ECO_elavl1_08865,ECO_FBL_02741,ECO_NA_13177,ECO_TUBG2_02…
GO:0031981	nuclear lumen	284 of 2109 in the list	768 of 7379 in the genome	1.56e-05	ECO_GTF2H1_15610,ECO_PDCD4_15948,ECO_h2afy2_17583,ECO_WDR3_05568,ECO_MAU2_13793,ECO_NA_19080,ECO_ALKBH2_17508,ECO_TH1L_12783,ECO_nvl_02945,ECO_INTS9_15123,ECO_NA_02987,ECO_ctdp1_06404,ECO_MIER1_08742,ECO_NLE1_10191,ECO_CPSF4_05075,ECO_smarca5_08288,ECO_pole3_06787,ECO_NA_05440,ECO_POLR2J2_16644,ECO_KAT8_22985,ECO_elavl1_08865,ECO_FBL_02741,ECO_NA_13177,ECO_TUBG2_02867,ECO_mxd1_22177,ECO_ccdc101_0…
GO:0043233	organelle lumen	291 of 2109 in the list	790 of 7379 in the genome	1.61e-05	ECO_GTF2H1_15610,ECO_PDCD4_15948,ECO_h2afy2_17583,ECO_WDR3_05568,ECO_MAU2_13793,ECO_NA_19080,ECO_ALKBH2_17508,ECO_TH1L_12783,ECO_nvl_02945,ECO_INTS9_15123,ECO_NA_02987,ECO_ctdp1_06404,ECO_MIER1_08742,ECO_NLE1_10191,ECO_CPSF4_05075,ECO_smarca5_08288,ECO_pole3_06787,ECO_NA_05440,ECO_POLR2J2_16644,ECO_KAT8_22985,ECO_elavl1_08865,ECO_FBL_02741,ECO_NA_13177,ECO_TUBG2_02867,ECO_mxd1_22177,ECO_TFB1M_147…
GO:0070013	intracellular organelle lumen	291 of 2109 in the list	790 of 7379 in the genome	1.61e-05	ECO_GTF2H1_15610,ECO_PDCD4_15948,ECO_h2afy2_17583,ECO_WDR3_05568,ECO_MAU2_13793,ECO_NA_19080,ECO_ALKBH2_17508,ECO_TH1L_12783,ECO_nvl_02945,ECO_INTS9_15123,ECO_NA_02987,ECO_ctdp1_06404,ECO_MIER1_08742,ECO_NLE1_10191,ECO_CPSF4_05075,ECO_smarca5_08288,ECO_pole3_06787,ECO_NA_05440,ECO_POLR2J2_16644,ECO_KAT8_22985,ECO_elavl1_08865,ECO_FBL_02741,ECO_NA_13177,ECO_TUBG2_02867,ECO_mxd1_22177,ECO_TFB1M_147…
GO:0031974	membrane-enclosed lumen	293 of 2109 in the list	797 of 7379 in the genome	1.79e-05	ECO_GTF2H1_15610,ECO_TIMM9_14213,ECO_PDCD4_15948,ECO_h2afy2_17583,ECO_WDR3_05568,ECO_MAU2_13793,ECO_NA_19080,ECO_ALKBH2_17508,ECO_TH1L_12783,ECO_nvl_02945,ECO_INTS9_15123,ECO_NA_02987,ECO_ctdp1_06404,ECO_MIER1_08742,ECO_NLE1_10191,ECO_CPSF4_05075,ECO_smarca5_08288,ECO_pole3_06787,ECO_NA_05440,ECO_POLR2J2_16644,ECO_KAT8_22985,ECO_elavl1_08865,ECO_FBL_02741,ECO_NA_13177,ECO_TUBG2_02867,ECO_mxd1_221…
GO:0044451	nucleoplasm part	88 of 2109 in the list	190 of 7379 in the genome	2.81e-05	ECO_TRRAP_02234,ECO_GTF2H1_15610,ECO_SUPT3H_06871,ECO_wdr5_12888,ECO_NA_19080,ECO_PRPF19_02618,ECO_kat2a_02892,ECO_INTS9_15123,ECO_KLHL20_15777,ECO_NA_02987,ECO_senp3b_07885,ECO_NA_03585,ECO_FAM48A_03902,ECO_PTK2_02502,ECO_CPSF4_05075,ECO_TAF6L_14430,ECO_pole3_06787,ECO_CTR9_10941,ECO_BX005022.2_14335,ECO_CPSF3L_00585,ECO_POLR2J2_16644,ECO_PAF1_22008,ECO_KAT8_22985,ECO_chd8_07954,ECO_TADA2A_22037…
GO:0005654	nucleoplasm	89 of 2109 in the list	194 of 7379 in the genome	4.09e-05	ECO_TRRAP_02234,ECO_GTF2H1_15610,ECO_SUPT3H_06871,ECO_wdr5_12888,ECO_NA_19080,ECO_PRPF19_02618,ECO_kat2a_02892,ECO_INTS9_15123,ECO_KLHL20_15777,ECO_NA_02987,ECO_senp3b_07885,ECO_NA_03585,ECO_FAM48A_03902,ECO_PTK2_02502,ECO_CPSF4_05075,ECO_TAF6L_14430,ECO_pole3_06787,ECO_CTR9_10941,ECO_BX005022.2_14335,ECO_CPSF3L_00585,ECO_POLR2J2_16644,ECO_PAF1_22008,ECO_KAT8_22985,ECO_chd8_07954,ECO_TADA2A_22037…
GO:0005622	intracellular	1574 of 2109 in the list	5199 of 7379 in the genome	7.62e-05	ECO_TIMM9_14213,ECO_mt1-mmp_07958,ECO_NA_15953,ECO_TH1L_12783,ECO_NAA15_12145,ECO_ZAR1_18880,ECO_ITK_13518,ECO_kif14_11874,ECO_NA_15074,ECO_RAPH1_09938,ECO_NA_03253,ECO_RNF20_02610,ECO_MAD2L2_08809,ECO_pole3_06787,ECO_NA_14740,ECO_chst14_16833,ECO_FBXO4_10331,ECO_RGS14_13098,ECO_FOXA2_ORYLA_14744,ECO_NA_05440,ECO_NA_16723,ECO_C0SQJ3_ORYLA_00916,ECO_tom1_01339,ECO_CNN1_21590,ECO_NA_07989,ECO_KDM4C…
GO:0044424	intracellular part	1555 of 2109 in the list	5140 of 7379 in the genome	0.00017	ECO_TIMM9_14213,ECO_mt1-mmp_07958,ECO_NA_15953,ECO_TH1L_12783,ECO_NAA15_12145,ECO_ZAR1_18880,ECO_ITK_13518,ECO_kif14_11874,ECO_NA_15074,ECO_RAPH1_09938,ECO_NA_03253,ECO_RNF20_02610,ECO_MAD2L2_08809,ECO_pole3_06787,ECO_NA_14740,ECO_chst14_16833,ECO_FBXO4_10331,ECO_RGS14_13098,ECO_FOXA2_ORYLA_14744,ECO_NA_05440,ECO_NA_16723,ECO_C0SQJ3_ORYLA_00916,ECO_tom1_01339,ECO_CNN1_21590,ECO_NA_07989,ECO_KDM4C…
GO:0000123	histone acetyltransferase complex	21 of 2109 in the list	34 of 7379 in the genome	0.01378	ECO_TRRAP_02234,ECO_SUPT3H_06871,ECO_wdr5_12888,ECO_KAT8_22985,ECO_TADA2A_22037,ECO_NA_16695,ECO_mbip_13257,ECO_ccdc101_02699,ECO_kat2a_02892,ECO_TADA3_11407,ECO_morf4l1_10480,ECO_FAM48A_03902,ECO_RUVBL2_03443,ECO_MEAF6_08926,ECO_hcfc1a_04136,ECO_DMAP1_07546,ECO_TAF6L_14430,ECO_TADA1_21335,ECO_wdr5_04104,ECO_pole3_06787,ECO_YEATS4_03415
GO:0043231	intracellular membrane-bounded organelle	1099 of 2109 in the list	3583 of 7379 in the genome	0.0156	ECO_TIMM9_14213,ECO_mt1-mmp_07958,ECO_NA_15953,ECO_TH1L_12783,ECO_NA_15074,ECO_RAPH1_09938,ECO_NA_03253,ECO_RNF20_02610,ECO_MAD2L2_08809,ECO_pole3_06787,ECO_chst14_16833,ECO_FOXA2_ORYLA_14744,ECO_NA_05440,ECO_C0SQJ3_ORYLA_00916,ECO_tom1_01339,ECO_KDM4C_09334,ECO_PAPD7_09577,ECO_ZMYND19_00839,ECO_NA_17829,ECO_NA_16177,ECO_nfe2_14774,ECO_NA_19929,ECO_TPPP_16929,ECO_junbl_09429,ECO_NA_03053,ECO_RPN1…
GO:0043227	membrane-bounded organelle	1113 of 2109 in the list	3640 of 7379 in the genome	0.02513	ECO_TIMM9_14213,ECO_mt1-mmp_07958,ECO_NA_15953,ECO_TH1L_12783,ECO_NA_15074,ECO_RAPH1_09938,ECO_NA_03253,ECO_RNF20_02610,ECO_MAD2L2_08809,ECO_pole3_06787,ECO_chst14_16833,ECO_FOXA2_ORYLA_14744,ECO_NA_05440,ECO_C0SQJ3_ORYLA_00916,ECO_tom1_01339,ECO_KDM4C_09334,ECO_PAPD7_09577,ECO_ZMYND19_00839,ECO_NA_17829,ECO_NA_16177,ECO_nfe2_14774,ECO_NA_19929,ECO_TPPP_16929,ECO_junbl_09429,ECO_NA_03053,ECO_RPN1…
GO:0043234	protein complex	324 of 2109 in the list	960 of 7379 in the genome	0.02555	ECO_GTF2H1_15610,ECO_psmd11a_11266,ECO_NA_20966,ECO_MAU2_13793,ECO_NAA15_12145,ECO_INTS9_15123,ECO_NA_02987,ECO_TCF4_09364,ECO_NA_15074,ECO_sox19b_07887,ECO_PDLIM7_01059,ECO_RNF20_02610,ECO_CPSF4_05075,ECO_smarca5_08288,ECO_MAD2L2_08809,ECO_pole3_06787,ECO_FOXA2_ORYLA_14744,ECO_POLR2J2_16644,ECO_PSMD7_06553,ECO_KAT8_22985,ECO_C0SQJ3_ORYLA_00916,ECO_cul5b_01632,ECO_copb2_21537,ECO_RB1CC1_22374,ECO…
GO:0032991	macromolecular complex	426 of 2109 in the list	1317 of 7379 in the genome	0.13267	ECO_GTF2H1_15610,ECO_psmd11a_11266,ECO_NA_20966,ECO_MAU2_13793,ECO_NAA15_12145,ECO_INTS9_15123,ECO_NA_02987,ECO_TCF4_09364,ECO_NA_15074,ECO_sox19b_07887,ECO_PDLIM7_01059,ECO_RNF20_02610,ECO_CPSF4_05075,ECO_smarca5_08288,ECO_MAD2L2_08809,ECO_pole3_06787,ECO_FOXA2_ORYLA_14744,ECO_POLR2J2_16644,ECO_PSMD7_06553,ECO_KAT8_22985,ECO_elavl1_08865,ECO_C0SQJ3_ORYLA_00916,ECO_cul5b_01632,ECO_copb2_21537,ECO…
GO:0044446	intracellular organelle part	571 of 2109 in the list	1809 of 7379 in the genome	0.18242	ECO_GTF2H1_15610,ECO_TIMM9_14213,ECO_PDCD4_15948,ECO_h2afy2_17583,ECO_NA_19313,ECO_NA_19080,ECO_TH1L_12783,ECO_MARS2_09065,ECO_ctdp1_06404,ECO_MID2_15112,ECO_CPSF4_05075,ECO_MAD2L2_08809,ECO_IGF2BP2_05161,ECO_pole3_06787,ECO_AAAS_17379,ECO_NA_05440,ECO_KAT8_22985,ECO_elavl1_08865,ECO_copb2_21537,ECO_HOOK1_22459,ECO_KDM4C_09334,ECO_mxd1_22177,ECO_ccdc101_02699,ECO_A4KUJ6_ORYLA_11787,ECO_NA_17829,E…
GO:0043229	intracellular organelle	1227 of 2109 in the list	4081 of 7379 in the genome	0.22773	ECO_TIMM9_14213,ECO_mt1-mmp_07958,ECO_NA_15953,ECO_TH1L_12783,ECO_kif14_11874,ECO_NA_15074,ECO_RAPH1_09938,ECO_NA_03253,ECO_RNF20_02610,ECO_MAD2L2_08809,ECO_pole3_06787,ECO_NA_14740,ECO_chst14_16833,ECO_RGS14_13098,ECO_FOXA2_ORYLA_14744,ECO_NA_05440,ECO_C0SQJ3_ORYLA_00916,ECO_tom1_01339,ECO_CNN1_21590,ECO_KDM4C_09334,ECO_PAPD7_09577,ECO_ZMYND19_00839,ECO_NA_17829,ECO_NA_16177,ECO_nfe2_14774,ECO_N…
GO:0043226	organelle	1239 of 2109 in the list	4134 of 7379 in the genome	0.38523	ECO_TIMM9_14213,ECO_mt1-mmp_07958,ECO_NA_15953,ECO_TH1L_12783,ECO_kif14_11874,ECO_NA_15074,ECO_RAPH1_09938,ECO_NA_03253,ECO_RNF20_02610,ECO_MAD2L2_08809,ECO_pole3_06787,ECO_NA_14740,ECO_chst14_16833,ECO_RGS14_13098,ECO_FOXA2_ORYLA_14744,ECO_NA_05440,ECO_C0SQJ3_ORYLA_00916,ECO_tom1_01339,ECO_CNN1_21590,ECO_KDM4C_09334,ECO_PAPD7_09577,ECO_ZMYND19_00839,ECO_NA_17829,ECO_NA_16177,ECO_nfe2_14774,ECO_N…
GO:0035097	histone methyltransferase complex	12 of 2109 in the list	19 of 7379 in the genome	0.44209	ECO_ash2l_18537,ECO_senp3b_07885,ECO_chd8_07954,ECO_wdr5_12888,ECO_KAT8_22985,ECO_rbbp5_15447,ECO_RUVBL2_03443,ECO_RING1_05265,ECO_hcfc1a_04136,ECO_wdr5_04104,ECO_TAF1L_22296,ECO_BX005022.2_14335
GO:0005623	cell	1754 of 2109 in the list	5982 of 7379 in the genome	0.46504	ECO_TIMM9_14213,ECO_mt1-mmp_07958,ECO_KNDC1_01165,ECO_NA_15953,ECO_TH1L_12783,ECO_NAA15_12145,ECO_ZAR1_18880,ECO_ITK_13518,ECO_kif14_11874,ECO_NA_15074,ECO_RAPH1_09938,ECO_NA_00848,ECO_NA_03253,ECO_RNF20_02610,ECO_MAD2L2_08809,ECO_pole3_06787,ECO_NA_14740,ECO_chst14_16833,ECO_FBXO4_10331,ECO_RGS14_13098,ECO_FOXA2_ORYLA_14744,ECO_NA_05440,ECO_NA_16723,ECO_C0SQJ3_ORYLA_00916,ECO_tom1_01339,ECO_CNN1…
GO:0005681	spliceosomal complex	24 of 2109 in the list	49 of 7379 in the genome	0.48644	ECO_PPIL1_15210,ECO_DHX35_18262,ECO_ZCCHC8_17569,ECO_HNRNPA3_14697,ECO_PRPF4B_09294,ECO_SF3A3_20720,ECO_snrpd1_10041,ECO_PRPF19_02618,ECO_DHX38_10962,ECO_DHX8_07221,ECO_DHX8_07222,ECO_CRNKL1_04652,ECO_dhx15_04919,ECO_tfip11_17461,ECO_ISY1_16648,ECO_PRPF6_18253,ECO_SF3B2_10113,ECO_smx5_08537,ECO_phf5a_17606,ECO_SRSF1_10203,ECO_NA_12309,ECO_NA_04664,ECO_ZCRB1_04507,ECO_SNRNP40_09998
GO:0044464	cell part	1753 of 2109 in the list	5981 of 7379 in the genome	0.54257	ECO_TIMM9_14213,ECO_mt1-mmp_07958,ECO_KNDC1_01165,ECO_NA_15953,ECO_TH1L_12783,ECO_NAA15_12145,ECO_ZAR1_18880,ECO_ITK_13518,ECO_kif14_11874,ECO_NA_15074,ECO_RAPH1_09938,ECO_NA_00848,ECO_NA_03253,ECO_RNF20_02610,ECO_MAD2L2_08809,ECO_pole3_06787,ECO_NA_14740,ECO_chst14_16833,ECO_FBXO4_10331,ECO_RGS14_13098,ECO_FOXA2_ORYLA_14744,ECO_NA_05440,ECO_NA_16723,ECO_C0SQJ3_ORYLA_00916,ECO_tom1_01339,ECO_CNN1…
GO:0000502	proteasome complex	11 of 2109 in the list	18 of 7379 in the genome	0.99957	ECO_PSMB6_20342,ECO_psmb5_07973,ECO_psmb1_00915,ECO_psma8_10581,ECO_PSMD7_06553,ECO_PSME3_07231,ECO_PSMA6_17250,ECO_PSMB7_20954,ECO_PSMA4_20928,ECO_NA_21516,ECO_PSMA1_11225
GO:0044422	organelle part	621 of 2109 in the list	2011 of 7379 in the genome	1	ECO_GTF2H1_15610,ECO_TIMM9_14213,ECO_PDCD4_15948,ECO_h2afy2_17583,ECO_NA_19313,ECO_NA_19080,ECO_TH1L_12783,ECO_MARS2_09065,ECO_NA_07232,ECO_ctdp1_06404,ECO_MID2_15112,ECO_CPSF4_05075,ECO_MAD2L2_08809,ECO_IGF2BP2_05161,ECO_pole3_06787,ECO_AAAS_17379,ECO_NA_16187,ECO_NA_05440,ECO_KAT8_22985,ECO_elavl1_08865,ECO_copb2_21537,ECO_HOOK1_22459,ECO_KDM4C_09334,ECO_mxd1_22177,ECO_ccdc101_02699,ECO_A4KUJ6_…
GO:0016604	nuclear body	33 of 2109 in the list	77 of 7379 in the genome	1	ECO_NA_19080,ECO_PRPF19_02618,ECO_KLHL20_15777,ECO_tfip11_17461,ECO_NA_03585,ECO_Q8UUL3_ORYLA_04452,ECO_SRSF1_10203,ECO_timm50_10657,ECO_FBL_02741,ECO_CR388163.2_01616,ECO_skila_00976,ECO_PRPF4_03686,ECO_CPSF6_03416,ECO_SF3A3_20720,ECO_CIR1_22116,ECO_NA_02718,ECO_TUT1_02184,ECO_rnps1_04553,ECO_tdg_19869,ECO_NA_16699,ECO_NA_14454,ECO_NXF3_13668,ECO_TOP3A_05080,ECO_DDX46_01205,ECO_nfe2_14774,ECO_NA…
GO:0034708	methyltransferase complex	13 of 2109 in the list	24 of 7379 in the genome	1	ECO_ash2l_18537,ECO_NA_04877,ECO_senp3b_07885,ECO_chd8_07954,ECO_wdr5_12888,ECO_KAT8_22985,ECO_rbbp5_15447,ECO_RUVBL2_03443,ECO_RING1_05265,ECO_hcfc1a_04136,ECO_wdr5_04104,ECO_TAF1L_22296,ECO_BX005022.2_14335
GO:0042611	MHC protein complex	5 of 2109 in the list	6 of 7379 in the genome	1	ECO_Q90ZJ6_ORYLA_21562,ECO_Q8UUL6_ORYLA_04455,ECO_Q90ZJ6_ORYLA_21561,ECO_NA_09843,ECO_Q8UUL6_ORYLA_04454
GO:0005667	transcription factor complex	16 of 2109 in the list	33 of 7379 in the genome	1	ECO_TRRAP_02234,ECO_GTF2H1_15610,ECO_SUPT3H_06871,ECO_ercc2_19462,ECO_GTF3C4_04088,ECO_cnot7_13566,ECO_TAF1L_22296,ECO_kat2a_02892,ECO_TBP_00917,ECO_NA_02987,ECO_smad2_18522,ECO_NFYB_10086,ECO_TADA3_11407,ECO_TAF5_22277,ECO_NA_07308,ECO_NA_12650
GO:0031253	cell projection membrane	10 of 2109 in the list	18 of 7379 in the genome	1	ECO_NA_17543,ECO_gabbr1a_11704,ECO_FZD7_01236,ECO_BBS5_22150,ECO_fzd7a_07304,ECO_NA_09395,ECO_NA_22664,ECO_NA_22308,ECO_fzd1_02877,ECO_MYO1G_06880
GO:0000781	chromosome, telomeric region	3 of 2109 in the list	3 of 7379 in the genome	1	ECO_OBFC1_09968,ECO_ERCC4_02264,ECO_RAD50_17193
GO:0070461	SAGA-type complex	7 of 2109 in the list	12 of 7379 in the genome	1	ECO_TRRAP_02234,ECO_SUPT3H_06871,ECO_kat2a_02892,ECO_TADA2A_22037,ECO_TAF6L_14430,ECO_TADA3_11407,ECO_TADA1_21335
GO:0042175	nuclear outer membrane-endoplasmic reticulum membrane network	25 of 2109 in the list	64 of 7379 in the genome	1	ECO_NA_03000,ECO_NA_00353,ECO_ext1a_02417,ECO_DOLPP1_18489,ECO_PLOD2_08779,ECO_A4KUJ6_ORYLA_11787,ECO_SERAC1_03946,ECO_TMEM38A_11901,ECO_ALG9_10223,ECO_sptlc2_09007,ECO_NA_02418,ECO_NA_02458,ECO_EIF5AL1_13287,ECO_DERL2_15092,ECO_NA_01247,ECO_itm1_03475,ECO_SREBF2_22513,ECO_NA_06680,ECO_SPTLC3_21081,ECO_ACER3_01903,ECO_TUSC3_20221,ECO_ATP2A3_05645,ECO_SGPL1_01131,ECO_NA_22768,ECO_NA_14544
GO:0005839	proteasome core complex	5 of 2109 in the list	8 of 7379 in the genome	1	ECO_psma8_10581,ECO_PSMA6_17250,ECO_PSMA4_20928,ECO_NA_21516,ECO_PSMA1_11225
GO:0005789	endoplasmic reticulum membrane	24 of 2109 in the list	62 of 7379 in the genome	1	ECO_NA_03000,ECO_NA_00353,ECO_ext1a_02417,ECO_DOLPP1_18489,ECO_PLOD2_08779,ECO_A4KUJ6_ORYLA_11787,ECO_SERAC1_03946,ECO_TMEM38A_11901,ECO_ALG9_10223,ECO_sptlc2_09007,ECO_NA_02418,ECO_NA_02458,ECO_DERL2_15092,ECO_NA_01247,ECO_itm1_03475,ECO_SREBF2_22513,ECO_NA_06680,ECO_SPTLC3_21081,ECO_ACER3_01903,ECO_TUSC3_20221,ECO_ATP2A3_05645,ECO_SGPL1_01131,ECO_NA_22768,ECO_NA_14544
GO:0016585	chromatin remodeling complex	21 of 2109 in the list	53 of 7379 in the genome	1	ECO_TRRAP_02234,ECO_ash2l_18537,ECO_wdr5_12888,ECO_phf10_00914,ECO_smarca4_09434,ECO_NA_13177,ECO_CIR1_22116,ECO_NA_19251,ECO_morf4l1_10480,ECO_NA_04877,ECO_rbbp5_15447,ECO_SMARCC2_05452,ECO_RUVBL2_03443,ECO_MEAF6_08926,ECO_hcfc1a_04136,ECO_DMAP1_07546,ECO_wdr5_04104,ECO_smarca5_08288,ECO_NA_19714,ECO_smarce1_03725,ECO_YEATS4_03415
GO:0000922	spindle pole	4 of 2109 in the list	6 of 7379 in the genome	1	ECO_TUBGCP3_18964,ECO_TUBG2_02867,ECO_NA_13844,ECO_KLHL21_14387
GO:0030532	small nuclear ribonucleoprotein complex	6 of 2109 in the list	11 of 7379 in the genome	1	ECO_PRPF6_18253,ECO_smx5_08537,ECO_LSM4_00629,ECO_phf5a_17606,ECO_snrpc_12986,ECO_PRPF4_03686
GO:0002178	palmitoyltransferase complex	3 of 2109 in the list	4 of 7379 in the genome	1	ECO_SPTLC3_21081,ECO_sptlc2_09007,ECO_NA_22768
GO:0008023	transcription elongation factor complex	3 of 2109 in the list	4 of 7379 in the genome	1	ECO_PAF1_22008,ECO_CTR9_10941,ECO_leo1_22685
GO:0031211	endoplasmic reticulum palmitoyltransferase complex	3 of 2109 in the list	4 of 7379 in the genome	1	ECO_SPTLC3_21081,ECO_sptlc2_09007,ECO_NA_22768
GO:0034399	nuclear periphery	13 of 2109 in the list	31 of 7379 in the genome	1	ECO_RUVBL2_03443,ECO_JAK3_11890,ECO_SATB1_11637,ECO_PSMA6_17250,ECO_phf5a_17606,ECO_NA_19080,ECO_NA_21516,ECO_NA_03053,ECO_krt4_04587,ECO_lmnb1_09117,ECO_DNMT3A_13251,ECO_KIN_17923,ECO_YEATS4_03415
GO:0005604	basement membrane	2 of 2109 in the list	2 of 7379 in the genome	1	ECO_NA_20318,ECO_NA_09476
GO:0005605	basal lamina	2 of 2109 in the list	2 of 7379 in the genome	1	ECO_NA_20318,ECO_NA_09476
GO:0043256	laminin complex	2 of 2109 in the list	2 of 7379 in the genome	1	ECO_NA_20318,ECO_NA_09476
GO:0044291	cell-cell contact zone	2 of 2109 in the list	2 of 7379 in the genome	1	ECO_PAK1_19451,ECO_PTK2_02502
GO:0070775	H3 histone acetyltransferase complex	2 of 2109 in the list	2 of 7379 in the genome	1	ECO_MEAF6_08926,ECO_NA_16695
GO:0043189	H4/H2A histone acetyltransferase complex	6 of 2109 in the list	12 of 7379 in the genome	1	ECO_TRRAP_02234,ECO_RUVBL2_03443,ECO_MEAF6_08926,ECO_DMAP1_07546,ECO_YEATS4_03415,ECO_morf4l1_10480
GO:0000152	nuclear ubiquitin ligase complex	7 of 2109 in the list	15 of 7379 in the genome	1	ECO_ANAPC10_00641,ECO_fzr1_03646,ECO_CDC23_06257,ECO_ANAPC4_18883,ECO_CDC16_19154,ECO_BRCA1_15020,ECO_MAD2L2_08809
GO:0005730	nucleolus	4 of 2109 in the list	7 of 7379 in the genome	1	ECO_POLR1B_01147,ECO_POLR1A_03215,ECO_FBL_02741,ECO_eif3s6ip_01103
GO:0044452	nucleolar part	4 of 2109 in the list	7 of 7379 in the genome	1	ECO_POLR1B_01147,ECO_POLR1A_03215,ECO_FBL_02741,ECO_eif3s6ip_01103
GO:0031256	leading edge membrane	5 of 2109 in the list	10 of 7379 in the genome	1	ECO_NA_22664,ECO_NA_09395,ECO_NA_17543,ECO_gabbr1a_11704,ECO_MYO1G_06880
GO:0032589	neuron projection membrane	5 of 2109 in the list	10 of 7379 in the genome	1	ECO_NA_22664,ECO_NA_09395,ECO_NA_17543,ECO_gabbr1a_11704,ECO_MYO1G_06880
GO:0030684	preribosome	3 of 2109 in the list	5 of 7379 in the genome	1	ECO_PES1_17484,ECO_UTP20_15314,ECO_WDR12_18235
GO:0005759	mitochondrial matrix	8 of 2109 in the list	19 of 7379 in the genome	1	ECO_HADHA_13255,ECO_C17orf42_18281,ECO_ACADVL_19182,ECO_NA_10523,ECO_SSBP1_17906,ECO_LRRC59_19775,ECO_TFB1M_14751,ECO_VDAC1_01195
GO:0005635	nuclear envelope	24 of 2109 in the list	69 of 7379 in the genome	1	ECO_xpo7_14602,ECO_PAK1_19451,ECO_WDR3_05568,ECO_NA_15732,ECO_whsc1_04538,ECO_CAPG_22719,ECO_CERS6_02549,ECO_syne2b_05345,ECO_BCL2_10572,ECO_DDX19A_03580,ECO_kpna2_20197,ECO_NXF3_13668,ECO_TMEM38A_11901,ECO_NA_11585,ECO_ITPR3_08101,ECO_NA_15836,ECO_KPNA7_03272,ECO_EIF5AL1_13287,ECO_NA_15510,ECO_NA_20567,ECO_ATP2A3_05645,ECO_AAAS_17379,ECO_hipk2_06711,ECO_APEH_14834
GO:0000785	chromatin	18 of 2109 in the list	50 of 7379 in the genome	1	ECO_H3F3C_21519,ECO_h2afy2_17583,ECO_SATB1_11637,ECO_EXOSC4_22351,ECO_smarca4_09434,ECO_MRE11A_16611,ECO_H1FOO_04882,ECO_KDM4C_09334,ECO_H2AFZ_14455,ECO_morf4l1_10480,ECO_NA_19251,ECO_hist2h2l_20893,ECO_creb1_09838,ECO_DNMT3A_13251,ECO_EXOSC3_07160,ECO_cbx5_14772,ECO_RAD50_17193,ECO_MECP2_18414
GO:0000151	ubiquitin ligase complex	17 of 2109 in the list	47 of 7379 in the genome	1	ECO_ANAPC4_18883,ECO_KLHL9_06280,ECO_FBXO2_16027,ECO_cul5b_01632,ECO_fzr1_03646,ECO_CDC23_06257,ECO_CDC16_19154,ECO_DCAF12_01448,ECO_KLHL20_15777,ECO_ANAPC10_00641,ECO_DCAF17_22133,ECO_NA_13844,ECO_BRCA1_15020,ECO_MAD2L2_08809,ECO_dcaf5_11197,ECO_KLHL21_14387,ECO_CUL2_20751
GO:0005764	lysosome	16 of 2109 in the list	44 of 7379 in the genome	1	ECO_SIDT2_20762,ECO_vamp8_03014,ECO_AP1M1_00994,ECO_TRIM23_21892,ECO_CYBASC3_20650,ECO_NA_00795,ECO_NA_11307,ECO_NA_18907,ECO_NA_00796,ECO_NA_05396,ECO_NA_02942,ECO_sort1a_20476,ECO_VPS18_00335,ECO_NA_18360,ECO_NA_07305,ECO_SLC26A11_22229
GO:0034518	RNA cap binding complex	4 of 2109 in the list	8 of 7379 in the genome	1	ECO_NA_17403,ECO_NCBP2_05372,ECO_EIF2C2_16101,ECO_EIF4E3_12375
GO:0030880	RNA polymerase complex	7 of 2109 in the list	17 of 7379 in the genome	1	ECO_NA_16175,ECO_POLR2J2_16644,ECO_INTS10_02628,ECO_INTS9_15123,ECO_INTS8_00808,ECO_CPSF3L_00585,ECO_POLR2F_03513
GO:0000228	nuclear chromosome	15 of 2109 in the list	42 of 7379 in the genome	1	ECO_h2afy2_17583,ECO_SATB1_11637,ECO_smarca4_09434,ECO_SMC1A_20413,ECO_KIFAP3_01173,ECO_MRE11A_16611,ECO_NA_02904,ECO_TUBG2_02867,ECO_H2AFZ_14455,ECO_DNMT3A_13251,ECO_cbx5_14772,ECO_RAD50_17193,ECO_SUV420H1_06786,ECO_NA_19251,ECO_morf4l1_10480
GO:0005783	endoplasmic reticulum	42 of 2109 in the list	130 of 7379 in the genome	1	ECO_DNAJC10_21123,ECO_PACS2_11198,ECO_ext1a_02417,ECO_syne2b_05345,ECO_DOLPP1_18489,ECO_NA_17543,ECO_sptlc2_09007,ECO_DERL2_15092,ECO_itm1_03475,ECO_ptgs2_11582,ECO_SGPL1_01131,ECO_NA_14544,ECO_NA_03000,ECO_pygma_14443,ECO_NA_16623,ECO_NA_17165,ECO_NA_00353,ECO_ALG12_11614,ECO_SERAC1_03946,ECO_A4KUJ6_ORYLA_11787,ECO_PLOD2_08779,ECO_A4KUJ6_ORYLA_13489,ECO_TMEM38A_11901,ECO_ALG9_10223,ECO_hyou1_113…
GO:0005815	microtubule organizing center	35 of 2109 in the list	107 of 7379 in the genome	1	ECO_NA_19465,ECO_NA_01235,ECO_NA_10975,ECO_TUBGCP3_18964,ECO_CDC16_19154,ECO_gnai3_06575,ECO_ift88_02575,ECO_flii_09414,ECO_CDH23_01101,ECO_KIFAP3_01173,ECO_MID2_15112,ECO_YWHAQ_10904,ECO_PPP4C_19016,ECO_FOPNL_08147,ECO_NA_19054,ECO_pan3_17034,ECO_RPGRIP1L_19035,ECO_TUBG2_02867,ECO_DCAF12_01448,ECO_NA_15156,ECO_IFT20_01353,ECO_IFT57_21739,ECO_HAUS6_20003,ECO_RPGRIP1_03925,ECO_LCK_14726,ECO_NA_202…
GO:0000314	organellar small ribosomal subunit	2 of 2109 in the list	3 of 7379 in the genome	1	ECO_MRPS22_21536,ECO_MRPS36_08207
GO:0022624	proteasome accessory complex	2 of 2109 in the list	3 of 7379 in the genome	1	ECO_PSMD7_06553,ECO_PSME3_07231
GO:0045239	tricarboxylic acid cycle enzyme complex	2 of 2109 in the list	3 of 7379 in the genome	1	ECO_BCKDK_01611,ECO_BCKDHB_17185
GO:0045240	dihydrolipoyl dehydrogenase complex	2 of 2109 in the list	3 of 7379 in the genome	1	ECO_BCKDK_01611,ECO_BCKDHB_17185
GO:0072379	ER membrane insertion complex	2 of 2109 in the list	3 of 7379 in the genome	1	ECO_cee_06197,ECO_UBL4B_14027
GO:0005849	mRNA cleavage factor complex	3 of 2109 in the list	6 of 7379 in the genome	1	ECO_TUT1_02184,ECO_CPSF1_06402,ECO_CPSF4_05075
GO:0031332	RNAi effector complex	3 of 2109 in the list	6 of 7379 in the genome	1	ECO_DICER1_09246,ECO_EIF2C2_16101,ECO_NA_02311
GO:0044432	endoplasmic reticulum part	30 of 2109 in the list	93 of 7379 in the genome	1	ECO_NA_03000,ECO_DNAJC10_21123,ECO_NA_00353,ECO_ext1a_02417,ECO_DOLPP1_18489,ECO_PLOD2_08779,ECO_A4KUJ6_ORYLA_11787,ECO_SERAC1_03946,ECO_TMEM38A_11901,ECO_ALG9_10223,ECO_sptlc2_09007,ECO_NA_02418,ECO_NA_02458,ECO_DERL2_15092,ECO_NA_01247,ECO_itm1_03475,ECO_SREBF2_22513,ECO_NA_06680,ECO_SPTLC3_21081,ECO_ptgs2_11582,ECO_DNAJC1_21667,ECO_NOTCH2_10351,ECO_ACER3_01903,ECO_TUSC3_20221,ECO_EDEM3_06088,E…
GO:0030529	ribonucleoprotein complex	71 of 2109 in the list	231 of 7379 in the genome	1	ECO_mrpl14_21063,ECO_ZCCHC8_17569,ECO_PRPF4B_09294,ECO_snrpd1_10041,ECO_HNRNPD_21902,ECO_PRPF19_02618,ECO_DHX8_07222,ECO_NA_08305,ECO_MRPS9_18704,ECO_HSPA14_21558,ECO_STRAP_17977,ECO_NA_21516,ECO_API5_19864,ECO_WDR12_18235,ECO_EIF2C2_16101,ECO_PRPF4_03686,ECO_PES1_17484,ECO_MRPL24_06312,ECO_srp9_00150,ECO_SF3B2_10113,ECO_phf5a_17606,ECO_NA_04664,ECO_SNRNP40_09998,ECO_prpf38a_00568,ECO_MRPS24_1852…
GO:0012505	endomembrane system	129 of 2109 in the list	429 of 7379 in the genome	1	ECO_NA_15387,ECO_WDR3_05568,ECO_ICA1_11620,ECO_NA_03590,ECO_inpp5e_03089,ECO_TRIM23_21892,ECO_NA_13178,ECO_GALNT3_21437,ECO_NA_00980,ECO_POMGNT1_03929,ECO_YIPF5_02541,ECO_sptlc2_09007,ECO_rac2_11346,ECO_chst14_16833,ECO_SGPL1_01131,ECO_kcnq1_11375,ECO_AAAS_17379,ECO_NA_14544,ECO_NA_03000,ECO_SLC35A4_13107,ECO_NA_00644,ECO_copb2_21537,ECO_NA_20648,ECO_PLOD2_08779,ECO_A4KUJ6_ORYLA_11787,ECO_CLIP3_1…
GO:0005737	cytoplasm	579 of 2109 in the list	1988 of 7379 in the genome	1	ECO_TIMM9_14213,ECO_PDCD4_15948,ECO_mt1-mmp_07958,ECO_NA_19080,ECO_NA_13178,ECO_ITK_13518,ECO_MARS2_09065,ECO_NA_18960,ECO_MID2_15112,ECO_CNOT6_13094,ECO_rac2_11346,ECO_IGF2BP2_05161,ECO_NA_14740,ECO_NA_16582,ECO_NA_16187,ECO_C0SQJ3_ORYLA_00916,ECO_HMGCS1_17786,ECO_tom1_01339,ECO_copb2_21537,ECO_HOOK1_22459,ECO_NA_05774,ECO_A4KUJ6_ORYLA_11787,ECO_tec_00756,ECO_hspe1_06720,ECO_MITD1_14665,ECO_DUSP…
GO:0005694	chromosome	53 of 2109 in the list	172 of 7379 in the genome	1	ECO_H3F3C_21519,ECO_OBFC1_09968,ECO_h2afy2_17583,ECO_SATB1_11637,ECO_ESCO1_09256,ECO_smarca4_09434,ECO_SMC1A_20413,ECO_CHD1_15104,ECO_MAU2_13793,ECO_ERCC4_02264,ECO_NA_02531,ECO_TRIM66_10928,ECO_NA_11585,ECO_MCM7_04814,ECO_NA_09519,ECO_NA_15836,ECO_KIFAP3_01173,ECO_suv420h2_09675,ECO_smarca5_08288,ECO_capn8_05489,ECO_EXOSC3_07160,ECO_DNMT3A_13251,ECO_RAD50_17193,ECO_SUV420H1_06786,ECO_MECP2_18414…
GO:0000428	DNA-directed RNA polymerase complex	6 of 2109 in the list	16 of 7379 in the genome	1	ECO_POLR2J2_16644,ECO_INTS10_02628,ECO_INTS9_15123,ECO_INTS8_00808,ECO_CPSF3L_00585,ECO_POLR2F_03513
GO:0016591	DNA-directed RNA polymerase II, holoenzyme	6 of 2109 in the list	16 of 7379 in the genome	1	ECO_POLR2J2_16644,ECO_INTS10_02628,ECO_INTS9_15123,ECO_INTS8_00808,ECO_CPSF3L_00585,ECO_POLR2F_03513
GO:0055029	nuclear DNA-directed RNA polymerase complex	6 of 2109 in the list	16 of 7379 in the genome	1	ECO_POLR2J2_16644,ECO_INTS10_02628,ECO_INTS9_15123,ECO_INTS8_00808,ECO_CPSF3L_00585,ECO_POLR2F_03513
GO:0031227	intrinsic to endoplasmic reticulum membrane	10 of 2109 in the list	29 of 7379 in the genome	1	ECO_NA_02418,ECO_DERL2_15092,ECO_SREBF2_22513,ECO_ext1a_02417,ECO_NA_01247,ECO_NA_06680,ECO_DOLPP1_18489,ECO_ACER3_01903,ECO_SGPL1_01131,ECO_NA_14544
GO:0032156	septin cytoskeleton	4 of 2109 in the list	10 of 7379 in the genome	1	ECO_sept5b_19939,ECO_sept8a_01731,ECO_sept3_09358,ECO_SEPT10_22941
GO:0071664	catenin-TCF7L2 complex	2 of 2109 in the list	4 of 7379 in the genome	1	ECO_NA_22921,ECO_TCF7_01196
GO:0044444	cytoplasmic part	554 of 2109 in the list	1912 of 7379 in the genome	1	ECO_TIMM9_14213,ECO_PDCD4_15948,ECO_mt1-mmp_07958,ECO_NA_19080,ECO_NA_13178,ECO_ITK_13518,ECO_MARS2_09065,ECO_NA_18960,ECO_MID2_15112,ECO_CNOT6_13094,ECO_rac2_11346,ECO_IGF2BP2_05161,ECO_NA_16582,ECO_NA_16187,ECO_C0SQJ3_ORYLA_00916,ECO_HMGCS1_17786,ECO_tom1_01339,ECO_copb2_21537,ECO_HOOK1_22459,ECO_NA_05774,ECO_A4KUJ6_ORYLA_11787,ECO_tec_00756,ECO_hspe1_06720,ECO_MITD1_14665,ECO_TALDO1_19249,ECO_…
GO:0000313	organellar ribosome	5 of 2109 in the list	14 of 7379 in the genome	1	ECO_MRPL52_05983,ECO_MRPL40_19935,ECO_MRPS22_21536,ECO_MRPS36_08207,ECO_MRPS24_18525
GO:0005813	centrosome	5 of 2109 in the list	14 of 7379 in the genome	1	ECO_TUBGCP3_18964,ECO_TUBG2_02867,ECO_LCK_14726,ECO_CEP135_16832,ECO_IFT20_01353
GO:0005884	actin filament	5 of 2109 in the list	14 of 7379 in the genome	1	ECO_MYO1F_11592,ECO_ACTG2_04353,ECO_NA_15640,ECO_PDLIM7_01059,ECO_NA_10679
GO:0016234	inclusion body	3 of 2109 in the list	8 of 7379 in the genome	1	ECO_STUB1_02127,ECO_nvl_02945,ECO_NXF3_13668
GO:0030119	AP-type membrane coat adaptor complex	3 of 2109 in the list	8 of 7379 in the genome	1	ECO_AP1M1_00994,ECO_AP2B1_01603,ECO_NA_05396
GO:0031225	anchored to membrane	3 of 2109 in the list	8 of 7379 in the genome	1	ECO_NA_07795,ECO_gas1a_10994,ECO_NA_18488
GO:0000790	nuclear chromatin	6 of 2109 in the list	18 of 7379 in the genome	1	ECO_SATB1_11637,ECO_smarca4_09434,ECO_DNMT3A_13251,ECO_cbx5_14772,ECO_morf4l1_10480,ECO_NA_19251
GO:0031967	organelle envelope	89 of 2109 in the list	304 of 7379 in the genome	1	ECO_TIMM9_14213,ECO_SLC25A26_12349,ECO_WDR3_05568,ECO_NA_08291,ECO_C1H20orf7_10759,ECO_syne2b_05345,ECO_MLXIP_17572,ECO_NDUFB9_00733,ECO_rhot1b_18279,ECO_DDX19A_03580,ECO_txnipa_08852,ECO_timm13_03664,ECO_nat8l_12131,ECO_NA_15836,ECO_cyb5b_10961,ECO_NA_15728,ECO_ACADVL_19182,ECO_CYP24A1_20558,ECO_AAAS_17379,ECO_gabbr1a_11704,ECO_CAPG_22719,ECO_CERS6_02549,ECO_BCL2_10572,ECO_Q6I749_ORYLA_00601,ECO…
GO:0031461	cullin-RING ubiquitin ligase complex	8 of 2109 in the list	25 of 7379 in the genome	1	ECO_DCAF17_22133,ECO_KLHL9_06280,ECO_FBXO2_16027,ECO_NA_13844,ECO_dcaf5_11197,ECO_DCAF12_01448,ECO_KLHL20_15777,ECO_KLHL21_14387
GO:0005882	intermediate filament	5 of 2109 in the list	15 of 7379 in the genome	1	ECO_NA_10635,ECO_krt4_04587,ECO_krt4_21530,ECO_lmnb1_09117,ECO_GAN_00447
GO:0045111	intermediate filament cytoskeleton	5 of 2109 in the list	15 of 7379 in the genome	1	ECO_NA_10635,ECO_krt4_04587,ECO_krt4_21530,ECO_lmnb1_09117,ECO_GAN_00447
GO:0070603	SWI/SNF-type complex	5 of 2109 in the list	15 of 7379 in the genome	1	ECO_NA_19714,ECO_SMARCC2_05452,ECO_phf10_00914,ECO_smarce1_03725,ECO_smarca4_09434
GO:0000323	lytic vacuole	28 of 2109 in the list	94 of 7379 in the genome	1	ECO_TMEM9_20411,ECO_SIDT2_20762,ECO_WDR48_21264,ECO_vamp8_03014,ECO_AP1M1_00994,ECO_TRIM23_21892,ECO_CYBASC3_20650,ECO_VPS36_10178,ECO_USP5_00073,ECO_NA_00795,ECO_NA_18907,ECO_NA_11307,ECO_NA_00796,ECO_USE1_03660,ECO_CTSK_01958,ECO_NA_05396,ECO_sort1a_20476,ECO_NA_02942,ECO_NA_19713,ECO_abca5_09524,ECO_ldlr_09435,ECO_VPS18_00335,ECO_NA_18360,ECO_UVRAG_03470,ECO_ACP5_08168,ECO_NA_07305,ECO_NA_0413…
GO:0042598	vesicular fraction	32 of 2109 in the list	108 of 7379 in the genome	1	ECO_NA_16037,ECO_NA_04555,ECO_NA_06542,ECO_LRRC59_19775,ECO_nat8l_12131,ECO_POMGNT1_03929,ECO_dgat1a_06329,ECO_NA_19700,ECO_sort1a_20476,ECO_cyb5b_10961,ECO_NA_18360,ECO_ptgs2_11582,ECO_COPA_12324,ECO_Q76K58_ORYLA_01432,ECO_NA_03000,ECO_gabbr1a_11704,ECO_sec11a_01795,ECO_SOAT1_03636,ECO_NA_15745,ECO_NA_22691,ECO_GRB14_21430,ECO_A4KUJ6_ORYLA_13489,ECO_CLIP3_10656,ECO_TALDO1_19249,ECO_ITPR3_08101,E…
GO:0005581	collagen	2 of 2109 in the list	5 of 7379 in the genome	1	ECO_NA_07755,ECO_NA_16767
GO:0070822	Sin3-type complex	2 of 2109 in the list	5 of 7379 in the genome	1	ECO_morf4l1_10480,ECO_NA_19251
GO:0030117	membrane coat	9 of 2109 in the list	29 of 7379 in the genome	1	ECO_NA_17170,ECO_CLTCL1_11043,ECO_NA_05396,ECO_copb2_21537,ECO_AP1M1_00994,ECO_copz1_14775,ECO_COPA_12324,ECO_AP2B1_01603,ECO_NA_18907
GO:0048475	coated membrane	9 of 2109 in the list	29 of 7379 in the genome	1	ECO_NA_17170,ECO_CLTCL1_11043,ECO_NA_05396,ECO_copb2_21537,ECO_AP1M1_00994,ECO_copz1_14775,ECO_COPA_12324,ECO_AP2B1_01603,ECO_NA_18907
GO:0030662	coated vesicle membrane	11 of 2109 in the list	36 of 7379 in the genome	1	ECO_NA_17170,ECO_CLTCL1_11043,ECO_NA_20038,ECO_NA_19713,ECO_copb2_21537,ECO_NA_03590,ECO_ldlr_09435,ECO_SEC31A_21899,ECO_copz1_14775,ECO_COPA_12324,ECO_NA_19806
GO:0005829	cytosol	4 of 2109 in the list	12 of 7379 in the genome	1	ECO_NA_22921,ECO_cee_06197,ECO_TCF7_01196,ECO_UBL4B_14027
GO:0044445	cytosolic part	4 of 2109 in the list	12 of 7379 in the genome	1	ECO_NA_22921,ECO_cee_06197,ECO_TCF7_01196,ECO_UBL4B_14027
GO:0044431	Golgi apparatus part	40 of 2109 in the list	137 of 7379 in the genome	1	ECO_CLTCL1_11043,ECO_ASAP2_10898,ECO_st6galnac3_12300,ECO_uxs1_14647,ECO_ICA1_11620,ECO_CHSY3_15098,ECO_ZFYVE1_00332,ECO_MGAT2_21148,ECO_NA_11691,ECO_AP2B1_01603,ECO_GALNT3_21437,ECO_NA_01086,ECO_COG2_00221,ECO_YIPF5_02541,ECO_siat4_06400,ECO_GOLGA1_20153,ECO_sort1a_20476,ECO_rfng_16794,ECO_ap3d1_18611,ECO_NA_13717,ECO_st3gal2l_15468,ECO_NA_18360,ECO_gorasp2_22136,ECO_zdhhc17_15858,ECO_ARL1_15315…
GO:0000139	Golgi membrane	19 of 2109 in the list	64 of 7379 in the genome	1	ECO_zdhhc17_15858,ECO_CLTCL1_11043,ECO_ASAP2_10898,ECO_st6galnac3_12300,ECO_uxs1_14647,ECO_CHSY3_15098,ECO_GALNT3_21437,ECO_NA_01483,ECO_CLIP3_10656,ECO_siat4_06400,ECO_YIPF5_02541,ECO_lfng_02854,ECO_sort1a_20476,ECO_rfng_16794,ECO_st3gal2l_15468,ECO_B4GALT6_19809,ECO_ACER3_01903,ECO_SCFD1_14240,ECO_pcsk7_20768
GO:0044427	chromosomal part	42 of 2109 in the list	144 of 7379 in the genome	1	ECO_H3F3C_21519,ECO_OBFC1_09968,ECO_h2afy2_17583,ECO_SATB1_11637,ECO_ESCO1_09256,ECO_smarca4_09434,ECO_SMC1A_20413,ECO_CHD1_15104,ECO_MAU2_13793,ECO_ERCC4_02264,ECO_TRIM66_10928,ECO_NA_11585,ECO_MCM7_04814,ECO_NA_09519,ECO_NA_15836,ECO_smarca5_08288,ECO_capn8_05489,ECO_EXOSC3_07160,ECO_DNMT3A_13251,ECO_RAD50_17193,ECO_MECP2_18414,ECO_KAT8_22985,ECO_EXOSC4_22351,ECO_NA_13530,ECO_H1FOO_04882,ECO_ZN…
GO:0044420	extracellular matrix part	6 of 2109 in the list	19 of 7379 in the genome	1	ECO_NA_20318,ECO_fbln5_11180,ECO_NA_20639,ECO_NA_09476,ECO_NA_07755,ECO_NA_16767
GO:0005794	Golgi apparatus	45 of 2109 in the list	155 of 7379 in the genome	1	ECO_CLTCL1_11043,ECO_ASAP2_10898,ECO_st6galnac3_12300,ECO_uxs1_14647,ECO_ICA1_11620,ECO_CHSY3_15098,ECO_ZFYVE1_00332,ECO_inpp5e_03089,ECO_MGAT2_21148,ECO_NA_11691,ECO_AP2B1_01603,ECO_GALNT3_21437,ECO_NA_01086,ECO_COG2_00221,ECO_YIPF5_02541,ECO_siat4_06400,ECO_GOLGA1_20153,ECO_sort1a_20476,ECO_st6galnac_21505,ECO_rfng_16794,ECO_ap3d1_18611,ECO_NA_13717,ECO_st3gal2l_15468,ECO_NA_18360,ECO_VCPIP1_05…
GO:0005615	extracellular space	3 of 2109 in the list	9 of 7379 in the genome	1	ECO_NA_22713,ECO_A8IE81_ORYLA_21664,ECO_NA_03211
GO:0033176	proton-transporting V-type ATPase complex	3 of 2109 in the list	9 of 7379 in the genome	1	ECO_NA_06249,ECO_ATP6V1F_06969,ECO_ATP6V0E1_17301
GO:0019867	outer membrane	5 of 2109 in the list	16 of 7379 in the genome	1	ECO_AGTR1_08783,ECO_taz_07728,ECO_rhot1b_18279,ECO_P2RX1_05647,ECO_ABCB6_09946
GO:0031975	envelope	91 of 2109 in the list	317 of 7379 in the genome	1	ECO_TIMM9_14213,ECO_SLC25A26_12349,ECO_WDR3_05568,ECO_NA_08291,ECO_C1H20orf7_10759,ECO_syne2b_05345,ECO_MLXIP_17572,ECO_NDUFB9_00733,ECO_rhot1b_18279,ECO_DDX19A_03580,ECO_txnipa_08852,ECO_timm13_03664,ECO_nat8l_12131,ECO_NA_15836,ECO_cyb5b_10961,ECO_NA_15728,ECO_ACADVL_19182,ECO_CYP24A1_20558,ECO_AAAS_17379,ECO_gabbr1a_11704,ECO_CAPG_22719,ECO_CERS6_02549,ECO_BCL2_10572,ECO_Q6I749_ORYLA_00601,ECO…
GO:0005773	vacuole	32 of 2109 in the list	111 of 7379 in the genome	1	ECO_TMEM9_20411,ECO_SIDT2_20762,ECO_WDR48_21264,ECO_vamp8_03014,ECO_ATP6V1F_06969,ECO_TRIM23_21892,ECO_NA_00795,ECO_NA_11307,ECO_CTSK_01958,ECO_sort1a_20476,ECO_NA_19713,ECO_Q3MQ08_ORYLA_01953,ECO_abca5_09524,ECO_VPS18_00335,ECO_NA_18360,ECO_NA_04135,ECO_NA_15514,ECO_HOOK1_22459,ECO_AP1M1_00994,ECO_CYBASC3_20650,ECO_VPS36_10178,ECO_NA_18907,ECO_USP5_00073,ECO_NA_00796,ECO_USE1_03660,ECO_NA_05396,…
GO:0005819	spindle	12 of 2109 in the list	41 of 7379 in the genome	1	ECO_ercc2_19462,ECO_NA_13844,ECO_ARL3_19789,ECO_KIFAP3_01173,ECO_TUBGCP2_16732,ECO_NA_16182,ECO_TUBGCP3_18964,ECO_fam96b_00562,ECO_TUBG2_02867,ECO_CDC16_19154,ECO_KLHL21_14387,ECO_KIF15_14903
GO:0001726	ruffle	4 of 2109 in the list	13 of 7379 in the genome	1	ECO_PLEK_18731,ECO_NA_18086,ECO_AIF1L_09029,ECO_NA_11294
GO:0005902	microvillus	4 of 2109 in the list	13 of 7379 in the genome	1	ECO_CDH23_01101,ECO_NA_22308,ECO_USH1C_06668,ECO_NA_03253
GO:0005938	cell cortex	2 of 2109 in the list	6 of 7379 in the genome	1	ECO_SPTB_13278,ECO_NA_19080
GO:0030863	cortical cytoskeleton	2 of 2109 in the list	6 of 7379 in the genome	1	ECO_SPTB_13278,ECO_NA_19080
GO:0030864	cortical actin cytoskeleton	2 of 2109 in the list	6 of 7379 in the genome	1	ECO_SPTB_13278,ECO_NA_19080
GO:0044448	cell cortex part	2 of 2109 in the list	6 of 7379 in the genome	1	ECO_SPTB_13278,ECO_NA_19080
GO:0005578	proteinaceous extracellular matrix	12 of 2109 in the list	42 of 7379 in the genome	1	ECO_COL6A1_21271,ECO_NA_20639,ECO_HMCN1_11579,ECO_ABI3BP_19135,ECO_NA_16767,ECO_timp2a_20123,ECO_NA_20318,ECO_EFEMP2_13697,ECO_NA_07755,ECO_NA_09476,ECO_NA_09490,ECO_Q4AED3_ORYLA_09958
GO:0032153	cell division site	5 of 2109 in the list	17 of 7379 in the genome	1	ECO_NA_11691,ECO_sept5b_19939,ECO_NA_02621,ECO_NA_03253,ECO_rala_14159
GO:0032155	cell division site part	5 of 2109 in the list	17 of 7379 in the genome	1	ECO_NA_11691,ECO_sept5b_19939,ECO_NA_02621,ECO_NA_03253,ECO_rala_14159
GO:0031306	intrinsic to mitochondrial outer membrane	3 of 2109 in the list	10 of 7379 in the genome	1	ECO_taz_07728,ECO_rhot1b_18279,ECO_ABCB6_09946
GO:0030665	clathrin coated vesicle membrane	6 of 2109 in the list	21 of 7379 in the genome	1	ECO_NA_17170,ECO_CLTCL1_11043,ECO_NA_20038,ECO_NA_19713,ECO_NA_03590,ECO_ldlr_09435
GO:0044429	mitochondrial part	52 of 2109 in the list	186 of 7379 in the genome	1	ECO_TIMM9_14213,ECO_DARS2_15766,ECO_PDPR_20073,ECO_NA_06542,ECO_C1H20orf7_10759,ECO_NA_10523,ECO_MLXIP_17572,ECO_LRRC59_19775,ECO_NAGS_11262,ECO_NDUFB9_00733,ECO_rhot1b_18279,ECO_COQ2_03057,ECO_txnipa_08852,ECO_NA_01269,ECO_MARS2_09065,ECO_timm13_03664,ECO_nat8l_12131,ECO_HADHA_13255,ECO_C17orf42_18281,ECO_cyb5b_10961,ECO_ACADVL_19182,ECO_BCKDK_01611,ECO_timm50_10657,ECO_taz_07728,ECO_NA_06476,EC…
GO:0005740	mitochondrial envelope	32 of 2109 in the list	115 of 7379 in the genome	1	ECO_TIMM9_14213,ECO_NA_06542,ECO_C1H20orf7_10759,ECO_MLXIP_17572,ECO_NDUFB9_00733,ECO_rhot1b_18279,ECO_COQ2_03057,ECO_txnipa_08852,ECO_NA_01269,ECO_nat8l_12131,ECO_timm13_03664,ECO_cyb5b_10961,ECO_timm50_10657,ECO_NA_06476,ECO_taz_07728,ECO_TOMM22_17621,ECO_PPOX_07815,ECO_cox17_02584,ECO_gabbr1a_11704,ECO_BCL2_10572,ECO_NA_15745,ECO_KMO_01153,ECO_PNPT1_06160,ECO_samm50_19865,ECO_NA_07548,ECO_NA_1…
GO:0005739	mitochondrion	55 of 2109 in the list	197 of 7379 in the genome	1	ECO_TIMM9_14213,ECO_NA_09305,ECO_DARS2_15766,ECO_PDPR_20073,ECO_NA_06542,ECO_C1H20orf7_10759,ECO_NA_10523,ECO_MLXIP_17572,ECO_LRRC59_19775,ECO_NAGS_11262,ECO_NDUFB9_00733,ECO_rhot1b_18279,ECO_COQ2_03057,ECO_txnipa_08852,ECO_NA_01269,ECO_MARS2_09065,ECO_timm13_03664,ECO_nat8l_12131,ECO_HADHA_13255,ECO_C17orf42_18281,ECO_cyb5b_10961,ECO_ACADVL_19182,ECO_BCKDK_01611,ECO_timm50_10657,ECO_taz_07728,EC…
GO:0034703	cation channel complex	5 of 2109 in the list	18 of 7379 in the genome	1	ECO_NA_15222,ECO_NA_09780,ECO_A4KUJ6_ORYLA_11787,ECO_CACNA1C_06853,ECO_A4KUJ6_ORYLA_13489
GO:0005770	late endosome	9 of 2109 in the list	33 of 7379 in the genome	1	ECO_MITD1_14665,ECO_NA_02942,ECO_SNF8_18240,ECO_vamp8_03014,ECO_VPS18_00335,ECO_VPS37B_12169,ECO_NA_11307,ECO_VPS4A_12598,ECO_slc9a7_08777
GO:0044454	nuclear chromosome part	6 of 2109 in the list	22 of 7379 in the genome	1	ECO_SATB1_11637,ECO_smarca4_09434,ECO_DNMT3A_13251,ECO_cbx5_14772,ECO_morf4l1_10480,ECO_NA_19251
GO:0000315	organellar large ribosomal subunit	2 of 2109 in the list	7 of 7379 in the genome	1	ECO_MRPL52_05983,ECO_MRPS24_18525
GO:0005758	mitochondrial intermembrane space	2 of 2109 in the list	7 of 7379 in the genome	1	ECO_timm13_03664,ECO_TIMM9_14213
GO:0012507	ER to Golgi transport vesicle membrane	2 of 2109 in the list	7 of 7379 in the genome	1	ECO_SEC31A_21899,ECO_NA_19806
GO:0031519	PcG protein complex	2 of 2109 in the list	7 of 7379 in the genome	1	ECO_NA_18283,ECO_bap1_15229
GO:0031970	organelle envelope lumen	2 of 2109 in the list	7 of 7379 in the genome	1	ECO_timm13_03664,ECO_TIMM9_14213
GO:0000118	histone deacetylase complex	3 of 2109 in the list	11 of 7379 in the genome	1	ECO_NA_13177,ECO_morf4l1_10480,ECO_NA_19251
GO:0016323	basolateral plasma membrane	14 of 2109 in the list	52 of 7379 in the genome	1	ECO_NA_09782,ECO_PAK1_19451,ECO_SLC23A2_19950,ECO_NA_22487,ECO_PDLIM7_01059,ECO_SLC23A1_14601,ECO_PTK2_02502,ECO_jub_05982,ECO_NA_18994,ECO_GIT1_01040,ECO_NA_10421,ECO_EBAG9_17187,ECO_NA_00065,ECO_AIF1L_09029
GO:0005774	vacuolar membrane	4 of 2109 in the list	15 of 7379 in the genome	1	ECO_NA_11307,ECO_HOOK1_22459,ECO_ATP6V1F_06969,ECO_VPS18_00335
GO:0030120	vesicle coat	4 of 2109 in the list	15 of 7379 in the genome	1	ECO_NA_17170,ECO_copz1_14775,ECO_COPA_12324,ECO_copb2_21537
GO:0005798	Golgi-associated vesicle	6 of 2109 in the list	23 of 7379 in the genome	1	ECO_NA_18360,ECO_CLTCL1_11043,ECO_copz1_14775,ECO_sort1a_20476,ECO_PACS1_10114,ECO_NA_01086
GO:0019897	extrinsic to plasma membrane	10 of 2109 in the list	38 of 7379 in the genome	1	ECO_NA_12682,ECO_NA_22921,ECO_NA_21923,ECO_NA_18614,ECO_NA_10584,ECO_NA_12681,ECO_NA_18615,ECO_gnai3_06575,ECO_GNAL_12281,ECO_NA_01483
GO:0031966	mitochondrial membrane	23 of 2109 in the list	86 of 7379 in the genome	1	ECO_TIMM9_14213,ECO_NA_06542,ECO_C1H20orf7_10759,ECO_MLXIP_17572,ECO_NA_15745,ECO_KMO_01153,ECO_NDUFB9_00733,ECO_rhot1b_18279,ECO_NA_01269,ECO_samm50_19865,ECO_timm13_03664,ECO_NA_07548,ECO_NA_19929,ECO_ACSL5_07237,ECO_cyb5b_10961,ECO_timm50_10657,ECO_NA_06476,ECO_taz_07728,ECO_TOMM22_17621,ECO_VDAC1_01195,ECO_PPOX_07815,ECO_ABCB6_09946,ECO_baxa_02856
GO:0043296	apical junction complex	9 of 2109 in the list	35 of 7379 in the genome	1	ECO_vapal_00956,ECO_NA_03970,ECO_NA_15152,ECO_WNK4_02447,ECO_traf4a_22038,ECO_NA_16266,ECO_CLDN15_17164,ECO_SYMPK_01832,ECO_NA_15153
GO:0044437	vacuolar part	4 of 2109 in the list	16 of 7379 in the genome	1	ECO_NA_11307,ECO_HOOK1_22459,ECO_ATP6V1F_06969,ECO_VPS18_00335
GO:0009898	internal side of plasma membrane	10 of 2109 in the list	39 of 7379 in the genome	1	ECO_NA_12682,ECO_NA_18614,ECO_NA_12681,ECO_cav2_10301,ECO_NA_09034,ECO_NA_20339,ECO_NA_18615,ECO_gnai3_06575,ECO_GNAL_12281,ECO_NA_01483
GO:0030134	ER to Golgi transport vesicle	2 of 2109 in the list	8 of 7379 in the genome	1	ECO_SEC31A_21899,ECO_NA_19806
GO:0010008	endosome membrane	6 of 2109 in the list	24 of 7379 in the genome	1	ECO_CLIP3_10656,ECO_RAP2C_13684,ECO_NA_11691,ECO_NA_13842,ECO_SNX10_16908,ECO_VPS4A_12598
GO:0044440	endosomal part	6 of 2109 in the list	24 of 7379 in the genome	1	ECO_CLIP3_10656,ECO_RAP2C_13684,ECO_NA_11691,ECO_NA_13842,ECO_SNX10_16908,ECO_VPS4A_12598
GO:0030133	transport vesicle	7 of 2109 in the list	28 of 7379 in the genome	1	ECO_CLTCL1_11043,ECO_SEC31A_21899,ECO_YIPF5_02541,ECO_NA_20038,ECO_DPYSL3_05220,ECO_NA_19806,ECO_RASSF9_12551
GO:0031300	intrinsic to organelle membrane	20 of 2109 in the list	77 of 7379 in the genome	1	ECO_st6galnac3_12300,ECO_ext1a_02417,ECO_DOLPP1_18489,ECO_OXA1L_17154,ECO_rhot1b_18279,ECO_siat4_06400,ECO_lfng_02854,ECO_NA_02418,ECO_rfng_16794,ECO_DERL2_15092,ECO_NA_01247,ECO_st3gal2l_15468,ECO_SREBF2_22513,ECO_NA_06680,ECO_taz_07728,ECO_ACER3_01903,ECO_SGPL1_01131,ECO_pcsk7_20768,ECO_ABCB6_09946,ECO_NA_14544
GO:0015630	microtubule cytoskeleton	73 of 2109 in the list	270 of 7379 in the genome	1	ECO_TUBGCP3_18964,ECO_fam96b_00562,ECO_tubb5_04447,ECO_gnai3_06575,ECO_PRPF19_02618,ECO_EML1_14925,ECO_DYNLL1_19932,ECO_KIFAP3_01173,ECO_tubb5_00061,ECO_MID2_15112,ECO_MAD2L2_08809,ECO_SPAST_21366,ECO_NUBP2_02115,ECO_FOPNL_08147,ECO_NA_19054,ECO_pan3_17034,ECO_TUBB1_20605,ECO_HOOK1_22459,ECO_NA_13177,ECO_TUBG2_02867,ECO_DCAF12_01448,ECO_NA_15156,ECO_NA_16250,ECO_IFT20_01353,ECO_HAUS6_20003,ECO_TU…
GO:0005768	endosome	36 of 2109 in the list	136 of 7379 in the genome	1	ECO_RAP2C_13684,ECO_TMEM9_20411,ECO_NA_01235,ECO_SNF8_18240,ECO_vamp8_03014,ECO_SNX10_16908,ECO_NA_11691,ECO_FAM21D_21842,ECO_RPS6KC1_16201,ECO_NA_11307,ECO_NA_15021,ECO_NA_18794,ECO_siah1_04661,ECO_sort1a_20476,ECO_NA_19713,ECO_abca5_09524,ECO_VPS18_00335,ECO_NA_18360,ECO_VPS37B_12169,ECO_NA_04135,ECO_VPS4A_12598,ECO_tom1_01339,ECO_USP10_10966,ECO_NIPA2_08562,ECO_CYBASC3_20650,ECO_NISCH_15443,EC…
GO:0031090	organelle membrane	180 of 2109 in the list	653 of 7379 in the genome	1	ECO_NA_15387,ECO_NA_04555,ECO_TIMM9_14213,ECO_NA_21797,ECO_SLC25A26_12349,ECO_NA_03590,ECO_rhot1b_18279,ECO_GALNT3_21437,ECO_NA_11307,ECO_nat8l_12131,ECO_NA_07232,ECO_YIPF5_02541,ECO_sptlc2_09007,ECO_NA_15728,ECO_ACADVL_19182,ECO_SGPL1_01131,ECO_kcnq1_11375,ECO_NA_14544,ECO_NA_16187,ECO_NA_03000,ECO_gabbr1a_11704,ECO_copb2_21537,ECO_HOOK1_22459,ECO_PLOD2_08779,ECO_A4KUJ6_ORYLA_11787,ECO_alg1_2297…
GO:0016327	apicolateral plasma membrane	9 of 2109 in the list	36 of 7379 in the genome	1	ECO_vapal_00956,ECO_NA_03970,ECO_NA_15152,ECO_WNK4_02447,ECO_traf4a_22038,ECO_NA_16266,ECO_CLDN15_17164,ECO_SYMPK_01832,ECO_NA_15153
GO:0015629	actin cytoskeleton	26 of 2109 in the list	100 of 7379 in the genome	1	ECO_tnnt2a_14798,ECO_NA_08148,ECO_NA_18086,ECO_NA_09967,ECO_MYO18A_17637,ECO_NA_19080,ECO_add2_22175,ECO_NA_10679,ECO_NA_18994,ECO_NA_10523,ECO_NA_15628,ECO_IQGAP1_11443,ECO_NA_11294,ECO_MYO1F_11592,ECO_sept5b_19939,ECO_SPTB_13278,ECO_ACTG2_04353,ECO_NA_15640,ECO_PDLIM7_01059,ECO_NA_18183,ECO_NA_22308,ECO_MYO1G_06880,ECO_NA_16738,ECO_NA_10122,ECO_AIF1L_09029,ECO_smyhc2_00024
GO:0043228	non-membrane-bounded organelle	255 of 2109 in the list	921 of 7379 in the genome	1	ECO_h2afy2_17583,ECO_NA_21817,ECO_NA_19313,ECO_MAU2_13793,ECO_NA_19080,ECO_PRPF4B_09294,ECO_gnai3_06575,ECO_PRPF19_02618,ECO_NA_02531,ECO_KLHL20_15777,ECO_EML1_14925,ECO_NA_19102,ECO_NA_17543,ECO_NA_18960,ECO_NA_03253,ECO_MID2_15112,ECO_tubb5_00061,ECO_KIFAP3_01173,ECO_PDLIM7_01059,ECO_NA_18183,ECO_NA_21516,ECO_smarca5_08288,ECO_MAD2L2_08809,ECO_STK39_02550,ECO_TCHP_17498,ECO_NA_14740,ECO_SPAST_2…
GO:0043232	intracellular non-membrane-bounded organelle	255 of 2109 in the list	921 of 7379 in the genome	1	ECO_h2afy2_17583,ECO_NA_21817,ECO_NA_19313,ECO_MAU2_13793,ECO_NA_19080,ECO_PRPF4B_09294,ECO_gnai3_06575,ECO_PRPF19_02618,ECO_NA_02531,ECO_KLHL20_15777,ECO_EML1_14925,ECO_NA_19102,ECO_NA_17543,ECO_NA_18960,ECO_NA_03253,ECO_MID2_15112,ECO_tubb5_00061,ECO_KIFAP3_01173,ECO_PDLIM7_01059,ECO_NA_18183,ECO_NA_21516,ECO_smarca5_08288,ECO_MAD2L2_08809,ECO_STK39_02550,ECO_TCHP_17498,ECO_NA_14740,ECO_SPAST_2…
GO:0030658	transport vesicle membrane	5 of 2109 in the list	21 of 7379 in the genome	1	ECO_CLTCL1_11043,ECO_SEC31A_21899,ECO_NA_20038,ECO_NA_19806,ECO_RASSF9_12551
GO:0005924	cell-substrate adherens junction	10 of 2109 in the list	41 of 7379 in the genome	1	ECO_PAK1_19451,ECO_NA_22487,ECO_PDLIM7_01059,ECO_PTK2_02502,ECO_jub_05982,ECO_GIT1_01040,ECO_NA_10421,ECO_EBAG9_17187,ECO_NA_00065,ECO_AIF1L_09029
GO:0030055	cell-substrate junction	10 of 2109 in the list	41 of 7379 in the genome	1	ECO_PAK1_19451,ECO_NA_22487,ECO_PDLIM7_01059,ECO_PTK2_02502,ECO_jub_05982,ECO_GIT1_01040,ECO_NA_10421,ECO_EBAG9_17187,ECO_NA_00065,ECO_AIF1L_09029
GO:0031301	integral to organelle membrane	2 of 2109 in the list	9 of 7379 in the genome	1	ECO_OXA1L_17154,ECO_SREBF2_22513
GO:0019898	extrinsic to membrane	12 of 2109 in the list	49 of 7379 in the genome	1	ECO_NA_12682,ECO_NA_22921,ECO_numb_11561,ECO_NA_21923,ECO_NA_18614,ECO_NA_10584,ECO_NA_12681,ECO_NA_18615,ECO_gnai3_06575,ECO_GNAL_12281,ECO_NA_01483,ECO_NA_15211
GO:0031228	intrinsic to Golgi membrane	7 of 2109 in the list	30 of 7379 in the genome	1	ECO_siat4_06400,ECO_st6galnac3_12300,ECO_ACER3_01903,ECO_lfng_02854,ECO_rfng_16794,ECO_pcsk7_20768,ECO_st3gal2l_15468
GO:0031234	extrinsic to internal side of plasma membrane	7 of 2109 in the list	30 of 7379 in the genome	1	ECO_NA_18615,ECO_NA_12682,ECO_gnai3_06575,ECO_GNAL_12281,ECO_NA_18614,ECO_NA_01483,ECO_NA_12681
GO:0000793	condensed chromosome	4 of 2109 in the list	18 of 7379 in the genome	1	ECO_NA_09519,ECO_SMC1A_20413,ECO_SUV420H1_06786,ECO_NA_02904
GO:0005874	microtubule	4 of 2109 in the list	18 of 7379 in the genome	1	ECO_TUBG2_02867,ECO_NA_16481,ECO_ARL3_19789,ECO_ranbp10_21456
GO:0005741	mitochondrial outer membrane	3 of 2109 in the list	14 of 7379 in the genome	1	ECO_taz_07728,ECO_rhot1b_18279,ECO_ABCB6_09946
GO:0031968	organelle outer membrane	3 of 2109 in the list	14 of 7379 in the genome	1	ECO_taz_07728,ECO_rhot1b_18279,ECO_ABCB6_09946
GO:0034704	calcium channel complex	3 of 2109 in the list	14 of 7379 in the genome	1	ECO_NA_15222,ECO_NA_09780,ECO_CACNA1C_06853
GO:0031674	I band	7 of 2109 in the list	31 of 7379 in the genome	1	ECO_NA_17543,ECO_pygma_14443,ECO_PAK1_19451,ECO_NA_22921,ECO_A4KUJ6_ORYLA_11787,ECO_NA_06122,ECO_A4KUJ6_ORYLA_13489
GO:0032432	actin filament bundle	4 of 2109 in the list	19 of 7379 in the genome	1	ECO_sept5b_19939,ECO_ACTG2_04353,ECO_PDLIM7_01059,ECO_NA_18183
GO:0005921	gap junction	3 of 2109 in the list	15 of 7379 in the genome	1	ECO_GJB3_14733,ECO_NA_15499,ECO_NA_16549
GO:0005930	axoneme	3 of 2109 in the list	15 of 7379 in the genome	1	ECO_inpp5e_03089,ECO_IFT20_01353,ECO_RPGRIP1L_19035
GO:0031513	nonmotile primary cilium	3 of 2109 in the list	15 of 7379 in the genome	1	ECO_NA_22122,ECO_USH1C_06668,ECO_ARL3_19789
GO:0030659	cytoplasmic vesicle membrane	14 of 2109 in the list	60 of 7379 in the genome	1	ECO_NA_17170,ECO_CLTCL1_11043,ECO_NA_20038,ECO_NA_19713,ECO_copb2_21537,ECO_NA_03590,ECO_ldlr_09435,ECO_SEC31A_21899,ECO_copz1_14775,ECO_COPA_12324,ECO_kcnq1_11375,ECO_NA_04135,ECO_NA_19806,ECO_RASSF9_12551
GO:0044433	cytoplasmic vesicle part	14 of 2109 in the list	60 of 7379 in the genome	1	ECO_NA_17170,ECO_CLTCL1_11043,ECO_NA_20038,ECO_NA_19713,ECO_copb2_21537,ECO_NA_03590,ECO_ldlr_09435,ECO_SEC31A_21899,ECO_copz1_14775,ECO_COPA_12324,ECO_kcnq1_11375,ECO_NA_04135,ECO_NA_19806,ECO_RASSF9_12551
GO:0031012	extracellular matrix	27 of 2109 in the list	110 of 7379 in the genome	1	ECO_COL6A1_21271,ECO_NA_20639,ECO_ctgf_00327,ECO_ABI3BP_19135,ECO_WNT11_03471,ECO_NA_16767,ECO_flrt3_21078,ECO_NA_20318,ECO_fbln5_11180,ECO_gel-a_20279,ECO_MMP23B_18445,ECO_NA_09476,ECO_D1MVS8_ORYLA_14782,ECO_NA_07755,ECO_NA_09490,ECO_tfip11_17461,ECO_BGN_14825,ECO_olmt3-mmp_00019,ECO_sfrp1_20647,ECO_HMCN1_11579,ECO_DCN_04620,ECO_wnt2ba_20595,ECO_adamts9_12347,ECO_NA_09312,ECO_timp2a_20123,ECO_EF…
GO:0019866	organelle inner membrane	43 of 2109 in the list	171 of 7379 in the genome	1	ECO_TIMM9_14213,ECO_SLC25A26_12349,ECO_CPT2_08511,ECO_NA_08291,ECO_C1H20orf7_10759,ECO_NA_19819,ECO_slc25a20_04869,ECO_NDUFB9_00733,ECO_NA_21207,ECO_SLC25A30_21296,ECO_HADHA_13255,ECO_timm13_03664,ECO_NA_15728,ECO_ACADVL_19182,ECO_ptpmt1_04716,ECO_timm50_10657,ECO_COX11_18158,ECO_NA_06476,ECO_CYP24A1_20558,ECO_SLC25A37_14016,ECO_smad3a_10474,ECO_SLC25A43_13706,ECO_NA_09424,ECO_slc25a29_06015,ECO_…
GO:0005901	caveola	2 of 2109 in the list	11 of 7379 in the genome	1	ECO_NA_01608,ECO_NA_16582
GO:0045121	membrane raft	2 of 2109 in the list	11 of 7379 in the genome	1	ECO_NA_01608,ECO_NA_16582
GO:0005912	adherens junction	12 of 2109 in the list	53 of 7379 in the genome	1	ECO_PAK1_19451,ECO_NA_22921,ECO_NA_21923,ECO_NA_22487,ECO_PDLIM7_01059,ECO_PTK2_02502,ECO_jub_05982,ECO_GIT1_01040,ECO_NA_10421,ECO_EBAG9_17187,ECO_NA_00065,ECO_AIF1L_09029
GO:0031252	cell leading edge	26 of 2109 in the list	108 of 7379 in the genome	1	ECO_PLEK_18731,ECO_NA_18086,ECO_gabbr1a_11704,ECO_NA_03254,ECO_arfip2b_10150,ECO_wasla_15333,ECO_NA_18994,ECO_NA_05774,ECO_NA_01483,ECO_NA_15712,ECO_NA_11294,ECO_NA_17543,ECO_ctnna2_21202,ECO_NA_19828,ECO_NA_03253,ECO_PDLIM7_01059,ECO_NA_10936,ECO_jub_05982,ECO_PTK2_02502,ECO_NA_22664,ECO_NA_09395,ECO_MYO1G_06880,ECO_NA_18432,ECO_NA_04091,ECO_NA_10421,ECO_AIF1L_09029
GO:0005576	extracellular region	69 of 2109 in the list	270 of 7379 in the genome	1	ECO_BTD_16078,ECO_mt1-mmp_07958,ECO_NA_21817,ECO_NA_16767,ECO_NA_20318,ECO_NA_02531,ECO_NA_08281,ECO_SOST_07225,ECO_vcanb_12701,ECO_NA_01298,ECO_mgp_22537,ECO_NA_06567,ECO_cxcl12a_09228,ECO_NA_16623,ECO_SMOC2_01104,ECO_NA_21620,ECO_IL8_10134,ECO_NA_02314,ECO_NA_09476,ECO_CLU_03036,ECO_BMP3_10633,ECO_NA_09490,ECO_A8IE81_ORYLA_21664,ECO_NA_01175,ECO_NA_05154,ECO_mmp13a_04301,ECO_NA_11322,ECO_timp2a…
GO:0005875	microtubule associated complex	7 of 2109 in the list	34 of 7379 in the genome	1	ECO_NA_10204,ECO_DCTN2_20623,ECO_KLC2_10115,ECO_KLC4_01088,ECO_KIFAP3_01173,ECO_NA_09326,ECO_aurkb_04810
GO:0009986	cell surface	5 of 2109 in the list	26 of 7379 in the genome	1	ECO_NA_19709,ECO_NA_19713,ECO_NA_06626,ECO_CFC1_02397,ECO_ldlr_09435
GO:0005856	cytoskeleton	149 of 2109 in the list	568 of 7379 in the genome	1	ECO_NA_21817,ECO_NA_19313,ECO_NA_19080,ECO_gnai3_06575,ECO_PRPF19_02618,ECO_KLHL20_15777,ECO_EML1_14925,ECO_NA_19102,ECO_NA_17543,ECO_NA_18960,ECO_MID2_15112,ECO_KIFAP3_01173,ECO_tubb5_00061,ECO_PDLIM7_01059,ECO_NA_18183,ECO_MAD2L2_08809,ECO_TCHP_17498,ECO_NA_14740,ECO_TWISTNB_18778,ECO_SPAST_21366,ECO_NUBP2_02115,ECO_NA_19054,ECO_MYO18A_17637,ECO_TUBB1_20605,ECO_HOOK1_22459,ECO_NA_13177,ECO_TUBG…
GO:0005624	membrane fraction	51 of 2109 in the list	207 of 7379 in the genome	1	ECO_NA_16037,ECO_NA_04555,ECO_NA_01235,ECO_JAKMIP1_14543,ECO_USP14_04374,ECO_NA_06542,ECO_LRRC59_19775,ECO_NA_21207,ECO_nat8l_12131,ECO_NA_17543,ECO_POMGNT1_03929,ECO_dgat1a_06329,ECO_NA_19700,ECO_sort1a_20476,ECO_cyb5b_10961,ECO_fzd7a_07304,ECO_NA_18360,ECO_ptgs2_11582,ECO_COPA_12324,ECO_cyfip2_13519,ECO_Q76K58_ORYLA_01432,ECO_NA_03000,ECO_gabbr1a_11704,ECO_sec11a_01795,ECO_SOAT1_03636,ECO_NA_20…
GO:0044463	cell projection part	16 of 2109 in the list	73 of 7379 in the genome	1	ECO_gabbr1a_11704,ECO_BBS5_22150,ECO_RPGRIP1L_19035,ECO_inpp5e_03089,ECO_NA_20339,ECO_IFT20_01353,ECO_sept5b_19939,ECO_NA_17543,ECO_FZD7_01236,ECO_ptprn2_17695,ECO_fzd7a_07304,ECO_NA_22664,ECO_NA_09395,ECO_fzd1_02877,ECO_NA_22308,ECO_MYO1G_06880
GO:0000794	condensed nuclear chromosome	2 of 2109 in the list	13 of 7379 in the genome	1	ECO_SUV420H1_06786,ECO_NA_02904
GO:0005903	brush border	2 of 2109 in the list	13 of 7379 in the genome	1	ECO_SLC27A4_04540,ECO_NA_19271
GO:0030313	cell envelope	2 of 2109 in the list	13 of 7379 in the genome	1	ECO_GSTK1_00112,ECO_P2RX1_05647
GO:0030054	cell junction	40 of 2109 in the list	167 of 7379 in the genome	1	ECO_NA_18086,ECO_PAK1_19451,ECO_GAK_10984,ECO_SHROOM3_12719,ECO_GJB3_14733,ECO_IQGAP1_11443,ECO_NA_15499,ECO_EBAG9_17187,ECO_NA_19271,ECO_ctnna2_21202,ECO_NA_22487,ECO_PDLIM7_01059,ECO_jub_05982,ECO_PTK2_02502,ECO_NA_16266,ECO_unknown_01077,ECO_NA_22921,ECO_NA_15152,ECO_NA_03970,ECO_NA_13085,ECO_NA_21923,ECO_f11r_16770,ECO_traf4a_22038,ECO_GIT1_01040,ECO_NA_11079,ECO_cldn7a_17651,ECO_CLDN15_17164…
GO:0000267	cell fraction	135 of 2109 in the list	521 of 7379 in the genome	1	ECO_NA_04555,ECO_NA_14439,ECO_NA_14426,ECO_gnai3_06575,ECO_NA_14753,ECO_GALNT3_21437,ECO_nat8l_12131,ECO_NA_17543,ECO_POMGNT1_03929,ECO_siah1_04661,ECO_NA_19700,ECO_GPR137C_13136,ECO_rac2_11346,ECO_STK39_02550,ECO_SLC12A4_20282,ECO_PLEK_18731,ECO_NA_13723,ECO_NA_03000,ECO_gabbr1a_11704,ECO_JAK3_11890,ECO_cul5b_01632,ECO_fbln5_11180,ECO_A4KUJ6_ORYLA_11787,ECO_ZMYND19_00839,ECO_CLIP3_10656,ECO_TALD…
GO:0030017	sarcomere	9 of 2109 in the list	45 of 7379 in the genome	1	ECO_tnnt2a_14798,ECO_NA_17543,ECO_pygma_14443,ECO_PAK1_19451,ECO_NA_22921,ECO_ACTG2_04353,ECO_A4KUJ6_ORYLA_11787,ECO_A4KUJ6_ORYLA_13489,ECO_NA_06122
GO:0012506	vesicle membrane	19 of 2109 in the list	86 of 7379 in the genome	1	ECO_CLTCL1_11043,ECO_NA_15387,ECO_copb2_21537,ECO_NA_03590,ECO_AP1M1_00994,ECO_NA_18907,ECO_NA_17170,ECO_NA_20038,ECO_NA_05396,ECO_NA_19713,ECO_ldlr_09435,ECO_SEC31A_21899,ECO_COPA_12324,ECO_copz1_14775,ECO_SNX15_22626,ECO_kcnq1_11375,ECO_NA_04135,ECO_RASSF9_12551,ECO_NA_19806
GO:0030135	coated vesicle	26 of 2109 in the list	114 of 7379 in the genome	1	ECO_GIPC1_16280,ECO_CLTCL1_11043,ECO_gabbr1a_11704,ECO_ICA1_11620,ECO_copb2_21537,ECO_NA_03590,ECO_RAB3C_12626,ECO_NA_17563,ECO_AP1M1_00994,ECO_AP2B1_01603,ECO_NA_17170,ECO_sept5b_19939,ECO_siah1_04661,ECO_AMPH_21663,ECO_NA_20038,ECO_NA_05396,ECO_sort1a_20476,ECO_NA_19713,ECO_RABAC1_00048,ECO_DMXL2_22678,ECO_ldlr_09435,ECO_NA_18360,ECO_SEC31A_21899,ECO_copz1_14775,ECO_COPA_12324,ECO_NA_19806
GO:0070161	anchoring junction	13 of 2109 in the list	62 of 7379 in the genome	1	ECO_ctnna2_21202,ECO_PAK1_19451,ECO_NA_22921,ECO_NA_21923,ECO_NA_22487,ECO_PDLIM7_01059,ECO_PTK2_02502,ECO_jub_05982,ECO_GIT1_01040,ECO_NA_10421,ECO_EBAG9_17187,ECO_AIF1L_09029,ECO_NA_00065
GO:0044421	extracellular region part	52 of 2109 in the list	215 of 7379 in the genome	1	ECO_COL6A1_21271,ECO_ogn_15452,ECO_BTD_16078,ECO_mt1-mmp_07958,ECO_NA_21817,ECO_C1QTNF7_18890,ECO_NA_16767,ECO_NA_20318,ECO_LUM_04621,ECO_NA_22470,ECO_METRN_02125,ECO_NA_02531,ECO_NA_20203,ECO_NA_08281,ECO_NA_18535,ECO_NA_05984,ECO_ANGPT2_09199,ECO_A4UWM7_ORYLA_02316,ECO_ANGPTL2_01326,ECO_SOST_07225,ECO_sema3fa_16663,ECO_NA_22713,ECO_SEMA3C_10884,ECO_NA_01298,ECO_COPA_12324,ECO_serpine1_00438,ECO…
GO:0044449	contractile fiber part	9 of 2109 in the list	46 of 7379 in the genome	1	ECO_tnnt2a_14798,ECO_NA_17543,ECO_pygma_14443,ECO_PAK1_19451,ECO_NA_22921,ECO_ACTG2_04353,ECO_A4KUJ6_ORYLA_11787,ECO_A4KUJ6_ORYLA_13489,ECO_NA_06122
GO:0015934	large ribosomal subunit	2 of 2109 in the list	14 of 7379 in the genome	1	ECO_MRPL52_05983,ECO_MRPS24_18525
GO:0008287	protein serine/threonine phosphatase complex	4 of 2109 in the list	24 of 7379 in the genome	1	ECO_NA_04877,ECO_PPP2R3A_02766,ECO_PPP4C_19016,ECO_NA_21144
GO:0030016	myofibril	12 of 2109 in the list	59 of 7379 in the genome	1	ECO_tnnt2a_14798,ECO_NA_17543,ECO_pygma_14443,ECO_PAK1_19451,ECO_NA_22921,ECO_ACTG2_04353,ECO_NA_02861,ECO_PSMA6_17250,ECO_NA_21516,ECO_A4KUJ6_ORYLA_11787,ECO_NA_06122,ECO_A4KUJ6_ORYLA_13489
GO:0005743	mitochondrial inner membrane	6 of 2109 in the list	34 of 7379 in the genome	1	ECO_C1H20orf7_10759,ECO_timm13_03664,ECO_timm50_10657,ECO_NA_07548,ECO_TIMM9_14213,ECO_NDUFB9_00733
GO:0005911	cell-cell junction	18 of 2109 in the list	85 of 7379 in the genome	1	ECO_NA_03970,ECO_NA_15152,ECO_PAK1_19451,ECO_NA_22921,ECO_NA_21923,ECO_traf4a_22038,ECO_GJB3_14733,ECO_CLDN15_17164,ECO_NA_15499,ECO_ctnna2_21202,ECO_vapal_00956,ECO_WNK4_02447,ECO_PTK2_02502,ECO_NA_14799,ECO_NA_16549,ECO_NA_16266,ECO_SYMPK_01832,ECO_NA_15153
GO:0016469	proton-transporting two-sector ATPase complex	4 of 2109 in the list	25 of 7379 in the genome	1	ECO_NA_06249,ECO_ATP6V1F_06969,ECO_ATP6V0E1_17301,ECO_TCIRG1_02619
GO:0030136	clathrin-coated vesicle	19 of 2109 in the list	90 of 7379 in the genome	1	ECO_GIPC1_16280,ECO_CLTCL1_11043,ECO_gabbr1a_11704,ECO_ICA1_11620,ECO_NA_03590,ECO_RAB3C_12626,ECO_NA_17563,ECO_AP1M1_00994,ECO_AP2B1_01603,ECO_NA_17170,ECO_sept5b_19939,ECO_siah1_04661,ECO_AMPH_21663,ECO_NA_20038,ECO_NA_05396,ECO_NA_19713,ECO_RABAC1_00048,ECO_DMXL2_22678,ECO_ldlr_09435
GO:0072372	primary cilium	3 of 2109 in the list	21 of 7379 in the genome	1	ECO_NA_22122,ECO_USH1C_06668,ECO_ARL3_19789
GO:0005777	peroxisome	5 of 2109 in the list	31 of 7379 in the genome	1	ECO_DHRS7B_02014,ECO_FAR2_15275,ECO_NA_09305,ECO_NA_22691,ECO_PAOX_09223
GO:0042579	microbody	10 of 2109 in the list	54 of 7379 in the genome	1	ECO_DHRS7B_02014,ECO_PEX7_15118,ECO_DECR2_02133,ECO_FAR2_15275,ECO_NA_09305,ECO_NA_10543,ECO_NA_15745,ECO_HSDL2_05548,ECO_NA_22691,ECO_PAOX_09223
GO:0044438	microbody part	4 of 2109 in the list	27 of 7379 in the genome	1	ECO_DHRS7B_02014,ECO_FAR2_15275,ECO_NA_22691,ECO_PAOX_09223
GO:0044439	peroxisomal part	4 of 2109 in the list	27 of 7379 in the genome	1	ECO_DHRS7B_02014,ECO_FAR2_15275,ECO_NA_22691,ECO_PAOX_09223
GO:0030141	secretory granule	8 of 2109 in the list	46 of 7379 in the genome	1	ECO_NA_04073,ECO_ICA1_11620,ECO_PLA2G4A_11581,ECO_skila_00976,ECO_serpine1_00438,ECO_STX4_14846,ECO_kcnq1_11375,ECO_NA_15021
GO:0016459	myosin complex	2 of 2109 in the list	17 of 7379 in the genome	1	ECO_NA_22308,ECO_smyhc2_00024
GO:0043292	contractile fiber	13 of 2109 in the list	69 of 7379 in the genome	1	ECO_tnnt2a_14798,ECO_NA_17543,ECO_pygma_14443,ECO_PAK1_19451,ECO_NA_22921,ECO_ACTG2_04353,ECO_NA_02861,ECO_PSMA6_17250,ECO_NA_10679,ECO_NA_21516,ECO_A4KUJ6_ORYLA_11787,ECO_NA_06122,ECO_A4KUJ6_ORYLA_13489
GO:0015935	small ribosomal subunit	2 of 2109 in the list	18 of 7379 in the genome	1	ECO_MRPS22_21536,ECO_MRPS36_08207
GO:0043235	receptor complex	2 of 2109 in the list	18 of 7379 in the genome	1	ECO_NA_20339,ECO_NA_22482
GO:0044455	mitochondrial membrane part	4 of 2109 in the list	29 of 7379 in the genome	1	ECO_taz_07728,ECO_NDUFB9_00733,ECO_rhot1b_18279,ECO_ABCB6_09946
GO:0000775	chromosome, centromeric region	5 of 2109 in the list	34 of 7379 in the genome	1	ECO_NA_15836,ECO_SMC1A_20413,ECO_NA_16250,ECO_NA_11585,ECO_NA_19251
GO:0005626	insoluble fraction	92 of 2109 in the list	384 of 7379 in the genome	1	ECO_NA_04555,ECO_JAKMIP1_14543,ECO_LRRC59_19775,ECO_gnai3_06575,ECO_NA_14753,ECO_GALNT3_21437,ECO_nat8l_12131,ECO_NA_17543,ECO_POMGNT1_03929,ECO_siah1_04661,ECO_NA_19700,ECO_GPR137C_13136,ECO_cyb5b_10961,ECO_NA_12681,ECO_fzd7a_07304,ECO_rac2_11346,ECO_STK39_02550,ECO_MTMR7_13565,ECO_SLC12A4_20282,ECO_cyfip2_13519,ECO_PLEK_18731,ECO_NA_13723,ECO_NA_03000,ECO_gabbr1a_11704,ECO_JAK3_11890,ECO_cul5b_…
GO:0044430	cytoskeletal part	71 of 2109 in the list	304 of 7379 in the genome	1	ECO_tnnt2a_14798,ECO_NA_19313,ECO_NA_19080,ECO_TUBGCP3_18964,ECO_fam96b_00562,ECO_gnai3_06575,ECO_NA_10635,ECO_KIFAP3_01173,ECO_MID2_15112,ECO_PDLIM7_01059,ECO_NA_18183,ECO_FOPNL_08147,ECO_NA_19054,ECO_pan3_17034,ECO_TUBG2_02867,ECO_DCAF12_01448,ECO_NA_15156,ECO_GAN_00447,ECO_IFT20_01353,ECO_HAUS6_20003,ECO_TUBGCP5_08565,ECO_NA_10204,ECO_RPGRIP1_03925,ECO_NA_20239,ECO_ACTG2_04353,ECO_ARL3_19789,E…
GO:0000776	kinetochore	2 of 2109 in the list	19 of 7379 in the genome	1	ECO_SMC1A_20413,ECO_NA_16250
GO:0031410	cytoplasmic vesicle	67 of 2109 in the list	290 of 7379 in the genome	1	ECO_NA_09416,ECO_mt1-mmp_07958,ECO_ICA1_11620,ECO_NA_03590,ECO_AP2B1_01603,ECO_NA_13178,ECO_NA_08281,ECO_NA_11307,ECO_NA_01086,ECO_NA_15021,ECO_YIPF5_02541,ECO_siah1_04661,ECO_NA_19713,ECO_SEC31A_21899,ECO_TRIM36_12643,ECO_PIK3C2A_19873,ECO_kcnq1_11375,ECO_gabbr1a_11704,ECO_NA_09505,ECO_NA_04073,ECO_copb2_21537,ECO_skila_00976,ECO_AMPH_21663,ECO_SLC30A7_18386,ECO_NA_20038,ECO_PLA2G4A_11581,ECO_pt…
GO:0005929	cilium	3 of 2109 in the list	25 of 7379 in the genome	1	ECO_NA_22122,ECO_USH1C_06668,ECO_ARL3_19789
GO:0016023	cytoplasmic membrane-bounded vesicle	56 of 2109 in the list	249 of 7379 in the genome	1	ECO_CLTCL1_11043,ECO_mt1-mmp_07958,ECO_YIPF1_01009,ECO_ICA1_11620,ECO_NA_03590,ECO_RAB3C_12626,ECO_NA_11691,ECO_NA_17563,ECO_AP2B1_01603,ECO_NA_13178,ECO_NA_08281,ECO_NA_01086,ECO_NA_15021,ECO_C14orf1_11743,ECO_YIPF5_02541,ECO_siah1_04661,ECO_sort1a_20476,ECO_RABAC1_00048,ECO_NA_19713,ECO_rala_14159,ECO_NA_18360,ECO_SEC31A_21899,ECO_YWHAQ_10904,ECO_LPAR1_18802,ECO_COPA_12324,ECO_serpine1_00438,EC…
GO:0034702	ion channel complex	6 of 2109 in the list	41 of 7379 in the genome	1	ECO_NA_15222,ECO_NA_09780,ECO_A4KUJ6_ORYLA_11787,ECO_CACNA1C_06853,ECO_A4KUJ6_ORYLA_13489,ECO_GABRB1_11917
GO:0048770	pigment granule	4 of 2109 in the list	31 of 7379 in the genome	1	ECO_CLTCL1_11043,ECO_YWHAQ_10904,ECO_RPN1_11424,ECO_mt1-mmp_07958
GO:0044391	ribosomal subunit	4 of 2109 in the list	32 of 7379 in the genome	1	ECO_MRPL52_05983,ECO_MRPS22_21536,ECO_MRPS36_08207,ECO_MRPS24_18525
GO:0031988	membrane-bounded vesicle	60 of 2109 in the list	273 of 7379 in the genome	1	ECO_CLTCL1_11043,ECO_NA_15387,ECO_mt1-mmp_07958,ECO_YIPF1_01009,ECO_ICA1_11620,ECO_NA_03590,ECO_RAB3C_12626,ECO_NA_11691,ECO_NA_17563,ECO_AP2B1_01603,ECO_NA_13178,ECO_NA_08281,ECO_NA_01086,ECO_NA_15021,ECO_C14orf1_11743,ECO_YIPF5_02541,ECO_siah1_04661,ECO_sort1a_20476,ECO_RABAC1_00048,ECO_NA_19713,ECO_rala_14159,ECO_NA_18360,ECO_SEC31A_21899,ECO_YWHAQ_10904,ECO_LPAR1_18802,ECO_COPA_12324,ECO_serp…
GO:0008021	synaptic vesicle	3 of 2109 in the list	29 of 7379 in the genome	1	ECO_ICA1_11620,ECO_NA_03590,ECO_DMXL2_22678
GO:0005840	ribosome	5 of 2109 in the list	40 of 7379 in the genome	1	ECO_MRPL52_05983,ECO_MRPL40_19935,ECO_MRPS22_21536,ECO_MRPS36_08207,ECO_MRPS24_18525
GO:0030139	endocytic vesicle	3 of 2109 in the list	31 of 7379 in the genome	1	ECO_NA_20339,ECO_AP2B1_01603,ECO_NA_04135
GO:0030427	site of polarized growth	4 of 2109 in the list	37 of 7379 in the genome	1	ECO_PAK1_19451,ECO_DOCK6_16341,ECO_DPYSL3_05220,ECO_IGHMBP2_10488
GO:0033267	axon part	4 of 2109 in the list	38 of 7379 in the genome	1	ECO_NA_20339,ECO_NA_22664,ECO_sept5b_19939,ECO_ptprn2_17695
GO:0031982	vesicle	75 of 2109 in the list	346 of 7379 in the genome	1	ECO_NA_09416,ECO_NA_15387,ECO_mt1-mmp_07958,ECO_ICA1_11620,ECO_NA_03590,ECO_BTK_09060,ECO_AP2B1_01603,ECO_NA_13178,ECO_NA_08281,ECO_NA_11307,ECO_NA_01086,ECO_NA_15021,ECO_YIPF5_02541,ECO_siah1_04661,ECO_NA_19713,ECO_NA_13717,ECO_SEC31A_21899,ECO_TRIM36_12643,ECO_PIK3C2A_19873,ECO_kcnq1_11375,ECO_zdhhc17_15858,ECO_gabbr1a_11704,ECO_NA_09505,ECO_NA_04073,ECO_copb2_21537,ECO_skila_00976,ECO_NA_20038…
GO:0044456	synapse part	3 of 2109 in the list	35 of 7379 in the genome	1	ECO_ICA1_11620,ECO_NA_03590,ECO_DMXL2_22678
GO:0030425	dendrite	6 of 2109 in the list	55 of 7379 in the genome	1	ECO_GIPC1_16280,ECO_NA_22122,ECO_gabbr1a_11704,ECO_LPAR1_18802,ECO_unknown_01077,ECO_kirrel3a_03482
GO:0045202	synapse	8 of 2109 in the list	67 of 7379 in the genome	1	ECO_NA_22122,ECO_AMPH_21663,ECO_ICA1_11620,ECO_PRKCQ_17917,ECO_NA_03590,ECO_DMXL2_22678,ECO_CDH15_05719,ECO_NA_18994
GO:0044459	plasma membrane part	103 of 2109 in the list	490 of 7379 in the genome	1	ECO_itgb3b_15017,ECO_NA_18994,ECO_syne2b_05345,ECO_gnai3_06575,ECO_GNAL_12281,ECO_EBAG9_17187,ECO_NA_17543,ECO_NA_12682,ECO_NA_22487,ECO_PDLIM7_01059,ECO_NA_10584,ECO_PTK2_02502,ECO_NA_18183,ECO_NA_12681,ECO_NA_09843,ECO_fzd7a_07304,ECO_STK39_02550,ECO_NA_16266,ECO_Q8UUL6_ORYLA_04455,ECO_NA_16582,ECO_kcnq1_11375,ECO_cyfip2_13519,ECO_gabbr1a_11704,ECO_NA_09782,ECO_NA_03970,ECO_JAK3_11890,ECO_GRIN3…
GO:0030424	axon	4 of 2109 in the list	53 of 7379 in the genome	1	ECO_NA_20339,ECO_NA_22664,ECO_sept5b_19939,ECO_ptprn2_17695
GO:0042995	cell projection	82 of 2109 in the list	421 of 7379 in the genome	1	ECO_ICA1_11620,ECO_NA_19313,ECO_kirrel3a_03482,ECO_inpp5e_03089,ECO_syne2b_05345,ECO_NA_13178,ECO_NA_19271,ECO_ANKMY2_21618,ECO_NA_17543,ECO_ctnna2_21202,ECO_NA_18960,ECO_NA_03253,ECO_NA_18183,ECO_DZIP1_13117,ECO_DPYSL2_01270,ECO_ARL4C_21118,ECO_fzd7a_07304,ECO_SUFU_21882,ECO_unknown_01077,ECO_NA_14544,ECO_PLEK_18731,ECO_gabbr1a_11704,ECO_NA_21923,ECO_SLC23A1_14601,ECO_SMO_06850,ECO_NA_15317,ECO_…
GO:0071944	cell periphery	127 of 2109 in the list	608 of 7379 in the genome	1	ECO_PPL_04112,ECO_NA_14439,ECO_itgb3b_15017,ECO_NA_19080,ECO_NA_18994,ECO_syne2b_05345,ECO_NA_00801,ECO_gnai3_06575,ECO_GNAL_12281,ECO_EBAG9_17187,ECO_NA_17543,ECO_NA_12682,ECO_NA_18960,ECO_NA_07091,ECO_NA_22487,ECO_NA_19713,ECO_PDLIM7_01059,ECO_NA_10584,ECO_PTK2_02502,ECO_NA_18183,ECO_NA_12681,ECO_NA_09843,ECO_fzd7a_07304,ECO_STK39_02550,ECO_NA_16266,ECO_TCHP_17498,ECO_Q8UUL6_ORYLA_04455,ECO_NA_…
GO:0005886	plasma membrane	121 of 2109 in the list	589 of 7379 in the genome	1	ECO_PPL_04112,ECO_NA_14439,ECO_itgb3b_15017,ECO_NA_18994,ECO_syne2b_05345,ECO_NA_00801,ECO_gnai3_06575,ECO_GNAL_12281,ECO_EBAG9_17187,ECO_NA_17543,ECO_NA_12682,ECO_NA_18960,ECO_NA_22487,ECO_NA_19713,ECO_PDLIM7_01059,ECO_NA_10584,ECO_PTK2_02502,ECO_NA_18183,ECO_NA_12681,ECO_NA_09843,ECO_fzd7a_07304,ECO_STK39_02550,ECO_NA_16266,ECO_Q8UUL6_ORYLA_04455,ECO_NA_16582,ECO_kcnq1_11375,ECO_cyfip2_13519,EC…
GO:0005887	integral to plasma membrane	8 of 2109 in the list	92 of 7379 in the genome	1	ECO_itgb3b_15017,ECO_NA_16286,ECO_NA_22664,ECO_NA_09210,ECO_NA_20339,ECO_NA_21873,ECO_KCTD6_04591,ECO_kcnq1_11375
GO:0031226	intrinsic to plasma membrane	8 of 2109 in the list	92 of 7379 in the genome	1	ECO_itgb3b_15017,ECO_NA_16286,ECO_NA_22664,ECO_NA_09210,ECO_NA_20339,ECO_NA_21873,ECO_KCTD6_04591,ECO_kcnq1_11375
GO:0016021	integral to membrane	81 of 2109 in the list	439 of 7379 in the genome	1	ECO_NA_08812,ECO_rasgrp3_09722,ECO_itgb3b_15017,ECO_cd81_19257,ECO_NA_13110,ECO_NA_11859,ECO_adra2db_13096,ECO_NA_14753,ECO_KCNH2_00554,ECO_NA_00795,ECO_ITGB4_15988,ECO_GPR137C_13136,ECO_NA_19713,ECO_SORL1_10672,ECO_NA_22482,ECO_NA_00306,ECO_NA_15222,ECO_SLC12A4_20282,ECO_kcnq1_11375,ECO_NA_03000,ECO_GRIN3B_13284,ECO_NA_02853,ECO_GABRB1_11917,ECO_flrt3_21078,ECO_NA_03964,ECO_A4KUJ6_ORYLA_11787,EC…
GO:0043005	neuron projection	35 of 2109 in the list	242 of 7379 in the genome	1	ECO_NA_01235,ECO_PAK1_19451,ECO_ICA1_11620,ECO_NA_19313,ECO_kirrel3a_03482,ECO_IGHMBP2_10488,ECO_NA_17543,ECO_ctnna2_21202,ECO_NA_18960,ECO_sort1a_20476,ECO_SLC12A6_02820,ECO_DPYSL2_01270,ECO_PYGB_04775,ECO_NA_18360,ECO_LPAR1_18802,ECO_unknown_01077,ECO_NA_14544,ECO_NA_22122,ECO_GIPC1_16280,ECO_gabbr1a_11704,ECO_NA_20339,ECO_alcama_17669,ECO_sept5b_19939,ECO_KCNIP4_04923,ECO_khsrp_22219,ECO_DOCK6…
GO:0044297	cell body	15 of 2109 in the list	145 of 7379 in the genome	1	ECO_gabbr1a_11704,ECO_PMM1_15843,ECO_ITPR3_08101,ECO_khsrp_22219,ECO_KCNIP4_04923,ECO_sort1a_20476,ECO_NA_14426,ECO_NA_19313,ECO_NA_10184,ECO_DPYSL2_01270,ECO_TRPV1_05673,ECO_SORL1_10672,ECO_NA_18360,ECO_NA_09976,ECO_IGHMBP2_10488
GO:0031224	intrinsic to membrane	323 of 2109 in the list	1434 of 7379 in the genome	1	ECO_NA_08812,ECO_mt1-mmp_07958,ECO_itgb3b_15017,ECO_DRD2_16594,ECO_NA_03590,ECO_TPRA1_01920,ECO_IL1RAP_21642,ECO_adra2db_13096,ECO_NA_14753,ECO_GJB3_14733,ECO_NA_00795,ECO_NA_19271,ECO_atp11a_18963,ECO_POMGNT1_03929,ECO_NA_07232,ECO_YIPF5_02541,ECO_GPR137C_13136,ECO_BX571984.2_22022,ECO_SORL1_10672,ECO_NA_00306,ECO_sema6e_01970,ECO_chst14_16833,ECO_SLC12A4_20282,ECO_SGPL1_01131,ECO_kcnq1_11375,EC…
GO:0044425	membrane part	448 of 2109 in the list	1946 of 7379 in the genome	1	ECO_NA_08812,ECO_mt1-mmp_07958,ECO_itgb3b_15017,ECO_DRD2_16594,ECO_NA_03590,ECO_TPRA1_01920,ECO_IL1RAP_21642,ECO_adra2db_13096,ECO_NA_14753,ECO_GJB3_14733,ECO_NA_14429,ECO_NA_00795,ECO_NA_19271,ECO_atp11a_18963,ECO_POMGNT1_03929,ECO_NA_07232,ECO_YIPF5_02541,ECO_NA_18960,ECO_GPR137C_13136,ECO_NA_03253,ECO_PDLIM7_01059,ECO_BX571984.2_22022,ECO_SORL1_10672,ECO_NA_00306,ECO_sema6e_01970,ECO_STK39_025…
GO:0016020	membrane	756 of 2109 in the list	3128 of 7379 in the genome	1	ECO_NA_08812,ECO_TIMM9_14213,ECO_NA_14230,ECO_NA_05670,ECO_mt1-mmp_07958,ECO_ft1_07289,ECO_NA_14426,ECO_IL1RAP_21642,ECO_adra2db_13096,ECO_NA_06301,ECO_SLC22A15_20986,ECO_NA_13178,ECO_GJB3_14733,ECO_NA_14429,ECO_atp11a_18963,ECO_NA_07232,ECO_NA_18960,ECO_RAPH1_09938,ECO_KCTD13_02033,ECO_NA_03253,ECO_BX571984.2_22022,ECO_slc2a10_19216,ECO_IL1RL2_09861,ECO_sema6e_01970,ECO_STK39_02550,ECO_chst14_16…
GO:0003824	catalytic activity	1057 of 2204 in the list	3396 of 7635 in the genome	0.02424	ECO_DHX37_19938,ECO_CTSE_18064,ECO_mt1-mmp_07958,ECO_ft1_07289,ECO_NUAK2_04842,ECO_NAA15_12145,ECO_ITK_13518,ECO_ddi2_16668,ECO_atp11a_18963,ECO_RNF20_02610,ECO_NA_21300,ECO_pole3_06787,ECO_chst14_16833,ECO_CPB2_03246,ECO_NA_15224,ECO_C0SQJ3_ORYLA_00916,ECO_NA_12372,ECO_NA_07989,ECO_KDM4C_09334,ECO_NA_15073,ECO_PAPD7_09577,ECO_tec_00756,ECO_NA_01473,ECO_gyg2_16383,ECO_NA_04894,ECO_NA_00531,ECO_NA…
GO:0005072	transforming growth factor beta receptor, cytoplasmic mediator activity	7 of 2204 in the list	7 of 7635 in the genome	0.073	ECO_NA_08291,ECO_NA_02987,ECO_smad3a_10474,ECO_SMAD9_03899,ECO_smad2_18522,ECO_NA_10473,ECO_NA_12650
GO:0004518	nuclease activity	27 of 2204 in the list	52 of 7635 in the genome	0.16672	ECO_EXOSC4_22351,ECO_EIF2C2_16101,ECO_EXOSC8_03901,ECO_MRE11A_16611,ECO_NA_08935,ECO_ENDOG_16013,ECO_EXOSC6_04667,ECO_ERCC4_02264,ECO_DICER1_09246,ECO_fan1_15650,ECO_XRN2_04648,ECO_REXO2_03481,ECO_EXOSC9_12149,ECO_PNPT1_06160,ECO_NA_12822,ECO_NTHL1_22213,ECO_RNASEH2A_19717,ECO_PNKP_20778,ECO_rnaset2l_10661,ECO_ppp1r8_02284,ECO_CNOT6_13094,ECO_RAD9A_14576,ECO_rpp14_15435,ECO_DDX1_06725,ECO_dis3_00…
GO:0008757	S-adenosylmethionine-dependent methyltransferase activity	24 of 2204 in the list	46 of 7635 in the genome	0.31811	ECO_NA_08386,ECO_ehmt2_02426,ECO_ash2l_18537,ECO_wdr5_12888,ECO_DNMT1_16330,ECO_TRMT61A_04895,ECO_ehmt1b_23036,ECO_DIMT1L_16181,ECO_PRMT7_12610,ECO_NA_04877,ECO_rbbp5_15447,ECO_prdm9_12139,ECO_METTL3_17159,ECO_SETDB2_21233,ECO_suv420h2_09675,ECO_wdr5_04104,ECO_B1A4A0_ORYLA_07971,ECO_METTL14_08108,ECO_WHSC1L1_19944,ECO_dot1l_10360,ECO_NA_00105,ECO_DNMT3A_13251,ECO_SUV420H1_06786,ECO_setd8a_21912
GO:0016740	transferase activity	378 of 2204 in the list	1151 of 7635 in the genome	0.34247	ECO_NA_08812,ECO_GTF2H1_15610,ECO_NA_14439,ECO_NA_04524,ECO_b3gntl1_05528,ECO_ft1_07289,ECO_NUAK2_04842,ECO_NA_02112,ECO_NAA15_12145,ECO_ITK_13518,ECO_POMGNT1_03929,ECO_NA_18960,ECO_NSUN5_01474,ECO_st6galnac_21505,ECO_NA_21300,ECO_STK39_02550,ECO_pole3_06787,ECO_chst14_16833,ECO_WHSC1L1_19944,ECO_PIK3C2A_19873,ECO_NA_00445,ECO_NA_16187,ECO_POLR2J2_16644,ECO_KAT8_22985,ECO_HMGCS1_17786,ECO_TRNT1_1…
GO:0008168	methyltransferase activity	37 of 2204 in the list	81 of 7635 in the genome	0.40297	ECO_wdr5_12888,ECO_PDPR_20073,ECO_NA_08549,ECO_DNMT1_16330,ECO_MTR_13488,ECO_NOP2_00104,ECO_DIMT1L_16181,ECO_PRMT7_12610,ECO_rbbp5_15447,ECO_prdm9_12139,ECO_suv420h2_09675,ECO_NA_08209,ECO_METTL14_08108,ECO_dot1l_10360,ECO_WHSC1L1_19944,ECO_NA_00105,ECO_DNMT3A_13251,ECO_SUV420H1_06786,ECO_setd8a_21912,ECO_ash2l_18537,ECO_ehmt2_02426,ECO_NA_08386,ECO_GSTCD_03980,ECO_whsc1_04538,ECO_NA_12372,ECO_TF…
GO:0008173	RNA methyltransferase activity	7 of 2204 in the list	8 of 7635 in the genome	0.43682	ECO_TFB1M_14751,ECO_METTL14_08108,ECO_GSTCD_03980,ECO_TRMT61A_04895,ECO_METTL3_17159,ECO_NA_00105,ECO_DIMT1L_16181
GO:0004527	exonuclease activity	11 of 2204 in the list	16 of 7635 in the genome	0.47827	ECO_EXOSC4_22351,ECO_EXOSC8_03901,ECO_RAD9A_14576,ECO_EXOSC6_04667,ECO_fan1_15650,ECO_XRN2_04648,ECO_EXOSC3_07160,ECO_REXO2_03481,ECO_EXOSC9_12149,ECO_RAD50_17193,ECO_PNPT1_06160
GO:0016747	transferase activity, transferring acyl groups other than amino-acyl groups	46 of 2204 in the list	107 of 7635 in the genome	0.52092	ECO_NA_09305,ECO_fasn_01692,ECO_CPT2_08511,ECO_ESCO1_09256,ECO_NA_11394,ECO_NA_06542,ECO_tgm2b_11359,ECO_MED24_02177,ECO_NAGS_11262,ECO_TAF1L_22296,ECO_kat2a_02892,ECO_NAA60_11296,ECO_NAA15_12145,ECO_agpat4_05189,ECO_nat8l_12131,ECO_HADHA_13255,ECO_sptlc2_09007,ECO_dgat1a_06329,ECO_TAF6L_14430,ECO_taz_07728,ECO_PAFAH1B2_01561,ECO_NA_00445,ECO_zdhhc17_15858,ECO_NA_21253,ECO_KAT8_22985,ECO_KAT6B_06…
GO:0005488	binding	1663 of 2204 in the list	5576 of 7635 in the genome	0.54728	ECO_DHX37_19938,ECO_TIMM9_14213,ECO_NA_03143,ECO_CLEC6A_00070,ECO_mt1-mmp_07958,ECO_NA_15953,ECO_NUAK2_04842,ECO_IL1RAP_21642,ECO_NA_06301,ECO_TH1L_12783,ECO_NAA15_12145,ECO_ITK_13518,ECO_kif14_11874,ECO_NA_15074,ECO_atp11a_18963,ECO_NA_03253,ECO_RNF20_02610,ECO_MAD2L2_08809,ECO_NA_21300,ECO_pole3_06787,ECO_NA_14740,ECO_chst14_16833,ECO_NA_10426,ECO_FOXA2_ORYLA_14744,ECO_NA_05440,ECO_C0SQJ3_ORYLA…
GO:0016278	lysine N-methyltransferase activity	14 of 2204 in the list	23 of 7635 in the genome	0.59941	ECO_ehmt2_02426,ECO_ash2l_18537,ECO_NA_04877,ECO_wdr5_12888,ECO_rbbp5_15447,ECO_prdm9_12139,ECO_SETDB2_21233,ECO_suv420h2_09675,ECO_wdr5_04104,ECO_dot1l_10360,ECO_WHSC1L1_19944,ECO_ehmt1b_23036,ECO_SUV420H1_06786,ECO_setd8a_21912
GO:0016279	protein-lysine N-methyltransferase activity	14 of 2204 in the list	23 of 7635 in the genome	0.59941	ECO_ehmt2_02426,ECO_ash2l_18537,ECO_NA_04877,ECO_wdr5_12888,ECO_rbbp5_15447,ECO_prdm9_12139,ECO_SETDB2_21233,ECO_suv420h2_09675,ECO_wdr5_04104,ECO_dot1l_10360,ECO_WHSC1L1_19944,ECO_ehmt1b_23036,ECO_SUV420H1_06786,ECO_setd8a_21912
GO:0016746	transferase activity, transferring acyl groups	50 of 2204 in the list	120 of 7635 in the genome	0.74727	ECO_NA_09305,ECO_fasn_01692,ECO_CPT2_08511,ECO_ESCO1_09256,ECO_NA_11394,ECO_NA_06542,ECO_tgm2b_11359,ECO_MED24_02177,ECO_NAGS_11262,ECO_TAF1L_22296,ECO_kat2a_02892,ECO_NAA60_11296,ECO_NAA15_12145,ECO_NA_19315,ECO_agpat4_05189,ECO_nat8l_12131,ECO_HADHA_13255,ECO_sptlc2_09007,ECO_dgat1a_06329,ECO_NA_19316,ECO_TAF6L_14430,ECO_taz_07728,ECO_PAFAH1B2_01561,ECO_NA_00445,ECO_zdhhc17_15858,ECO_NA_21253,E…
GO:0008170	N-methyltransferase activity	18 of 2204 in the list	33 of 7635 in the genome	0.75251	ECO_ehmt2_02426,ECO_ash2l_18537,ECO_wdr5_12888,ECO_TFB1M_14751,ECO_DIMT1L_16181,ECO_ehmt1b_23036,ECO_PRMT7_12610,ECO_NA_04877,ECO_rbbp5_15447,ECO_prdm9_12139,ECO_SETDB2_21233,ECO_suv420h2_09675,ECO_wdr5_04104,ECO_B1A4A0_ORYLA_07971,ECO_WHSC1L1_19944,ECO_dot1l_10360,ECO_SUV420H1_06786,ECO_setd8a_21912
GO:0000988	protein binding transcription factor activity	61 of 2204 in the list	152 of 7635 in the genome	0.75469	ECO_NA_09416,ECO_TRRAP_02234,ECO_NA_15753,ECO_NA_16141,ECO_NA_10210,ECO_smarca4_09434,ECO_NA_11394,ECO_DRAP1_10603,ECO_MED24_02177,ECO_ATF7IP2_03861,ECO_TAF1L_22296,ECO_kat2a_02892,ECO_nr2f1a_13982,ECO_TCF4_09364,ECO_A1L4T3_ORYLA_21876,ECO_NA_15074,ECO_thrap6_02419,ECO_NA_03585,ECO_rbpms2_19255,ECO_ING4_00103,ECO_TAF6L_14430,ECO_RBPMS_22434,ECO_SUFU_21882,ECO_NA_01298,ECO_YWHAQ_10904,ECO_MED16_18…
GO:0000989	transcription factor binding transcription factor activity	61 of 2204 in the list	152 of 7635 in the genome	0.75469	ECO_NA_09416,ECO_TRRAP_02234,ECO_NA_15753,ECO_NA_16141,ECO_NA_10210,ECO_smarca4_09434,ECO_NA_11394,ECO_DRAP1_10603,ECO_MED24_02177,ECO_ATF7IP2_03861,ECO_TAF1L_22296,ECO_kat2a_02892,ECO_nr2f1a_13982,ECO_TCF4_09364,ECO_A1L4T3_ORYLA_21876,ECO_NA_15074,ECO_thrap6_02419,ECO_NA_03585,ECO_rbpms2_19255,ECO_ING4_00103,ECO_TAF6L_14430,ECO_RBPMS_22434,ECO_SUFU_21882,ECO_NA_01298,ECO_YWHAQ_10904,ECO_MED16_18…
GO:0016741	transferase activity, transferring one-carbon groups	46 of 2204 in the list	109 of 7635 in the genome	0.82521	ECO_wdr5_12888,ECO_PDPR_20073,ECO_NA_08549,ECO_DNMT1_16330,ECO_C1H20orf7_10759,ECO_MTR_13488,ECO_NOP2_00104,ECO_DIMT1L_16181,ECO_PRMT7_12610,ECO_WBSCR22_00506,ECO_rbbp5_15447,ECO_prdm9_12139,ECO_NSUN5_01474,ECO_suv420h2_09675,ECO_NA_08209,ECO_METTL14_08108,ECO_dot1l_10360,ECO_WHSC1L1_19944,ECO_METTL5_22142,ECO_NA_00105,ECO_DNMT3A_13251,ECO_SUV420H1_06786,ECO_setd8a_21912,ECO_NA_08386,ECO_ehmt2_02…
GO:0000030	mannosyltransferase activity	5 of 2204 in the list	5 of 7635 in the genome	0.87914	ECO_ALG12_11614,ECO_POMT1_15998,ECO_SDF2_03367,ECO_alg1_22977,ECO_ALG9_10223
GO:0018024	histone-lysine N-methyltransferase activity	11 of 2204 in the list	17 of 7635 in the genome	1	ECO_ehmt2_02426,ECO_ash2l_18537,ECO_NA_04877,ECO_wdr5_12888,ECO_rbbp5_15447,ECO_prdm9_12139,ECO_SETDB2_21233,ECO_suv420h2_09675,ECO_wdr5_04104,ECO_ehmt1b_23036,ECO_SUV420H1_06786
GO:0008276	protein methyltransferase activity	16 of 2204 in the list	29 of 7635 in the genome	1	ECO_ehmt2_02426,ECO_ash2l_18537,ECO_wdr5_12888,ECO_ehmt1b_23036,ECO_PRMT7_12610,ECO_NA_04877,ECO_prdm9_12139,ECO_rbbp5_15447,ECO_SETDB2_21233,ECO_suv420h2_09675,ECO_wdr5_04104,ECO_B1A4A0_ORYLA_07971,ECO_WHSC1L1_19944,ECO_dot1l_10360,ECO_SUV420H1_06786,ECO_setd8a_21912
GO:0016410	N-acyltransferase activity	18 of 2204 in the list	34 of 7635 in the genome	1	ECO_nat8l_12131,ECO_KAT8_22985,ECO_TADA2A_22037,ECO_NA_11281,ECO_NA_11394,ECO_TAF6L_14430,ECO_NA_20567,ECO_CERS6_02549,ECO_NAA20_04653,ECO_MED24_02177,ECO_NAGS_11262,ECO_TAF1L_22296,ECO_TAF5_22277,ECO_kat2a_02892,ECO_NA_02192,ECO_Q6I749_ORYLA_00601,ECO_SRCAP_14847,ECO_TADA3_11407
GO:0004540	ribonuclease activity	6 of 2204 in the list	7 of 7635 in the genome	1	ECO_RNASEH2A_19717,ECO_EIF2C2_16101,ECO_rnaset2l_10661,ECO_ppp1r8_02284,ECO_REXO2_03481,ECO_rpp14_15435
GO:0008408	3'-5' exonuclease activity	6 of 2204 in the list	7 of 7635 in the genome	1	ECO_EXOSC4_22351,ECO_EXOSC8_03901,ECO_EXOSC3_07160,ECO_EXOSC9_12149,ECO_PNPT1_06160,ECO_EXOSC6_04667
GO:0004386	helicase activity	17 of 2204 in the list	32 of 7635 in the genome	1	ECO_chd8_07954,ECO_ercc2_19462,ECO_blm_10402,ECO_MRE11A_16611,ECO_NA_13177,ECO_BRIP1_15975,ECO_DHX8_07221,ECO_DHX8_07222,ECO_dhx15_04919,ECO_IGHMBP2_10488,ECO_NA_17868,ECO_DDX52_10206,ECO_MCM7_04814,ECO_RUVBL2_03443,ECO_ercc6_09229,ECO_DDX1_06725,ECO_RAD50_17193
GO:0042054	histone methyltransferase activity	12 of 2204 in the list	20 of 7635 in the genome	1	ECO_ehmt2_02426,ECO_ash2l_18537,ECO_NA_04877,ECO_wdr5_12888,ECO_rbbp5_15447,ECO_prdm9_12139,ECO_SETDB2_21233,ECO_suv420h2_09675,ECO_wdr5_04104,ECO_ehmt1b_23036,ECO_SUV420H1_06786,ECO_PRMT7_12610
GO:0016874	ligase activity	85 of 2204 in the list	230 of 7635 in the genome	1	ECO_NA_20096,ECO_traf6_11372,ECO_DARS2_15766,ECO_tars_10996,ECO_FARSA_22543,ECO_ube2h_06846,ECO_TSPAN17_01078,ECO_CDC23_06257,ECO_PRPF19_02618,ECO_TRIM23_21892,ECO_FEM1B_19067,ECO_KLHL20_15777,ECO_NA_08281,ECO_UBE4B_20517,ECO_MARS2_09065,ECO_NA_06578,ECO_TTLL4_01987,ECO_siah1_04661,ECO_rnf168_06500,ECO_RNF20_02610,ECO_AARS2_05487,ECO_NA_16582,ECO_NA_02293,ECO_NA_22140,ECO_FBXL7_14157,ECO_AACS_109…
GO:0003712	transcription cofactor activity	56 of 2204 in the list	144 of 7635 in the genome	1	ECO_NA_09416,ECO_TRRAP_02234,ECO_NA_15753,ECO_NA_16141,ECO_NA_10210,ECO_smarca4_09434,ECO_NA_11394,ECO_DRAP1_10603,ECO_MED24_02177,ECO_ATF7IP2_03861,ECO_TAF1L_22296,ECO_kat2a_02892,ECO_nr2f1a_13982,ECO_TCF4_09364,ECO_NA_15074,ECO_NA_03585,ECO_rbpms2_19255,ECO_ING4_00103,ECO_TAF6L_14430,ECO_RBPMS_22434,ECO_SUFU_21882,ECO_NA_01298,ECO_YWHAQ_10904,ECO_MED16_18374,ECO_kdm5ba_12782,ECO_NA_22309,ECO_HS…
GO:0016706	oxidoreductase activity, acting on paired donors, with incorporation or reduction of molecular oxygen, 2-oxoglutarate as one donor, and incorporation of one atom each of oxygen into both donors	10 of 2204 in the list	17 of 7635 in the genome	1	ECO_TET2_03984,ECO_PHF8_20417,ECO_ALKBH1_12835,ECO_NA_18160,ECO_ALKBH2_17508,ECO_NA_00199,ECO_HIF1AN_21799,ECO_PLOD2_08779,ECO_P4HA2_05217,ECO_BBOX1_11381
GO:0003676	nucleic acid binding	337 of 2204 in the list	1054 of 7635 in the genome	1	ECO_egr1_20788,ECO_h2afy2_17583,ECO_NA_10210,ECO_ssbp3a_18679,ECO_sox9b_06202,ECO_ID1_11393,ECO_ALKBH2_17508,ECO_TAF10_01511,ECO_TH1L_12783,ECO_NA_02987,ECO_TCF4_09364,ECO_EXOSC9_12149,ECO_ikzf1_01114,ECO_sox19b_07887,ECO_NFX1_09270,ECO_CNOT6_13094,ECO_CPSF4_05075,ECO_GATAD1_10057,ECO_smarca5_08288,ECO_IGF2BP2_05161,ECO_A8HG52_ORYLA_23020,ECO_pole3_06787,ECO_dis3_00217,ECO_FOXA2_ORYLA_14744,ECO_P…
GO:0042393	histone binding	13 of 2204 in the list	25 of 7635 in the genome	1	ECO_PHF8_20417,ECO_chd8_07954,ECO_wdr5_12888,ECO_trim24_09491,ECO_smarca4_09434,ECO_CHD1_15104,ECO_BRD7_20264,ECO_TRIM24_12538,ECO_wdr5_04104,ECO_NA_19714,ECO_ccdc101_02699,ECO_TAF1L_22296,ECO_cbx5_14772
GO:0036094	small molecule binding	378 of 2204 in the list	1199 of 7635 in the genome	1	ECO_DHX37_19938,ECO_NA_08812,ECO_NA_14439,ECO_NA_14426,ECO_NUAK2_04842,ECO_CREG1_21232,ECO_NA_13178,ECO_nvl_02945,ECO_ITK_13518,ECO_atp11a_18963,ECO_NA_18960,ECO_NDUFV2_00951,ECO_ARL4C_21118,ECO_rac2_11346,ECO_smarca5_08288,ECO_NA_21300,ECO_STK39_02550,ECO_PIK3C2A_19873,ECO_C0SQJ3_ORYLA_00916,ECO_MYO18A_17637,ECO_TRNT1_12367,ECO_TUBB1_20605,ECO_MOCS3_14746,ECO_acss3_00469,ECO_NA_13177,ECO_TUBG2_0…
GO:0008080	N-acetyltransferase activity	15 of 2204 in the list	31 of 7635 in the genome	1	ECO_nat8l_12131,ECO_KAT8_22985,ECO_TADA2A_22037,ECO_NA_11281,ECO_NA_11394,ECO_TAF6L_14430,ECO_NAA20_04653,ECO_MED24_02177,ECO_NAGS_11262,ECO_TAF1L_22296,ECO_TAF5_22277,ECO_kat2a_02892,ECO_NA_02192,ECO_SRCAP_14847,ECO_TADA3_11407
GO:0019203	carbohydrate phosphatase activity	7 of 2204 in the list	11 of 7635 in the genome	1	ECO_fbp1b_07796,ECO_NA_07232,ECO_NA_03281,ECO_pfkfb1_07725,ECO_PFKL_05151,ECO_FBP2_03280,ECO_NA_12968
GO:0016887	ATPase activity	46 of 2204 in the list	121 of 7635 in the genome	1	ECO_DHX37_19938,ECO_GTF2H1_15610,ECO_ercc2_19462,ECO_DHX35_18262,ECO_blm_10402,ECO_smarca4_09434,ECO_spast_05506,ECO_ATP6V1F_06969,ECO_NA_14672,ECO_DDX19A_03580,ECO_DHX8_07221,ECO_DDX41_16563,ECO_DHX8_07222,ECO_dhx15_04919,ECO_IGHMBP2_10488,ECO_atp11a_18963,ECO_ercc6_09229,ECO_DDX1_06725,ECO_DDX49_00626,ECO_SPAST_21366,ECO_DDX18_18995,ECO_NA_03000,ECO_ASCC3_20367,ECO_chd8_07954,ECO_MYO18A_17637,E…
GO:0042623	ATPase activity, coupled	45 of 2204 in the list	118 of 7635 in the genome	1	ECO_DHX37_19938,ECO_GTF2H1_15610,ECO_ercc2_19462,ECO_DHX35_18262,ECO_blm_10402,ECO_smarca4_09434,ECO_spast_05506,ECO_ATP6V1F_06969,ECO_NA_14672,ECO_DDX19A_03580,ECO_DHX8_07221,ECO_DDX41_16563,ECO_DHX8_07222,ECO_dhx15_04919,ECO_IGHMBP2_10488,ECO_atp11a_18963,ECO_ercc6_09229,ECO_DDX1_06725,ECO_DDX49_00626,ECO_SPAST_21366,ECO_DDX18_18995,ECO_NA_03000,ECO_ASCC3_20367,ECO_chd8_07954,ECO_MYO18A_17637,E…
GO:0004812	aminoacyl-tRNA ligase activity	13 of 2204 in the list	26 of 7635 in the genome	1	ECO_MARS2_09065,ECO_DARS2_15766,ECO_NA_02193,ECO_tars_10996,ECO_YARS2_09487,ECO_FARSA_22543,ECO_MARS_20621,ECO_VARS_00054,ECO_TARSL2_20243,ECO_LARS_17196,ECO_pars2_11570,ECO_NA_08281,ECO_HARS2_00288
GO:0016879	ligase activity, forming carbon-nitrogen bonds	60 of 2204 in the list	166 of 7635 in the genome	1	ECO_PET112_14078,ECO_ANAPC4_18883,ECO_NA_20096,ECO_traf6_11372,ECO_ube2h_06846,ECO_TRAF7_11291,ECO_GLUL_10565,ECO_TSPAN17_01078,ECO_CDC23_06257,ECO_RNF25_22986,ECO_PRPF19_02618,ECO_TRIM23_21892,ECO_NA_01608,ECO_FEM1B_19067,ECO_KLHL20_15777,ECO_HECTD2_09770,ECO_NA_11632,ECO_UBE4B_20517,ECO_NA_06578,ECO_siah1_04661,ECO_NA_13844,ECO_PDZRN3_12382,ECO_rnf168_06500,ECO_TTL_01112,ECO_RNF20_02610,ECO_UBR…
GO:0016614	oxidoreductase activity, acting on CH-OH group of donors	29 of 2204 in the list	72 of 7635 in the genome	1	ECO_C1orf93_12956,ECO_UBA5_08770,ECO_GPD1L_02664,ECO_adh8_09003,ECO_NA_17374,ECO_TSTA3_20743,ECO_adh8_09004,ECO_NA_20946,ECO_akr1a1b_08517,ECO_NA_04253,ECO_HADHA_13255,ECO_NA_13074,ECO_NA_08744,ECO_tdh_16464,ECO_GPD2_19546,ECO_cyb5b_10961,ECO_NA_22156,ECO_NA_11370,ECO_ME2_12631,ECO_akr1b1_20947,ECO_NA_05127,ECO_dhrs3b_01523,ECO_CRYL1_02574,ECO_NA_04792,ECO_adh8_09005,ECO_CRYL1_09873,ECO_adh5_0900…
GO:0000166	nucleotide binding	368 of 2204 in the list	1176 of 7635 in the genome	1	ECO_DHX37_19938,ECO_NA_08812,ECO_NA_14439,ECO_NA_14426,ECO_NUAK2_04842,ECO_CREG1_21232,ECO_NA_13178,ECO_nvl_02945,ECO_ITK_13518,ECO_atp11a_18963,ECO_NA_18960,ECO_NDUFV2_00951,ECO_ARL4C_21118,ECO_rac2_11346,ECO_smarca5_08288,ECO_NA_21300,ECO_STK39_02550,ECO_PIK3C2A_19873,ECO_C0SQJ3_ORYLA_00916,ECO_MYO18A_17637,ECO_TRNT1_12367,ECO_TUBB1_20605,ECO_MOCS3_14746,ECO_acss3_00469,ECO_NA_13177,ECO_TUBG2_0…
GO:0008233	peptidase activity	109 of 2204 in the list	322 of 7635 in the genome	1	ECO_ADAM28_12171,ECO_CTSE_18064,ECO_mt1-mmp_07958,ECO_casp3a_14055,ECO_NA_01959,ECO_NA_03125,ECO_sppl3_19274,ECO_ATXN3L_14882,ECO_MMP23B_18445,ECO_NA_00980,ECO_NA_04670,ECO_ddi2_16668,ECO_psmb1_00915,ECO_senp3b_07885,ECO_CNDP2_06323,ECO_NA_21516,ECO_VCPIP1_05105,ECO_NA_22735,ECO_otub1_10617,ECO_c6ast3_10311,ECO_NA_01298,ECO_capn8_05489,ECO_CPB2_03246,ECO_bap1_15229,ECO_senp5_11574,ECO_nomo_08141,…
GO:0004033	aldo-keto reductase (NADP) activity	4 of 2204 in the list	5 of 7635 in the genome	1	ECO_akr1b1_20947,ECO_dhrs3b_01523,ECO_akr1a1b_08517,ECO_NA_20946
GO:0008641	small protein activating enzyme activity	4 of 2204 in the list	5 of 7635 in the genome	1	ECO_uba3_02515,ECO_UBA5_08770,ECO_uba3_17410,ECO_MOCS3_14746
GO:0032559	adenyl ribonucleotide binding	226 of 2204 in the list	705 of 7635 in the genome	1	ECO_DHX37_19938,ECO_NA_14439,ECO_NA_21817,ECO_ube2h_06846,ECO_CHKB_06541,ECO_NUAK2_04842,ECO_NA_11859,ECO_PRPF4B_09294,ECO_BTK_09060,ECO_ITK_13518,ECO_NA_02882,ECO_atp11a_18963,ECO_GCK_11027,ECO_abca5_09524,ECO_smarca5_08288,ECO_NA_21300,ECO_SIK2_16602,ECO_STK39_02550,ECO_GALK2_15659,ECO_NUBP2_02115,ECO_NA_03000,ECO_UBA5_08770,ECO_PIM1_22499,ECO_C0SQJ3_ORYLA_00916,ECO_C3orf26_19107,ECO_MYO18A_176…
GO:0030554	adenyl nucleotide binding	226 of 2204 in the list	706 of 7635 in the genome	1	ECO_DHX37_19938,ECO_NA_14439,ECO_NA_21817,ECO_ube2h_06846,ECO_CHKB_06541,ECO_NUAK2_04842,ECO_NA_11859,ECO_PRPF4B_09294,ECO_BTK_09060,ECO_ITK_13518,ECO_NA_02882,ECO_atp11a_18963,ECO_GCK_11027,ECO_abca5_09524,ECO_smarca5_08288,ECO_NA_21300,ECO_SIK2_16602,ECO_STK39_02550,ECO_GALK2_15659,ECO_NUBP2_02115,ECO_NA_03000,ECO_UBA5_08770,ECO_PIM1_22499,ECO_C0SQJ3_ORYLA_00916,ECO_C3orf26_19107,ECO_MYO18A_176…
GO:0005057	receptor signaling protein activity	15 of 2204 in the list	33 of 7635 in the genome	1	ECO_MAPK6_22686,ECO_PAK1_19451,ECO_mapk11_03179,ECO_NA_08291,ECO_NA_05613,ECO_SMAD9_03899,ECO_NA_02987,ECO_smad3a_10474,ECO_PPP4C_19016,ECO_NA_10473,ECO_smad2_18522,ECO_cdkn1b_09486,ECO_MAP3K8_17423,ECO_NA_06697,ECO_NA_12650
GO:0016407	acetyltransferase activity	22 of 2204 in the list	53 of 7635 in the genome	1	ECO_KAT8_22985,ECO_TADA2A_22037,ECO_NA_11281,ECO_NA_11394,ECO_NAA20_04653,ECO_MED24_02177,ECO_NAGS_11262,ECO_TAF1L_22296,ECO_kat2a_02892,ECO_NAA60_11296,ECO_NAA15_12145,ECO_TADA3_11407,ECO_nat8l_12131,ECO_NAT10_15680,ECO_TAF6L_14430,ECO_TAF5_22277,ECO_smarce1_03725,ECO_PAFAH1B2_01561,ECO_NA_02192,ECO_ACAT2_19522,ECO_SRCAP_14847,ECO_NAT9_19774
GO:0016616	oxidoreductase activity, acting on the CH-OH group of donors, NAD or NADP as acceptor	25 of 2204 in the list	62 of 7635 in the genome	1	ECO_GPD1L_02664,ECO_adh8_09003,ECO_NA_17374,ECO_TSTA3_20743,ECO_adh8_09004,ECO_NA_20946,ECO_akr1a1b_08517,ECO_NA_04253,ECO_HADHA_13255,ECO_NA_08744,ECO_tdh_16464,ECO_GPD2_19546,ECO_cyb5b_10961,ECO_NA_22156,ECO_NA_11370,ECO_akr1b1_20947,ECO_dhrs3b_01523,ECO_NA_05127,ECO_CRYL1_02574,ECO_NA_04792,ECO_adh8_09005,ECO_CRYL1_09873,ECO_adh5_09000,ECO_hmgcra_03705,ECO_hsd17b3_10321
GO:0004879	ligand-activated sequence-specific DNA binding RNA polymerase II transcription factor activity	17 of 2204 in the list	39 of 7635 in the genome	1	ECO_Q8UW75_ORYLA_03046,ECO_B2CCA1_ORYLA_20969,ECO_A5JL88_ORYLA_14759,ECO_roraa_10423,ECO_ESR1_03943,ECO_NR2C1_15711,ECO_PPARD_20447,ECO_NA_11628,ECO_NA_12793,ECO_thrab_11270,ECO_A5JL87_ORYLA_06380,ECO_nr2f5_11668,ECO_nr2f1a_13982,ECO_ppara2_12534,ECO_nr6a1a_20156,ECO_B2CCA0_ORYLA_22995,ECO_A5HL80_ORYLA_18644
GO:0070011	peptidase activity, acting on L-amino acid peptides	96 of 2204 in the list	284 of 7635 in the genome	1	ECO_ADAM28_12171,ECO_CTSE_18064,ECO_mt1-mmp_07958,ECO_casp3a_14055,ECO_NA_01959,ECO_NA_03125,ECO_sppl3_19274,ECO_MMP23B_18445,ECO_NA_00980,ECO_NA_04670,ECO_ddi2_16668,ECO_psmb1_00915,ECO_senp3b_07885,ECO_CNDP2_06323,ECO_NA_21516,ECO_VCPIP1_05105,ECO_otub1_10617,ECO_c6ast3_10311,ECO_NA_01298,ECO_capn8_05489,ECO_CPB2_03246,ECO_bap1_15229,ECO_nomo_08141,ECO_XRCC6BP1_03174,ECO_NA_05194,ECO_PSMB7_2095…
GO:0019787	small conjugating protein ligase activity	46 of 2204 in the list	126 of 7635 in the genome	1	ECO_ANAPC4_18883,ECO_traf6_11372,ECO_ube2h_06846,ECO_TRAF7_11291,ECO_TSPAN17_01078,ECO_CDC23_06257,ECO_RNF25_22986,ECO_PRPF19_02618,ECO_TRIM23_21892,ECO_NA_01608,ECO_FEM1B_19067,ECO_KLHL20_15777,ECO_HECTD2_09770,ECO_NA_11632,ECO_UBE4B_20517,ECO_NA_06578,ECO_siah1_04661,ECO_NA_13844,ECO_PDZRN3_12382,ECO_rnf168_06500,ECO_RNF20_02610,ECO_UBR5_15538,ECO_NA_16582,ECO_FBXO22_01801,ECO_KLHL9_06280,ECO_N…
GO:0004175	endopeptidase activity	60 of 2204 in the list	170 of 7635 in the genome	1	ECO_NAPSA_09393,ECO_CTSE_18064,ECO_mt1-mmp_07958,ECO_PSMA6_17250,ECO_NA_21651,ECO_THOP1_08814,ECO_casp3a_14055,ECO_NA_01959,ECO_NA_03125,ECO_CAPN10_13818,ECO_sppl3_19274,ECO_gel-a_20279,ECO_MMP23B_18445,ECO_NA_00980,ECO_NA_04670,ECO_Q6F6A1_ORYLA_03279,ECO_NA_14006,ECO_ddi2_16668,ECO_NA_16208,ECO_psmb1_00915,ECO_NA_20572,ECO_CTSK_01958,ECO_NA_05984,ECO_sfrp1_20647,ECO_NA_03126,ECO_A4UWM7_ORYLA_023…
GO:0016881	acid-amino acid ligase activity	51 of 2204 in the list	142 of 7635 in the genome	1	ECO_ANAPC4_18883,ECO_traf6_11372,ECO_ube2h_06846,ECO_TRAF7_11291,ECO_TSPAN17_01078,ECO_CDC23_06257,ECO_RNF25_22986,ECO_PRPF19_02618,ECO_TRIM23_21892,ECO_NA_01608,ECO_FEM1B_19067,ECO_KLHL20_15777,ECO_HECTD2_09770,ECO_NA_11632,ECO_UBE4B_20517,ECO_NA_06578,ECO_siah1_04661,ECO_NA_13844,ECO_PDZRN3_12382,ECO_rnf168_06500,ECO_TTL_01112,ECO_RNF20_02610,ECO_UBR5_15538,ECO_NA_16582,ECO_FBXO22_01801,ECO_TTL…
GO:0004468	lysine N-acetyltransferase activity	11 of 2204 in the list	23 of 7635 in the genome	1	ECO_KAT8_22985,ECO_TADA2A_22037,ECO_NA_11281,ECO_NA_11394,ECO_TAF6L_14430,ECO_MED24_02177,ECO_TAF1L_22296,ECO_TAF5_22277,ECO_NA_02192,ECO_SRCAP_14847,ECO_TADA3_11407
GO:0032553	ribonucleotide binding	298 of 2204 in the list	954 of 7635 in the genome	1	ECO_DHX37_19938,ECO_NA_14439,ECO_NA_14426,ECO_NUAK2_04842,ECO_NA_13178,ECO_ITK_13518,ECO_atp11a_18963,ECO_ARL4C_21118,ECO_rac2_11346,ECO_smarca5_08288,ECO_NA_21300,ECO_STK39_02550,ECO_C0SQJ3_ORYLA_00916,ECO_MYO18A_17637,ECO_TRNT1_12367,ECO_TUBB1_20605,ECO_MOCS3_14746,ECO_acss3_00469,ECO_NA_13177,ECO_TUBG2_02867,ECO_NA_15073,ECO_hspe1_06720,ECO_GNL3L_05438,ECO_DYNC1LI2_05710,ECO_NA_18614,ECO_NA_04…
GO:0032555	purine ribonucleotide binding	298 of 2204 in the list	954 of 7635 in the genome	1	ECO_DHX37_19938,ECO_NA_14439,ECO_NA_14426,ECO_NUAK2_04842,ECO_NA_13178,ECO_ITK_13518,ECO_atp11a_18963,ECO_ARL4C_21118,ECO_rac2_11346,ECO_smarca5_08288,ECO_NA_21300,ECO_STK39_02550,ECO_C0SQJ3_ORYLA_00916,ECO_MYO18A_17637,ECO_TRNT1_12367,ECO_TUBB1_20605,ECO_MOCS3_14746,ECO_acss3_00469,ECO_NA_13177,ECO_TUBG2_02867,ECO_NA_15073,ECO_hspe1_06720,ECO_GNL3L_05438,ECO_DYNC1LI2_05710,ECO_NA_18614,ECO_NA_04…
GO:0017076	purine nucleotide binding	298 of 2204 in the list	955 of 7635 in the genome	1	ECO_DHX37_19938,ECO_NA_14439,ECO_NA_14426,ECO_NUAK2_04842,ECO_NA_13178,ECO_ITK_13518,ECO_atp11a_18963,ECO_ARL4C_21118,ECO_rac2_11346,ECO_smarca5_08288,ECO_NA_21300,ECO_STK39_02550,ECO_C0SQJ3_ORYLA_00916,ECO_MYO18A_17637,ECO_TRNT1_12367,ECO_TUBB1_20605,ECO_MOCS3_14746,ECO_acss3_00469,ECO_NA_13177,ECO_TUBG2_02867,ECO_NA_15073,ECO_hspe1_06720,ECO_GNL3L_05438,ECO_DYNC1LI2_05710,ECO_NA_18614,ECO_NA_04…
GO:0000981	sequence-specific DNA binding RNA polymerase II transcription factor activity	23 of 2204 in the list	58 of 7635 in the genome	1	ECO_rela_10601,ECO_B2CCA1_ORYLA_20969,ECO_A5JL88_ORYLA_14759,ECO_roraa_10423,ECO_foxp1b_12374,ECO_A5JL87_ORYLA_06380,ECO_nr2f1a_13982,ECO_TCF4_09364,ECO_ppara2_12534,ECO_A5HL80_ORYLA_18644,ECO_NA_15074,ECO_Q8UW75_ORYLA_03046,ECO_NR2C1_15711,ECO_ESR1_03943,ECO_creb1_09838,ECO_PPARD_20447,ECO_NA_11628,ECO_NA_12793,ECO_nr2f5_11668,ECO_thrab_11270,ECO_nr6a1a_20156,ECO_B2CCA0_ORYLA_22995,ECO_FOXA2_ORY…
GO:0046914	transition metal ion binding	190 of 2204 in the list	597 of 7635 in the genome	1	ECO_NA_04555,ECO_TIMM9_14213,ECO_NA_21797,ECO_ZDHHC4_02251,ECO_ZNF341_22998,ECO_mt1-mmp_07958,ECO_ZFYVE1_00332,ECO_NA_18160,ECO_ALKBH2_17508,ECO_FTL_00428,ECO_TRIM23_21892,ECO_PDF_12586,ECO_MMP23B_18445,ECO_A5JL87_ORYLA_06380,ECO_GALNT3_21437,ECO_NA_04670,ECO_NA_11307,ECO_ikzf1_01114,ECO_siah1_04661,ECO_MID2_15112,ECO_NFX1_09270,ECO_CDO1_08201,ECO_CPSF4_05075,ECO_GATAD1_10057,ECO_ESR1_03943,ECO_K…
GO:0016409	palmitoyltransferase activity	4 of 2204 in the list	6 of 7635 in the genome	1	ECO_zdhhc17_15858,ECO_SPTLC3_21081,ECO_sptlc2_09007,ECO_NA_22768
GO:0016832	aldehyde-lyase activity	4 of 2204 in the list	6 of 7635 in the genome	1	ECO_DERA_21567,ECO_aldocb_10200,ECO_SGPL1_01131,ECO_aldoab_19010
GO:0071813	lipoprotein particle binding	4 of 2204 in the list	6 of 7635 in the genome	1	ECO_ANKRA2_07809,ECO_NA_19713,ECO_SORL1_10672,ECO_ldlr_09435
GO:0071814	protein-lipid complex binding	4 of 2204 in the list	6 of 7635 in the genome	1	ECO_ANKRA2_07809,ECO_NA_19713,ECO_SORL1_10672,ECO_ldlr_09435
GO:0016875	ligase activity, forming carbon-oxygen bonds	13 of 2204 in the list	30 of 7635 in the genome	1	ECO_MARS2_09065,ECO_DARS2_15766,ECO_NA_02193,ECO_tars_10996,ECO_YARS2_09487,ECO_FARSA_22543,ECO_MARS_20621,ECO_VARS_00054,ECO_TARSL2_20243,ECO_LARS_17196,ECO_pars2_11570,ECO_NA_08281,ECO_HARS2_00288
GO:0016876	ligase activity, forming aminoacyl-tRNA and related compounds	13 of 2204 in the list	30 of 7635 in the genome	1	ECO_MARS2_09065,ECO_DARS2_15766,ECO_NA_02193,ECO_tars_10996,ECO_YARS2_09487,ECO_FARSA_22543,ECO_MARS_20621,ECO_VARS_00054,ECO_TARSL2_20243,ECO_LARS_17196,ECO_pars2_11570,ECO_NA_08281,ECO_HARS2_00288
GO:0005088	Ras guanyl-nucleotide exchange factor activity	15 of 2204 in the list	36 of 7635 in the genome	1	ECO_NA_13723,ECO_NA_01235,ECO_NA_03254,ECO_RAB3IL1_15607,ECO_ARHGEF16_01515,ECO_VAV1_19983,ECO_ARHGEF9_13536,ECO_NA_09973,ECO_PLEKHG5_14391,ECO_NA_05774,ECO_TIAM2_14750,ECO_VAV3_01013,ECO_net1_17968,ECO_ranbp10_21456,ECO_NA_15712
GO:0004713	protein tyrosine kinase activity	27 of 2204 in the list	72 of 7635 in the genome	1	ECO_NA_08812,ECO_JAK3_11890,ECO_NA_04524,ECO_Q02529_ORYLA_01574,ECO_NA_13110,ECO_NA_11859,ECO_BTK_09060,ECO_NA_21207,ECO_EPHB1_15381,ECO_NA_14592,ECO_tec_00756,ECO_ITK_13518,ECO_ZAP70_11594,ECO_KIT_16826,ECO_nrp1a_21447,ECO_NA_18960,ECO_NA_10686,ECO_NA_20239,ECO_LCK_14726,ECO_NA_16237,ECO_PTK2_02502,ECO_alk_14705,ECO_PDGFRA_18867,ECO_NA_03053,ECO_NA_18432,ECO_NA_15678,ECO_NA_20087
GO:0005085	guanyl-nucleotide exchange factor activity	18 of 2204 in the list	45 of 7635 in the genome	1	ECO_NA_13723,ECO_NA_01235,ECO_NA_03254,ECO_RAB3IL1_15607,ECO_ARHGEF16_01515,ECO_VAV1_19983,ECO_NA_09973,ECO_NA_05774,ECO_VAV3_01013,ECO_NA_19185,ECO_NA_15712,ECO_ARHGEF9_13536,ECO_DNMBP_15015,ECO_NA_14818,ECO_PLEKHG5_14391,ECO_TIAM2_14750,ECO_ranbp10_21456,ECO_net1_17968
GO:0016705	oxidoreductase activity, acting on paired donors, with incorporation or reduction of molecular oxygen	22 of 2204 in the list	57 of 7635 in the genome	1	ECO_NA_16037,ECO_NA_04555,ECO_NA_21797,ECO_ALKBH1_12835,ECO_PRDX1_08733,ECO_NA_00353,ECO_NA_18160,ECO_ALKBH2_17508,ECO_HIF1AN_21799,ECO_NA_00199,ECO_AGMO_21624,ECO_KMO_01153,ECO_PLOD2_08779,ECO_NA_10498,ECO_TET2_03984,ECO_PHF8_20417,ECO_NA_19700,ECO_ptgs2_11582,ECO_CYP2R1_09473,ECO_PCBD1_01132,ECO_P4HA2_05217,ECO_BBOX1_11381
GO:0015377	cation:chloride symporter activity	3 of 2204 in the list	4 of 7635 in the genome	1	ECO_SLC12A4_20282,ECO_SLC12A6_02820,ECO_SLC12A1_15138
GO:0015926	glucosidase activity	3 of 2204 in the list	4 of 7635 in the genome	1	ECO_MOGS_03995,ECO_PHKA2_22704,ECO_NA_04921
GO:0016454	C-palmitoyltransferase activity	3 of 2204 in the list	4 of 7635 in the genome	1	ECO_SPTLC3_21081,ECO_sptlc2_09007,ECO_NA_22768
GO:0016893	endonuclease activity, active with either ribo- or deoxyribonucleic acids and producing 5'-phosphomonoesters	3 of 2204 in the list	4 of 7635 in the genome	1	ECO_RNASEH2A_19717,ECO_EIF2C2_16101,ECO_fan1_15650
GO:0019104	DNA N-glycosylase activity	3 of 2204 in the list	4 of 7635 in the genome	1	ECO_OGG1_13340,ECO_MPG_16353,ECO_NTHL1_22213
GO:0016301	kinase activity	154 of 2204 in the list	484 of 7635 in the genome	1	ECO_NA_08812,ECO_GTF2H1_15610,ECO_NA_14439,ECO_NA_04524,ECO_NA_21817,ECO_CHKB_06541,ECO_NUAK2_04842,ECO_NA_21376,ECO_NA_11859,ECO_PRPF4B_09294,ECO_BTK_09060,ECO_NA_14592,ECO_ITK_13518,ECO_NA_02882,ECO_NA_18960,ECO_GCK_11027,ECO_NA_21300,ECO_SIK2_16602,ECO_STK39_02550,ECO_PIK3C2A_19873,ECO_NA_16187,ECO_NA_15514,ECO_POLR2J2_16644,ECO_FASTKD1_22148,ECO_JAK3_11890,ECO_PIM1_22499,ECO_NA_09969,ECO_tec_…
GO:0005126	cytokine receptor binding	12 of 2204 in the list	28 of 7635 in the genome	1	ECO_JAK3_11890,ECO_NA_08744,ECO_NA_09034,ECO_NA_10523,ECO_timm50_10657,ECO_NA_03053,ECO_angpt1_02414,ECO_FEM1B_19067,ECO_NA_02987,ECO_smad3a_10474,ECO_NA_10473,ECO_smad2_18522
GO:0000702	oxidized base lesion DNA N-glycosylase activity	2 of 2204 in the list	2 of 7635 in the genome	1	ECO_OGG1_13340,ECO_NTHL1_22213
GO:0001085	RNA polymerase II transcription factor binding	2 of 2204 in the list	2 of 7635 in the genome	1	ECO_smad3a_10474,ECO_TCF4_09364
GO:0005030	neurotrophin receptor activity	2 of 2204 in the list	2 of 7635 in the genome	1	ECO_NA_18360,ECO_sort1a_20476
GO:0008174	mRNA methyltransferase activity	2 of 2204 in the list	2 of 7635 in the genome	1	ECO_METTL14_08108,ECO_METTL3_17159
GO:0008649	rRNA methyltransferase activity	2 of 2204 in the list	2 of 7635 in the genome	1	ECO_NA_00105,ECO_DIMT1L_16181
GO:0015229	L-ascorbic acid transporter activity	2 of 2204 in the list	2 of 7635 in the genome	1	ECO_SLC23A2_19950,ECO_SLC23A1_14601
GO:0016215	acyl-CoA desaturase activity	2 of 2204 in the list	2 of 7635 in the genome	1	ECO_NA_21797,ECO_NA_10498
GO:0016717	oxidoreductase activity, acting on paired donors, with oxidation of a pair of donors resulting in the reduction of molecular oxygen to two molecules of water	2 of 2204 in the list	2 of 7635 in the genome	1	ECO_NA_21797,ECO_NA_10498
GO:0030169	low-density lipoprotein particle binding	2 of 2204 in the list	2 of 7635 in the genome	1	ECO_NA_19713,ECO_ldlr_09435
GO:0046625	sphingolipid binding	2 of 2204 in the list	2 of 7635 in the genome	1	ECO_CLIP3_10656,ECO_NA_16187
GO:0051766	inositol trisphosphate kinase activity	2 of 2204 in the list	2 of 7635 in the genome	1	ECO_ITPK1_14893,ECO_ITPKC_00519
GO:0019842	vitamin binding	8 of 2204 in the list	17 of 7635 in the genome	1	ECO_NA_00199,ECO_fasn_01692,ECO_ogdh_18528,ECO_OGFOD2_12166,ECO_PLOD2_08779,ECO_MTR_13488,ECO_P4HA2_05217,ECO_NA_18160
GO:0003723	RNA binding	60 of 2204 in the list	179 of 7635 in the genome	1	ECO_PET112_14078,ECO_FARSA_22543,ECO_MARS_20621,ECO_LOC100049338_09266,ECO_NA_21376,ECO_EIF2B3_15352,ECO_TAF11_17388,ECO_HNRNPD_21902,ECO_gfm2_09047,ECO_TAF10_01511,ECO_TH1L_12783,ECO_CPSF1_06402,ECO_NA_08281,ECO_EIF4E3_12375,ECO_IGHMBP2_10488,ECO_NA_08305,ECO_SECISBP2_03061,ECO_TAF9B_20880,ECO_NA_00788,ECO_rbpms2_19255,ECO_RBPMS_22434,ECO_LSM11_17307,ECO_IGF2BP2_05161,ECO_NA_12309,ECO_NHP2_01570…
GO:0046332	SMAD binding	6 of 2204 in the list	12 of 7635 in the genome	1	ECO_NA_08291,ECO_NA_02987,ECO_smad3a_10474,ECO_smad2_18522,ECO_NA_10473,ECO_NA_12650
GO:0016787	hydrolase activity	409 of 2204 in the list	1349 of 7635 in the genome	1	ECO_DHX37_19938,ECO_GTF2H1_15610,ECO_CTSE_18064,ECO_mt1-mmp_07958,ECO_NA_16207,ECO_NA_14426,ECO_inpp5e_03089,ECO_ALKBH2_17508,ECO_fan1_15650,ECO_NA_13178,ECO_NA_21255,ECO_EXOSC9_12149,ECO_ddi2_16668,ECO_atp11a_18963,ECO_NA_07232,ECO_ctdp1_06404,ECO_NA_19700,ECO_CNOT6_13094,ECO_NA_04921,ECO_ARL4C_21118,ECO_rac2_11346,ECO_smarca5_08288,ECO_VCPIP1_05105,ECO_NA_01298,ECO_NA_00656,ECO_dis3_00217,ECO_C…
GO:0003678	DNA helicase activity	7 of 2204 in the list	15 of 7635 in the genome	1	ECO_NA_13177,ECO_ercc2_19462,ECO_BRIP1_15975,ECO_RUVBL2_03443,ECO_MRE11A_16611,ECO_RAD50_17193,ECO_IGHMBP2_10488
GO:0016408	C-acyltransferase activity	7 of 2204 in the list	15 of 7635 in the genome	1	ECO_SPTLC3_21081,ECO_HADHA_13255,ECO_NA_09305,ECO_sptlc2_09007,ECO_acaa2_19934,ECO_ACAT2_19522,ECO_NA_22768
GO:0004842	ubiquitin-protein ligase activity	4 of 2204 in the list	7 of 7635 in the genome	1	ECO_UBR5_15538,ECO_PRPF19_02618,ECO_STUB1_02127,ECO_UBE4B_20517
GO:0003700	sequence-specific DNA binding transcription factor activity	24 of 2204 in the list	66 of 7635 in the genome	1	ECO_rela_10601,ECO_B2CCA1_ORYLA_20969,ECO_A5JL88_ORYLA_14759,ECO_roraa_10423,ECO_foxp1b_12374,ECO_A5JL87_ORYLA_06380,ECO_nr2f1a_13982,ECO_TCF4_09364,ECO_ppara2_12534,ECO_A5HL80_ORYLA_18644,ECO_NA_15074,ECO_Q8UW75_ORYLA_03046,ECO_NA_17404,ECO_NR2C1_15711,ECO_ESR1_03943,ECO_creb1_09838,ECO_PPARD_20447,ECO_NA_11628,ECO_NA_12793,ECO_thrab_11270,ECO_nr2f5_11668,ECO_nr6a1a_20156,ECO_B2CCA0_ORYLA_22995,…
GO:0016773	phosphotransferase activity, alcohol group as acceptor	120 of 2204 in the list	378 of 7635 in the genome	1	ECO_NA_09416,ECO_NA_08812,ECO_GTF2H1_15610,ECO_mapk11_03179,ECO_NA_14439,ECO_NA_04524,ECO_NA_21817,ECO_NA_13184,ECO_NUAK2_04842,ECO_NA_13110,ECO_NA_11859,ECO_PRPF4B_09294,ECO_BTK_09060,ECO_NA_14592,ECO_ITK_13518,ECO_NA_02882,ECO_DYRK2_19922,ECO_NA_03585,ECO_NA_18960,ECO_MAPK6_22686,ECO_NA_19676,ECO_GCK_11027,ECO_pfkfb1_07725,ECO_PTK2_02502,ECO_NA_14745,ECO_misrii_20633,ECO_BCKDK_01611,ECO_NA_2130…
GO:0016877	ligase activity, forming carbon-sulfur bonds	8 of 2204 in the list	18 of 7635 in the genome	1	ECO_NA_09305,ECO_SLC27A4_04540,ECO_ACSL5_07237,ECO_AACS_10983,ECO_acss3_00469,ECO_NA_00950,ECO_aclya_02900,ECO_NA_22691
GO:0005083	small GTPase regulator activity	35 of 2204 in the list	101 of 7635 in the genome	1	ECO_ASAP2_10898,ECO_NA_01235,ECO_NA_03254,ECO_rasgrp3_09722,ECO_NA_09973,ECO_VAV3_01013,ECO_IQGAP1_11443,ECO_NA_11345,ECO_NA_15836,ECO_ARHGEF9_13536,ECO_NA_19792,ECO_ARHGAP15_09860,ECO_net1_17968,ECO_NA_22309,ECO_NA_13723,ECO_NA_22122,ECO_RAB3IL1_15607,ECO_NA_11355,ECO_ARHGEF16_01515,ECO_tbc1d9_08280,ECO_WNT11_03471,ECO_VAV1_19983,ECO_AGAP3_22375,ECO_NA_05774,ECO_NA_15156,ECO_tbc1d19_22675,ECO_NA…
GO:0005125	cytokine activity	5 of 2204 in the list	10 of 7635 in the genome	1	ECO_cxcl12a_09228,ECO_NA_12616,ECO_NA_21817,ECO_IL8_10134,ECO_serpine1_00438
GO:0046915	transition metal ion transmembrane transporter activity	5 of 2204 in the list	10 of 7635 in the genome	1	ECO_GNL3L_05438,ECO_slc39a9_11171,ECO_SLC30A6_20979,ECO_SLC30A7_18386,ECO_SLC39A13_05742
GO:0048029	monosaccharide binding	6 of 2204 in the list	13 of 7635 in the genome	1	ECO_NA_15589,ECO_Q8UUM9_ORYLA_13182,ECO_lgals2b_11339,ECO_GCK_11027,ECO_NA_00927,ECO_PFKL_05151
GO:0051119	sugar transmembrane transporter activity	6 of 2204 in the list	13 of 7635 in the genome	1	ECO_SLC35A4_13107,ECO_NA_12982,ECO_NA_00795,ECO_NA_19271,ECO_NA_00796,ECO_slc2a10_19216
GO:0016878	acid-thiol ligase activity	3 of 2204 in the list	5 of 7635 in the genome	1	ECO_NA_22691,ECO_aclya_02900,ECO_AACS_10983
GO:0019798	procollagen-proline dioxygenase activity	3 of 2204 in the list	5 of 7635 in the genome	1	ECO_NA_00199,ECO_P4HA2_05217,ECO_NA_18160
GO:0031543	peptidyl-proline dioxygenase activity	3 of 2204 in the list	5 of 7635 in the genome	1	ECO_NA_00199,ECO_P4HA2_05217,ECO_NA_18160
GO:0035173	histone kinase activity	3 of 2204 in the list	5 of 7635 in the genome	1	ECO_NA_09416,ECO_NA_03053,ECO_aurkb_04810
GO:0016667	oxidoreductase activity, acting on a sulfur group of donors	9 of 2204 in the list	22 of 7635 in the genome	1	ECO_ERO1LB_06809,ECO_NA_19281,ECO_DNAJC10_21123,ECO_GSTK1_00112,ECO_txnrd1_16024,ECO_COIL_05597,ECO_NXN_22026,ECO_TXNL1_12709,ECO_GLRX_01442
GO:0004620	phospholipase activity	10 of 2204 in the list	25 of 7635 in the genome	1	ECO_NA_01853,ECO_PLA2G6_10521,ECO_PLD3_19444,ECO_NA_19700,ECO_PLA2G4A_11581,ECO_PLCG2_12579,ECO_PLCE1_10098,ECO_NA_13178,ECO_PLCH1_04560,ECO_NA_21255
GO:0016298	lipase activity	10 of 2204 in the list	25 of 7635 in the genome	1	ECO_NA_01853,ECO_PLA2G6_10521,ECO_PLD3_19444,ECO_NA_19700,ECO_PLA2G4A_11581,ECO_PLCG2_12579,ECO_PLCE1_10098,ECO_NA_13178,ECO_PLCH1_04560,ECO_NA_21255
GO:0030695	GTPase regulator activity	54 of 2204 in the list	166 of 7635 in the genome	1	ECO_ASAP2_10898,ECO_NA_01235,ECO_NA_03254,ECO_rasgrp3_09722,ECO_NA_14439,ECO_arhgef19_18440,ECO_wasla_15333,ECO_NA_09973,ECO_NA_10523,ECO_EIF2B3_15352,ECO_VAV3_01013,ECO_IQGAP1_11443,ECO_RAPGEF6_01411,ECO_TBC1D14_10596,ECO_NA_11345,ECO_NA_15836,ECO_ARHGEF9_13536,ECO_NA_14818,ECO_NA_19792,ECO_dis3_00217,ECO_sh2d3ca_06291,ECO_ARHGAP15_09860,ECO_NA_22309,ECO_RGS14_13098,ECO_net1_17968,ECO_EIF2B5_079…
GO:0016772	transferase activity, transferring phosphorus-containing groups	191 of 2204 in the list	624 of 7635 in the genome	1	ECO_TRRAP_02234,ECO_NA_08812,ECO_GTF2H1_15610,ECO_NA_14439,ECO_NA_04524,ECO_NA_21817,ECO_CHKB_06541,ECO_NUAK2_04842,ECO_NA_21376,ECO_NA_11859,ECO_PRPF4B_09294,ECO_BTK_09060,ECO_NA_14592,ECO_ITK_13518,ECO_NA_02882,ECO_NA_18960,ECO_GCK_11027,ECO_NA_21300,ECO_SIK2_16602,ECO_STK39_02550,ECO_pole3_06787,ECO_NA_18593,ECO_PIK3C2A_19873,ECO_GALK2_15659,ECO_PRIM1_17368,ECO_NA_16187,ECO_NA_15514,ECO_POLR2J…
GO:0008443	phosphofructokinase activity	4 of 2204 in the list	8 of 7635 in the genome	1	ECO_pfkfb1_07725,ECO_NA_17692,ECO_PFKL_05151,ECO_NA_12968
GO:0051018	protein kinase A binding	4 of 2204 in the list	8 of 7635 in the genome	1	ECO_NA_00771,ECO_A4KUJ6_ORYLA_11787,ECO_A4KUJ6_ORYLA_13489,ECO_NA_22352
GO:0060589	nucleoside-triphosphatase regulator activity	54 of 2204 in the list	167 of 7635 in the genome	1	ECO_ASAP2_10898,ECO_NA_01235,ECO_NA_03254,ECO_rasgrp3_09722,ECO_NA_14439,ECO_arhgef19_18440,ECO_wasla_15333,ECO_NA_09973,ECO_NA_10523,ECO_EIF2B3_15352,ECO_VAV3_01013,ECO_IQGAP1_11443,ECO_RAPGEF6_01411,ECO_TBC1D14_10596,ECO_NA_11345,ECO_NA_15836,ECO_ARHGEF9_13536,ECO_NA_14818,ECO_NA_19792,ECO_dis3_00217,ECO_sh2d3ca_06291,ECO_ARHGAP15_09860,ECO_NA_22309,ECO_RGS14_13098,ECO_net1_17968,ECO_EIF2B5_079…
GO:0008047	enzyme activator activity	39 of 2204 in the list	118 of 7635 in the genome	1	ECO_NA_01235,ECO_RGS5_20532,ECO_rasgrp3_09722,ECO_NA_04299,ECO_NA_16248,ECO_gpsm1b_18479,ECO_NA_13184,ECO_VAV3_01013,ECO_IQGAP1_11443,ECO_TBC1D14_10596,ECO_SPRY2_16474,ECO_NA_05984,ECO_NA_18469,ECO_NA_15836,ECO_PLAA_20004,ECO_NA_12681,ECO_NA_13717,ECO_NA_22482,ECO_ARHGAP15_09860,ECO_NA_05117,ECO_NA_22309,ECO_GIPC1_16280,ECO_NA_13085,ECO_tbc1d9_08280,ECO_NA_18615,ECO_ARHGAP10_14086,ECO_tbc1d19_226…
GO:0043566	structure-specific DNA binding	25 of 2204 in the list	73 of 7635 in the genome	1	ECO_OBFC1_09968,ECO_SATB1_11637,ECO_CR388163.2_01616,ECO_HNRNPA3_14697,ECO_hlfa_18150,ECO_TDP1_20069,ECO_ERCC4_02264,ECO_foxp1b_12374,ECO_NA_02987,ECO_smad2_18522,ECO_TCF4_09364,ECO_IGHMBP2_10488,ECO_TDG_19868,ECO_MCM7_04814,ECO_Q76B16_ORYLA_04134,ECO_NTHL1_22213,ECO_ATF2_22111,ECO_PNKP_20778,ECO_creb1_09838,ECO_smad3a_10474,ECO_KIN_17923,ECO_MECP2_18414,ECO_FOXA2_ORYLA_14744,ECO_NA_08173,ECO_E7F…
GO:0008235	metalloexopeptidase activity	5 of 2204 in the list	11 of 7635 in the genome	1	ECO_CPE_14059,ECO_AGBL5_22775,ECO_NA_10299,ECO_CPA4_12558,ECO_CPB1_08784
GO:0016799	hydrolase activity, hydrolyzing N-glycosyl compounds	5 of 2204 in the list	11 of 7635 in the genome	1	ECO_OGG1_13340,ECO_NEIL1_10450,ECO_tdg_19869,ECO_MPG_16353,ECO_NTHL1_22213
GO:0019200	carbohydrate kinase activity	5 of 2204 in the list	11 of 7635 in the genome	1	ECO_GCK_11027,ECO_pfkfb1_07725,ECO_NA_17692,ECO_PFKL_05151,ECO_NA_12968
GO:0016830	carbon-carbon lyase activity	11 of 2204 in the list	29 of 7635 in the genome	1	ECO_PCK2_00035,ECO_uxs1_14647,ECO_DERA_21567,ECO_NA_01793,ECO_BCKDHB_17185,ECO_aclya_02900,ECO_SGPL1_01131,ECO_aldocb_10200,ECO_clybl_19146,ECO_aldoab_19010,ECO_NA_21858
GO:0004672	protein kinase activity	110 of 2204 in the list	354 of 7635 in the genome	1	ECO_NA_09416,ECO_NA_08812,ECO_GTF2H1_15610,ECO_mapk11_03179,ECO_NA_14439,ECO_NA_04524,ECO_NA_21817,ECO_NA_13184,ECO_NUAK2_04842,ECO_NA_13110,ECO_NA_11859,ECO_PRPF4B_09294,ECO_BTK_09060,ECO_NA_14592,ECO_ITK_13518,ECO_NA_02882,ECO_DYRK2_19922,ECO_NA_03585,ECO_NA_18960,ECO_MAPK6_22686,ECO_NA_19676,ECO_PTK2_02502,ECO_NA_14745,ECO_misrii_20633,ECO_BCKDK_01611,ECO_NA_21300,ECO_SIK2_16602,ECO_STK39_0255…
GO:0008375	acetylglucosaminyltransferase activity	10 of 2204 in the list	26 of 7635 in the genome	1	ECO_POMGNT1_03929,ECO_GCNT4_21889,ECO_NA_02418,ECO_lfng_02854,ECO_rfng_16794,ECO_b3gnt5a_20547,ECO_ext1a_02417,ECO_MGAT2_21148,ECO_mgat4b_07168,ECO_NA_02112
GO:0032182	small conjugating protein binding	9 of 2204 in the list	23 of 7635 in the genome	1	ECO_NA_19465,ECO_fam175a_02726,ECO_rnf168_06500,ECO_otub1_10617,ECO_fan1_15650,ECO_trim32_18473,ECO_tdg_19869,ECO_VPS36_10178,ECO_UBE2N_06595
GO:0000339	RNA cap binding	2 of 2204 in the list	3 of 7635 in the genome	1	ECO_NCBP2_05372,ECO_EIF2C2_16101
GO:0001098	basal transcription machinery binding	2 of 2204 in the list	3 of 7635 in the genome	1	ECO_NA_21441,ECO_TCF4_09364
GO:0001099	basal RNA polymerase II transcription machinery binding	2 of 2204 in the list	3 of 7635 in the genome	1	ECO_NA_21441,ECO_TCF4_09364
GO:0004521	endoribonuclease activity	2 of 2204 in the list	3 of 7635 in the genome	1	ECO_RNASEH2A_19717,ECO_EIF2C2_16101
GO:0004623	phospholipase A2 activity	2 of 2204 in the list	3 of 7635 in the genome	1	ECO_PLA2G6_10521,ECO_PLA2G4A_11581
GO:0005218	intracellular ligand-gated calcium channel activity	2 of 2204 in the list	3 of 7635 in the genome	1	ECO_A4KUJ6_ORYLA_11787,ECO_A4KUJ6_ORYLA_13489
GO:0008026	ATP-dependent helicase activity	2 of 2204 in the list	3 of 7635 in the genome	1	ECO_blm_10402,ECO_IGHMBP2_10488
GO:0008171	O-methyltransferase activity	2 of 2204 in the list	3 of 7635 in the genome	1	ECO_COMT_05444,ECO_FTSJ2_02850
GO:0015278	calcium-release channel activity	2 of 2204 in the list	3 of 7635 in the genome	1	ECO_A4KUJ6_ORYLA_11787,ECO_A4KUJ6_ORYLA_13489
GO:0016891	endoribonuclease activity, producing 5'-phosphomonoesters	2 of 2204 in the list	3 of 7635 in the genome	1	ECO_RNASEH2A_19717,ECO_EIF2C2_16101
GO:0030228	lipoprotein particle receptor activity	2 of 2204 in the list	3 of 7635 in the genome	1	ECO_NA_19713,ECO_ldlr_09435
GO:0033765	steroid dehydrogenase activity, acting on the CH-CH group of donors	2 of 2204 in the list	3 of 7635 in the genome	1	ECO_NA_09492,ECO_srd5a2a_05503
GO:0038024	cargo receptor activity	2 of 2204 in the list	3 of 7635 in the genome	1	ECO_NA_19713,ECO_ldlr_09435
GO:0046912	transferase activity, transferring acyl groups, acyl groups converted into alkyl on transfer	2 of 2204 in the list	3 of 7635 in the genome	1	ECO_HMGCS1_17786,ECO_aclya_02900
GO:0070035	purine NTP-dependent helicase activity	2 of 2204 in the list	3 of 7635 in the genome	1	ECO_blm_10402,ECO_IGHMBP2_10488
GO:0017111	nucleoside-triphosphatase activity	128 of 2204 in the list	416 of 7635 in the genome	1	ECO_DHX37_19938,ECO_GTF2H1_15610,ECO_NA_14426,ECO_gnai3_06575,ECO_TRIM23_21892,ECO_gfm2_09047,ECO_NA_13178,ECO_atp11a_18963,ECO_NA_12682,ECO_tubb5_00061,ECO_abca5_09524,ECO_ARL4C_21118,ECO_rac2_11346,ECO_smarca5_08288,ECO_SPAST_21366,ECO_NA_03000,ECO_abcc4_13122,ECO_C3orf26_19107,ECO_MYO18A_17637,ECO_TUBB1_20605,ECO_NA_13177,ECO_TUBG2_02867,ECO_NA_15073,ECO_DDX47_17864,ECO_NA_00759,ECO_GNL3L_0543…
GO:0008238	exopeptidase activity	15 of 2204 in the list	42 of 7635 in the genome	1	ECO_NA_18535,ECO_nomo_08141,ECO_CNDP2_06323,ECO_CPA4_12558,ECO_C8H9orf3_10317,ECO_otub1_10617,ECO_NA_01298,ECO_CPE_14059,ECO_AGBL5_22775,ECO_NA_10299,ECO_USP5_00073,ECO_CPB2_03246,ECO_blmh_01045,ECO_CPM_02837,ECO_CPB1_08784
GO:0019199	transmembrane receptor protein kinase activity	14 of 2204 in the list	39 of 7635 in the genome	1	ECO_NA_08812,ECO_KIT_16826,ECO_nrp1a_21447,ECO_NA_10686,ECO_Q02529_ORYLA_01574,ECO_PDGFRA_18867,ECO_misrii_20633,ECO_NA_13110,ECO_NA_11859,ECO_NA_12676,ECO_EPHB1_15381,ECO_NA_18432,ECO_NA_01021,ECO_NA_20087
GO:0016758	transferase activity, transferring hexosyl groups	28 of 2204 in the list	84 of 7635 in the genome	1	ECO_pygma_14443,ECO_GCNT4_21889,ECO_CHSY3_15098,ECO_ext1a_02417,ECO_NA_02112,ECO_ALG12_11614,ECO_MGAT2_21148,ECO_NA_08785,ECO_alg1_22977,ECO_GALNT3_21437,ECO_ALG9_10223,ECO_UGT8_09961,ECO_b3galt2_08755,ECO_POMGNT1_03929,ECO_NA_02418,ECO_mtap_03987,ECO_lfng_02854,ECO_rfng_16794,ECO_B4GALT6_19809,ECO_itm1_03475,ECO_NA_01440,ECO_b3gnt5a_20547,ECO_PYGB_04775,ECO_mgat4b_07168,ECO_TYMP_18068,ECO_RPN1_1…
GO:0043565	sequence-specific DNA binding	27 of 2204 in the list	81 of 7635 in the genome	1	ECO_ash2l_18537,ECO_rela_10601,ECO_h2afy2_17583,ECO_NA_10210,ECO_WNT11_03471,ECO_HNRNPD_21902,ECO_TAF1L_22296,ECO_CREB3L2_17907,ECO_TBP_00917,ECO_foxp1b_12374,ECO_NA_02987,ECO_smad2_18522,ECO_hmga1a_17394,ECO_TCF4_09364,ECO_SMG6_00276,ECO_rbbp5_15447,ECO_TCF7_01196,ECO_NA_17404,ECO_GATA4_16210,ECO_NFKB2_07166,ECO_TAF5_22277,ECO_NFATC2_21209,ECO_smad3a_10474,ECO_DNMT3A_13251,ECO_NA_07308,ECO_FOXA2…
GO:0016779	nucleotidyltransferase activity	18 of 2204 in the list	52 of 7635 in the genome	1	ECO_POLR2J2_16644,ECO_THG1L_17306,ECO_TRNT1_12367,ECO_POLR1B_01147,ECO_TUT1_02184,ECO_PAPD7_09577,ECO_POLR2F_03513,ECO_PNPT1_06160,ECO_REV1_14668,ECO_POLRMT_09929,ECO_NMNAT1_20515,ECO_NA_16175,ECO_pole3_06787,ECO_POLH_18737,ECO_pcyt2_22233,ECO_POLK_16188,ECO_POLR1A_03215,ECO_PRIM1_17368
GO:0005506	iron ion binding	29 of 2204 in the list	88 of 7635 in the genome	1	ECO_NA_16037,ECO_NA_04555,ECO_ALKBH1_12835,ECO_LOC100144362_10552,ECO_CYGB1_ORYLA_03851,ECO_TRAPPC5_22549,ECO_HBM_02259,ECO_ALKBH2_17508,ECO_FTL_00428,ECO_olgcs-alpha2_04822,ECO_NA_18661,ECO_NA_10498,ECO_NA_21207,ECO_NA_14693,ECO_Q8AYQ1_ORYLA_02258,ECO_TRAPPC3_18791,ECO_fxn_03706,ECO_cyb5b_10961,ECO_HBAE_ORYLA_16346,ECO_CDO1_08201,ECO_NA_18657,ECO_ptgs2_11582,ECO_NA_18658,ECO_NA_03053,ECO_CYP2R1_…
GO:0003724	RNA helicase activity	3 of 2204 in the list	6 of 7635 in the genome	1	ECO_DHX8_07221,ECO_DHX8_07222,ECO_IGHMBP2_10488
GO:0004673	protein histidine kinase activity	3 of 2204 in the list	6 of 7635 in the genome	1	ECO_BCKDK_01611,ECO_PDK4_16095,ECO_PDK3_23017
GO:0005160	transforming growth factor beta receptor binding	3 of 2204 in the list	6 of 7635 in the genome	1	ECO_NA_02987,ECO_smad2_18522,ECO_NA_10473
GO:0015020	glucuronosyltransferase activity	3 of 2204 in the list	6 of 7635 in the genome	1	ECO_NA_02418,ECO_CHSY3_15098,ECO_ext1a_02417
GO:0016775	phosphotransferase activity, nitrogenous group as acceptor	3 of 2204 in the list	6 of 7635 in the genome	1	ECO_BCKDK_01611,ECO_PDK4_16095,ECO_PDK3_23017
GO:0017069	snRNA binding	3 of 2204 in the list	6 of 7635 in the genome	1	ECO_smx5_08537,ECO_EIF5AL1_13287,ECO_snrpc_12986
GO:0019209	kinase activator activity	3 of 2204 in the list	6 of 7635 in the genome	1	ECO_NA_01235,ECO_SPRY2_16474,ECO_NA_13184
GO:0030295	protein kinase activator activity	3 of 2204 in the list	6 of 7635 in the genome	1	ECO_NA_01235,ECO_SPRY2_16474,ECO_NA_13184
GO:0032452	histone demethylase activity	3 of 2204 in the list	6 of 7635 in the genome	1	ECO_PHF8_20417,ECO_kdm5ba_12782,ECO_KDM4C_09334
GO:0035004	phosphatidylinositol 3-kinase activity	3 of 2204 in the list	6 of 7635 in the genome	1	ECO_NA_19828,ECO_PIK3CB_21534,ECO_PIK3C2A_19873
GO:0008135	translation factor activity, nucleic acid binding	20 of 2204 in the list	59 of 7635 in the genome	1	ECO_EIF2B5_07948,ECO_NA_17403,ECO_EIF2C2_16101,ECO_EIF4EBP3_13525,ECO_LOC100049338_09266,ECO_EIF2B3_15352,ECO_TSFM_05454,ECO_TAF11_17388,ECO_gfm2_09047,ECO_TAF10_01511,ECO_TH1L_12783,ECO_NA_09976,ECO_eif2s2_01480,ECO_TAF9B_20880,ECO_NA_00788,ECO_EIF5AL1_13287,ECO_SUPT4H1_05656,ECO_MTRF1L_06174,ECO_eif3s6ip_01103,ECO_EIF1AD_13594
GO:0008172	S-methyltransferase activity	4 of 2204 in the list	9 of 7635 in the genome	1	ECO_NA_08209,ECO_MTR_13488,ECO_NA_02378,ECO_NA_08549
GO:0015645	fatty acid ligase activity	4 of 2204 in the list	9 of 7635 in the genome	1	ECO_NA_09305,ECO_SLC27A4_04540,ECO_NA_22691,ECO_ACSL5_07237
GO:0070566	adenylyltransferase activity	4 of 2204 in the list	9 of 7635 in the genome	1	ECO_NA_16175,ECO_TUT1_02184,ECO_TRNT1_12367,ECO_NMNAT1_20515
GO:0004629	phospholipase C activity	5 of 2204 in the list	12 of 7635 in the genome	1	ECO_NA_01853,ECO_PLCE1_10098,ECO_PLCG2_12579,ECO_PLCH1_04560,ECO_NA_21255
GO:0004725	protein tyrosine phosphatase activity	5 of 2204 in the list	12 of 7635 in the genome	1	ECO_NA_07319,ECO_ptprga_12996,ECO_ptprn2_17695,ECO_PTPN18_18430,ECO_NA_18794
GO:0015293	symporter activity	13 of 2204 in the list	37 of 7635 in the genome	1	ECO_SLC35A4_13107,ECO_SLC23A2_19950,ECO_SLC6A2_20281,ECO_SLC12A6_02820,ECO_SLC23A1_14601,ECO_SLC10A3_12595,ECO_NA_09960,ECO_ZAR1_18880,ECO_SLC12A4_20282,ECO_SLC6A9_07984,ECO_NA_00795,ECO_NA_00796,ECO_SLC12A1_15138
GO:0030234	enzyme regulator activity	118 of 2204 in the list	387 of 7635 in the genome	1	ECO_RGS5_20532,ECO_rasgrp3_09722,ECO_NA_14439,ECO_NA_05653,ECO_NA_16248,ECO_gpsm1b_18479,ECO_NA_13184,ECO_wasla_15333,ECO_NA_09973,ECO_NA_10523,ECO_VAV3_01013,ECO_SERPINB1_20745,ECO_txnipa_08852,ECO_TBC1D14_10596,ECO_gpc3_13580,ECO_NA_14000,ECO_NA_11345,ECO_NA_18469,ECO_NA_15836,ECO_RAB3GAP2_06029,ECO_PLAA_20004,ECO_NA_12681,ECO_NA_13717,ECO_NA_22482,ECO_BIRC8_13529,ECO_NA_04783,ECO_dis3_00217,EC…
GO:0051213	dioxygenase activity	12 of 2204 in the list	34 of 7635 in the genome	1	ECO_TET2_03984,ECO_PHF8_20417,ECO_ALKBH1_12835,ECO_CDO1_08201,ECO_NA_18160,ECO_ALKBH2_17508,ECO_NA_00199,ECO_HIF1AN_21799,ECO_PLOD2_08779,ECO_P4HA2_05217,ECO_BBOX1_11381,ECO_A5HKK7_ORYLA_02674
GO:0046872	metal ion binding	330 of 2204 in the list	1110 of 7635 in the genome	1	ECO_egr1_20788,ECO_NA_04555,ECO_TIMM9_14213,ECO_ZDHHC4_02251,ECO_mt1-mmp_07958,ECO_NA_19313,ECO_NUAK2_04842,ECO_ALKBH2_17508,ECO_FTL_00428,ECO_NA_14753,ECO_fan1_15650,ECO_ikzf1_01114,ECO_atp11a_18963,ECO_s100a1_01956,ECO_MID2_15112,ECO_NFX1_09270,ECO_BX571984.2_22022,ECO_CPSF4_05075,ECO_FKBP9_10011,ECO_GATAD1_10057,ECO_NA_16582,ECO_NA_10426,ECO_NA_05440,ECO_tbc1d9_08280,ECO_LOC100144362_10552,ECO…
GO:0061134	peptidase regulator activity	16 of 2204 in the list	47 of 7635 in the genome	1	ECO_NA_04542,ECO_NA_04299,ECO_TFPI2_16086,ECO_USP14_04374,ECO_AGT_00222,ECO_SERPINB1_20745,ECO_NA_15131,ECO_gpc3_13580,ECO_PSME3_07231,ECO_NA_09956,ECO_ELP2_16165,ECO_timp2a_20123,ECO_NA_04783,ECO_BIRC8_13529,ECO_NA_15129,ECO_serpine1_00438
GO:0060090	binding, bridging	12 of 2204 in the list	35 of 7635 in the genome	1	ECO_NA_04742,ECO_NA_17170,ECO_NA_17543,ECO_crk_04838,ECO_NA_09526,ECO_NA_09034,ECO_SH2D6_11044,ECO_NA_00897,ECO_hsh2d_18598,ECO_ARHGAP10_14086,ECO_VAV3_01013,ECO_sh2d3ca_06291
GO:0004714	transmembrane receptor protein tyrosine kinase activity	11 of 2204 in the list	32 of 7635 in the genome	1	ECO_NA_08812,ECO_KIT_16826,ECO_nrp1a_21447,ECO_NA_10686,ECO_Q02529_ORYLA_01574,ECO_PDGFRA_18867,ECO_NA_13110,ECO_NA_11859,ECO_EPHB1_15381,ECO_NA_18432,ECO_NA_20087
GO:0030414	peptidase inhibitor activity	11 of 2204 in the list	32 of 7635 in the genome	1	ECO_NA_04542,ECO_TFPI2_16086,ECO_NA_09956,ECO_AGT_00222,ECO_timp2a_20123,ECO_BIRC8_13529,ECO_NA_15129,ECO_SERPINB1_20745,ECO_serpine1_00438,ECO_NA_15131,ECO_gpc3_13580
GO:0015036	disulfide oxidoreductase activity	5 of 2204 in the list	13 of 7635 in the genome	1	ECO_DNAJC10_21123,ECO_GSTK1_00112,ECO_txnrd1_16024,ECO_TXNL1_12709,ECO_GLRX_01442
GO:0016229	steroid dehydrogenase activity	5 of 2204 in the list	13 of 7635 in the genome	1	ECO_NA_08744,ECO_NA_11370,ECO_NA_09492,ECO_srd5a2a_05503,ECO_hsd17b3_10321
GO:0016866	intramolecular transferase activity	5 of 2204 in the list	13 of 7635 in the genome	1	ECO_PMM1_15843,ECO_BPGM_15742,ECO_RPUSD1_03885,ECO_PUS1_03314,ECO_TRUB2_15193
GO:0008252	nucleotidase activity	4 of 2204 in the list	10 of 7635 in the genome	1	ECO_NT5C2_22274,ECO_NT5DC4_19275,ECO_NA_02902,ECO_NA_18013
GO:0004675	transmembrane receptor protein serine/threonine kinase activity	3 of 2204 in the list	7 of 7635 in the genome	1	ECO_NA_12676,ECO_NA_01021,ECO_misrii_20633
GO:0005089	Rho guanyl-nucleotide exchange factor activity	3 of 2204 in the list	7 of 7635 in the genome	1	ECO_NA_01235,ECO_VAV3_01013,ECO_VAV1_19983
GO:0015296	anion:cation symporter activity	3 of 2204 in the list	7 of 7635 in the genome	1	ECO_SLC12A4_20282,ECO_SLC12A6_02820,ECO_SLC12A1_15138
GO:0016405	CoA-ligase activity	3 of 2204 in the list	7 of 7635 in the genome	1	ECO_acss3_00469,ECO_NA_00950,ECO_aclya_02900
GO:0016709	oxidoreductase activity, acting on paired donors, with incorporation or reduction of molecular oxygen, NADH or NADPH as one donor, and incorporation of one atom of oxygen	3 of 2204 in the list	7 of 7635 in the genome	1	ECO_CYP2R1_09473,ECO_KMO_01153,ECO_NA_00353
GO:0035250	UDP-galactosyltransferase activity	3 of 2204 in the list	7 of 7635 in the genome	1	ECO_B4GALT6_19809,ECO_UGT8_09961,ECO_b3galt2_08755
GO:0004645	phosphorylase activity	2 of 2204 in the list	4 of 7635 in the genome	1	ECO_PYGB_04775,ECO_pygma_14443
GO:0015175	neutral amino acid transmembrane transporter activity	2 of 2204 in the list	4 of 7635 in the genome	1	ECO_NA_00599,ECO_SLC6A9_07984
GO:0016538	cyclin-dependent protein kinase regulator activity	2 of 2204 in the list	4 of 7635 in the genome	1	ECO_cdkn1bl_12532,ECO_cdkn1b_09486
GO:0016725	oxidoreductase activity, acting on CH or CH2 groups	2 of 2204 in the list	4 of 7635 in the genome	1	ECO_XDH_21228,ECO_NA_00531
GO:0016744	transferase activity, transferring aldehyde or ketonic groups	2 of 2204 in the list	4 of 7635 in the genome	1	ECO_TALDO1_19249,ECO_NA_01470
GO:0016813	hydrolase activity, acting on carbon-nitrogen (but not peptide) bonds, in linear amidines	2 of 2204 in the list	4 of 7635 in the genome	1	ECO_arg2_11173,ECO_ARG1_18161
GO:0030545	receptor regulator activity	2 of 2204 in the list	4 of 7635 in the genome	1	ECO_MED16_18374,ECO_ppargc1b_07153
GO:0045125	bioactive lipid receptor activity	2 of 2204 in the list	4 of 7635 in the genome	1	ECO_LPAR1_18802,ECO_NA_19709
GO:0055102	lipase inhibitor activity	2 of 2204 in the list	4 of 7635 in the genome	1	ECO_O93446_ORYLA_01283,ECO_NA_10426
GO:0008194	UDP-glycosyltransferase activity	19 of 2204 in the list	59 of 7635 in the genome	1	ECO_GCNT4_21889,ECO_CHSY3_15098,ECO_gxylt2_12380,ECO_ext1a_02417,ECO_NA_02112,ECO_MGAT2_21148,ECO_NA_08785,ECO_GALNT3_21437,ECO_UGT8_09961,ECO_b3galt2_08755,ECO_POMGNT1_03929,ECO_lfng_02854,ECO_NA_02418,ECO_rfng_16794,ECO_NA_01440,ECO_b3gnt5a_20547,ECO_B4GALT6_19809,ECO_mgat4b_07168,ECO_poglut1_13124
GO:0015294	solute:cation symporter activity	12 of 2204 in the list	36 of 7635 in the genome	1	ECO_SLC35A4_13107,ECO_SLC23A2_19950,ECO_SLC6A2_20281,ECO_SLC12A6_02820,ECO_SLC23A1_14601,ECO_SLC10A3_12595,ECO_NA_09960,ECO_ZAR1_18880,ECO_SLC12A4_20282,ECO_SLC6A9_07984,ECO_NA_00795,ECO_SLC12A1_15138
GO:0016788	hydrolase activity, acting on ester bonds	111 of 2204 in the list	371 of 7635 in the genome	1	ECO_CHKB_06541,ECO_inpp5e_03089,ECO_TDP1_20069,ECO_fan1_15650,ECO_NA_13178,ECO_NA_03004,ECO_NA_21255,ECO_NA_04084,ECO_NA_02902,ECO_HDHD3_15194,ECO_EXOSC9_12149,ECO_NA_07232,ECO_ctdp1_06404,ECO_NA_19700,ECO_pfkfb1_07725,ECO_CNOT6_13094,ECO_NA_15434,ECO_GDPD3_03828,ECO_ERLIN2_06125,ECO_PSPH_16572,ECO_NA_02621,ECO_PDE7A_17023,ECO_NA_00656,ECO_MTMR7_13565,ECO_dis3_00217,ECO_EXOSC3_07160,ECO_bap1_1522…
GO:0001071	nucleic acid binding transcription factor activity	119 of 2204 in the list	399 of 7635 in the genome	1	ECO_mt1-mmp_07958,ECO_IRF1_05209,ECO_NA_08291,ECO_roraa_10423,ECO_LZTR1_17482,ECO_fzr1_03646,ECO_NA_02531,ECO_NA_02987,ECO_A5JL87_ORYLA_06380,ECO_TCF4_09364,ECO_ELF2_12142,ECO_NA_15074,ECO_tbx1_20766,ECO_A9Q6B1_ORYLA_00449,ECO_sox19b_07887,ECO_TCF7_01196,ECO_NA_17404,ECO_NFX1_09270,ECO_NA_01881,ECO_GATAD1_10057,ECO_A8HG52_ORYLA_23020,ECO_ESR1_03943,ECO_NA_16582,ECO_kdm5ba_12782,ECO_FOXA2_ORYLA_14…
GO:0016462	pyrophosphatase activity	135 of 2204 in the list	454 of 7635 in the genome	1	ECO_DHX37_19938,ECO_GTF2H1_15610,ECO_NA_14426,ECO_gnai3_06575,ECO_TRIM23_21892,ECO_gfm2_09047,ECO_NA_13178,ECO_atp11a_18963,ECO_NA_12682,ECO_tubb5_00061,ECO_abca5_09524,ECO_ARL4C_21118,ECO_rac2_11346,ECO_smarca5_08288,ECO_SPAST_21366,ECO_NA_03000,ECO_abcc4_13122,ECO_C0SQJ3_ORYLA_00916,ECO_C3orf26_19107,ECO_MYO18A_17637,ECO_TUBB1_20605,ECO_NA_13177,ECO_TUBG2_02867,ECO_NA_15073,ECO_DDX47_17864,ECO_…
GO:0016701	oxidoreductase activity, acting on single donors with incorporation of molecular oxygen	10 of 2204 in the list	30 of 7635 in the genome	1	ECO_CDO1_08201,ECO_NA_18160,ECO_ptgs2_11582,ECO_ALKBH2_17508,ECO_NA_00199,ECO_HIF1AN_21799,ECO_PLOD2_08779,ECO_OGFOD2_12166,ECO_P4HA2_05217,ECO_A5HKK7_ORYLA_02674
GO:0030674	protein binding, bridging	10 of 2204 in the list	30 of 7635 in the genome	1	ECO_NA_04742,ECO_NA_17543,ECO_crk_04838,ECO_NA_09526,ECO_SH2D6_11044,ECO_hsh2d_18598,ECO_ARHGAP10_14086,ECO_NA_00897,ECO_VAV3_01013,ECO_sh2d3ca_06291
GO:0015144	carbohydrate transmembrane transporter activity	6 of 2204 in the list	17 of 7635 in the genome	1	ECO_SLC35A4_13107,ECO_NA_12982,ECO_NA_00795,ECO_NA_19271,ECO_NA_00796,ECO_slc2a10_19216
GO:0019783	small conjugating protein-specific protease activity	6 of 2204 in the list	17 of 7635 in the genome	1	ECO_VCPIP1_05105,ECO_otub1_10617,ECO_senp3b_07885,ECO_USP10_10966,ECO_SENP1_14755,ECO_bap1_15229
GO:0016818	hydrolase activity, acting on acid anhydrides, in phosphorus-containing anhydrides	135 of 2204 in the list	456 of 7635 in the genome	1	ECO_DHX37_19938,ECO_GTF2H1_15610,ECO_NA_14426,ECO_gnai3_06575,ECO_TRIM23_21892,ECO_gfm2_09047,ECO_NA_13178,ECO_atp11a_18963,ECO_NA_12682,ECO_tubb5_00061,ECO_abca5_09524,ECO_ARL4C_21118,ECO_rac2_11346,ECO_smarca5_08288,ECO_SPAST_21366,ECO_NA_03000,ECO_abcc4_13122,ECO_C0SQJ3_ORYLA_00916,ECO_C3orf26_19107,ECO_MYO18A_17637,ECO_TUBB1_20605,ECO_NA_13177,ECO_TUBG2_02867,ECO_NA_15073,ECO_DDX47_17864,ECO_…
GO:0008483	transaminase activity	5 of 2204 in the list	14 of 7635 in the genome	1	ECO_NA_22348,ECO_TAT_12584,ECO_NA_10543,ECO_NA_21858,ECO_NA_04517
GO:0016817	hydrolase activity, acting on acid anhydrides	136 of 2204 in the list	461 of 7635 in the genome	1	ECO_DHX37_19938,ECO_GTF2H1_15610,ECO_NA_14426,ECO_gnai3_06575,ECO_TRIM23_21892,ECO_gfm2_09047,ECO_NA_13178,ECO_atp11a_18963,ECO_NA_12682,ECO_tubb5_00061,ECO_abca5_09524,ECO_ARL4C_21118,ECO_rac2_11346,ECO_smarca5_08288,ECO_SPAST_21366,ECO_NA_03000,ECO_abcc4_13122,ECO_C0SQJ3_ORYLA_00916,ECO_C3orf26_19107,ECO_MYO18A_17637,ECO_TUBB1_20605,ECO_NA_13177,ECO_TUBG2_02867,ECO_NA_15073,ECO_DDX47_17864,ECO_…
GO:0004935	adrenergic receptor activity	4 of 2204 in the list	11 of 7635 in the genome	1	ECO_adra2db_13096,ECO_adra2b_12704,ECO_ADRB3_14044,ECO_NA_17311
GO:0051427	hormone receptor binding	13 of 2204 in the list	41 of 7635 in the genome	1	ECO_NA_09416,ECO_PRPF6_18253,ECO_NA_22462,ECO_JAK3_11890,ECO_TCF7_01196,ECO_smarca4_09434,ECO_NA_11394,ECO_ppargc1b_07153,ECO_KDM4C_09334,ECO_NA_19714,ECO_NA_03053,ECO_NA_21207,ECO_hmga1a_17394
GO:0004519	endonuclease activity	7 of 2204 in the list	21 of 7635 in the genome	1	ECO_RNASEH2A_19717,ECO_ERCC4_02264,ECO_DICER1_09246,ECO_EIF2C2_16101,ECO_fan1_15650,ECO_rnaset2l_10661,ECO_RAD50_17193
GO:0004520	endodeoxyribonuclease activity	3 of 2204 in the list	8 of 7635 in the genome	1	ECO_ERCC4_02264,ECO_fan1_15650,ECO_RAD50_17193
GO:0008378	galactosyltransferase activity	3 of 2204 in the list	8 of 7635 in the genome	1	ECO_B4GALT6_19809,ECO_UGT8_09961,ECO_b3galt2_08755
GO:0032451	demethylase activity	3 of 2204 in the list	8 of 7635 in the genome	1	ECO_PHF8_20417,ECO_kdm5ba_12782,ECO_KDM4C_09334
GO:0034593	phosphatidylinositol bisphosphate phosphatase activity	3 of 2204 in the list	8 of 7635 in the genome	1	ECO_inpp5e_03089,ECO_ptpmt1_04716,ECO_synj1_10153
GO:0004497	monooxygenase activity	14 of 2204 in the list	45 of 7635 in the genome	1	ECO_NA_16037,ECO_NA_04555,ECO_NA_02458,ECO_NA_00353,ECO_NA_18657,ECO_NA_18658,ECO_NA_18661,ECO_AGMO_21624,ECO_CYP2R1_09473,ECO_KMO_01153,ECO_CYP24A1_20558,ECO_PCBD1_01132,ECO_CYP7B1_04901,ECO_ch25h_04355
GO:0043169	cation binding	404 of 2204 in the list	1388 of 7635 in the genome	1	ECO_egr1_20788,ECO_NA_04555,ECO_TIMM9_14213,ECO_PMM1_15843,ECO_ZDHHC4_02251,ECO_mt1-mmp_07958,ECO_NA_19313,ECO_NUAK2_04842,ECO_ALKBH2_17508,ECO_FTL_00428,ECO_NA_14753,ECO_fan1_15650,ECO_ikzf1_01114,ECO_atp11a_18963,ECO_s100a1_01956,ECO_NA_19700,ECO_MID2_15112,ECO_NFX1_09270,ECO_CNOT6_13094,ECO_BX571984.2_22022,ECO_CPSF4_05075,ECO_FKBP9_10011,ECO_GATAD1_10057,ECO_NA_16582,ECO_NA_00445,ECO_NA_10426…
GO:0043167	ion binding	410 of 2204 in the list	1410 of 7635 in the genome	1	ECO_egr1_20788,ECO_NA_04555,ECO_TIMM9_14213,ECO_PMM1_15843,ECO_ZDHHC4_02251,ECO_mt1-mmp_07958,ECO_NA_19313,ECO_NUAK2_04842,ECO_ALKBH2_17508,ECO_FTL_00428,ECO_NA_14753,ECO_fan1_15650,ECO_ikzf1_01114,ECO_atp11a_18963,ECO_s100a1_01956,ECO_NA_19700,ECO_MID2_15112,ECO_NFX1_09270,ECO_CNOT6_13094,ECO_NA_04921,ECO_BX571984.2_22022,ECO_CPSF4_05075,ECO_FKBP9_10011,ECO_GATAD1_10057,ECO_chst14_16833,ECO_NA_1…
GO:0019902	phosphatase binding	8 of 2204 in the list	25 of 7635 in the genome	1	ECO_BCL2_10572,ECO_cdkn1bl_12532,ECO_NA_22921,ECO_NA_20239,ECO_IQGAP1_11443,ECO_cdkn1b_09486,ECO_RCAN1_16394,ECO_NA_09034
GO:0001595	angiotensin receptor activity	2 of 2204 in the list	5 of 7635 in the genome	1	ECO_aplnrb_19296,ECO_AGTR1_08783
GO:0005048	signal sequence binding	2 of 2204 in the list	5 of 7635 in the genome	1	ECO_PEX7_15118,ECO_NA_21873
GO:0005227	calcium activated cation channel activity	2 of 2204 in the list	5 of 7635 in the genome	1	ECO_NA_16286,ECO_NA_11885
GO:0005402	cation:sugar symporter activity	2 of 2204 in the list	5 of 7635 in the genome	1	ECO_SLC35A4_13107,ECO_NA_00795
GO:0015166	polyol transmembrane transporter activity	2 of 2204 in the list	5 of 7635 in the genome	1	ECO_SLC2A13_12555,ECO_AQP7_05366
GO:0015174	basic amino acid transmembrane transporter activity	2 of 2204 in the list	5 of 7635 in the genome	1	ECO_SLC7A2_13564,ECO_NA_10182
GO:0015665	alcohol transmembrane transporter activity	2 of 2204 in the list	5 of 7635 in the genome	1	ECO_SLC2A13_12555,ECO_AQP7_05366
GO:0016273	arginine N-methyltransferase activity	2 of 2204 in the list	5 of 7635 in the genome	1	ECO_B1A4A0_ORYLA_07971,ECO_PRMT7_12610
GO:0016274	protein-arginine N-methyltransferase activity	2 of 2204 in the list	5 of 7635 in the genome	1	ECO_B1A4A0_ORYLA_07971,ECO_PRMT7_12610
GO:0016406	carnitine O-acyltransferase activity	2 of 2204 in the list	5 of 7635 in the genome	1	ECO_CPT2_08511,ECO_NA_06542
GO:0016868	intramolecular transferase activity, phosphotransferases	2 of 2204 in the list	5 of 7635 in the genome	1	ECO_PMM1_15843,ECO_BPGM_15742
GO:0016997	alpha-sialidase activity	2 of 2204 in the list	5 of 7635 in the genome	1	ECO_NA_19705,ECO_NA_06266
GO:0032813	tumor necrosis factor receptor superfamily binding	2 of 2204 in the list	5 of 7635 in the genome	1	ECO_FEM1B_19067,ECO_NA_09034
GO:0008134	transcription factor binding	17 of 2204 in the list	56 of 7635 in the genome	1	ECO_rela_10601,ECO_PSMA6_17250,ECO_NA_10523,ECO_MED24_02177,ECO_TAF1L_22296,ECO_NA_02531,ECO_TBP_00917,ECO_hmga1a_17394,ECO_TCF4_09364,ECO_NFYB_10086,ECO_thrap6_02419,ECO_her9_20508,ECO_NFKB2_07166,ECO_NA_21516,ECO_MED16_18374,ECO_TSC22D3_15113,ECO_smad3a_10474
GO:0016791	phosphatase activity	51 of 2204 in the list	173 of 7635 in the genome	1	ECO_NA_10175,ECO_inpp5e_03089,ECO_NA_03004,ECO_NA_02902,ECO_HDHD3_15194,ECO_NA_18794,ECO_NA_07232,ECO_ctdp1_06404,ECO_NT5C2_22274,ECO_PNKP_20778,ECO_NA_01550,ECO_pfkfb1_07725,ECO_ptpmt1_04716,ECO_timm50_10657,ECO_PSPH_16572,ECO_NA_02621,ECO_NA_00656,ECO_MTMR7_13565,ECO_PPP4C_19016,ECO_PFKL_05151,ECO_Q76K58_ORYLA_01432,ECO_fbp1b_07796,ECO_NA_07319,ECO_LPIN3_01918,ECO_DUSP11_14606,ECO_ptprga_12996,…
GO:0016638	oxidoreductase activity, acting on the CH-NH2 group of donors	4 of 2204 in the list	12 of 7635 in the genome	1	ECO_DAO_17511,ECO_PSME3_07231,ECO_GLDC_03055,ECO_LOX_19286
GO:0052866	phosphatidylinositol phosphate phosphatase activity	4 of 2204 in the list	12 of 7635 in the genome	1	ECO_inpp5e_03089,ECO_ptpmt1_04716,ECO_synj1_10153,ECO_NA_10175
GO:0019901	protein kinase binding	13 of 2204 in the list	43 of 7635 in the genome	1	ECO_NA_09416,ECO_TRIB1_10031,ECO_PLEK_18731,ECO_NA_06881,ECO_NA_05653,ECO_copb2_21537,ECO_NA_09034,ECO_sgk1_18930,ECO_MAD2L2_08809,ECO_NA_06132,ECO_NA_13178,ECO_NA_21207,ECO_CDK5RAP1_12389
GO:0004674	protein serine/threonine kinase activity	28 of 2204 in the list	95 of 7635 in the genome	1	ECO_NA_09416,ECO_GTF2H1_15610,ECO_ercc2_19462,ECO_PAK1_19451,ECO_mapk11_03179,ECO_NA_05613,ECO_cdkl1_11210,ECO_CDK10_12597,ECO_NA_09028,ECO_prkab1a_18810,ECO_NA_06697,ECO_camk2g1_06162,ECO_NA_02512,ECO_MAPK6_22686,ECO_ICK_09192,ECO_NA_14745,ECO_NA_02857,ECO_PRKCQ_17917,ECO_misrii_20633,ECO_NA_22352,ECO_NA_09210,ECO_STK39_02550,ECO_NA_12676,ECO_NA_01021,ECO_PPP4C_19016,ECO_GRK4_08178,ECO_MAP3K8_17…
GO:0042802	identical protein binding	56 of 2204 in the list	192 of 7635 in the genome	1	ECO_NA_17633,ECO_NA_01235,ECO_GPD1L_02664,ECO_NA_17374,ECO_CHKB_06541,ECO_NA_21670,ECO_QPRT_06772,ECO_ext1a_02417,ECO_inhbb_09775,ECO_NA_08281,ECO_RAB11FIP2_01125,ECO_TRIM66_10928,ECO_A1L4T3_ORYLA_21876,ECO_NA_01269,ECO_NA_15074,ECO_tbx1_20766,ECO_s100a1_01956,ECO_siah1_04661,ECO_RNF20_02610,ECO_fzd7a_07304,ECO_PYGB_04775,ECO_PAFAH1B2_01561,ECO_smad3a_10474,ECO_CRYL1_09873,ECO_hsp90a.2_21145,ECO_…
GO:0048037	cofactor binding	36 of 2204 in the list	123 of 7635 in the genome	1	ECO_DUS4L_08365,ECO_GPD1L_02664,ECO_uxs1_14647,ECO_GLDC_03055,ECO_NA_17374,ECO_ERO1LB_06809,ECO_TSTA3_20743,ECO_ACAD9_19382,ECO_HADHA_13255,ECO_sptlc2_09007,ECO_tdh_16464,ECO_ACADVL_19182,ECO_PYGB_04775,ECO_CRYL1_02574,ECO_PPOX_07815,ECO_CRYL1_09873,ECO_SGPL1_01131,ECO_pygma_14443,ECO_STEAP4_16957,ECO_NA_10543,ECO_NA_00353,ECO_TAT_12584,ECO_SCLY_08522,ECO_KMO_01153,ECO_Q6I749_ORYLA_00601,ECO_txnr…
GO:0016782	transferase activity, transferring sulfur-containing groups	12 of 2204 in the list	40 of 7635 in the genome	1	ECO_CHST7_08566,ECO_SULT2A1_10342,ECO_CHST10_03249,ECO_CHST6_12601,ECO_NA_08110,ECO_CHST2_08776,ECO_MOCS3_14746,ECO_sult6b1_20980,ECO_NA_16247,ECO_hs2st1a_19075,ECO_chst14_16833,ECO_sult2st3_06302
GO:0004536	deoxyribonuclease activity	3 of 2204 in the list	9 of 7635 in the genome	1	ECO_ERCC4_02264,ECO_fan1_15650,ECO_RAD50_17193
GO:0005217	intracellular ligand-gated ion channel activity	3 of 2204 in the list	9 of 7635 in the genome	1	ECO_ITPR3_08101,ECO_A4KUJ6_ORYLA_11787,ECO_A4KUJ6_ORYLA_13489
GO:0017048	Rho GTPase binding	5 of 2204 in the list	16 of 7635 in the genome	1	ECO_NA_09416,ECO_NA_14000,ECO_DOCK6_16341,ECO_IQGAP1_11443,ECO_arfip2b_10150
GO:0019205	nucleobase-containing compound kinase activity	5 of 2204 in the list	16 of 7635 in the genome	1	ECO_ADK_06470,ECO_NA_18250,ECO_PNKP_20778,ECO_UCK1_18486,ECO_ak3_19894
GO:0008374	O-acyltransferase activity	7 of 2204 in the list	23 of 7635 in the genome	1	ECO_agpat4_05189,ECO_taz_07728,ECO_dgat1a_06329,ECO_CPT2_08511,ECO_NA_06542,ECO_SOAT1_03636,ECO_NA_01247
GO:0015370	solute:sodium symporter activity	7 of 2204 in the list	23 of 7635 in the genome	1	ECO_NA_09960,ECO_SLC23A2_19950,ECO_ZAR1_18880,ECO_SLC6A2_20281,ECO_SLC6A9_07984,ECO_SLC23A1_14601,ECO_SLC10A3_12595
GO:0016765	transferase activity, transferring alkyl or aryl (other than methyl) groups	7 of 2204 in the list	23 of 7635 in the genome	1	ECO_NA_17550,ECO_SRM_20527,ECO_COQ2_03057,ECO_hmbsb_01885,ECO_NA_18718,ECO_rabggtb_12301,ECO_GSTA5_09193
GO:0016859	cis-trans isomerase activity	7 of 2204 in the list	23 of 7635 in the genome	1	ECO_PPIE_14732,ECO_PPWD1_21893,ECO_PPIL1_15210,ECO_FKBP5_15190,ECO_PPID_22452,ECO_ppil2_15969,ECO_FKBP9_10011
GO:0031267	small GTPase binding	11 of 2204 in the list	37 of 7635 in the genome	1	ECO_NA_09416,ECO_NA_22122,ECO_NA_14000,ECO_DOCK6_16341,ECO_ARHGEF16_01515,ECO_arfip2b_10150,ECO_IQGAP1_11443,ECO_RAPGEF6_01411,ECO_ranbp9_21245,ECO_ranbp10_21456,ECO_VPS4A_12598
GO:0046983	protein dimerization activity	38 of 2204 in the list	132 of 7635 in the genome	1	ECO_SMC1A_20413,ECO_NA_21651,ECO_ext1a_02417,ECO_NA_01269,ECO_NA_15074,ECO_arnt2_12836,ECO_NA_16026,ECO_NA_17404,ECO_fzd7a_07304,ECO_capn8_05489,ECO_uba3_17410,ECO_PAFAH1B2_01561,ECO_NA_08173,ECO_add2_22175,ECO_BCL2_10572,ECO_foxp1b_12374,ECO_adra2b_12704,ECO_PDK4_16095,ECO_A8IE81_ORYLA_21664,ECO_vapal_00956,ECO_her9_20508,ECO_ATF2_22111,ECO_nfe2_14774,ECO_GCLM_18591,ECO_LSM6_08295,ECO_SUPT4H1_05…
GO:0008028	monocarboxylic acid transmembrane transporter activity	2 of 2204 in the list	6 of 7635 in the genome	1	ECO_NA_00795,ECO_NA_00796
GO:0016411	acylglycerol O-acyltransferase activity	2 of 2204 in the list	6 of 7635 in the genome	1	ECO_agpat4_05189,ECO_dgat1a_06329
GO:0016624	oxidoreductase activity, acting on the aldehyde or oxo group of donors, disulfide as acceptor	2 of 2204 in the list	6 of 7635 in the genome	1	ECO_ogdh_18528,ECO_BCKDHB_17185
GO:0016712	oxidoreductase activity, acting on paired donors, with incorporation or reduction of molecular oxygen, reduced flavin or flavoprotein as one donor, and incorporation of one atom of oxygen	2 of 2204 in the list	6 of 7635 in the genome	1	ECO_NA_16037,ECO_NA_04555
GO:0016714	oxidoreductase activity, acting on paired donors, with incorporation or reduction of molecular oxygen, reduced pteridine as one donor, and incorporation of one atom of oxygen	2 of 2204 in the list	6 of 7635 in the genome	1	ECO_AGMO_21624,ECO_PCBD1_01132
GO:0016833	oxo-acid-lyase activity	2 of 2204 in the list	6 of 7635 in the genome	1	ECO_aclya_02900,ECO_clybl_19146
GO:0042287	MHC protein binding	2 of 2204 in the list	6 of 7635 in the genome	1	ECO_tubb5_04447,ECO_tubb5_00061
GO:0043176	amine binding	2 of 2204 in the list	6 of 7635 in the genome	1	ECO_adra2b_12704,ECO_NA_17311
GO:0003729	mRNA binding	9 of 2204 in the list	31 of 7635 in the genome	1	ECO_khsrp_22219,ECO_rbpms2_19255,ECO_RBPMS_22434,ECO_IGF2BP2_05161,ECO_NA_17361,ECO_TUT1_02184,ECO_DDX1_06725,ECO_CPSF1_06402,ECO_SECISBP2_03061
GO:0016627	oxidoreductase activity, acting on the CH-CH group of donors	9 of 2204 in the list	31 of 7635 in the genome	1	ECO_DECR2_02133,ECO_DUS4L_08365,ECO_SRD5A3_16828,ECO_ACADVL_19182,ECO_DHODH_05727,ECO_PPOX_07815,ECO_ACAD9_19382,ECO_srd5a2a_05503,ECO_NA_09492
GO:0017016	Ras GTPase binding	9 of 2204 in the list	31 of 7635 in the genome	1	ECO_NA_09416,ECO_NA_14000,ECO_DOCK6_16341,ECO_ARHGEF16_01515,ECO_arfip2b_10150,ECO_IQGAP1_11443,ECO_ranbp9_21245,ECO_ranbp10_21456,ECO_VPS4A_12598
GO:0032403	protein complex binding	9 of 2204 in the list	31 of 7635 in the genome	1	ECO_NA_12682,ECO_NA_18614,ECO_USP14_04374,ECO_NA_12681,ECO_NA_18615,ECO_gnai3_06575,ECO_GNAL_12281,ECO_NA_01021,ECO_NA_01483
GO:0019899	enzyme binding	83 of 2204 in the list	290 of 7635 in the genome	1	ECO_NA_09416,ECO_traf6_11372,ECO_NA_08291,ECO_NA_05653,ECO_NA_13184,ECO_RCAN1_16394,ECO_NA_10523,ECO_kat2a_02892,ECO_NA_13178,ECO_NA_02987,ECO_txnipa_08852,ECO_NA_15074,ECO_NA_14000,ECO_TCF7_01196,ECO_PTK2_02502,ECO_RNF20_02610,ECO_NA_13717,ECO_MAD2L2_08809,ECO_STK39_02550,ECO_CDK5RAP1_12389,ECO_NA_14544,ECO_TRIB1_10031,ECO_PLEK_18731,ECO_DTX1_01316,ECO_JAK3_11890,ECO_NA_04073,ECO_ARHGEF16_01515,…
GO:0003713	transcription coactivator activity	5 of 2204 in the list	17 of 7635 in the genome	1	ECO_NA_09416,ECO_CRTC1_11899,ECO_hmga1a_17394,ECO_ppargc1b_07153,ECO_TADA3_11407
GO:0051020	GTPase binding	12 of 2204 in the list	42 of 7635 in the genome	1	ECO_NA_09416,ECO_NA_22122,ECO_NA_14000,ECO_DOCK6_16341,ECO_ARHGEF16_01515,ECO_arfip2b_10150,ECO_IQGAP1_11443,ECO_RAPGEF6_01411,ECO_ranbp9_21245,ECO_ranbp10_21456,ECO_VPS4A_12598,ECO_NA_15712
GO:0030246	carbohydrate binding	25 of 2204 in the list	88 of 7635 in the genome	1	ECO_pygma_14443,ECO_NA_15589,ECO_CLEC6A_00070,ECO_prps1b_16529,ECO_ctgf_00327,ECO_ABI3BP_19135,ECO_NA_05190,ECO_MGAT2_21148,ECO_GALNT3_21437,ECO_NA_12547,ECO_BGN_14825,ECO_Q8UUM9_ORYLA_13182,ECO_lgals2b_11339,ECO_sfrp1_20647,ECO_DCN_04620,ECO_GCK_11027,ECO_NA_14901,ECO_DPYSL3_05220,ECO_PYGB_04775,ECO_vcanb_12701,ECO_mdka_16371,ECO_NA_03600,ECO_NA_00927,ECO_PFKL_05151,ECO_NA_16601
GO:0035257	nuclear hormone receptor binding	10 of 2204 in the list	35 of 7635 in the genome	1	ECO_NA_09416,ECO_PRPF6_18253,ECO_NA_22462,ECO_smarca4_09434,ECO_NA_11394,ECO_ppargc1b_07153,ECO_KDM4C_09334,ECO_NA_19714,ECO_NA_21207,ECO_hmga1a_17394
GO:0019904	protein domain specific binding	48 of 2204 in the list	169 of 7635 in the genome	1	ECO_NA_19297,ECO_ARHGAP5_11557,ECO_TBC1D10C_14577,ECO_kirrel3a_03482,ECO_NA_04482,ECO_NA_21207,ECO_NA_01608,ECO_A1L4T3_ORYLA_21876,ECO_sfrp1_20647,ECO_crk_04838,ECO_NA_12670,ECO_TCF7_01196,ECO_NA_02025,ECO_PTK2_02502,ECO_SRSF1_10203,ECO_fzd7a_07304,ECO_lrrfip2_01106,ECO_CTR9_10941,ECO_LPAR1_18802,ECO_NA_16582,ECO_hsp90a.2_21145,ECO_GIPC1_16280,ECO_chd8_07954,ECO_POLR2J2_16644,ECO_NA_06574,ECO_ARH…
GO:0005548	phospholipid transporter activity	3 of 2204 in the list	10 of 7635 in the genome	1	ECO_NA_14672,ECO_BX571984.2_22022,ECO_atp11a_18963
GO:0016755	transferase activity, transferring amino-acyl groups	3 of 2204 in the list	10 of 7635 in the genome	1	ECO_NA_19316,ECO_NA_00445,ECO_tgm2b_11359
GO:0019206	nucleoside kinase activity	3 of 2204 in the list	10 of 7635 in the genome	1	ECO_ADK_06470,ECO_NA_18250,ECO_UCK1_18486
GO:0019903	protein phosphatase binding	3 of 2204 in the list	10 of 7635 in the genome	1	ECO_BCL2_10572,ECO_RCAN1_16394,ECO_NA_09034
GO:0033764	steroid dehydrogenase activity, acting on the CH-OH group of donors, NAD or NADP as acceptor	3 of 2204 in the list	10 of 7635 in the genome	1	ECO_NA_08744,ECO_NA_11370,ECO_hsd17b3_10321
GO:0008146	sulfotransferase activity	6 of 2204 in the list	21 of 7635 in the genome	1	ECO_CHST7_08566,ECO_hs2st1a_19075,ECO_chst14_16833,ECO_CHST10_03249,ECO_CHST6_12601,ECO_NA_08110
GO:0008237	metallopeptidase activity	6 of 2204 in the list	21 of 7635 in the genome	1	ECO_CPE_14059,ECO_AGBL5_22775,ECO_NA_10299,ECO_CPM_02837,ECO_CPA4_12558,ECO_CPB1_08784
GO:0016790	thiolester hydrolase activity	9 of 2204 in the list	32 of 7635 in the genome	1	ECO_usp22_04547,ECO_fasn_01692,ECO_otud7b_11662,ECO_USP10_10966,ECO_USP14_04374,ECO_NA_07989,ECO_usp39_17548,ECO_USP5_00073,ECO_bap1_15229
GO:0008373	sialyltransferase activity	4 of 2204 in the list	14 of 7635 in the genome	1	ECO_ST3GAL5_03216,ECO_siat4_06400,ECO_st6galnac3_12300,ECO_st3gal2l_15468
GO:0019001	guanyl nucleotide binding	76 of 2204 in the list	269 of 7635 in the genome	1	ECO_hbs1l_18932,ECO_NKIRAS2_02896,ECO_NA_14426,ECO_LOC100049338_09266,ECO_tubb5_04447,ECO_gnai3_06575,ECO_TRIM23_21892,ECO_gfm2_09047,ECO_GNAL_12281,ECO_rhot1b_18279,ECO_NA_13178,ECO_NA_15021,ECO_NA_12682,ECO_tubb5_00061,ECO_NA_12681,ECO_ARL4C_21118,ECO_NA_13717,ECO_rac2_11346,ECO_NA_00085,ECO_GTPBP1_00926,ECO_ARL1_15315,ECO_TUBB1_20605,ECO_AGAP3_22375,ECO_NA_18615,ECO_TUBG2_02867,ECO_NA_09976,EC…
GO:0032561	guanyl ribonucleotide binding	76 of 2204 in the list	269 of 7635 in the genome	1	ECO_hbs1l_18932,ECO_NKIRAS2_02896,ECO_NA_14426,ECO_LOC100049338_09266,ECO_tubb5_04447,ECO_gnai3_06575,ECO_TRIM23_21892,ECO_gfm2_09047,ECO_GNAL_12281,ECO_rhot1b_18279,ECO_NA_13178,ECO_NA_15021,ECO_NA_12682,ECO_tubb5_00061,ECO_NA_12681,ECO_ARL4C_21118,ECO_NA_13717,ECO_rac2_11346,ECO_NA_00085,ECO_GTPBP1_00926,ECO_ARL1_15315,ECO_TUBB1_20605,ECO_AGAP3_22375,ECO_NA_18615,ECO_TUBG2_02867,ECO_NA_09976,EC…
GO:0004702	receptor signaling protein serine/threonine kinase activity	7 of 2204 in the list	25 of 7635 in the genome	1	ECO_MAPK6_22686,ECO_PAK1_19451,ECO_mapk11_03179,ECO_NA_05613,ECO_PPP4C_19016,ECO_MAP3K8_17423,ECO_NA_06697
GO:0016757	transferase activity, transferring glycosyl groups	43 of 2204 in the list	153 of 7635 in the genome	1	ECO_st6galnac3_12300,ECO_GCNT4_21889,ECO_ft1_07289,ECO_CHSY3_15098,ECO_gxylt2_12380,ECO_QPRT_06772,ECO_ext1a_02417,ECO_NA_02112,ECO_MGAT2_21148,ECO_GALNT3_21437,ECO_PARP11_04168,ECO_UGT8_09961,ECO_POMGNT1_03929,ECO_siat4_06400,ECO_mtap_03987,ECO_rfng_16794,ECO_st3gal2l_15468,ECO_itm1_03475,ECO_NA_01440,ECO_PYGB_04775,ECO_ST3GAL5_03216,ECO_mgat4b_07168,ECO_POMT1_15998,ECO_MGAT3_21658,ECO_poglut1_1…
GO:0035258	steroid hormone receptor binding	8 of 2204 in the list	29 of 7635 in the genome	1	ECO_NA_09416,ECO_PRPF6_18253,ECO_NA_22462,ECO_smarca4_09434,ECO_ppargc1b_07153,ECO_KDM4C_09334,ECO_NA_19714,ECO_NA_21207
GO:0016645	oxidoreductase activity, acting on the CH-NH group of donors	6 of 2204 in the list	22 of 7635 in the genome	1	ECO_PYCRL_20740,ECO_NA_06690,ECO_NA_20115,ECO_NA_19349,ECO_NA_01828,ECO_PAOX_09223
GO:0016763	transferase activity, transferring pentosyl groups	6 of 2204 in the list	22 of 7635 in the genome	1	ECO_TYMP_18068,ECO_NA_12333,ECO_mtap_03987,ECO_pnp5a_10111,ECO_NA_12930,ECO_QPRT_06772
GO:0061135	endopeptidase regulator activity	9 of 2204 in the list	33 of 7635 in the genome	1	ECO_PSME3_07231,ECO_NA_09956,ECO_USP14_04374,ECO_ELP2_16165,ECO_AGT_00222,ECO_timp2a_20123,ECO_NA_04783,ECO_SERPINB1_20745,ECO_serpine1_00438
GO:0004659	prenyltransferase activity	2 of 2204 in the list	7 of 7635 in the genome	1	ECO_COQ2_03057,ECO_rabggtb_12301
GO:0005310	dicarboxylic acid transmembrane transporter activity	2 of 2204 in the list	7 of 7635 in the genome	1	ECO_SLC26A5_17955,ECO_SLC1A5_16624
GO:0005451	monovalent cation:hydrogen antiporter activity	2 of 2204 in the list	7 of 7635 in the genome	1	ECO_NA_00801,ECO_slc9a7_08777
GO:0005527	macrolide binding	2 of 2204 in the list	7 of 7635 in the genome	1	ECO_FKBP5_15190,ECO_FKBP9_10011
GO:0015114	phosphate ion transmembrane transporter activity	2 of 2204 in the list	7 of 7635 in the genome	1	ECO_ADAMTS8_09313,ECO_slc34a2a_13097
GO:0015179	L-amino acid transmembrane transporter activity	2 of 2204 in the list	7 of 7635 in the genome	1	ECO_SLC7A3_03497,ECO_SLC1A5_16624
GO:0015298	solute:cation antiporter activity	2 of 2204 in the list	7 of 7635 in the genome	1	ECO_NA_00801,ECO_slc9a7_08777
GO:0015299	solute:hydrogen antiporter activity	2 of 2204 in the list	7 of 7635 in the genome	1	ECO_NA_00801,ECO_slc9a7_08777
GO:0015491	cation:cation antiporter activity	2 of 2204 in the list	7 of 7635 in the genome	1	ECO_NA_00801,ECO_slc9a7_08777
GO:0034483	heparan sulfate sulfotransferase activity	2 of 2204 in the list	7 of 7635 in the genome	1	ECO_hs2st1a_19075,ECO_NA_08110
GO:0046030	inositol trisphosphate phosphatase activity	2 of 2204 in the list	7 of 7635 in the genome	1	ECO_inpp5e_03089,ECO_synj1_10153
GO:0052745	inositol phosphate phosphatase activity	2 of 2204 in the list	7 of 7635 in the genome	1	ECO_inpp5e_03089,ECO_synj1_10153
GO:0016491	oxidoreductase activity	111 of 2204 in the list	395 of 7635 in the genome	1	ECO_NA_04555,ECO_NA_06690,ECO_NA_21797,ECO_NA_19281,ECO_ALKBH1_12835,ECO_DUS4L_08365,ECO_PRDX1_08733,ECO_DNAJC10_21123,ECO_NA_05653,ECO_NA_17374,ECO_11-beta-hsd3_04471,ECO_NA_18160,ECO_ALKBH2_17508,ECO_ogdh_18528,ECO_NA_04253,ECO_NDUFV2_00951,ECO_A5HL68_ORYLA_20257,ECO_NA_19700,ECO_tdh_16464,ECO_cyb5b_10961,ECO_CDO1_08201,ECO_ACADVL_19182,ECO_DAO_17511,ECO_dhrs3b_01523,ECO_NA_05127,ECO_CRYL1_0257…
GO:0008138	protein tyrosine/serine/threonine phosphatase activity	3 of 2204 in the list	11 of 7635 in the genome	1	ECO_NA_06663,ECO_DUSP21_01257,ECO_NA_19966
GO:0016831	carboxy-lyase activity	3 of 2204 in the list	11 of 7635 in the genome	1	ECO_PCK2_00035,ECO_uxs1_14647,ECO_NA_21858
GO:0005496	steroid binding	4 of 2204 in the list	15 of 7635 in the genome	1	ECO_HSDL2_05548,ECO_B2CCA1_ORYLA_20969,ECO_SHBG_22715,ECO_B2CCA0_ORYLA_22995
GO:0016209	antioxidant activity	4 of 2204 in the list	15 of 7635 in the genome	1	ECO_ptgs2_11582,ECO_GPX8_11005,ECO_txnrd1_16024,ECO_NXN_22026
GO:0005262	calcium channel activity	9 of 2204 in the list	34 of 7635 in the genome	1	ECO_CACNG5_20206,ECO_NA_09782,ECO_NA_19320,ECO_NA_01306,ECO_NA_15222,ECO_A4KUJ6_ORYLA_11787,ECO_NA_09780,ECO_CACNA1C_06853,ECO_A4KUJ6_ORYLA_13489
GO:0019900	kinase binding	31 of 2204 in the list	114 of 7635 in the genome	1	ECO_NA_09416,ECO_TRIB1_10031,ECO_PLEK_18731,ECO_NA_06881,ECO_rela_10601,ECO_JAK3_11890,ECO_PAK1_19451,ECO_NA_04073,ECO_NA_22921,ECO_NA_08291,ECO_NA_05653,ECO_copb2_21537,ECO_NA_13184,ECO_traf4a_22038,ECO_sgk1_18930,ECO_NA_00274,ECO_NA_10523,ECO_NA_21207,ECO_NA_13178,ECO_prkab1a_18810,ECO_smx5_08537,ECO_NA_01986,ECO_TCF7_01196,ECO_PTK2_02502,ECO_NA_09034,ECO_MAD2L2_08809,ECO_STK39_02550,ECO_NA_030…
GO:0009975	cyclase activity	6 of 2204 in the list	23 of 7635 in the genome	1	ECO_olgcs-alpha2_04822,ECO_olgc6_17609,ECO_TRAPPC3_18791,ECO_GNAL_12281,ECO_NA_01483,ECO_TRAPPC5_22549
GO:0008234	cysteine-type peptidase activity	10 of 2204 in the list	38 of 7635 in the genome	1	ECO_USP1_05403,ECO_senp3b_07885,ECO_USP10_10966,ECO_NA_21651,ECO_SENP1_14755,ECO_VCPIP1_05105,ECO_CAPN10_13818,ECO_otub1_10617,ECO_capn8_05489,ECO_bap1_15229
GO:0016835	carbon-oxygen lyase activity	7 of 2204 in the list	27 of 7635 in the genome	1	ECO_HADHA_13255,ECO_NEIL1_10450,ECO_ALKBH1_12835,ECO_PCBD1_01132,ECO_NA_14164,ECO_NA_15211,ECO_NTHL1_22213
GO:0015171	amino acid transmembrane transporter activity	11 of 2204 in the list	42 of 7635 in the genome	1	ECO_SLC7A2_13564,ECO_SLC3A1_06148,ECO_NA_00599,ECO_SLC7A3_03497,ECO_slc43a1a_14571,ECO_SLC1A5_16624,ECO_NA_09960,ECO_slc6a8_18427,ECO_SLC6A9_07984,ECO_NA_10182,ECO_NA_10502
GO:0005099	Ras GTPase activator activity	8 of 2204 in the list	31 of 7635 in the genome	1	ECO_NA_04742,ECO_rasgrp3_09722,ECO_tbc1d9_08280,ECO_NA_15836,ECO_tbc1d19_22675,ECO_NA_22309,ECO_ARHGAP15_09860,ECO_ralgapa1_17247
GO:0034061	DNA polymerase activity	3 of 2204 in the list	12 of 7635 in the genome	1	ECO_pole3_06787,ECO_POLK_16188,ECO_PAPD7_09577
GO:0015085	calcium ion transmembrane transporter activity	9 of 2204 in the list	35 of 7635 in the genome	1	ECO_CACNG5_20206,ECO_NA_09782,ECO_NA_19320,ECO_NA_01306,ECO_NA_15222,ECO_A4KUJ6_ORYLA_11787,ECO_NA_09780,ECO_CACNA1C_06853,ECO_A4KUJ6_ORYLA_13489
GO:0072509	divalent inorganic cation transmembrane transporter activity	9 of 2204 in the list	35 of 7635 in the genome	1	ECO_CACNG5_20206,ECO_NA_09782,ECO_NA_19320,ECO_NA_01306,ECO_NA_15222,ECO_A4KUJ6_ORYLA_11787,ECO_NA_09780,ECO_CACNA1C_06853,ECO_A4KUJ6_ORYLA_13489
GO:0005100	Rho GTPase activator activity	2 of 2204 in the list	8 of 7635 in the genome	1	ECO_NA_04742,ECO_ARHGAP15_09860
GO:0015145	monosaccharide transmembrane transporter activity	2 of 2204 in the list	8 of 7635 in the genome	1	ECO_NA_12982,ECO_NA_19271
GO:0015149	hexose transmembrane transporter activity	2 of 2204 in the list	8 of 7635 in the genome	1	ECO_NA_12982,ECO_NA_19271
GO:0015932	nucleobase-containing compound transmembrane transporter activity	2 of 2204 in the list	8 of 7635 in the genome	1	ECO_SLC25A26_12349,ECO_NA_05698
GO:0016502	nucleotide receptor activity	2 of 2204 in the list	8 of 7635 in the genome	1	ECO_P2RX1_05647,ECO_P2RY4_13720
GO:0016641	oxidoreductase activity, acting on the CH-NH2 group of donors, oxygen as acceptor	2 of 2204 in the list	8 of 7635 in the genome	1	ECO_DAO_17511,ECO_PSME3_07231
GO:0043168	anion binding	2 of 2204 in the list	8 of 7635 in the genome	1	ECO_rela_10601,ECO_chst14_16833
GO:0005343	organic acid:sodium symporter activity	4 of 2204 in the list	16 of 7635 in the genome	1	ECO_NA_09960,ECO_ZAR1_18880,ECO_SLC6A9_07984,ECO_SLC10A3_12595
GO:0019887	protein kinase regulator activity	13 of 2204 in the list	50 of 7635 in the genome	1	ECO_NA_22122,ECO_TRIB1_10031,ECO_NA_01235,ECO_SPRY2_16474,ECO_NA_17165,ECO_NA_05653,ECO_WNT11_03471,ECO_NA_13184,ECO_NA_00274,ECO_mbip_13257,ECO_cdkn1bl_12532,ECO_IKBKAP_07151,ECO_cdkn1b_09486
GO:0008528	G-protein coupled peptide receptor activity	11 of 2204 in the list	43 of 7635 in the genome	1	ECO_NA_21295,ECO_NA_22552,ECO_NA_00251,ECO_ednr_13559,ECO_NA_12163,ECO_aplnrb_19296,ECO_NA_11322,ECO_f2rl1.1_02393,ECO_AGTR1_08783,ECO_NA_16559,ECO_NA_21281
GO:0005275	amine transmembrane transporter activity	15 of 2204 in the list	58 of 7635 in the genome	1	ECO_SLC7A2_13564,ECO_SLC3A1_06148,ECO_NA_00599,ECO_SLC6A2_20281,ECO_SLC7A7_17155,ECO_SLC7A3_03497,ECO_slc43a1a_14571,ECO_SLC1A5_16624,ECO_NA_09960,ECO_NA_10067,ECO_slc6a8_18427,ECO_SLC6A9_07984,ECO_SLC44A4_02425,ECO_NA_10182,ECO_NA_10502
GO:0001653	peptide receptor activity	12 of 2204 in the list	47 of 7635 in the genome	1	ECO_NA_21295,ECO_NA_22552,ECO_NA_00251,ECO_ednr_13559,ECO_NA_12163,ECO_aplnrb_19296,ECO_NA_11322,ECO_f2rl1.1_02393,ECO_AGTR1_08783,ECO_olgc6_17609,ECO_NA_16559,ECO_NA_21281
GO:0042578	phosphoric ester hydrolase activity	61 of 2204 in the list	225 of 7635 in the genome	1	ECO_PDE8A_22693,ECO_NA_10175,ECO_inpp5e_03089,ECO_TDP1_20069,ECO_NA_03004,ECO_NA_21255,ECO_NA_02902,ECO_HDHD3_15194,ECO_NA_18794,ECO_NA_07232,ECO_ctdp1_06404,ECO_NT5C2_22274,ECO_PNKP_20778,ECO_NA_01550,ECO_pfkfb1_07725,ECO_GDPD3_03828,ECO_ptpmt1_04716,ECO_timm50_10657,ECO_PSPH_16572,ECO_NA_02621,ECO_PDE7A_17023,ECO_NA_00656,ECO_MTMR7_13565,ECO_PPP4C_19016,ECO_PFKL_05151,ECO_Q76K58_ORYLA_01432,ECO…
GO:0016829	lyase activity	26 of 2204 in the list	99 of 7635 in the genome	1	ECO_NEIL1_10450,ECO_ALKBH1_12835,ECO_uxs1_14647,ECO_TAT_12584,ECO_DERA_21567,ECO_NA_14164,ECO_adsl_09397,ECO_NA_01793,ECO_olgcs-alpha2_04822,ECO_olgc6_17609,ECO_SCLY_08522,ECO_OGG1_13340,ECO_TGDS_17281,ECO_aclya_02900,ECO_clybl_19146,ECO_NTHL1_22213,ECO_HADHA_13255,ECO_PCK2_00035,ECO_PISD_03690,ECO_PCBD1_01132,ECO_BCKDHB_17185,ECO_aldocb_10200,ECO_SGPL1_01131,ECO_aldoab_19010,ECO_NA_21858,ECO_NA_…
GO:0019207	kinase regulator activity	14 of 2204 in the list	55 of 7635 in the genome	1	ECO_NA_22122,ECO_TRIB1_10031,ECO_NA_01235,ECO_SPRY2_16474,ECO_NA_17165,ECO_NA_05653,ECO_WNT11_03471,ECO_NA_13184,ECO_NA_00274,ECO_mbip_13257,ECO_cdkn1bl_12532,ECO_NA_08738,ECO_IKBKAP_07151,ECO_cdkn1b_09486
GO:0016853	isomerase activity	18 of 2204 in the list	70 of 7635 in the genome	1	ECO_PPIL1_15210,ECO_PMM1_15843,ECO_FKBP5_15190,ECO_PPID_22452,ECO_unknown_15530,ECO_ppil2_15969,ECO_TRUB2_15193,ECO_ppial_18532,ECO_BPGM_15742,ECO_RPUSD1_03885,ECO_PUS1_03314,ECO_TOP3A_05080,ECO_RENBP_07095,ECO_SREBF2_22513,ECO_FKBP9_10011,ECO_PPWD1_21893,ECO_PPIE_14732,ECO_ISYNA1_22906
GO:0005515	protein binding	562 of 2204 in the list	1989 of 7635 in the genome	1	ECO_NA_03143,ECO_SAV1_11213,ECO_NA_19313,ECO_NA_19080,ECO_NA_06301,ECO_NA_01562,ECO_NA_13178,ECO_TCF4_09364,ECO_NA_15074,ECO_NA_18960,ECO_NA_03253,ECO_RNF20_02610,ECO_BX571984.2_22022,ECO_MAD2L2_08809,ECO_STK39_02550,ECO_NA_14740,ECO_NA_16582,ECO_NA_10426,ECO_FOXA2_ORYLA_14744,ECO_KAT8_22985,ECO_elavl1_08865,ECO_HMGCS1_17786,ECO_NA_11121,ECO_copb2_21537,ECO_HOOK1_22459,ECO_CNN1_21590,ECO_fn1_0583…
GO:0016769	transferase activity, transferring nitrogenous groups	5 of 2204 in the list	21 of 7635 in the genome	1	ECO_NA_22348,ECO_TAT_12584,ECO_NA_10543,ECO_NA_21858,ECO_NA_04517
GO:0008227	G-protein coupled amine receptor activity	6 of 2204 in the list	25 of 7635 in the genome	1	ECO_NA_20791,ECO_adra2db_13096,ECO_DRD2_16594,ECO_adra2b_12704,ECO_ADRB3_14044,ECO_NA_17311
GO:0008376	acetylgalactosaminyltransferase activity	3 of 2204 in the list	13 of 7635 in the genome	1	ECO_CHSY3_15098,ECO_GALNT3_21437,ECO_NA_01440
GO:0050839	cell adhesion molecule binding	3 of 2204 in the list	13 of 7635 in the genome	1	ECO_ctnna2_21202,ECO_NA_22921,ECO_numb_11561
GO:0015631	tubulin binding	13 of 2204 in the list	52 of 7635 in the genome	1	ECO_NA_19465,ECO_CLIP3_10656,ECO_ARL3_19789,ECO_spast_05506,ECO_MAPRE2_22364,ECO_ARL4C_21118,ECO_HOOK1_22459,ECO_TPPP_16929,ECO_TUBGCP3_18964,ECO_SPAST_21366,ECO_NA_00853,ECO_ranbp10_21456,ECO_KIF15_14903
GO:0003690	double-stranded DNA binding	2 of 2204 in the list	9 of 7635 in the genome	1	ECO_TDG_19868,ECO_MECP2_18414
GO:0004690	cyclic nucleotide-dependent protein kinase activity	2 of 2204 in the list	9 of 7635 in the genome	1	ECO_NA_09028,ECO_NA_22352
GO:0016628	oxidoreductase activity, acting on the CH-CH group of donors, NAD or NADP as acceptor	2 of 2204 in the list	9 of 7635 in the genome	1	ECO_DECR2_02133,ECO_NA_09492
GO:0051183	vitamin transporter activity	2 of 2204 in the list	9 of 7635 in the genome	1	ECO_SLC23A2_19950,ECO_SLC23A1_14601
GO:0005096	GTPase activator activity	10 of 2204 in the list	41 of 7635 in the genome	1	ECO_NA_04742,ECO_rasgrp3_09722,ECO_tbc1d9_08280,ECO_NA_15836,ECO_ARHGAP10_14086,ECO_tbc1d19_22675,ECO_TBC1D14_10596,ECO_NA_22309,ECO_ARHGAP15_09860,ECO_ralgapa1_17247
GO:0030247	polysaccharide binding	11 of 2204 in the list	45 of 7635 in the genome	1	ECO_NA_12547,ECO_BGN_14825,ECO_sfrp1_20647,ECO_DCN_04620,ECO_ctgf_00327,ECO_ABI3BP_19135,ECO_NA_05190,ECO_DPYSL3_05220,ECO_NA_14901,ECO_mdka_16371,ECO_NA_03600
GO:0042626	ATPase activity, coupled to transmembrane movement of substances	11 of 2204 in the list	45 of 7635 in the genome	1	ECO_NA_03000,ECO_ATP6V1F_06969,ECO_CFTR_10309,ECO_ABCC3_15980,ECO_ATP13A1_16306,ECO_atp1b1b_03264,ECO_NA_14672,ECO_NA_06249,ECO_ATP2A3_05645,ECO_ABCB6_09946,ECO_atp11a_18963
GO:0004721	phosphoprotein phosphatase activity	24 of 2204 in the list	94 of 7635 in the genome	1	ECO_NA_07319,ECO_DUSP11_14606,ECO_ptprga_12996,ECO_MTMR1_14339,ECO_SSH1_17512,ECO_NA_10175,ECO_NA_06663,ECO_MTMR2_22298,ECO_PTPN18_18430,ECO_NA_18794,ECO_DUSP23_13205,ECO_ctdp1_06404,ECO_LCK_14726,ECO_NA_01550,ECO_ptprn2_17695,ECO_NA_19966,ECO_timm50_10657,ECO_ptpmt1_04716,ECO_NA_02621,ECO_MTMR7_13565,ECO_PPP4C_19016,ECO_cdc14ab_18384,ECO_DUSP21_01257,ECO_Q76K58_ORYLA_01432
GO:0019838	growth factor binding	6 of 2204 in the list	26 of 7635 in the genome	1	ECO_COL6A1_21271,ECO_NA_07103,ECO_CSF3R_22900,ECO_ctgf_00327,ECO_API5_19864,ECO_NA_04670
GO:0052689	carboxylic ester hydrolase activity	8 of 2204 in the list	34 of 7635 in the genome	1	ECO_PLA2G6_10521,ECO_DAGLA_09465,ECO_PAFAH1B2_01561,ECO_PLA2G4A_11581,ECO_NA_04084,ECO_CHKB_06541,ECO_NA_15434,ECO_lpl_18604
GO:0034062	RNA polymerase activity	4 of 2204 in the list	18 of 7635 in the genome	1	ECO_POLR1B_01147,ECO_POLR2J2_16644,ECO_POLR2F_03513,ECO_PRIM1_17368
GO:0005539	glycosaminoglycan binding	9 of 2204 in the list	38 of 7635 in the genome	1	ECO_NA_12547,ECO_sfrp1_20647,ECO_ctgf_00327,ECO_ABI3BP_19135,ECO_NA_05190,ECO_DPYSL3_05220,ECO_NA_14901,ECO_mdka_16371,ECO_NA_03600
GO:0008081	phosphoric diester hydrolase activity	10 of 2204 in the list	42 of 7635 in the genome	1	ECO_NA_01853,ECO_PDE8A_22693,ECO_GDPD3_03828,ECO_PDE7B_18934,ECO_TDP1_20069,ECO_PLCG2_12579,ECO_PDE7A_17023,ECO_PLCE1_10098,ECO_PLCH1_04560,ECO_NA_21255
GO:0016646	oxidoreductase activity, acting on the CH-NH group of donors, NAD or NADP as acceptor	3 of 2204 in the list	14 of 7635 in the genome	1	ECO_PYCRL_20740,ECO_NA_06690,ECO_NA_20115
GO:0004857	enzyme inhibitor activity	18 of 2204 in the list	73 of 7635 in the genome	1	ECO_NA_04542,ECO_NA_05653,ECO_TFPI2_16086,ECO_AGT_00222,ECO_IQGAP1_11443,ECO_SERPINB1_20745,ECO_NA_15131,ECO_NA_16699,ECO_gpc3_13580,ECO_NA_14000,ECO_NA_09956,ECO_ppp1r8_02284,ECO_O93446_ORYLA_01283,ECO_timp2a_20123,ECO_BIRC8_13529,ECO_NA_15129,ECO_serpine1_00438,ECO_NA_10426
GO:0015399	primary active transmembrane transporter activity	14 of 2204 in the list	58 of 7635 in the genome	1	ECO_NA_03000,ECO_NA_15511,ECO_ABCC6P1_08146,ECO_ATP6V1F_06969,ECO_CFTR_10309,ECO_ABCC3_15980,ECO_ATP13A1_16306,ECO_atp1b1b_03264,ECO_NA_14672,ECO_NA_06249,ECO_ATP2A3_05645,ECO_NA_16400,ECO_ABCB6_09946,ECO_atp11a_18963
GO:0015405	P-P-bond-hydrolysis-driven transmembrane transporter activity	14 of 2204 in the list	58 of 7635 in the genome	1	ECO_NA_03000,ECO_NA_15511,ECO_ABCC6P1_08146,ECO_ATP6V1F_06969,ECO_CFTR_10309,ECO_ABCC3_15980,ECO_ATP13A1_16306,ECO_atp1b1b_03264,ECO_NA_14672,ECO_NA_06249,ECO_ATP2A3_05645,ECO_NA_16400,ECO_ABCB6_09946,ECO_atp11a_18963
GO:0005504	fatty acid binding	2 of 2204 in the list	10 of 7635 in the genome	1	ECO_HADHA_13255,ECO_ACADVL_19182
GO:0008144	drug binding	2 of 2204 in the list	10 of 7635 in the genome	1	ECO_FKBP5_15190,ECO_FKBP9_10011
GO:0016846	carbon-sulfur lyase activity	2 of 2204 in the list	10 of 7635 in the genome	1	ECO_SCLY_08522,ECO_TAT_12584
GO:0033293	monocarboxylic acid binding	2 of 2204 in the list	10 of 7635 in the genome	1	ECO_HADHA_13255,ECO_ACADVL_19182
GO:0051219	phosphoprotein binding	2 of 2204 in the list	10 of 7635 in the genome	1	ECO_crk_04838,ECO_SHC1_15134
GO:0051287	NAD binding	2 of 2204 in the list	10 of 7635 in the genome	1	ECO_CRYL1_02574,ECO_CRYL1_09873
GO:0005319	lipid transporter activity	6 of 2204 in the list	27 of 7635 in the genome	1	ECO_NA_14672,ECO_NA_19353,ECO_SLC27A4_04540,ECO_NA_22691,ECO_BX571984.2_22022,ECO_atp11a_18963
GO:0043492	ATPase activity, coupled to movement of substances	11 of 2204 in the list	47 of 7635 in the genome	1	ECO_NA_03000,ECO_ATP6V1F_06969,ECO_CFTR_10309,ECO_ABCC3_15980,ECO_ATP13A1_16306,ECO_atp1b1b_03264,ECO_NA_14672,ECO_NA_06249,ECO_ATP2A3_05645,ECO_ABCB6_09946,ECO_atp11a_18963
GO:0005342	organic acid transmembrane transporter activity	16 of 2204 in the list	67 of 7635 in the genome	1	ECO_NA_00599,ECO_SLC10A3_12595,ECO_SLC7A3_03497,ECO_slc43a1a_14571,ECO_ZAR1_18880,ECO_NA_00795,ECO_NA_10182,ECO_NA_00796,ECO_SLC7A2_13564,ECO_SLC3A1_06148,ECO_SLC26A5_17955,ECO_SLC1A5_16624,ECO_NA_09960,ECO_slc6a8_18427,ECO_SLC6A9_07984,ECO_NA_10502
GO:0016814	hydrolase activity, acting on carbon-nitrogen (but not peptide) bonds, in cyclic amidines	3 of 2204 in the list	15 of 7635 in the genome	1	ECO_adal_15679,ECO_GDA_14013,ECO_NA_12563
GO:0008092	cytoskeletal protein binding	61 of 2204 in the list	235 of 7635 in the genome	1	ECO_NA_19465,ECO_tnnt2a_14798,ECO_CLTCL1_11043,ECO_NA_08148,ECO_NA_18086,ECO_smtna_19291,ECO_spast_05506,ECO_NA_19080,ECO_TMOD2_22684,ECO_NA_10679,ECO_wasla_15333,ECO_NA_18994,ECO_TUBGCP3_18964,ECO_NA_17563,ECO_MED28_14062,ECO_KLHL20_15777,ECO_flii_09414,ECO_NA_19102,ECO_NA_17543,ECO_MYO1F_11592,ECO_SPTB_13278,ECO_NA_03253,ECO_KIFAP3_01173,ECO_NA_18183,ECO_jub_05982,ECO_MAPRE2_22364,ECO_ARL4C_211…
GO:0016820	hydrolase activity, acting on acid anhydrides, catalyzing transmembrane movement of substances	11 of 2204 in the list	48 of 7635 in the genome	1	ECO_NA_03000,ECO_ATP6V1F_06969,ECO_CFTR_10309,ECO_ABCC3_15980,ECO_ATP13A1_16306,ECO_atp1b1b_03264,ECO_NA_14672,ECO_NA_06249,ECO_ATP2A3_05645,ECO_ABCB6_09946,ECO_atp11a_18963
GO:0016620	oxidoreductase activity, acting on the aldehyde or oxo group of donors, NAD or NADP as acceptor	6 of 2204 in the list	28 of 7635 in the genome	1	ECO_aldh9a1a_08505,ECO_NA_00149,ECO_adh8_09004,ECO_FAR2_15275,ECO_adh8_09003,ECO_adh5_09000
GO:0050662	coenzyme binding	13 of 2204 in the list	56 of 7635 in the genome	1	ECO_STEAP4_16957,ECO_DUS4L_08365,ECO_NA_02458,ECO_NA_00353,ECO_ACADVL_19182,ECO_ERO1LB_06809,ECO_XDH_21228,ECO_KMO_01153,ECO_CRYL1_02574,ECO_PPOX_07815,ECO_ACAD9_19382,ECO_txnrd1_16024,ECO_CRYL1_09873
GO:0005543	phospholipid binding	21 of 2204 in the list	87 of 7635 in the genome	1	ECO_PLEK_18731,ECO_PICALM_21981,ECO_NA_03254,ECO_NA_03970,ECO_ZFYVE1_00332,ECO_SNX10_16908,ECO_sgk1_18930,ECO_BTK_09060,ECO_NA_17563,ECO_NA_05774,ECO_NISCH_15443,ECO_sept5b_19939,ECO_ITPR3_08101,ECO_anxa5_14069,ECO_PLA2G4A_11581,ECO_O93446_ORYLA_01283,ECO_NA_09822,ECO_SNX15_22626,ECO_SNX30_09825,ECO_NA_10426,ECO_NA_16187
GO:0004866	endopeptidase inhibitor activity	5 of 2204 in the list	24 of 7635 in the genome	1	ECO_AGT_00222,ECO_timp2a_20123,ECO_serpine1_00438,ECO_SERPINB1_20745,ECO_NA_09956
GO:0008188	neuropeptide receptor activity	2 of 2204 in the list	11 of 7635 in the genome	1	ECO_NA_16559,ECO_NA_12163
GO:0019829	cation-transporting ATPase activity	4 of 2204 in the list	20 of 7635 in the genome	1	ECO_NA_03000,ECO_NA_06249,ECO_ATP2A3_05645,ECO_ATP6V1F_06969
GO:0003677	DNA binding	121 of 2204 in the list	455 of 7635 in the genome	1	ECO_egr1_20788,ECO_OBFC1_09968,ECO_h2afy2_17583,ECO_NA_10210,ECO_roraa_10423,ECO_ssbp3a_18679,ECO_THAP1_06048,ECO_ALKBH2_17508,ECO_TDP1_20069,ECO_HNRNPD_21902,ECO_CREB3L2_17907,ECO_NA_02987,ECO_A5JL87_ORYLA_06380,ECO_TCF4_09364,ECO_ELF2_12142,ECO_MCM7_04814,ECO_tbx1_20766,ECO_A9Q6B1_ORYLA_00449,ECO_sox19b_07887,ECO_TCF7_01196,ECO_NA_17404,ECO_NA_01881,ECO_GATAD1_10057,ECO_A8HG52_ORYLA_23020,ECO_E…
GO:0001871	pattern binding	11 of 2204 in the list	49 of 7635 in the genome	1	ECO_NA_12547,ECO_BGN_14825,ECO_sfrp1_20647,ECO_DCN_04620,ECO_ctgf_00327,ECO_ABI3BP_19135,ECO_NA_05190,ECO_DPYSL3_05220,ECO_NA_14901,ECO_mdka_16371,ECO_NA_03600
GO:0046943	carboxylic acid transmembrane transporter activity	14 of 2204 in the list	61 of 7635 in the genome	1	ECO_SLC7A2_13564,ECO_SLC3A1_06148,ECO_NA_00599,ECO_SLC26A5_17955,ECO_SLC7A3_03497,ECO_slc43a1a_14571,ECO_SLC1A5_16624,ECO_NA_09960,ECO_slc6a8_18427,ECO_SLC6A9_07984,ECO_NA_00795,ECO_NA_10182,ECO_NA_00796,ECO_NA_10502
GO:0051536	iron-sulfur cluster binding	7 of 2204 in the list	33 of 7635 in the genome	1	ECO_XDH_21228,ECO_fxn_03706,ECO_nubp1_03863,ECO_NUBP2_02115,ECO_CDK5RAP1_12389,ECO_NA_21834,ECO_NTHL1_22213
GO:0016798	hydrolase activity, acting on glycosyl bonds	15 of 2204 in the list	65 of 7635 in the genome	1	ECO_NA_21811,ECO_NEIL1_10450,ECO_PHKA2_22704,ECO_NA_04921,ECO_NA_22250,ECO_NA_06266,ECO_MOGS_03995,ECO_OGG1_13340,ECO_ACER3_01903,ECO_EDEM3_06088,ECO_tdg_19869,ECO_MPG_16353,ECO_TDG_19868,ECO_NA_19705,ECO_NTHL1_22213
GO:0042277	peptide binding	3 of 2204 in the list	16 of 7635 in the genome	1	ECO_PEX7_15118,ECO_GSS_22496,ECO_NA_21873
GO:0016836	hydro-lyase activity	4 of 2204 in the list	21 of 7635 in the genome	1	ECO_HADHA_13255,ECO_PCBD1_01132,ECO_NA_14164,ECO_NA_15211
GO:0042625	ATPase activity, coupled to transmembrane movement of ions	8 of 2204 in the list	38 of 7635 in the genome	1	ECO_NA_03000,ECO_ATP13A1_16306,ECO_NA_14672,ECO_atp1b1b_03264,ECO_NA_06249,ECO_ATP2A3_05645,ECO_ATP6V1F_06969,ECO_atp11a_18963
GO:0043021	ribonucleoprotein complex binding	2 of 2204 in the list	12 of 7635 in the genome	1	ECO_EIF5AL1_13287,ECO_IGHMBP2_10488
GO:0004091	carboxylesterase activity	6 of 2204 in the list	30 of 7635 in the genome	1	ECO_DAGLA_09465,ECO_PAFAH1B2_01561,ECO_NA_04084,ECO_CHKB_06541,ECO_NA_15434,ECO_lpl_18604
GO:0015108	chloride transmembrane transporter activity	3 of 2204 in the list	17 of 7635 in the genome	1	ECO_SLC12A4_20282,ECO_SLC12A6_02820,ECO_SLC12A1_15138
GO:0016776	phosphotransferase activity, phosphate group as acceptor	3 of 2204 in the list	17 of 7635 in the genome	1	ECO_RP2_08568,ECO_NA_12828,ECO_ak3_19894
GO:0022829	wide pore channel activity	3 of 2204 in the list	17 of 7635 in the genome	1	ECO_NA_06476,ECO_VDAC1_01195,ECO_NA_19457
GO:0000149	SNARE binding	5 of 2204 in the list	26 of 7635 in the genome	1	ECO_NA_11691,ECO_sept5b_19939,ECO_NA_04073,ECO_SCFD1_14240,ECO_vamp8_03014
GO:0016903	oxidoreductase activity, acting on the aldehyde or oxo group of donors	8 of 2204 in the list	39 of 7635 in the genome	1	ECO_aldh9a1a_08505,ECO_FAR2_15275,ECO_adh8_09003,ECO_NA_00149,ECO_ogdh_18528,ECO_adh8_09004,ECO_BCKDHB_17185,ECO_adh5_09000
GO:0016810	hydrolase activity, acting on carbon-nitrogen (but not peptide) bonds	14 of 2204 in the list	64 of 7635 in the genome	1	ECO_GDA_14013,ECO_BTD_16078,ECO_NA_12563,ECO_DPYSL2_01270,ECO_DPYSL3_05220,ECO_adal_15679,ECO_NA_21712,ECO_arg2_11173,ECO_ACER3_01903,ECO_PDF_12586,ECO_ASPG_03612,ECO_NA_05751,ECO_NA_20576,ECO_ARG1_18161
GO:0008289	lipid binding	39 of 2204 in the list	161 of 7635 in the genome	1	ECO_NA_03254,ECO_rasgrp3_09722,ECO_ZFYVE1_00332,ECO_SNX10_16908,ECO_BTK_09060,ECO_NA_17563,ECO_SHBG_22715,ECO_HADHA_13255,ECO_dgat1a_06329,ECO_anxa5_14069,ECO_ACADVL_19182,ECO_ESR1_03943,ECO_LPAR1_18802,ECO_NA_19353,ECO_NA_10426,ECO_SNX30_09825,ECO_adh5_09000,ECO_NA_16187,ECO_PLEK_18731,ECO_PICALM_21981,ECO_NA_03970,ECO_B2CCA1_ORYLA_20969,ECO_sgk1_18930,ECO_NA_05774,ECO_NISCH_15443,ECO_A5HL80_ORY…
GO:0004114	3',5'-cyclic-nucleotide phosphodiesterase activity	2 of 2204 in the list	13 of 7635 in the genome	1	ECO_PDE7A_17023,ECO_PDE8A_22693
GO:0004197	cysteine-type endopeptidase activity	3 of 2204 in the list	18 of 7635 in the genome	1	ECO_CAPN10_13818,ECO_capn8_05489,ECO_NA_21651
GO:0004553	hydrolase activity, hydrolyzing O-glycosyl compounds	9 of 2204 in the list	45 of 7635 in the genome	1	ECO_MOGS_03995,ECO_NA_21811,ECO_PHKA2_22704,ECO_ACER3_01903,ECO_EDEM3_06088,ECO_NA_04921,ECO_NA_19705,ECO_NA_22250,ECO_NA_06266
GO:0001664	G-protein coupled receptor binding	11 of 2204 in the list	54 of 7635 in the genome	1	ECO_NA_03000,ECO_sfrp1_20647,ECO_wnt2ba_20595,ECO_cav2_10301,ECO_RPGRIP1L_19035,ECO_rala_14159,ECO_REEP1_14897,ECO_gnai3_06575,ECO_D1MVS8_ORYLA_14782,ECO_adra2b_12704,ECO_NA_01483
GO:0005326	neurotransmitter transporter activity	3 of 2204 in the list	19 of 7635 in the genome	1	ECO_NA_03964,ECO_SLC6A2_20281,ECO_SLC6A9_07984
GO:0030594	neurotransmitter receptor activity	3 of 2204 in the list	19 of 7635 in the genome	1	ECO_DRD2_16594,ECO_NA_16559,ECO_NA_12163
GO:0035254	glutamate receptor binding	2 of 2204 in the list	14 of 7635 in the genome	1	ECO_NA_20339,ECO_NA_01483
GO:0022804	active transmembrane transporter activity	48 of 2204 in the list	199 of 7635 in the genome	1	ECO_NA_15511,ECO_SLC23A2_19950,ECO_SLC7A3_03497,ECO_ATP6V1F_06969,ECO_NA_00801,ECO_NA_22760,ECO_NA_14672,ECO_ZAR1_18880,ECO_NA_00795,ECO_NA_19271,ECO_NA_10182,ECO_NA_16400,ECO_atp11a_18963,ECO_SLC3A1_06148,ECO_SLC12A6_02820,ECO_SLC26A5_17955,ECO_ABCC6P1_08146,ECO_NA_01317,ECO_SLC12A4_20282,ECO_SLC6A9_07984,ECO_NA_10976,ECO_NA_03000,ECO_SLC35A4_13107,ECO_NA_00599,ECO_SLC7A7_17155,ECO_SLC23A1_14601…
GO:0051540	metal cluster binding	8 of 2204 in the list	42 of 7635 in the genome	1	ECO_ercc2_19462,ECO_XDH_21228,ECO_fxn_03706,ECO_nubp1_03863,ECO_NUBP2_02115,ECO_CDK5RAP1_12389,ECO_NA_21834,ECO_NTHL1_22213
GO:0015103	inorganic anion transmembrane transporter activity	6 of 2204 in the list	34 of 7635 in the genome	1	ECO_ANKH_09263,ECO_SLC12A4_20282,ECO_ADAMTS8_09313,ECO_SLC12A6_02820,ECO_slc34a2a_13097,ECO_SLC12A1_15138
GO:0019888	protein phosphatase regulator activity	3 of 2204 in the list	20 of 7635 in the genome	1	ECO_PPP2R3A_02766,ECO_ppp1r8_02284,ECO_NA_21144
GO:0019905	syntaxin binding	2 of 2204 in the list	15 of 7635 in the genome	1	ECO_NA_04073,ECO_SCFD1_14240
GO:0015291	secondary active transmembrane transporter activity	25 of 2204 in the list	113 of 7635 in the genome	1	ECO_SLC35A4_13107,ECO_SLC23A2_19950,ECO_SLC23A1_14601,ECO_SLC10A3_12595,ECO_NA_00801,ECO_NA_22760,ECO_ZAR1_18880,ECO_NA_19280,ECO_NA_00795,ECO_NA_19271,ECO_NA_00796,ECO_slc9a7_08777,ECO_ANKH_09263,ECO_SLC6A2_20281,ECO_SLC12A6_02820,ECO_SLC26A5_17955,ECO_SLC1A5_16624,ECO_NA_09960,ECO_NA_01317,ECO_slc6a8_18427,ECO_SLC12A4_20282,ECO_SLC6A9_07984,ECO_NA_10502,ECO_SLC12A1_15138,ECO_NA_10976
GO:0003774	motor activity	7 of 2204 in the list	39 of 7635 in the genome	1	ECO_NA_16182,ECO_MYO1G_06880,ECO_KLC2_10115,ECO_NA_15640,ECO_KLC4_01088,ECO_SMC1A_20413,ECO_KIF15_14903
GO:0035091	phosphatidylinositol binding	8 of 2204 in the list	44 of 7635 in the genome	1	ECO_PLEK_18731,ECO_NA_03254,ECO_NA_03970,ECO_ZFYVE1_00332,ECO_SNX10_16908,ECO_BTK_09060,ECO_NA_05774,ECO_NA_16187
GO:0016651	oxidoreductase activity, acting on NADH or NADPH	4 of 2204 in the list	26 of 7635 in the genome	1	ECO_NDUFV2_00951,ECO_KMO_01153,ECO_txnrd1_16024,ECO_NXN_22026
GO:0016811	hydrolase activity, acting on carbon-nitrogen (but not peptide) bonds, in linear amides	5 of 2204 in the list	31 of 7635 in the genome	1	ECO_NA_21712,ECO_BTD_16078,ECO_PDF_12586,ECO_ASPG_03612,ECO_NA_20576
GO:0005102	receptor binding	89 of 2204 in the list	362 of 7635 in the genome	1	ECO_NA_09416,ECO_NA_22462,ECO_NA_17693,ECO_NA_09226,ECO_NA_21817,ECO_NA_05653,ECO_JAKMIP1_14543,ECO_NA_11394,ECO_NA_10523,ECO_tubb5_04447,ECO_gnai3_06575,ECO_NA_14753,ECO_GNAL_12281,ECO_inhbb_09775,ECO_VAV3_01013,ECO_FEM1B_19067,ECO_NA_02987,ECO_NA_08281,ECO_NA_12682,ECO_TCF7_01196,ECO_tubb5_00061,ECO_PTK2_02502,ECO_NA_12681,ECO_BX571984.2_22022,ECO_NA_22482,ECO_cxcl12a_09228,ECO_DTX1_01316,ECO_N…
GO:0016702	oxidoreductase activity, acting on single donors with incorporation of molecular oxygen, incorporation of two atoms of oxygen	2 of 2204 in the list	17 of 7635 in the genome	1	ECO_CDO1_08201,ECO_A5HKK7_ORYLA_02674
GO:0016860	intramolecular oxidoreductase activity	2 of 2204 in the list	17 of 7635 in the genome	1	ECO_unknown_15530,ECO_SREBF2_22513
GO:0015297	antiporter activity	2 of 2204 in the list	18 of 7635 in the genome	1	ECO_NA_00801,ECO_slc9a7_08777
GO:0015081	sodium ion transmembrane transporter activity	8 of 2204 in the list	48 of 7635 in the genome	1	ECO_SLC23A2_19950,ECO_SLC6A2_20281,ECO_SLC23A1_14601,ECO_SLC10A3_12595,ECO_NA_09960,ECO_ZAR1_18880,ECO_SLC6A9_07984,ECO_NA_10976
GO:0015078	hydrogen ion transmembrane transporter activity	4 of 2204 in the list	29 of 7635 in the genome	1	ECO_NA_00801,ECO_NA_06249,ECO_ATP6V1F_06969,ECO_slc9a7_08777
GO:0004112	cyclic-nucleotide phosphodiesterase activity	3 of 2204 in the list	24 of 7635 in the genome	1	ECO_PDE7A_17023,ECO_PDE8A_22693,ECO_PDE7B_18934
GO:0003779	actin binding	7 of 2204 in the list	46 of 7635 in the genome	1	ECO_NA_15317,ECO_NA_16738,ECO_NA_18183,ECO_jub_05982,ECO_AIF1L_09029,ECO_add2_22175,ECO_smyhc2_00024
GO:0019208	phosphatase regulator activity	3 of 2204 in the list	26 of 7635 in the genome	1	ECO_PPP2R3A_02766,ECO_ppp1r8_02284,ECO_NA_21144
GO:0005244	voltage-gated ion channel activity	7 of 2204 in the list	47 of 7635 in the genome	1	ECO_NA_21873,ECO_NA_09782,ECO_NA_06476,ECO_VDAC1_01195,ECO_NA_19929,ECO_KCNH2_00554,ECO_kcnq1_11375
GO:0022832	voltage-gated channel activity	7 of 2204 in the list	47 of 7635 in the genome	1	ECO_NA_21873,ECO_NA_09782,ECO_NA_06476,ECO_VDAC1_01195,ECO_NA_19929,ECO_KCNH2_00554,ECO_kcnq1_11375
GO:0016597	amino acid binding	3 of 2204 in the list	27 of 7635 in the genome	1	ECO_GSS_22496,ECO_YWHAQ_10904,ECO_Q6I749_ORYLA_00601
GO:0031406	carboxylic acid binding	7 of 2204 in the list	49 of 7635 in the genome	1	ECO_HADHA_13255,ECO_GSS_22496,ECO_YWHAQ_10904,ECO_MTR_13488,ECO_TAT_12584,ECO_Q6I749_ORYLA_00601,ECO_ACADVL_19182
GO:0004930	G-protein coupled receptor activity	28 of 2204 in the list	142 of 7635 in the genome	1	ECO_TAPT1_14065,ECO_NA_00251,ECO_A5HKL5_ORYLA_03335,ECO_DRD2_16594,ECO_aplnrb_19296,ECO_adra2db_13096,ECO_f2rl1.1_02393,ECO_GPR50_16552,ECO_adra2b_12704,ECO_NA_16559,ECO_ADRB3_14044,ECO_cmklr1_17519,ECO_NA_17311,ECO_NA_21295,ECO_NA_22552,ECO_NA_19331,ECO_NA_19709,ECO_ednr_13559,ECO_P2RY4_13720,ECO_NA_12163,ECO_OPN3_01152,ECO_NA_20791,ECO_AGTR1_08783,ECO_NA_11322,ECO_LPAR1_18802,ECO_OXGR1_13115,EC…
GO:0005249	voltage-gated potassium channel activity	3 of 2204 in the list	29 of 7635 in the genome	1	ECO_NA_21873,ECO_KCNH2_00554,ECO_kcnq1_11375
GO:0005198	structural molecule activity	31 of 2204 in the list	156 of 7635 in the genome	1	ECO_PPL_04112,ECO_smtna_19291,ECO_mrpl14_21063,ECO_NA_19080,ECO_TUBB1_20605,ECO_rpl7l1_00154,ECO_MRPL24_06312,ECO_NA_20318,ECO_TUBG2_02867,ECO_tubb5_04447,ECO_NA_09476,ECO_NA_07755,ECO_MRPL30_14666,ECO_MRPL2_01087,ECO_mrps18c_02727,ECO_NA_17543,ECO_ctnna2_21202,ECO_MRPL52_05983,ECO_SPTB_13278,ECO_BGN_14825,ECO_ACTG2_04353,ECO_MRPS22_21536,ECO_tubb5_00061,ECO_NA_21986,ECO_RPS27L_10435,ECO_CCDC6_00…
GO:0070851	growth factor receptor binding	3 of 2204 in the list	31 of 7635 in the genome	1	ECO_TYMP_18068,ECO_VAV3_01013,ECO_SHC1_15134
GO:0022843	voltage-gated cation channel activity	3 of 2204 in the list	32 of 7635 in the genome	1	ECO_NA_21873,ECO_KCNH2_00554,ECO_kcnq1_11375
GO:0008509	anion transmembrane transporter activity	11 of 2204 in the list	75 of 7635 in the genome	1	ECO_ANKH_09263,ECO_SLC12A6_02820,ECO_SLC26A5_17955,ECO_GABRB1_11917,ECO_ABCC5_09067,ECO_CFTR_10309,ECO_NA_14599,ECO_ADAMTS8_09313,ECO_SLC12A4_20282,ECO_slc34a2a_13097,ECO_SLC12A1_15138
GO:0016247	channel regulator activity	3 of 2204 in the list	34 of 7635 in the genome	1	ECO_NA_09780,ECO_TRPV1_05673,ECO_NA_11187
GO:0004871	signal transducer activity	133 of 2204 in the list	569 of 7635 in the genome	1	ECO_NA_08812,ECO_NA_04524,ECO_itgb3b_15017,ECO_DRD2_16594,ECO_NA_11859,ECO_adra2db_13096,ECO_NA_02149,ECO_NAA15_12145,ECO_NA_14592,ECO_NA_02987,ECO_A5JL87_ORYLA_06380,ECO_UNC5A_01058,ECO_SCARF1_08383,ECO_NA_22482,ECO_NA_20791,ECO_sema6e_01970,ECO_ESR1_03943,ECO_gabbr1a_11704,ECO_B2CCA1_ORYLA_20969,ECO_cul5b_01632,ECO_GABRB1_11917,ECO_A4KUJ6_ORYLA_11787,ECO_ZMYND19_00839,ECO_ADRB3_14044,ECO_ptprn2…
GO:0004872	receptor activity	105 of 2204 in the list	463 of 7635 in the genome	1	ECO_NA_08812,ECO_DRD2_16594,ECO_roraa_10423,ECO_IL1RAP_21642,ECO_NA_13110,ECO_NA_11859,ECO_adra2db_13096,ECO_NA_02149,ECO_EPOR_21594,ECO_A5JL87_ORYLA_06380,ECO_UNC5A_01058,ECO_SCARF1_08383,ECO_NA_19713,ECO_fzd7a_07304,ECO_SORL1_10672,ECO_misrii_20633,ECO_SCARF2_01827,ECO_NA_22482,ECO_NA_20791,ECO_ESR1_03943,ECO_NA_12739,ECO_gabbr1a_11704,ECO_GRIN3B_13284,ECO_B2CCA1_ORYLA_20969,ECO_SMO_06850,ECO_G…
GO:0038023	signaling receptor activity	84 of 2204 in the list	386 of 7635 in the genome	1	ECO_NA_08812,ECO_DRD2_16594,ECO_roraa_10423,ECO_NA_13110,ECO_NA_11859,ECO_adra2db_13096,ECO_NA_02149,ECO_A5JL87_ORYLA_06380,ECO_UNC5A_01058,ECO_SCARF1_08383,ECO_fzd7a_07304,ECO_misrii_20633,ECO_NA_22482,ECO_NA_20791,ECO_ESR1_03943,ECO_gabbr1a_11704,ECO_B2CCA1_ORYLA_20969,ECO_SMO_06850,ECO_GABRB1_11917,ECO_f2rl1.1_02393,ECO_ADRB3_14044,ECO_NA_17311,ECO_NA_12163,ECO_OPN3_01152,ECO_AGTR1_08783,ECO_N…
GO:0060089	molecular transducer activity	157 of 2204 in the list	676 of 7635 in the genome	1	ECO_NA_08812,ECO_NA_04524,ECO_itgb3b_15017,ECO_DRD2_16594,ECO_NA_11859,ECO_adra2db_13096,ECO_RGS18_08750,ECO_NA_02149,ECO_gnai3_06575,ECO_NAA15_12145,ECO_NA_14592,ECO_NA_02987,ECO_A5JL87_ORYLA_06380,ECO_NA_12682,ECO_UNC5A_01058,ECO_SCARF1_08383,ECO_NA_18469,ECO_MIER1_08742,ECO_NA_22482,ECO_NA_20791,ECO_sema6e_01970,ECO_SUFU_21882,ECO_ESR1_03943,ECO_gabbr1a_11704,ECO_B2CCA1_ORYLA_20969,ECO_cul5b_0…
GO:0046873	metal ion transmembrane transporter activity	32 of 2204 in the list	185 of 7635 in the genome	1	ECO_zdhhc17_15858,ECO_CACNG5_20206,ECO_SLC30A6_20979,ECO_NA_09782,ECO_SLC23A2_19950,ECO_SLC39A13_05742,ECO_NA_16286,ECO_SLC23A1_14601,ECO_SLC10A3_12595,ECO_NA_21873,ECO_A4KUJ6_ORYLA_11787,ECO_atp1b1b_03264,ECO_ZAR1_18880,ECO_NA_04528,ECO_NA_11885,ECO_KCNH2_00554,ECO_A4KUJ6_ORYLA_13489,ECO_GNL3L_05438,ECO_slc39a9_11171,ECO_ITPR3_08101,ECO_SLC30A7_18386,ECO_SLC6A2_20281,ECO_NA_19320,ECO_NA_09960,EC…
GO:0008324	cation transmembrane transporter activity	54 of 2204 in the list	282 of 7635 in the genome	1	ECO_SLC30A6_20979,ECO_SLC23A2_19950,ECO_NA_16286,ECO_ATP6V1F_06969,ECO_NA_00801,ECO_NA_21873,ECO_NA_10212,ECO_ZAR1_18880,ECO_KCNH2_00554,ECO_NA_00795,ECO_SLC12A6_02820,ECO_ATP6V0E1_17301,ECO_TCIRG1_02619,ECO_NA_15222,ECO_SLC12A4_20282,ECO_SLC25A37_14016,ECO_SLC6A9_07984,ECO_kcnq1_11375,ECO_NA_10976,ECO_zdhhc17_15858,ECO_CACNG5_20206,ECO_NA_03000,ECO_SLC35A4_13107,ECO_NA_09782,ECO_GRIN3B_13284,ECO…
GO:0005253	anion channel activity	2 of 2204 in the list	37 of 7635 in the genome	1	ECO_CFTR_10309,ECO_GABRB1_11917
GO:0004888	transmembrane signaling receptor activity	65 of 2204 in the list	340 of 7635 in the genome	1	ECO_NA_08812,ECO_DRD2_16594,ECO_NA_13110,ECO_NA_11859,ECO_adra2db_13096,ECO_UNC5A_01058,ECO_SCARF1_08383,ECO_fzd7a_07304,ECO_misrii_20633,ECO_NA_22482,ECO_NA_20791,ECO_gabbr1a_11704,ECO_SMO_06850,ECO_GABRB1_11917,ECO_f2rl1.1_02393,ECO_ADRB3_14044,ECO_NA_17311,ECO_NA_12163,ECO_OPN3_01152,ECO_AGTR1_08783,ECO_NA_11322,ECO_fzd1_02877,ECO_slr_10332,ECO_OXGR1_13115,ECO_NA_01021,ECO_NA_21281,ECO_GPR50_1…
GO:0005261	cation channel activity	24 of 2204 in the list	162 of 7635 in the genome	1	ECO_CACNG5_20206,ECO_NA_09782,ECO_GRIN3B_13284,ECO_NA_16286,ECO_cul5b_01632,ECO_NA_21873,ECO_NA_10212,ECO_A4KUJ6_ORYLA_11787,ECO_NA_04528,ECO_NALCN_19150,ECO_NA_11885,ECO_KCNH2_00554,ECO_A4KUJ6_ORYLA_13489,ECO_TMEM38A_11901,ECO_ITPR3_08101,ECO_KCNIP4_04923,ECO_TRPV1_05673,ECO_NA_19320,ECO_NA_01306,ECO_NA_15222,ECO_NA_09780,ECO_CACNA1C_06853,ECO_KCTD6_04591,ECO_kcnq1_11375
GO:0015079	potassium ion transmembrane transporter activity	8 of 2204 in the list	85 of 7635 in the genome	1	ECO_NA_21873,ECO_atp1b1b_03264,ECO_NA_04528,ECO_NA_16286,ECO_KCNH2_00554,ECO_KCTD6_04591,ECO_NA_11885,ECO_kcnq1_11375
GO:0022890	inorganic cation transmembrane transporter activity	33 of 2204 in the list	209 of 7635 in the genome	1	ECO_CACNG5_20206,ECO_NA_09782,ECO_SLC23A2_19950,ECO_NA_16286,ECO_SLC23A1_14601,ECO_SLC10A3_12595,ECO_ATP6V1F_06969,ECO_NA_00801,ECO_NA_21873,ECO_A4KUJ6_ORYLA_11787,ECO_atp1b1b_03264,ECO_ZAR1_18880,ECO_NA_04528,ECO_NA_11885,ECO_KCNH2_00554,ECO_NA_06249,ECO_A4KUJ6_ORYLA_13489,ECO_slc9a7_08777,ECO_GNL3L_05438,ECO_SLC6A2_20281,ECO_TCIRG1_02619,ECO_ATP6V0E1_17301,ECO_NA_19320,ECO_NA_09960,ECO_NA_01306…
GO:0005267	potassium channel activity	7 of 2204 in the list	81 of 7635 in the genome	1	ECO_NA_21873,ECO_NA_04528,ECO_NA_16286,ECO_KCNH2_00554,ECO_KCTD6_04591,ECO_NA_11885,ECO_kcnq1_11375
GO:0015077	monovalent inorganic cation transmembrane transporter activity	22 of 2204 in the list	169 of 7635 in the genome	1	ECO_SLC23A2_19950,ECO_NA_16286,ECO_SLC23A1_14601,ECO_SLC10A3_12595,ECO_ATP6V1F_06969,ECO_NA_00801,ECO_NA_21873,ECO_atp1b1b_03264,ECO_ZAR1_18880,ECO_NA_04528,ECO_NA_11885,ECO_KCNH2_00554,ECO_NA_06249,ECO_slc9a7_08777,ECO_SLC6A2_20281,ECO_TCIRG1_02619,ECO_ATP6V0E1_17301,ECO_NA_09960,ECO_KCTD6_04591,ECO_SLC6A9_07984,ECO_kcnq1_11375,ECO_NA_10976
GO:0022836	gated channel activity	14 of 2204 in the list	137 of 7635 in the genome	1	ECO_NA_09782,ECO_ITPR3_08101,ECO_NA_19929,ECO_GABRB1_11917,ECO_NA_21873,ECO_NA_06476,ECO_A4KUJ6_ORYLA_11787,ECO_VDAC1_01195,ECO_NA_11885,ECO_KCNH2_00554,ECO_NA_19457,ECO_P2RX1_05647,ECO_A4KUJ6_ORYLA_13489,ECO_kcnq1_11375
GO:0005215	transporter activity	138 of 2204 in the list	692 of 7635 in the genome	1	ECO_NA_15387,ECO_NA_22462,ECO_SLC25A26_12349,ECO_NA_10212,ECO_ZAR1_18880,ECO_NA_00795,ECO_NA_19271,ECO_atp11a_18963,ECO_NA_07091,ECO_BX571984.2_22022,ECO_slc2a10_19216,ECO_ATP6V0E1_17301,ECO_NA_01317,ECO_SLC12A4_20282,ECO_kcnq1_11375,ECO_CACNG5_20206,ECO_SLC35A4_13107,ECO_NA_03000,ECO_GRIN3B_13284,ECO_abcc4_13122,ECO_NA_12982,ECO_NA_00599,ECO_hmbsb_01885,ECO_cul5b_01632,ECO_CYGB1_ORYLA_03851,ECO_…
GO:0022892	substrate-specific transporter activity	119 of 2204 in the list	617 of 7635 in the genome	1	ECO_NA_15387,ECO_NA_22462,ECO_SLC25A26_12349,ECO_NA_00801,ECO_AP2B1_01603,ECO_NA_10212,ECO_ZAR1_18880,ECO_KCNH2_00554,ECO_NA_00795,ECO_NA_19271,ECO_atp11a_18963,ECO_RAMP3_00023,ECO_BX571984.2_22022,ECO_slc2a10_19216,ECO_ATP6V0E1_17301,ECO_NA_15222,ECO_SLC12A4_20282,ECO_NA_19353,ECO_kcnq1_11375,ECO_NA_22215,ECO_zdhhc17_15858,ECO_CACNG5_20206,ECO_SLC35A4_13107,ECO_NA_03000,ECO_NA_09782,ECO_GRIN3B_1…
GO:0015276	ligand-gated ion channel activity	5 of 2204 in the list	92 of 7635 in the genome	1	ECO_ITPR3_08101,ECO_A4KUJ6_ORYLA_11787,ECO_P2RX1_05647,ECO_A4KUJ6_ORYLA_13489,ECO_GABRB1_11917
GO:0022834	ligand-gated channel activity	5 of 2204 in the list	92 of 7635 in the genome	1	ECO_ITPR3_08101,ECO_A4KUJ6_ORYLA_11787,ECO_P2RX1_05647,ECO_A4KUJ6_ORYLA_13489,ECO_GABRB1_11917
GO:0022857	transmembrane transporter activity	110 of 2204 in the list	607 of 7635 in the genome	1	ECO_NA_15511,ECO_SLC25A26_12349,ECO_NA_00801,ECO_NA_00122,ECO_NA_22760,ECO_NA_10212,ECO_ZAR1_18880,ECO_KCNH2_00554,ECO_NA_00795,ECO_NA_19271,ECO_atp11a_18963,ECO_slc2a10_19216,ECO_ATP6V0E1_17301,ECO_NA_01317,ECO_NA_15222,ECO_SLC12A4_20282,ECO_kcnq1_11375,ECO_zdhhc17_15858,ECO_CACNG5_20206,ECO_SLC35A4_13107,ECO_NA_03000,ECO_NA_09782,ECO_GRIN3B_13284,ECO_abcc4_13122,ECO_NA_12982,ECO_NA_00599,ECO_SL…
GO:0022891	substrate-specific transmembrane transporter activity	95 of 2204 in the list	542 of 7635 in the genome	1	ECO_SLC25A26_12349,ECO_NA_00801,ECO_NA_10212,ECO_ZAR1_18880,ECO_KCNH2_00554,ECO_NA_00795,ECO_NA_19271,ECO_atp11a_18963,ECO_slc2a10_19216,ECO_ATP6V0E1_17301,ECO_NA_15222,ECO_SLC12A4_20282,ECO_kcnq1_11375,ECO_zdhhc17_15858,ECO_CACNG5_20206,ECO_NA_03000,ECO_SLC35A4_13107,ECO_NA_09782,ECO_GRIN3B_13284,ECO_NA_12982,ECO_NA_00599,ECO_SLC39A13_05742,ECO_NA_02853,ECO_SLC23A1_14601,ECO_cul5b_01632,ECO_GABR…
GO:0005216	ion channel activity	32 of 2204 in the list	287 of 7635 in the genome	1	ECO_NA_06512,ECO_NA_16286,ECO_NA_21873,ECO_NA_10212,ECO_KCNH2_00554,ECO_NA_15222,ECO_NA_06476,ECO_kcnq1_11375,ECO_CACNG5_20206,ECO_GRIN3B_13284,ECO_NA_09782,ECO_NA_02853,ECO_cul5b_01632,ECO_GABRB1_11917,ECO_A4KUJ6_ORYLA_11787,ECO_NA_11885,ECO_NALCN_19150,ECO_NA_04528,ECO_P2RX1_05647,ECO_TMEM38A_11901,ECO_A4KUJ6_ORYLA_13489,ECO_ITPR3_08101,ECO_KCNIP4_04923,ECO_NA_19929,ECO_TRPV1_05673,ECO_CFTR_103…
GO:0015075	ion transmembrane transporter activity	74 of 2204 in the list	460 of 7635 in the genome	1	ECO_NA_00801,ECO_NA_10212,ECO_ZAR1_18880,ECO_KCNH2_00554,ECO_NA_00795,ECO_atp11a_18963,ECO_ATP6V0E1_17301,ECO_NA_15222,ECO_SLC12A4_20282,ECO_kcnq1_11375,ECO_zdhhc17_15858,ECO_CACNG5_20206,ECO_NA_03000,ECO_SLC35A4_13107,ECO_NA_09782,ECO_GRIN3B_13284,ECO_SLC39A13_05742,ECO_NA_02853,ECO_SLC23A1_14601,ECO_cul5b_01632,ECO_GABRB1_11917,ECO_A4KUJ6_ORYLA_11787,ECO_atp1b1b_03264,ECO_NALCN_19150,ECO_NA_118…
GO:0015267	channel activity	34 of 2204 in the list	299 of 7635 in the genome	1	ECO_NA_06512,ECO_NA_16286,ECO_NA_21873,ECO_NA_10212,ECO_KCNH2_00554,ECO_NA_15222,ECO_NA_06476,ECO_kcnq1_11375,ECO_CACNG5_20206,ECO_GRIN3B_13284,ECO_NA_09782,ECO_AQP7_05366,ECO_NA_02853,ECO_cul5b_01632,ECO_GABRB1_11917,ECO_A4KUJ6_ORYLA_11787,ECO_NA_11885,ECO_NA_19457,ECO_NALCN_19150,ECO_NA_04528,ECO_P2RX1_05647,ECO_A4KUJ6_ORYLA_13489,ECO_TMEM38A_11901,ECO_ITPR3_08101,ECO_KCNIP4_04923,ECO_NA_19929,…
GO:0022803	passive transmembrane transporter activity	34 of 2204 in the list	299 of 7635 in the genome	1	ECO_NA_06512,ECO_NA_16286,ECO_NA_21873,ECO_NA_10212,ECO_KCNH2_00554,ECO_NA_15222,ECO_NA_06476,ECO_kcnq1_11375,ECO_CACNG5_20206,ECO_GRIN3B_13284,ECO_NA_09782,ECO_AQP7_05366,ECO_NA_02853,ECO_cul5b_01632,ECO_GABRB1_11917,ECO_A4KUJ6_ORYLA_11787,ECO_NA_11885,ECO_NA_19457,ECO_NALCN_19150,ECO_NA_04528,ECO_P2RX1_05647,ECO_A4KUJ6_ORYLA_13489,ECO_TMEM38A_11901,ECO_ITPR3_08101,ECO_KCNIP4_04923,ECO_NA_19929,…
GO:0022838	substrate-specific channel activity	32 of 2204 in the list	287 of 7635 in the genome	1	ECO_NA_06512,ECO_NA_16286,ECO_NA_21873,ECO_NA_10212,ECO_KCNH2_00554,ECO_NA_15222,ECO_NA_06476,ECO_kcnq1_11375,ECO_CACNG5_20206,ECO_GRIN3B_13284,ECO_NA_09782,ECO_NA_02853,ECO_cul5b_01632,ECO_GABRB1_11917,ECO_A4KUJ6_ORYLA_11787,ECO_NA_11885,ECO_NALCN_19150,ECO_NA_04528,ECO_P2RX1_05647,ECO_TMEM38A_11901,ECO_A4KUJ6_ORYLA_13489,ECO_ITPR3_08101,ECO_KCNIP4_04923,ECO_NA_19929,ECO_TRPV1_05673,ECO_CFTR_103…
GO:0090304	nucleic acid metabolic process	347 of 2144 in the list	922 of 7427 in the genome	9.14e-07	ECO_GTF2H1_15610,ECO_egr1_20788,ECO_psmd11a_11266,ECO_IRF1_05209,ECO_NA_04130,ECO_ALKBH2_17508,ECO_TAF10_01511,ECO_fan1_15650,ECO_TH1L_12783,ECO_TCF4_09364,ECO_MARS2_09065,ECO_ctdp1_06404,ECO_CNOT6_13094,ECO_CPSF4_05075,ECO_GATAD1_10057,ECO_MAD2L2_08809,ECO_A8HG52_ORYLA_23020,ECO_pole3_06787,ECO_NA_01298,ECO_MAGEF1_07726,ECO_dis3_00217,ECO_CDK5RAP1_12389,ECO_NA_05440,ECO_DDB2_10484,ECO_POLR2J2_16…
GO:0044260	cellular macromolecule metabolic process	684 of 2144 in the list	2009 of 7427 in the genome	3.05e-06	ECO_GTF2H1_15610,ECO_psmd11a_11266,ECO_IRF1_05209,ECO_NUAK2_04842,ECO_TAF10_01511,ECO_TH1L_12783,ECO_NAA15_12145,ECO_ITK_13518,ECO_TCF4_09364,ECO_MARS2_09065,ECO_NA_07232,ECO_ctdp1_06404,ECO_CNOT6_13094,ECO_RNF20_02610,ECO_CPSF4_05075,ECO_MAD2L2_08809,ECO_NA_21300,ECO_IGF2BP2_05161,ECO_STK39_02550,ECO_pole3_06787,ECO_NA_01298,ECO_chst14_16833,ECO_WHSC1L1_19944,ECO_NA_16582,ECO_NA_00445,ECO_FBXO4_…
GO:0043170	macromolecule metabolic process	785 of 2144 in the list	2356 of 7427 in the genome	1.06e-05	ECO_GTF2H1_15610,ECO_psmd11a_11266,ECO_CTSE_18064,ECO_IRF1_05209,ECO_NUAK2_04842,ECO_TAF10_01511,ECO_TH1L_12783,ECO_NAA15_12145,ECO_ITK_13518,ECO_TCF4_09364,ECO_MARS2_09065,ECO_NA_07232,ECO_ctdp1_06404,ECO_CNOT6_13094,ECO_RNF20_02610,ECO_CPSF4_05075,ECO_MAD2L2_08809,ECO_NA_21300,ECO_IGF2BP2_05161,ECO_STK39_02550,ECO_pole3_06787,ECO_NA_01298,ECO_chst14_16833,ECO_WHSC1L1_19944,ECO_NA_16582,ECO_NA_0…
GO:0006325	chromatin organization	85 of 2144 in the list	172 of 7427 in the genome	1.32e-05	ECO_NA_09416,ECO_TRRAP_02234,ECO_SUPT3H_06871,ECO_wdr5_12888,ECO_h2afy2_17583,ECO_CHD1_15104,ECO_DNMT1_16330,ECO_kat2a_02892,ECO_BAZ2A_17365,ECO_NA_16012,ECO_rnf168_06500,ECO_suv420h2_09675,ECO_RNF20_02610,ECO_ING4_00103,ECO_TAF6L_14430,ECO_smarca5_08288,ECO_pole3_06787,ECO_CTR9_10941,ECO_WHSC1L1_19944,ECO_dot1l_10360,ECO_kdm5ba_12782,ECO_NA_15018,ECO_bap1_15229,ECO_ehmt2_02426,ECO_PAF1_22008,ECO…
GO:0016070	RNA metabolic process	274 of 2144 in the list	716 of 7427 in the genome	1.35e-05	ECO_GTF2H1_15610,ECO_egr1_20788,ECO_psmd11a_11266,ECO_IRF1_05209,ECO_NA_04130,ECO_TAF10_01511,ECO_TH1L_12783,ECO_TCF4_09364,ECO_MARS2_09065,ECO_ctdp1_06404,ECO_CNOT6_13094,ECO_CPSF4_05075,ECO_GATAD1_10057,ECO_A8HG52_ORYLA_23020,ECO_NA_01298,ECO_MAGEF1_07726,ECO_dis3_00217,ECO_CDK5RAP1_12389,ECO_POLR2J2_16644,ECO_PSMD7_06553,ECO_ctu2_12160,ECO_ID2_10895,ECO_PUS3_06466,ECO_TRNT1_12367,ECO_FBL_02741…
GO:0016568	chromatin modification	65 of 2144 in the list	123 of 7427 in the genome	2.91e-05	ECO_NA_09416,ECO_TRRAP_02234,ECO_SUPT3H_06871,ECO_wdr5_12888,ECO_CHD1_15104,ECO_DNMT1_16330,ECO_kat2a_02892,ECO_BAZ2A_17365,ECO_NA_16012,ECO_rnf168_06500,ECO_suv420h2_09675,ECO_RNF20_02610,ECO_ING4_00103,ECO_TAF6L_14430,ECO_smarca5_08288,ECO_pole3_06787,ECO_CTR9_10941,ECO_dot1l_10360,ECO_WHSC1L1_19944,ECO_kdm5ba_12782,ECO_bap1_15229,ECO_ehmt2_02426,ECO_KAT8_22985,ECO_chd8_07954,ECO_PAF1_22008,ECO…
GO:0044238	primary metabolic process	986 of 2144 in the list	3076 of 7427 in the genome	0.00038	ECO_GTF2H1_15610,ECO_psmd11a_11266,ECO_CTSE_18064,ECO_IRF1_05209,ECO_NA_14426,ECO_NUAK2_04842,ECO_TAF10_01511,ECO_TH1L_12783,ECO_NAA15_12145,ECO_NA_13178,ECO_ITK_13518,ECO_TCF4_09364,ECO_atp11a_18963,ECO_MARS2_09065,ECO_NA_07232,ECO_ctdp1_06404,ECO_CNOT6_13094,ECO_RNF20_02610,ECO_BX571984.2_22022,ECO_CPSF4_05075,ECO_MAD2L2_08809,ECO_NA_21300,ECO_IGF2BP2_05161,ECO_STK39_02550,ECO_pole3_06787,ECO_N…
GO:0051276	chromosome organization	95 of 2144 in the list	210 of 7427 in the genome	0.00043	ECO_NA_09416,ECO_TRRAP_02234,ECO_SUPT3H_06871,ECO_OBFC1_09968,ECO_wdr5_12888,ECO_h2afy2_17583,ECO_SMC1A_20413,ECO_CHD1_15104,ECO_MAU2_13793,ECO_DNMT1_16330,ECO_CDC23_06257,ECO_kat2a_02892,ECO_BAZ2A_17365,ECO_NA_16012,ECO_dffb_08795,ECO_rnf168_06500,ECO_TCF7_01196,ECO_suv420h2_09675,ECO_RNF20_02610,ECO_ING4_00103,ECO_TAF6L_14430,ECO_smarca5_08288,ECO_pole3_06787,ECO_CTR9_10941,ECO_WHSC1L1_19944,EC…
GO:0008152	metabolic process	1190 of 2144 in the list	3784 of 7427 in the genome	0.00057	ECO_CTSE_18064,ECO_NUAK2_04842,ECO_TH1L_12783,ECO_NAA15_12145,ECO_ITK_13518,ECO_atp11a_18963,ECO_RNF20_02610,ECO_MAD2L2_08809,ECO_NA_21300,ECO_pole3_06787,ECO_chst14_16833,ECO_NA_15224,ECO_FBXO4_10331,ECO_NA_05440,ECO_C0SQJ3_ORYLA_00916,ECO_NA_12372,ECO_NA_07989,ECO_KDM4C_09334,ECO_NA_15073,ECO_PAPD7_09577,ECO_NA_16177,ECO_NA_01473,ECO_gyg2_16383,ECO_NA_04894,ECO_NA_00531,ECO_junbl_09429,ECO_NA_0…
GO:0016569	covalent chromatin modification	51 of 2144 in the list	96 of 7427 in the genome	0.00082	ECO_NA_09416,ECO_TRRAP_02234,ECO_SUPT3H_06871,ECO_wdr5_12888,ECO_smarca4_09434,ECO_NA_16695,ECO_DNMT1_16330,ECO_kat2a_02892,ECO_NA_11632,ECO_PRMT7_12610,ECO_PHF8_20417,ECO_rbbp5_15447,ECO_RUVBL2_03443,ECO_rnf168_06500,ECO_NA_12670,ECO_MEAF6_08926,ECO_RNF20_02610,ECO_ING4_00103,ECO_TAF6L_14430,ECO_pole3_06787,ECO_CTR9_10941,ECO_dot1l_10360,ECO_WHSC1L1_19944,ECO_kdm5ba_12782,ECO_bap1_15229,ECO_ehmt…
GO:0016570	histone modification	51 of 2144 in the list	96 of 7427 in the genome	0.00082	ECO_NA_09416,ECO_TRRAP_02234,ECO_SUPT3H_06871,ECO_wdr5_12888,ECO_smarca4_09434,ECO_NA_16695,ECO_DNMT1_16330,ECO_kat2a_02892,ECO_NA_11632,ECO_PRMT7_12610,ECO_PHF8_20417,ECO_rbbp5_15447,ECO_RUVBL2_03443,ECO_rnf168_06500,ECO_NA_12670,ECO_MEAF6_08926,ECO_RNF20_02610,ECO_ING4_00103,ECO_TAF6L_14430,ECO_pole3_06787,ECO_CTR9_10941,ECO_dot1l_10360,ECO_WHSC1L1_19944,ECO_kdm5ba_12782,ECO_bap1_15229,ECO_ehmt…
GO:0006139	nucleobase-containing compound metabolic process	451 of 2144 in the list	1307 of 7427 in the genome	0.00107	ECO_GTF2H1_15610,ECO_egr1_20788,ECO_psmd11a_11266,ECO_PMM1_15843,ECO_IRF1_05209,ECO_NA_14426,ECO_NA_04130,ECO_ALKBH2_17508,ECO_TAF10_01511,ECO_fan1_15650,ECO_TH1L_12783,ECO_NA_13178,ECO_TCF4_09364,ECO_atp11a_18963,ECO_MARS2_09065,ECO_ctdp1_06404,ECO_CNOT6_13094,ECO_CPSF4_05075,ECO_ARL4C_21118,ECO_GATAD1_10057,ECO_smarca5_08288,ECO_MAD2L2_08809,ECO_A8HG52_ORYLA_23020,ECO_pole3_06787,ECO_NA_01298,E…
GO:0006807	nitrogen compound metabolic process	484 of 2144 in the list	1422 of 7427 in the genome	0.0024	ECO_GTF2H1_15610,ECO_egr1_20788,ECO_psmd11a_11266,ECO_PMM1_15843,ECO_IRF1_05209,ECO_NA_14426,ECO_NA_04130,ECO_ALKBH2_17508,ECO_TAF10_01511,ECO_fan1_15650,ECO_TH1L_12783,ECO_NA_13178,ECO_TCF4_09364,ECO_atp11a_18963,ECO_MARS2_09065,ECO_ctdp1_06404,ECO_CNOT6_13094,ECO_CPSF4_05075,ECO_ARL4C_21118,ECO_GATAD1_10057,ECO_smarca5_08288,ECO_MAD2L2_08809,ECO_A8HG52_ORYLA_23020,ECO_pole3_06787,ECO_NA_01298,E…
GO:0034641	cellular nitrogen compound metabolic process	472 of 2144 in the list	1387 of 7427 in the genome	0.00351	ECO_GTF2H1_15610,ECO_egr1_20788,ECO_psmd11a_11266,ECO_PMM1_15843,ECO_IRF1_05209,ECO_NA_14426,ECO_NA_04130,ECO_ALKBH2_17508,ECO_TAF10_01511,ECO_fan1_15650,ECO_TH1L_12783,ECO_NA_13178,ECO_TCF4_09364,ECO_atp11a_18963,ECO_MARS2_09065,ECO_ctdp1_06404,ECO_CNOT6_13094,ECO_CPSF4_05075,ECO_ARL4C_21118,ECO_GATAD1_10057,ECO_smarca5_08288,ECO_MAD2L2_08809,ECO_A8HG52_ORYLA_23020,ECO_pole3_06787,ECO_NA_01298,E…
GO:0006396	RNA processing	96 of 2144 in the list	221 of 7427 in the genome	0.00361	ECO_GTF2H1_15610,ECO_NA_08291,ECO_SMC1A_20413,ECO_ZCCHC8_17569,ECO_PRPF4B_09294,ECO_snrpd1_10041,ECO_HNRNPD_21902,ECO_PRPF19_02618,ECO_DHX8_07222,ECO_NA_08305,ECO_GEMIN8_15797,ECO_STRAP_17977,ECO_CPSF4_05075,ECO_FIP1L1_09340,ECO_Q9IA90_ORYLA_14001,ECO_WDR12_18235,ECO_NA_00105,ECO_CDK5RAP1_12389,ECO_THOC7_12342,ECO_POLR2J2_16644,ECO_ctu2_12160,ECO_GSTCD_03980,ECO_EIF2C2_16101,ECO_pan3_17034,ECO_TR…
GO:0006915	apoptotic process	98 of 2144 in the list	229 of 7427 in the genome	0.0063	ECO_psmd11a_11266,ECO_casp3a_14055,ECO_NUAK2_04842,ECO_NA_10523,ECO_kat2a_02892,ECO_inhbb_09775,ECO_NA_02531,ECO_FEM1B_19067,ECO_KLHL20_15777,ECO_A5JL87_ORYLA_06380,ECO_txnipa_08852,ECO_NA_15074,ECO_DDX20_14839,ECO_siah1_04661,ECO_dffb_08795,ECO_Q3MQ08_ORYLA_01953,ECO_PTK2_02502,ECO_ING4_00103,ECO_NA_21516,ECO_NA_16582,ECO_CCAR1_21833,ECO_boka_05747,ECO_chd8_07954,ECO_PSMD7_06553,ECO_PIM1_22499,E…
GO:0044237	cellular metabolic process	970 of 2144 in the list	3067 of 7427 in the genome	0.01151	ECO_GTF2H1_15610,ECO_psmd11a_11266,ECO_IRF1_05209,ECO_NA_14426,ECO_NUAK2_04842,ECO_TAF10_01511,ECO_TH1L_12783,ECO_NAA15_12145,ECO_NA_13178,ECO_ITK_13518,ECO_TCF4_09364,ECO_atp11a_18963,ECO_MARS2_09065,ECO_NA_07232,ECO_ctdp1_06404,ECO_CNOT6_13094,ECO_RNF20_02610,ECO_BX571984.2_22022,ECO_CPSF4_05075,ECO_MAD2L2_08809,ECO_NA_21300,ECO_IGF2BP2_05161,ECO_STK39_02550,ECO_pole3_06787,ECO_NA_01298,ECO_chs…
GO:0016573	histone acetylation	23 of 2144 in the list	35 of 7427 in the genome	0.01167	ECO_TRRAP_02234,ECO_SUPT3H_06871,ECO_wdr5_12888,ECO_KAT8_22985,ECO_TADA2A_22037,ECO_NA_11281,ECO_smarca4_09434,ECO_NA_16695,ECO_mbip_13257,ECO_ccdc101_02699,ECO_kat2a_02892,ECO_TADA3_11407,ECO_morf4l1_10480,ECO_RUVBL2_03443,ECO_MEAF6_08926,ECO_DMAP1_07546,ECO_ING4_00103,ECO_TAF6L_14430,ECO_TADA1_21335,ECO_wdr5_04104,ECO_pole3_06787,ECO_NA_02192,ECO_YEATS4_03415
GO:0018393	internal peptidyl-lysine acetylation	23 of 2144 in the list	35 of 7427 in the genome	0.01167	ECO_TRRAP_02234,ECO_SUPT3H_06871,ECO_wdr5_12888,ECO_KAT8_22985,ECO_TADA2A_22037,ECO_NA_11281,ECO_smarca4_09434,ECO_NA_16695,ECO_mbip_13257,ECO_ccdc101_02699,ECO_kat2a_02892,ECO_TADA3_11407,ECO_morf4l1_10480,ECO_RUVBL2_03443,ECO_MEAF6_08926,ECO_DMAP1_07546,ECO_ING4_00103,ECO_TAF6L_14430,ECO_TADA1_21335,ECO_wdr5_04104,ECO_pole3_06787,ECO_NA_02192,ECO_YEATS4_03415
GO:0018394	peptidyl-lysine acetylation	23 of 2144 in the list	35 of 7427 in the genome	0.01167	ECO_TRRAP_02234,ECO_SUPT3H_06871,ECO_wdr5_12888,ECO_KAT8_22985,ECO_TADA2A_22037,ECO_NA_11281,ECO_smarca4_09434,ECO_NA_16695,ECO_mbip_13257,ECO_ccdc101_02699,ECO_kat2a_02892,ECO_TADA3_11407,ECO_morf4l1_10480,ECO_RUVBL2_03443,ECO_MEAF6_08926,ECO_DMAP1_07546,ECO_ING4_00103,ECO_TAF6L_14430,ECO_TADA1_21335,ECO_wdr5_04104,ECO_pole3_06787,ECO_NA_02192,ECO_YEATS4_03415
GO:0033554	cellular response to stress	87 of 2144 in the list	201 of 7427 in the genome	0.01292	ECO_GTF2H1_15610,ECO_psmd11a_11266,ECO_ALKBH1_12835,ECO_NA_10210,ECO_SMC1A_20413,ECO_NUAK2_04842,ECO_NBN_03404,ECO_ALKBH2_17508,ECO_fzr1_03646,ECO_TDP1_20069,ECO_PRPF19_02618,ECO_CREB3L2_17907,ECO_ATXN3L_14882,ECO_fan1_15650,ECO_VAV3_01013,ECO_NA_02531,ECO_FEM1B_19067,ECO_MCM7_04814,ECO_UBE4B_20517,ECO_NA_15074,ECO_DYRK2_19922,ECO_NA_03585,ECO_ING4_00103,ECO_NA_21516,ECO_MAD2L2_08809,ECO_MPG_1635…
GO:0006475	internal protein amino acid acetylation	23 of 2144 in the list	36 of 7427 in the genome	0.02352	ECO_TRRAP_02234,ECO_SUPT3H_06871,ECO_wdr5_12888,ECO_KAT8_22985,ECO_TADA2A_22037,ECO_NA_11281,ECO_smarca4_09434,ECO_NA_16695,ECO_mbip_13257,ECO_ccdc101_02699,ECO_kat2a_02892,ECO_TADA3_11407,ECO_morf4l1_10480,ECO_RUVBL2_03443,ECO_MEAF6_08926,ECO_DMAP1_07546,ECO_ING4_00103,ECO_TAF6L_14430,ECO_TADA1_21335,ECO_wdr5_04104,ECO_pole3_06787,ECO_NA_02192,ECO_YEATS4_03415
GO:0006473	protein acetylation	25 of 2144 in the list	41 of 7427 in the genome	0.03251	ECO_TRRAP_02234,ECO_SUPT3H_06871,ECO_wdr5_12888,ECO_KAT8_22985,ECO_TADA2A_22037,ECO_ESCO1_09256,ECO_NA_11281,ECO_smarca4_09434,ECO_NA_16695,ECO_mbip_13257,ECO_ccdc101_02699,ECO_kat2a_02892,ECO_NAA15_12145,ECO_TADA3_11407,ECO_morf4l1_10480,ECO_RUVBL2_03443,ECO_MEAF6_08926,ECO_DMAP1_07546,ECO_ING4_00103,ECO_TAF6L_14430,ECO_TADA1_21335,ECO_wdr5_04104,ECO_pole3_06787,ECO_NA_02192,ECO_YEATS4_03415
GO:0034660	ncRNA metabolic process	39 of 2144 in the list	75 of 7427 in the genome	0.03564	ECO_DUS4L_08365,ECO_DARS2_15766,ECO_NA_02193,ECO_tars_10996,ECO_FARSA_22543,ECO_MARS_20621,ECO_TARSL2_20243,ECO_pars2_11570,ECO_DIMT1L_16181,ECO_MARS2_09065,ECO_NHP2_01570,ECO_dis3_00217,ECO_EXOSC3_07160,ECO_WDR12_18235,ECO_NA_00105,ECO_CPSF3L_00585,ECO_CDK5RAP1_12389,ECO_THG1L_17306,ECO_EXOSC4_22351,ECO_ctu2_12160,ECO_GSTCD_03980,ECO_FBL_02741,ECO_TRNT1_12367,ECO_YARS2_09487,ECO_MOCS3_14746,ECO_…
GO:0009451	RNA modification	16 of 2144 in the list	22 of 7427 in the genome	0.04604	ECO_ctu2_12160,ECO_GSTCD_03980,ECO_METTL3_17159,ECO_NA_07046,ECO_PUS3_06466,ECO_TRUB2_15193,ECO_MOCS3_14746,ECO_FTSJ2_02850,ECO_NHP2_01570,ECO_TFB1M_14751,ECO_METTL14_08108,ECO_TRMT61A_04895,ECO_RPUSD1_03885,ECO_NA_00105,ECO_DIMT1L_16181,ECO_PUS1_03314
GO:0006401	RNA catabolic process	22 of 2144 in the list	35 of 7427 in the genome	0.05295	ECO_EXOSC4_22351,ECO_upf3a_19155,ECO_EXOSC8_03901,ECO_pan3_17034,ECO_NA_06682,ECO_cnot7_13566,ECO_HNRNPD_21902,ECO_TBP_00917,ECO_rnps1_04553,ECO_LSM1_01293,ECO_SMG6_00276,ECO_PNPT1_06160,ECO_smx5_08537,ECO_NCBP2_05372,ECO_LSM4_00629,ECO_LSM6_08295,ECO_RQCD1_16392,ECO_CNOT6_13094,ECO_NA_16175,ECO_dis3_00217,ECO_EXOSC3_07160,ECO_PAIP1_11022
GO:0043543	protein acylation	25 of 2144 in the list	42 of 7427 in the genome	0.05842	ECO_TRRAP_02234,ECO_SUPT3H_06871,ECO_wdr5_12888,ECO_KAT8_22985,ECO_TADA2A_22037,ECO_ESCO1_09256,ECO_NA_11281,ECO_smarca4_09434,ECO_NA_16695,ECO_mbip_13257,ECO_ccdc101_02699,ECO_kat2a_02892,ECO_NAA15_12145,ECO_TADA3_11407,ECO_morf4l1_10480,ECO_RUVBL2_03443,ECO_MEAF6_08926,ECO_DMAP1_07546,ECO_ING4_00103,ECO_TAF6L_14430,ECO_TADA1_21335,ECO_wdr5_04104,ECO_pole3_06787,ECO_NA_02192,ECO_YEATS4_03415
GO:0043412	macromolecule modification	324 of 2144 in the list	945 of 7427 in the genome	0.10956	ECO_PMM1_15843,ECO_NA_14439,ECO_NUAK2_04842,ECO_NA_02112,ECO_ALKBH2_17508,ECO_NAA15_12145,ECO_NA_02987,ECO_ITK_13518,ECO_POMGNT1_03929,ECO_RNF20_02610,ECO_FKBP9_10011,ECO_MAD2L2_08809,ECO_NA_21300,ECO_VCPIP1_05105,ECO_STK39_02550,ECO_pole3_06787,ECO_NA_00656,ECO_WHSC1L1_19944,ECO_NA_16582,ECO_NA_00445,ECO_FBXO4_10331,ECO_NA_16187,ECO_NA_05440,ECO_DDB2_10484,ECO_KAT8_22985,ECO_ctu2_12160,ECO_PUS3_…
GO:0034470	ncRNA processing	15 of 2144 in the list	21 of 7427 in the genome	0.11761	ECO_THG1L_17306,ECO_ctu2_12160,ECO_EXOSC4_22351,ECO_GSTCD_03980,ECO_TRNT1_12367,ECO_MOCS3_14746,ECO_PES1_17484,ECO_FTSJ2_02850,ECO_NHP2_01570,ECO_UTP20_15314,ECO_TFB1M_14751,ECO_WDR12_18235,ECO_NA_00105,ECO_DIMT1L_16181,ECO_CDK5RAP1_12389
GO:0018205	peptidyl-lysine modification	26 of 2144 in the list	46 of 7427 in the genome	0.14018	ECO_TRRAP_02234,ECO_ehmt2_02426,ECO_SUPT3H_06871,ECO_wdr5_12888,ECO_KAT8_22985,ECO_TADA2A_22037,ECO_NA_11281,ECO_smarca4_09434,ECO_NA_16695,ECO_mbip_13257,ECO_ccdc101_02699,ECO_kat2a_02892,ECO_ehmt1b_23036,ECO_TADA3_11407,ECO_morf4l1_10480,ECO_RUVBL2_03443,ECO_MEAF6_08926,ECO_EIF5AL1_13287,ECO_DMAP1_07546,ECO_ING4_00103,ECO_TAF6L_14430,ECO_TADA1_21335,ECO_wdr5_04104,ECO_pole3_06787,ECO_NA_02192,E…
GO:0008219	cell death	125 of 2144 in the list	327 of 7427 in the genome	0.22053	ECO_psmd11a_11266,ECO_NA_13184,ECO_casp3a_14055,ECO_NUAK2_04842,ECO_NA_10523,ECO_CABZ01020840.1_17911,ECO_kat2a_02892,ECO_inhbb_09775,ECO_rhot1b_18279,ECO_NA_02531,ECO_FEM1B_19067,ECO_KLHL20_15777,ECO_NA_08281,ECO_EBAG9_17187,ECO_A5JL87_ORYLA_06380,ECO_txnipa_08852,ECO_UBE4B_20517,ECO_NA_15074,ECO_NA_18960,ECO_DDX20_14839,ECO_siah1_04661,ECO_dffb_08795,ECO_Q3MQ08_ORYLA_01953,ECO_PTK2_02502,ECO_IN…
GO:0016265	death	125 of 2144 in the list	328 of 7427 in the genome	0.2571	ECO_psmd11a_11266,ECO_NA_13184,ECO_casp3a_14055,ECO_NUAK2_04842,ECO_NA_10523,ECO_CABZ01020840.1_17911,ECO_kat2a_02892,ECO_inhbb_09775,ECO_rhot1b_18279,ECO_NA_02531,ECO_FEM1B_19067,ECO_KLHL20_15777,ECO_NA_08281,ECO_EBAG9_17187,ECO_A5JL87_ORYLA_06380,ECO_txnipa_08852,ECO_UBE4B_20517,ECO_NA_15074,ECO_NA_18960,ECO_DDX20_14839,ECO_siah1_04661,ECO_dffb_08795,ECO_Q3MQ08_ORYLA_01953,ECO_PTK2_02502,ECO_IN…
GO:0016072	rRNA metabolic process	11 of 2144 in the list	14 of 7427 in the genome	0.30142	ECO_EXOSC4_22351,ECO_GSTCD_03980,ECO_PES1_17484,ECO_FTSJ2_02850,ECO_NHP2_01570,ECO_UTP20_15314,ECO_TFB1M_14751,ECO_dis3_00217,ECO_NA_00105,ECO_WDR12_18235,ECO_DIMT1L_16181
GO:0012501	programmed cell death	119 of 2144 in the list	311 of 7427 in the genome	0.30483	ECO_psmd11a_11266,ECO_NA_13184,ECO_casp3a_14055,ECO_NUAK2_04842,ECO_NA_10523,ECO_CABZ01020840.1_17911,ECO_kat2a_02892,ECO_inhbb_09775,ECO_rhot1b_18279,ECO_NA_02531,ECO_FEM1B_19067,ECO_KLHL20_15777,ECO_NA_08281,ECO_EBAG9_17187,ECO_A5JL87_ORYLA_06380,ECO_txnipa_08852,ECO_UBE4B_20517,ECO_NA_15074,ECO_NA_18960,ECO_DDX20_14839,ECO_siah1_04661,ECO_dffb_08795,ECO_Q3MQ08_ORYLA_01953,ECO_PTK2_02502,ECO_IN…
GO:0010467	gene expression	325 of 2144 in the list	963 of 7427 in the genome	0.41725	ECO_GTF2H1_15610,ECO_egr1_20788,ECO_PMM1_15843,ECO_IRF1_05209,ECO_NA_02112,ECO_NA_04130,ECO_TAF10_01511,ECO_TH1L_12783,ECO_TCF4_09364,ECO_EXOSC9_12149,ECO_MARS2_09065,ECO_POMGNT1_03929,ECO_ctdp1_06404,ECO_CPSF4_05075,ECO_GATAD1_10057,ECO_IGF2BP2_05161,ECO_A8HG52_ORYLA_23020,ECO_NA_01298,ECO_MAGEF1_07726,ECO_NA_16582,ECO_CDK5RAP1_12389,ECO_POLR2J2_16644,ECO_ctu2_12160,ECO_ID2_10895,ECO_TRNT1_12367…
GO:0019538	protein metabolic process	448 of 2144 in the list	1368 of 7427 in the genome	0.52017	ECO_psmd11a_11266,ECO_PMM1_15843,ECO_CTSE_18064,ECO_NA_14439,ECO_DNAJC10_21123,ECO_NUAK2_04842,ECO_NA_02112,ECO_TAF10_01511,ECO_TH1L_12783,ECO_NAA15_12145,ECO_NA_02987,ECO_ITK_13518,ECO_MARS2_09065,ECO_POMGNT1_03929,ECO_RNF20_02610,ECO_FKBP9_10011,ECO_MAD2L2_08809,ECO_NA_21300,ECO_IGF2BP2_05161,ECO_VCPIP1_05105,ECO_STK39_02550,ECO_pole3_06787,ECO_NA_00656,ECO_chst14_16833,ECO_WHSC1L1_19944,ECO_NA…
GO:0000956	nuclear-transcribed mRNA catabolic process	19 of 2144 in the list	32 of 7427 in the genome	0.5478	ECO_EXOSC4_22351,ECO_upf3a_19155,ECO_EXOSC8_03901,ECO_pan3_17034,ECO_NA_06682,ECO_cnot7_13566,ECO_HNRNPD_21902,ECO_rnps1_04553,ECO_LSM1_01293,ECO_SMG6_00276,ECO_smx5_08537,ECO_NCBP2_05372,ECO_LSM4_00629,ECO_LSM6_08295,ECO_RQCD1_16392,ECO_CNOT6_13094,ECO_NA_16175,ECO_EXOSC3_07160,ECO_PAIP1_11022
GO:0006402	mRNA catabolic process	19 of 2144 in the list	32 of 7427 in the genome	0.5478	ECO_EXOSC4_22351,ECO_upf3a_19155,ECO_EXOSC8_03901,ECO_pan3_17034,ECO_NA_06682,ECO_cnot7_13566,ECO_HNRNPD_21902,ECO_rnps1_04553,ECO_LSM1_01293,ECO_SMG6_00276,ECO_smx5_08537,ECO_NCBP2_05372,ECO_LSM4_00629,ECO_LSM6_08295,ECO_RQCD1_16392,ECO_CNOT6_13094,ECO_NA_16175,ECO_EXOSC3_07160,ECO_PAIP1_11022
GO:0044267	cellular protein metabolic process	388 of 2144 in the list	1172 of 7427 in the genome	0.56856	ECO_psmd11a_11266,ECO_PMM1_15843,ECO_NA_14439,ECO_DNAJC10_21123,ECO_NUAK2_04842,ECO_NA_02112,ECO_TAF10_01511,ECO_TH1L_12783,ECO_NAA15_12145,ECO_NA_02987,ECO_ITK_13518,ECO_MARS2_09065,ECO_POMGNT1_03929,ECO_RNF20_02610,ECO_FKBP9_10011,ECO_MAD2L2_08809,ECO_NA_21300,ECO_IGF2BP2_05161,ECO_VCPIP1_05105,ECO_STK39_02550,ECO_pole3_06787,ECO_NA_00656,ECO_WHSC1L1_19944,ECO_NA_16582,ECO_NA_00445,ECO_FBXO4_10…
GO:0006364	rRNA processing	10 of 2144 in the list	13 of 7427 in the genome	0.83055	ECO_EXOSC4_22351,ECO_GSTCD_03980,ECO_PES1_17484,ECO_FTSJ2_02850,ECO_NHP2_01570,ECO_UTP20_15314,ECO_TFB1M_14751,ECO_NA_00105,ECO_WDR12_18235,ECO_DIMT1L_16181
GO:0006974	response to DNA damage stimulus	57 of 2144 in the list	135 of 7427 in the genome	1	ECO_GTF2H1_15610,ECO_psmd11a_11266,ECO_ercc2_19462,ECO_NEIL1_10450,ECO_ALKBH1_12835,ECO_PSMA6_17250,ECO_NBN_03404,ECO_ALKBH2_17508,ECO_fzr1_03646,ECO_TDP1_20069,ECO_ERCC4_02264,ECO_ATXN3L_14882,ECO_fan1_15650,ECO_NA_02531,ECO_FEM1B_19067,ECO_NA_15074,ECO_XPA_03274,ECO_NTHL1_22213,ECO_DYRK2_19922,ECO_USP1_05403,ECO_NA_03585,ECO_PNKP_20778,ECO_RAD9A_14576,ECO_ING4_00103,ECO_NA_21516,ECO_MAD2L2_0880…
GO:0000154	rRNA modification	6 of 2144 in the list	6 of 7427 in the genome	1	ECO_FTSJ2_02850,ECO_NHP2_01570,ECO_TFB1M_14751,ECO_GSTCD_03980,ECO_NA_00105,ECO_DIMT1L_16181
GO:0006996	organelle organization	225 of 2144 in the list	653 of 7427 in the genome	1	ECO_TRRAP_02234,ECO_h2afy2_17583,ECO_NA_21817,ECO_MAU2_13793,ECO_NA_19080,ECO_NUAK2_04842,ECO_CDC23_06257,ECO_NA_13178,ECO_KLHL20_15777,ECO_NA_17543,ECO_NA_18960,ECO_dffb_08795,ECO_tubb5_00061,ECO_PDLIM7_01059,ECO_NA_18183,ECO_RNF20_02610,ECO_rac2_11346,ECO_smarca5_08288,ECO_VCPIP1_05105,ECO_pole3_06787,ECO_WHSC1L1_19944,ECO_SPAST_21366,ECO_PRIM1_17368,ECO_RGS14_13098,ECO_NA_16187,ECO_ehmt2_02426…
GO:0018193	peptidyl-amino acid modification	41 of 2144 in the list	92 of 7427 in the genome	1	ECO_NA_09416,ECO_TRRAP_02234,ECO_SUPT3H_06871,ECO_wdr5_12888,ECO_smarca4_09434,ECO_NA_16695,ECO_PDF_12586,ECO_kat2a_02892,ECO_PRMT7_12610,ECO_RUVBL2_03443,ECO_MEAF6_08926,ECO_ING4_00103,ECO_TAF6L_14430,ECO_FKBP9_10011,ECO_pole3_06787,ECO_ehmt2_02426,ECO_KAT8_22985,ECO_JAK3_11890,ECO_TADA2A_22037,ECO_FKBP5_15190,ECO_NA_11281,ECO_MOCS3_14746,ECO_mbip_13257,ECO_ccdc101_02699,ECO_DPH3_15408,ECO_ehmt1…
GO:0044265	cellular macromolecule catabolic process	72 of 2144 in the list	183 of 7427 in the genome	1	ECO_psmd11a_11266,ECO_ube2h_06846,ECO_fzr1_03646,ECO_CDC23_06257,ECO_HNRNPD_21902,ECO_KLHL20_15777,ECO_UBE4B_20517,ECO_NA_06578,ECO_siah1_04661,ECO_dffb_08795,ECO_CNOT6_13094,ECO_DERL2_15092,ECO_NA_21516,ECO_ERLIN2_06125,ECO_dis3_00217,ECO_EXOSC3_07160,ECO_PSMD7_06553,ECO_NA_22140,ECO_C0SQJ3_ORYLA_00916,ECO_FBXL7_14157,ECO_pan3_17034,ECO_cul5b_01632,ECO_ENDOG_16013,ECO_NA_07989,ECO_tdg_19869,ECO_…
GO:0006464	cellular protein modification process	294 of 2144 in the list	885 of 7427 in the genome	1	ECO_PMM1_15843,ECO_NA_14439,ECO_NUAK2_04842,ECO_NA_02112,ECO_NAA15_12145,ECO_NA_02987,ECO_ITK_13518,ECO_POMGNT1_03929,ECO_RNF20_02610,ECO_FKBP9_10011,ECO_MAD2L2_08809,ECO_NA_21300,ECO_VCPIP1_05105,ECO_STK39_02550,ECO_pole3_06787,ECO_NA_00656,ECO_WHSC1L1_19944,ECO_NA_16582,ECO_NA_00445,ECO_FBXO4_10331,ECO_NA_16187,ECO_DDB2_10484,ECO_KAT8_22985,ECO_MOCS3_14746,ECO_NA_07989,ECO_KDM4C_09334,ECO_DPH3_…
GO:0036211	protein modification process	294 of 2144 in the list	885 of 7427 in the genome	1	ECO_PMM1_15843,ECO_NA_14439,ECO_NUAK2_04842,ECO_NA_02112,ECO_NAA15_12145,ECO_NA_02987,ECO_ITK_13518,ECO_POMGNT1_03929,ECO_RNF20_02610,ECO_FKBP9_10011,ECO_MAD2L2_08809,ECO_NA_21300,ECO_VCPIP1_05105,ECO_STK39_02550,ECO_pole3_06787,ECO_NA_00656,ECO_WHSC1L1_19944,ECO_NA_16582,ECO_NA_00445,ECO_FBXO4_10331,ECO_NA_16187,ECO_DDB2_10484,ECO_KAT8_22985,ECO_MOCS3_14746,ECO_NA_07989,ECO_KDM4C_09334,ECO_DPH3_…
GO:0006399	tRNA metabolic process	23 of 2144 in the list	46 of 7427 in the genome	1	ECO_THG1L_17306,ECO_ctu2_12160,ECO_DUS4L_08365,ECO_DARS2_15766,ECO_NA_02193,ECO_tars_10996,ECO_YARS2_09487,ECO_FARSA_22543,ECO_MARS_20621,ECO_TRNT1_12367,ECO_FBL_02741,ECO_TARSL2_20243,ECO_MOCS3_14746,ECO_pars2_11570,ECO_HARS2_00288,ECO_PUS1_03314,ECO_MARS2_09065,ECO_LSM6_08295,ECO_VARS_00054,ECO_rpp14_15435,ECO_adat2_04631,ECO_LARS_17196,ECO_CDK5RAP1_12389
GO:0016071	mRNA metabolic process	42 of 2144 in the list	98 of 7427 in the genome	1	ECO_GEMIN4_07993,ECO_GTF2H1_15610,ECO_ercc2_19462,ECO_CPSF7_09462,ECO_snrpd1_10041,ECO_HNRNPD_21902,ECO_PRPF19_02618,ECO_CPSF1_06402,ECO_celf2_15722,ECO_NA_08305,ECO_PRMT7_12610,ECO_GEMIN8_15797,ECO_LSM4_00629,ECO_SRSF1_10203,ECO_CNOT6_13094,ECO_LSM11_17307,ECO_NA_16175,ECO_EXOSC3_07160,ECO_POLR2J2_16644,ECO_EXOSC4_22351,ECO_upf3a_19155,ECO_EIF2C2_16101,ECO_EXOSC8_03901,ECO_pan3_17034,ECO_NA_0668…
GO:0009057	macromolecule catabolic process	79 of 2144 in the list	207 of 7427 in the genome	1	ECO_psmd11a_11266,ECO_ube2h_06846,ECO_fzr1_03646,ECO_CDC23_06257,ECO_HNRNPD_21902,ECO_KLHL20_15777,ECO_UBE4B_20517,ECO_NA_06578,ECO_siah1_04661,ECO_dffb_08795,ECO_CNOT6_13094,ECO_DERL2_15092,ECO_NA_21516,ECO_ERLIN2_06125,ECO_dis3_00217,ECO_EXOSC3_07160,ECO_PSMD7_06553,ECO_NA_22140,ECO_C0SQJ3_ORYLA_00916,ECO_FBXL7_14157,ECO_pan3_17034,ECO_cul5b_01632,ECO_ENDOG_16013,ECO_NA_07989,ECO_tdg_19869,ECO_…
GO:0043967	histone H4 acetylation	6 of 2144 in the list	7 of 7427 in the genome	1	ECO_KAT8_22985,ECO_kat2a_02892,ECO_NA_11281,ECO_NA_02192,ECO_MEAF6_08926,ECO_ING4_00103
GO:0008213	protein alkylation	19 of 2144 in the list	37 of 7427 in the genome	1	ECO_ehmt2_02426,ECO_ash2l_18537,ECO_wdr5_12888,ECO_SATB1_11637,ECO_DNMT1_16330,ECO_MTR_13488,ECO_NA_02378,ECO_ehmt1b_23036,ECO_PRMT7_12610,ECO_NA_04877,ECO_rbbp5_15447,ECO_prdm9_12139,ECO_SETDB2_21233,ECO_NA_13717,ECO_wdr5_04104,ECO_B1A4A0_ORYLA_07971,ECO_WHSC1L1_19944,ECO_dot1l_10360,ECO_SUV420H1_06786
GO:0006304	DNA modification	12 of 2144 in the list	20 of 7427 in the genome	1	ECO_ehmt2_02426,ECO_NA_05440,ECO_EXOSC4_22351,ECO_ALKBH1_12835,ECO_smarca4_09434,ECO_DMAP1_07546,ECO_DNMT1_16330,ECO_ALKBH2_17508,ECO_DNMT3A_13251,ECO_EXOSC3_07160,ECO_ehmt1b_23036,ECO_PRMT7_12610
GO:0042254	ribosome biogenesis	20 of 2144 in the list	40 of 7427 in the genome	1	ECO_WDR36_03685,ECO_EXOSC4_22351,ECO_GSTCD_03980,ECO_EXOSC8_03901,ECO_FBL_02741,ECO_PES1_17484,ECO_TFB1M_14751,ECO_NOP2_00104,ECO_KRR1_04012,ECO_DIMT1L_16181,ECO_DDX52_10206,ECO_LSM6_08295,ECO_UTP15_11031,ECO_FTSJ2_02850,ECO_NHP2_01570,ECO_UTP20_15314,ECO_NA_00105,ECO_WDR12_18235,ECO_EXOSC3_07160,ECO_UTP23_02423
GO:0003007	heart morphogenesis	31 of 2144 in the list	70 of 7427 in the genome	1	ECO_tnnt2a_14798,ECO_tbx20_21614,ECO_ID2_10895,ECO_BBS5_22150,ECO_smarca4_09434,ECO_WNT11_03471,ECO_NA_10679,ECO_NKX2-3_21857,ECO_zfpm1_06867,ECO_NA_00771,ECO_MGA_14224,ECO_NA_02987,ECO_tbx5_17468,ECO_NA_01269,ECO_UBE4B_20517,ECO_RP2_08568,ECO_ATF2_22111,ECO_NA_12670,ECO_GATA4_16210,ECO_SETDB2_21233,ECO_PDLIM7_01059,ECO_DZIP1_13117,ECO_NA_19714,ECO_SUFU_21882,ECO_pkd2_08270,ECO_SEMA3C_10884,ECO_f…
GO:0043414	macromolecule methylation	21 of 2144 in the list	43 of 7427 in the genome	1	ECO_ehmt2_02426,ECO_ash2l_18537,ECO_NA_05440,ECO_wdr5_12888,ECO_SATB1_11637,ECO_smarca4_09434,ECO_DNMT1_16330,ECO_TRMT61A_04895,ECO_ehmt1b_23036,ECO_PRMT7_12610,ECO_NA_04877,ECO_rbbp5_15447,ECO_prdm9_12139,ECO_SETDB2_21233,ECO_NA_13717,ECO_wdr5_04104,ECO_B1A4A0_ORYLA_07971,ECO_WHSC1L1_19944,ECO_dot1l_10360,ECO_DNMT3A_13251,ECO_SUV420H1_06786
GO:0032259	methylation	22 of 2144 in the list	46 of 7427 in the genome	1	ECO_ehmt2_02426,ECO_ash2l_18537,ECO_NA_05440,ECO_wdr5_12888,ECO_SATB1_11637,ECO_smarca4_09434,ECO_DNMT1_16330,ECO_TRMT61A_04895,ECO_ehmt1b_23036,ECO_PRMT7_12610,ECO_NA_04877,ECO_rbbp5_15447,ECO_prdm9_12139,ECO_SETDB2_21233,ECO_suv420h2_09675,ECO_NA_13717,ECO_wdr5_04104,ECO_B1A4A0_ORYLA_07971,ECO_WHSC1L1_19944,ECO_dot1l_10360,ECO_DNMT3A_13251,ECO_SUV420H1_06786
GO:0006479	protein methylation	17 of 2144 in the list	33 of 7427 in the genome	1	ECO_ehmt2_02426,ECO_ash2l_18537,ECO_wdr5_12888,ECO_SATB1_11637,ECO_DNMT1_16330,ECO_ehmt1b_23036,ECO_PRMT7_12610,ECO_NA_04877,ECO_rbbp5_15447,ECO_prdm9_12139,ECO_SETDB2_21233,ECO_wdr5_04104,ECO_NA_13717,ECO_B1A4A0_ORYLA_07971,ECO_WHSC1L1_19944,ECO_dot1l_10360,ECO_SUV420H1_06786
GO:0042770	signal transduction in response to DNA damage	18 of 2144 in the list	36 of 7427 in the genome	1	ECO_psmd11a_11266,ECO_PSMD7_06553,ECO_PSMA6_17250,ECO_USP10_10966,ECO_PSMD6_12344,ECO_NA_17361,ECO_NA_12822,ECO_NA_15074,ECO_DYRK2_19922,ECO_NA_03585,ECO_PSME3_07231,ECO_psmc6_17203,ECO_ING4_00103,ECO_MAD2L2_08809,ECO_PSMA1_11225,ECO_NA_21516,ECO_cdkn1b_09486,ECO_hipk2_06711
GO:0016574	histone ubiquitination	9 of 2144 in the list	14 of 7427 in the genome	1	ECO_PAF1_22008,ECO_CTR9_10941,ECO_NA_21441,ECO_rnf168_06500,ECO_leo1_22685,ECO_RNF20_02610,ECO_NA_11632,ECO_NA_21315,ECO_UBE2N_06595
GO:0031396	regulation of protein ubiquitination	19 of 2144 in the list	39 of 7427 in the genome	1	ECO_psmb5_07973,ECO_TRIB1_10031,ECO_ANAPC4_18883,ECO_psmd11a_11266,ECO_PSMD7_06553,ECO_C0SQJ3_ORYLA_00916,ECO_PSMA6_17250,ECO_bag5_04896,ECO_PSMD6_12344,ECO_fzr1_03646,ECO_CDC23_06257,ECO_CDC16_19154,ECO_FEM1B_19067,ECO_ANAPC10_00641,ECO_PSME3_07231,ECO_psmc6_17203,ECO_PSMA1_11225,ECO_NA_21516,ECO_UBE2N_06595
GO:0003208	cardiac ventricle morphogenesis	4 of 2144 in the list	4 of 7427 in the genome	1	ECO_SEMA3C_10884,ECO_CPE_14059,ECO_tbx5_17468,ECO_UBE4B_20517
GO:0003231	cardiac ventricle development	4 of 2144 in the list	4 of 7427 in the genome	1	ECO_SEMA3C_10884,ECO_CPE_14059,ECO_tbx5_17468,ECO_UBE4B_20517
GO:0032906	transforming growth factor beta2 production	4 of 2144 in the list	4 of 7427 in the genome	1	ECO_ATF2_22111,ECO_smad3a_10474,ECO_WNT11_03471,ECO_NA_12650
GO:0045893	positive regulation of transcription, DNA-dependent	4 of 2144 in the list	4 of 7427 in the genome	1	ECO_PHF8_20417,ECO_hmga1a_17394,ECO_SREBF2_22513,ECO_NA_08173
GO:0051254	positive regulation of RNA metabolic process	4 of 2144 in the list	4 of 7427 in the genome	1	ECO_PHF8_20417,ECO_hmga1a_17394,ECO_SREBF2_22513,ECO_NA_08173
GO:0090305	nucleic acid phosphodiester bond hydrolysis	8 of 2144 in the list	12 of 7427 in the genome	1	ECO_sfrp1_20647,ECO_EIF2C2_16101,ECO_dffb_08795,ECO_ENDOG_16013,ECO_ERCC4_02264,ECO_NTHL1_22213,ECO_UBE2N_06595,ECO_baxa_02856
GO:0002520	immune system development	71 of 2144 in the list	191 of 7427 in the genome	1	ECO_kirrel3a_03482,ECO_NA_10523,ECO_EPOR_21594,ECO_NA_02531,ECO_NA_13178,ECO_ikzf1_01114,ECO_tbx1_20766,ECO_NA_17404,ECO_SH2D6_11044,ECO_EXOSC3_07160,ECO_PLEK_18731,ECO_NA_05440,ECO_tbx20_21614,ECO_KAT8_22985,ECO_JAK3_11890,ECO_rbpjb_09324,ECO_CR388163.2_01616,ECO_CBFA2T3_05717,ECO_KLF1_08159,ECO_BCL2_10572,ECO_NA_16764,ECO_Q6I749_ORYLA_00601,ECO_numbl_20787,ECO_Q76B16_ORYLA_04134,ECO_A8IE81_ORYL…
GO:0030330	DNA damage response, signal transduction by p53 class mediator	13 of 2144 in the list	24 of 7427 in the genome	1	ECO_psmd11a_11266,ECO_PSMD7_06553,ECO_PSME3_07231,ECO_psmc6_17203,ECO_PSMA6_17250,ECO_PSMD6_12344,ECO_ING4_00103,ECO_NA_21516,ECO_PSMA1_11225,ECO_NA_17361,ECO_hipk2_06711,ECO_cdkn1b_09486,ECO_NA_15074
GO:0072331	signal transduction by p53 class mediator	13 of 2144 in the list	24 of 7427 in the genome	1	ECO_psmd11a_11266,ECO_PSMD7_06553,ECO_PSME3_07231,ECO_psmc6_17203,ECO_PSMA6_17250,ECO_PSMD6_12344,ECO_ING4_00103,ECO_NA_21516,ECO_PSMA1_11225,ECO_NA_17361,ECO_hipk2_06711,ECO_cdkn1b_09486,ECO_NA_15074
GO:0007507	heart development	43 of 2144 in the list	108 of 7427 in the genome	1	ECO_tnnt2a_14798,ECO_BBS5_22150,ECO_smarca4_09434,ECO_NA_10679,ECO_MGA_14224,ECO_NA_02987,ECO_tbx5_17468,ECO_A5JL87_ORYLA_06380,ECO_NA_01269,ECO_UBE4B_20517,ECO_NA_12670,ECO_NA_17404,ECO_GATA4_16210,ECO_PDLIM7_01059,ECO_Q3MQ08_ORYLA_01953,ECO_NA_10584,ECO_DZIP1_13117,ECO_SUFU_21882,ECO_CHD7_03518,ECO_SEMA3C_10884,ECO_taz_07728,ECO_PTCH2_15353,ECO_smad3a_10474,ECO_tbx20_21614,ECO_NA_22921,ECO_ID2_…
GO:0071604	transforming growth factor beta production	5 of 2144 in the list	6 of 7427 in the genome	1	ECO_creb1_09838,ECO_ATF2_22111,ECO_smad3a_10474,ECO_WNT11_03471,ECO_NA_12650
GO:0006259	DNA metabolic process	87 of 2144 in the list	242 of 7427 in the genome	1	ECO_GTF2H1_15610,ECO_OBFC1_09968,ECO_ALKBH1_12835,ECO_SMC1A_20413,ECO_DNMT1_16330,ECO_NA_10523,ECO_ALKBH2_17508,ECO_fzr1_03646,ECO_TDP1_20069,ECO_PRPF19_02618,ECO_ATXN3L_14882,ECO_fan1_15650,ECO_NA_02531,ECO_MCM7_04814,ECO_dffb_08795,ECO_ING4_00103,ECO_MAD2L2_08809,ECO_pole3_06787,ECO_EXOSC3_07160,ECO_MPG_16353,ECO_PRIM1_17368,ECO_ehmt2_02426,ECO_NA_05440,ECO_DDB2_10484,ECO_POLR2J2_16644,ECO_VPS5…
GO:0051340	regulation of ligase activity	16 of 2144 in the list	32 of 7427 in the genome	1	ECO_psmb5_07973,ECO_ANAPC4_18883,ECO_psmd11a_11266,ECO_PSMD7_06553,ECO_C0SQJ3_ORYLA_00916,ECO_PSMA6_17250,ECO_PSMD6_12344,ECO_fzr1_03646,ECO_CDC23_06257,ECO_CDC16_19154,ECO_ANAPC10_00641,ECO_PSME3_07231,ECO_psmc6_17203,ECO_GCLM_18591,ECO_PSMA1_11225,ECO_NA_21516
GO:0006281	DNA repair	34 of 2144 in the list	82 of 7427 in the genome	1	ECO_GTF2H1_15610,ECO_ercc2_19462,ECO_NEIL1_10450,ECO_ALKBH1_12835,ECO_ALKBH2_17508,ECO_TDP1_20069,ECO_ERCC4_02264,ECO_ATXN3L_14882,ECO_fan1_15650,ECO_NA_02531,ECO_NTHL1_22213,ECO_USP1_05403,ECO_PNKP_20778,ECO_MAD2L2_08809,ECO_ercc6_09229,ECO_DDX1_06725,ECO_MPG_16353,ECO_RAD50_17193,ECO_DDB2_10484,ECO_POLR2J2_16644,ECO_MRE11A_16611,ECO_OGG1_13340,ECO_BRIP1_15975,ECO_NA_09969,ECO_tdg_19869,ECO_PAPD…
GO:0016571	histone methylation	13 of 2144 in the list	25 of 7427 in the genome	1	ECO_ehmt2_02426,ECO_ash2l_18537,ECO_NA_04877,ECO_wdr5_12888,ECO_rbbp5_15447,ECO_SETDB2_21233,ECO_DNMT1_16330,ECO_wdr5_04104,ECO_B1A4A0_ORYLA_07971,ECO_dot1l_10360,ECO_WHSC1L1_19944,ECO_ehmt1b_23036,ECO_PRMT7_12610
GO:0002376	immune system process	137 of 2144 in the list	404 of 7427 in the genome	1	ECO_NA_14439,ECO_NA_21817,ECO_EPOR_21594,ECO_VAV3_01013,ECO_NA_02531,ECO_NA_13178,ECO_NA_14592,ECO_NA_02987,ECO_NA_08281,ECO_ITK_13518,ECO_ikzf1_01114,ECO_tbx1_20766,ECO_tubb5_00061,ECO_NA_09843,ECO_SH2D6_11044,ECO_NA_10327,ECO_NA_16187,ECO_PLEK_18731,ECO_NA_05440,ECO_cxcl12a_09228,ECO_tbx20_21614,ECO_KAT8_22985,ECO_JAK3_11890,ECO_rbpjb_09324,ECO_CR388163.2_01616,ECO_KLF1_08159,ECO_NA_16764,ECO_M…
GO:0003143	embryonic heart tube morphogenesis	20 of 2144 in the list	44 of 7427 in the genome	1	ECO_tbx20_21614,ECO_BBS5_22150,ECO_smarca4_09434,ECO_NKX2-3_21857,ECO_zfpm1_06867,ECO_NA_00771,ECO_MGA_14224,ECO_NA_02987,ECO_NA_01269,ECO_RP2_08568,ECO_GATA4_16210,ECO_SETDB2_21233,ECO_DZIP1_13117,ECO_PDLIM7_01059,ECO_NA_19714,ECO_SUFU_21882,ECO_pkd2_08270,ECO_fzd1_02877,ECO_taz_07728,ECO_smad3a_10474
GO:0006308	DNA catabolic process	8 of 2144 in the list	13 of 7427 in the genome	1	ECO_sfrp1_20647,ECO_dffb_08795,ECO_ENDOG_16013,ECO_tdg_19869,ECO_XRN2_04648,ECO_NTHL1_22213,ECO_UBE2N_06595,ECO_baxa_02856
GO:0048534	hemopoietic or lymphoid organ development	66 of 2144 in the list	181 of 7427 in the genome	1	ECO_kirrel3a_03482,ECO_NA_10523,ECO_EPOR_21594,ECO_NA_13178,ECO_ikzf1_01114,ECO_tbx1_20766,ECO_SH2D6_11044,ECO_PLEK_18731,ECO_NA_05440,ECO_tbx20_21614,ECO_KAT8_22985,ECO_JAK3_11890,ECO_rbpjb_09324,ECO_CR388163.2_01616,ECO_CBFA2T3_05717,ECO_KLF1_08159,ECO_BCL2_10572,ECO_NA_16764,ECO_Q6I749_ORYLA_00601,ECO_numbl_20787,ECO_Q76B16_ORYLA_04134,ECO_A8IE81_ORYLA_21664,ECO_numb_11561,ECO_psen1_11565,ECO_…
GO:0030097	hemopoiesis	48 of 2144 in the list	126 of 7427 in the genome	1	ECO_SATB1_11637,ECO_smarca4_09434,ECO_NA_10523,ECO_snrk_18920,ECO_c-myb_18933,ECO_NA_13178,ECO_ikzf1_01114,ECO_TET2_03984,ECO_KIT_16826,ECO_SPTB_13278,ECO_GATA4_16210,ECO_CHD7_03518,ECO_SH2D6_11044,ECO_SLC25A37_14016,ECO_NA_10481,ECO_TSPO_15206,ECO_PLEK_18731,ECO_tbx20_21614,ECO_NA_05615,ECO_KAT8_22985,ECO_JAK3_11890,ECO_NA_09424,ECO_NA_03926,ECO_rbpjb_09324,ECO_CR388163.2_01616,ECO_CBFA2T3_05717…
GO:0051438	regulation of ubiquitin-protein ligase activity	15 of 2144 in the list	31 of 7427 in the genome	1	ECO_ANAPC10_00641,ECO_psmb5_07973,ECO_ANAPC4_18883,ECO_psmd11a_11266,ECO_PSMD7_06553,ECO_PSME3_07231,ECO_C0SQJ3_ORYLA_00916,ECO_psmc6_17203,ECO_PSMA6_17250,ECO_PSMD6_12344,ECO_NA_21516,ECO_PSMA1_11225,ECO_fzr1_03646,ECO_CDC23_06257,ECO_CDC16_19154
GO:0051439	regulation of ubiquitin-protein ligase activity involved in mitotic cell cycle	15 of 2144 in the list	31 of 7427 in the genome	1	ECO_ANAPC10_00641,ECO_psmb5_07973,ECO_ANAPC4_18883,ECO_psmd11a_11266,ECO_PSMD7_06553,ECO_PSME3_07231,ECO_C0SQJ3_ORYLA_00916,ECO_psmc6_17203,ECO_PSMA6_17250,ECO_PSMD6_12344,ECO_NA_21516,ECO_PSMA1_11225,ECO_fzr1_03646,ECO_CDC23_06257,ECO_CDC16_19154
GO:0035282	segmentation	7 of 2144 in the list	11 of 7427 in the genome	1	ECO_NA_09210,ECO_NA_04482,ECO_RPGRIP1_03925,ECO_sfrp1_20647,ECO_rbpjb_09324,ECO_dlc_10658,ECO_fn1_05831
GO:0035411	catenin import into nucleus	7 of 2144 in the list	11 of 7427 in the genome	1	ECO_NA_18615,ECO_UBR5_15538,ECO_NA_18614,ECO_smad3a_10474,ECO_NA_12681,ECO_fzd7a_07304,ECO_NA_09034
GO:0009893	positive regulation of metabolic process	79 of 2144 in the list	223 of 7427 in the genome	1	ECO_GTF2H1_15610,ECO_traf6_11372,ECO_NA_13184,ECO_cd81_19257,ECO_fzr1_03646,ECO_TH1L_12783,ECO_NA_13178,ECO_NA_04670,ECO_NA_18960,ECO_crk_04838,ECO_TCF7_01196,ECO_rbpms2_19255,ECO_RBPMS_22434,ECO_MAD2L2_08809,ECO_NA_14222,ECO_NA_14544,ECO_TRIB1_10031,ECO_POLR2J2_16644,ECO_JAK3_11890,ECO_ctgf_00327,ECO_BCL2_10572,ECO_NA_10359,ECO_ciita_03865,ECO_NA_15317,ECO_NA_09028,ECO_TOPBP1_09289,ECO_hmga1a_17…
GO:0034968	histone lysine methylation	9 of 2144 in the list	16 of 7427 in the genome	1	ECO_ehmt2_02426,ECO_ash2l_18537,ECO_NA_04877,ECO_wdr5_12888,ECO_rbbp5_15447,ECO_SETDB2_21233,ECO_DNMT1_16330,ECO_wdr5_04104,ECO_ehmt1b_23036
GO:0040029	regulation of gene expression, epigenetic	17 of 2144 in the list	37 of 7427 in the genome	1	ECO_NA_05440,ECO_h2afy2_17583,ECO_EIF2C2_16101,ECO_NA_08291,ECO_smarca4_09434,ECO_DNMT1_16330,ECO_SRRT_02346,ECO_DICER1_09246,ECO_BAZ2A_17365,ECO_hmga1a_17394,ECO_PRMT7_12610,ECO_PHF8_20417,ECO_jub_05982,ECO_TNRC6A_03873,ECO_DNMT3A_13251,ECO_smad3a_10474,ECO_kcnq1_11375
GO:0000288	nuclear-transcribed mRNA catabolic process, deadenylation-dependent decay	6 of 2144 in the list	9 of 7427 in the genome	1	ECO_pan3_17034,ECO_RQCD1_16392,ECO_NA_06682,ECO_CNOT6_13094,ECO_PAIP1_11022,ECO_cnot7_13566
GO:0000291	nuclear-transcribed mRNA catabolic process, exonucleolytic	6 of 2144 in the list	9 of 7427 in the genome	1	ECO_smx5_08537,ECO_LSM4_00629,ECO_LSM6_08295,ECO_EXOSC8_03901,ECO_EXOSC3_07160,ECO_LSM1_01293
GO:0006513	protein monoubiquitination	6 of 2144 in the list	9 of 7427 in the genome	1	ECO_PAF1_22008,ECO_CTR9_10941,ECO_NA_21441,ECO_leo1_22685,ECO_RNF20_02610,ECO_NA_11632
GO:0030218	erythrocyte differentiation	6 of 2144 in the list	9 of 7427 in the genome	1	ECO_numb_11561,ECO_smarca4_09434,ECO_numbl_20787,ECO_KLF1_08159,ECO_TAL2_15366,ECO_TSPO_15206
GO:0034101	erythrocyte homeostasis	6 of 2144 in the list	9 of 7427 in the genome	1	ECO_numb_11561,ECO_smarca4_09434,ECO_numbl_20787,ECO_KLF1_08159,ECO_TAL2_15366,ECO_TSPO_15206
GO:0035195	gene silencing by miRNA	6 of 2144 in the list	9 of 7427 in the genome	1	ECO_TNRC6A_03873,ECO_SRRT_02346,ECO_DICER1_09246,ECO_EIF2C2_16101,ECO_NA_08291,ECO_smad3a_10474
GO:0070647	protein modification by small protein conjugation or removal	72 of 2144 in the list	203 of 7427 in the genome	1	ECO_traf6_11372,ECO_WDR48_21264,ECO_ube2h_06846,ECO_TSPAN17_01078,ECO_NA_10523,ECO_PRPF19_02618,ECO_TRIM23_21892,ECO_KLHL20_15777,ECO_UBE4B_20517,ECO_NA_06578,ECO_siah1_04661,ECO_rnf168_06500,ECO_Q3MQ08_ORYLA_01953,ECO_RNF20_02610,ECO_MAD2L2_08809,ECO_VCPIP1_05105,ECO_dcaf5_11197,ECO_otub1_10617,ECO_CTR9_10941,ECO_NA_16582,ECO_FBXO4_10331,ECO_bap1_15229,ECO_DDB2_10484,ECO_PAF1_22008,ECO_UBA5_0877…
GO:0006418	tRNA aminoacylation for protein translation	12 of 2144 in the list	24 of 7427 in the genome	1	ECO_MARS2_09065,ECO_DARS2_15766,ECO_NA_02193,ECO_tars_10996,ECO_YARS2_09487,ECO_FARSA_22543,ECO_MARS_20621,ECO_VARS_00054,ECO_TARSL2_20243,ECO_LARS_17196,ECO_pars2_11570,ECO_HARS2_00288
GO:0071841	cellular component organization or biogenesis at cellular level	334 of 2144 in the list	1061 of 7427 in the genome	1	ECO_h2afy2_17583,ECO_MAU2_13793,ECO_NA_19080,ECO_NUAK2_04842,ECO_FGF19_04029,ECO_NA_13178,ECO_TCF4_09364,ECO_NA_18960,ECO_NA_03253,ECO_PDLIM7_01059,ECO_DZIP1_13117,ECO_RNF20_02610,ECO_rac2_11346,ECO_smarca5_08288,ECO_VCPIP1_05105,ECO_pole3_06787,ECO_WHSC1L1_19944,ECO_RGS14_13098,ECO_NA_16187,ECO_PLEK_18731,ECO_cxcl12a_09228,ECO_KAT8_22985,ECO_copb2_21537,ECO_FBL_02741,ECO_TUBB1_20605,ECO_HOOK1_22…
GO:0009309	amine biosynthetic process	3 of 2144 in the list	3 of 7427 in the genome	1	ECO_SRM_20527,ECO_CHKB_06541,ECO_ETNK2_16033
GO:0010922	positive regulation of phosphatase activity	3 of 2144 in the list	3 of 7427 in the genome	1	ECO_PLEK_18731,ECO_NA_03053,ECO_JAK3_11890
GO:0032506	cytokinetic process	3 of 2144 in the list	3 of 7427 in the genome	1	ECO_BIN3_14024,ECO_SPAST_21366,ECO_spast_05506
GO:0033144	negative regulation of intracellular steroid hormone receptor signaling pathway	3 of 2144 in the list	3 of 7427 in the genome	1	ECO_NA_19714,ECO_sfrp1_20647,ECO_smarca4_09434
GO:0042401	cellular biogenic amine biosynthetic process	3 of 2144 in the list	3 of 7427 in the genome	1	ECO_SRM_20527,ECO_CHKB_06541,ECO_ETNK2_16033
GO:0035050	embryonic heart tube development	20 of 2144 in the list	46 of 7427 in the genome	1	ECO_tbx20_21614,ECO_BBS5_22150,ECO_smarca4_09434,ECO_NKX2-3_21857,ECO_zfpm1_06867,ECO_NA_00771,ECO_MGA_14224,ECO_NA_02987,ECO_NA_01269,ECO_RP2_08568,ECO_GATA4_16210,ECO_SETDB2_21233,ECO_DZIP1_13117,ECO_PDLIM7_01059,ECO_NA_19714,ECO_SUFU_21882,ECO_pkd2_08270,ECO_fzd1_02877,ECO_taz_07728,ECO_smad3a_10474
GO:0010921	regulation of phosphatase activity	5 of 2144 in the list	7 of 7427 in the genome	1	ECO_PLEK_18731,ECO_NA_03053,ECO_JAK3_11890,ECO_smad3a_10474,ECO_RCAN1_16394
GO:0015669	gas transport	5 of 2144 in the list	7 of 7427 in the genome	1	ECO_Q8AYQ1_ORYLA_02258,ECO_mych_21401,ECO_HBAE_ORYLA_16346,ECO_CYGB1_ORYLA_03851,ECO_HBM_02259
GO:0035303	regulation of dephosphorylation	5 of 2144 in the list	7 of 7427 in the genome	1	ECO_PLEK_18731,ECO_NA_03053,ECO_JAK3_11890,ECO_smad3a_10474,ECO_RCAN1_16394
GO:0048070	regulation of developmental pigmentation	5 of 2144 in the list	7 of 7427 in the genome	1	ECO_BCL2_10572,ECO_NA_18615,ECO_NA_18614,ECO_NA_12681,ECO_baxa_02856
GO:0014074	response to purine-containing compound	4 of 2144 in the list	5 of 7427 in the genome	1	ECO_BCL2_10572,ECO_GNAL_12281,ECO_A4KUJ6_ORYLA_11787,ECO_A4KUJ6_ORYLA_13489
GO:0016073	snRNA metabolic process	4 of 2144 in the list	5 of 7427 in the genome	1	ECO_INTS10_02628,ECO_TUT1_02184,ECO_INTS8_00808,ECO_CPSF3L_00585
GO:0030183	B cell differentiation	4 of 2144 in the list	5 of 7427 in the genome	1	ECO_BCL2_10572,ECO_NA_16764,ECO_foxp1b_12374,ECO_baxa_02856
GO:0042113	B cell activation	4 of 2144 in the list	5 of 7427 in the genome	1	ECO_BCL2_10572,ECO_NA_16764,ECO_foxp1b_12374,ECO_baxa_02856
GO:0050932	regulation of pigment cell differentiation	4 of 2144 in the list	5 of 7427 in the genome	1	ECO_BCL2_10572,ECO_NA_18615,ECO_NA_18614,ECO_NA_12681
GO:0031325	positive regulation of cellular metabolic process	68 of 2144 in the list	192 of 7427 in the genome	1	ECO_GTF2H1_15610,ECO_traf6_11372,ECO_NA_13184,ECO_cd81_19257,ECO_fzr1_03646,ECO_TH1L_12783,ECO_NA_13178,ECO_NA_04670,ECO_NA_18960,ECO_crk_04838,ECO_TCF7_01196,ECO_rbpms2_19255,ECO_RBPMS_22434,ECO_MAD2L2_08809,ECO_NA_14222,ECO_TRIB1_10031,ECO_POLR2J2_16644,ECO_JAK3_11890,ECO_BCL2_10572,ECO_NA_10359,ECO_NA_15317,ECO_TOPBP1_09289,ECO_hmga1a_17394,ECO_NA_17311,ECO_NCBP2_05372,ECO_STUB1_02127,ECO_NA_1…
GO:0032870	cellular response to hormone stimulus	18 of 2144 in the list	41 of 7427 in the genome	1	ECO_Q8UW75_ORYLA_03046,ECO_NA_06881,ECO_A5JL88_ORYLA_14759,ECO_roraa_10423,ECO_fzd7a_07304,ECO_sgk1_18930,ECO_ESR1_03943,ECO_NR2C1_15711,ECO_PPARD_20447,ECO_inhbb_09775,ECO_thrab_11270,ECO_A5JL87_ORYLA_06380,ECO_nr2f1a_13982,ECO_nr2f5_11668,ECO_B2CCA0_ORYLA_22995,ECO_ppara2_12534,ECO_nr6a1a_20156,ECO_hsd17b3_10321
GO:0000398	nuclear mRNA splicing, via spliceosome	14 of 2144 in the list	30 of 7427 in the genome	1	ECO_PRPF6_18253,ECO_smx5_08537,ECO_NCBP2_05372,ECO_snrpc_12986,ECO_SRSF1_10203,ECO_SF3A3_20720,ECO_B1A4A0_ORYLA_07971,ECO_PRPF19_02618,ECO_snrpd1_10041,ECO_CRNKL1_04652,ECO_celf2_15722,ECO_NA_08305,ECO_PRMT7_12610,ECO_GEMIN8_15797
GO:0006950	response to stress	179 of 2144 in the list	551 of 7427 in the genome	1	ECO_plg_04290,ECO_GTF2H1_15610,ECO_psmd11a_11266,ECO_NA_09226,ECO_mt1-mmp_07958,ECO_NA_10210,ECO_NUAK2_04842,ECO_chac1_00337,ECO_BTK_09060,ECO_ALKBH2_17508,ECO_fzr1_03646,ECO_TDP1_20069,ECO_PRPF19_02618,ECO_inhbb_09775,ECO_fan1_15650,ECO_VAV3_01013,ECO_NA_02531,ECO_NA_08281,ECO_ITK_13518,ECO_NA_15074,ECO_NA_18960,ECO_NA_19700,ECO_PLAA_20004,ECO_NFX1_09270,ECO_NA_21516,ECO_MAD2L2_08809,ECO_SH2D6_1…
GO:0006672	ceramide metabolic process	7 of 2144 in the list	12 of 7427 in the genome	1	ECO_NA_20567,ECO_CERS6_02549,ECO_sptlc2_09007,ECO_P2RX1_05647,ECO_NA_04921,ECO_NA_22768,ECO_NA_19705
GO:0008629	induction of apoptosis by intracellular signals	9 of 2144 in the list	17 of 7427 in the genome	1	ECO_DYRK2_19922,ECO_NA_03585,ECO_JAK3_11890,ECO_NA_03053,ECO_A4KUJ6_ORYLA_11787,ECO_A4KUJ6_ORYLA_13489,ECO_CASP2_00110,ECO_hipk2_06711,ECO_NA_12822
GO:0043038	amino acid activation	12 of 2144 in the list	25 of 7427 in the genome	1	ECO_MARS2_09065,ECO_DARS2_15766,ECO_NA_02193,ECO_tars_10996,ECO_YARS2_09487,ECO_FARSA_22543,ECO_MARS_20621,ECO_VARS_00054,ECO_TARSL2_20243,ECO_LARS_17196,ECO_pars2_11570,ECO_HARS2_00288
GO:0043039	tRNA aminoacylation	12 of 2144 in the list	25 of 7427 in the genome	1	ECO_MARS2_09065,ECO_DARS2_15766,ECO_NA_02193,ECO_tars_10996,ECO_YARS2_09487,ECO_FARSA_22543,ECO_MARS_20621,ECO_VARS_00054,ECO_TARSL2_20243,ECO_LARS_17196,ECO_pars2_11570,ECO_HARS2_00288
GO:0032446	protein modification by small protein conjugation	62 of 2144 in the list	175 of 7427 in the genome	1	ECO_traf6_11372,ECO_ube2h_06846,ECO_TRAF7_11291,ECO_TSPAN17_01078,ECO_NA_10523,ECO_RNF25_22986,ECO_PRPF19_02618,ECO_TRIM23_21892,ECO_NA_01608,ECO_KLHL20_15777,ECO_HECTD2_09770,ECO_NA_11632,ECO_UBE4B_20517,ECO_DCAF17_22133,ECO_NA_06578,ECO_siah1_04661,ECO_NA_13844,ECO_PDZRN3_12382,ECO_rnf168_06500,ECO_Q3MQ08_ORYLA_01953,ECO_RNF20_02610,ECO_MAD2L2_08809,ECO_VCPIP1_05105,ECO_dcaf5_11197,ECO_CTR9_109…
GO:0060562	epithelial tube morphogenesis	35 of 2144 in the list	92 of 7427 in the genome	1	ECO_PARD6A_12931,ECO_BBS5_22150,ECO_smarca4_09434,ECO_vangl2_12326,ECO_MGA_14224,ECO_kat2a_02892,ECO_D1MVS8_ORYLA_14782,ECO_NA_02987,ECO_NA_01269,ECO_sfrp1_20647,ECO_NA_04470,ECO_GATA4_16210,ECO_PDLIM7_01059,ECO_DZIP1_13117,ECO_wnt2ba_20595,ECO_SUFU_21882,ECO_taz_07728,ECO_smad3a_10474,ECO_NA_22309,ECO_tbx20_21614,ECO_NA_21923,ECO_PTCH1_10319,ECO_WNT11_03471,ECO_NKX2-3_21857,ECO_zfpm1_06867,ECO_N…
GO:0030099	myeloid cell differentiation	18 of 2144 in the list	42 of 7427 in the genome	1	ECO_NA_05615,ECO_JAK3_11890,ECO_NA_09424,ECO_NA_03926,ECO_smarca4_09434,ECO_CBFA2T3_05717,ECO_KLF1_08159,ECO_NA_13178,ECO_Q6I749_ORYLA_00601,ECO_numbl_20787,ECO_Q76B16_ORYLA_04134,ECO_numb_11561,ECO_NA_09210,ECO_NA_03053,ECO_LECT2_05225,ECO_NA_09510,ECO_TSPO_15206,ECO_TAL2_15366
GO:0060255	regulation of macromolecule metabolic process	285 of 2144 in the list	906 of 7427 in the genome	1	ECO_GTF2H1_15610,ECO_psmd11a_11266,ECO_h2afy2_17583,ECO_NA_15953,ECO_NAA15_12145,ECO_NA_13178,ECO_NA_02987,ECO_TCF4_09364,ECO_NA_15074,ECO_NA_18960,ECO_sox19b_07887,ECO_NFX1_09270,ECO_smarca5_08288,ECO_MAD2L2_08809,ECO_nrip2_20334,ECO_kcnq1_11375,ECO_FOXA2_ORYLA_14744,ECO_CDK5RAP1_12389,ECO_NA_05440,ECO_PSMD7_06553,ECO_KAT8_22985,ECO_elavl1_08865,ECO_C0SQJ3_ORYLA_00916,ECO_NA_07989,ECO_NA_13177,E…
GO:0001756	somitogenesis	6 of 2144 in the list	10 of 7427 in the genome	1	ECO_NA_09210,ECO_NA_04482,ECO_sfrp1_20647,ECO_rbpjb_09324,ECO_dlc_10658,ECO_fn1_05831
GO:0061053	somite development	6 of 2144 in the list	10 of 7427 in the genome	1	ECO_NA_09210,ECO_NA_04482,ECO_sfrp1_20647,ECO_rbpjb_09324,ECO_dlc_10658,ECO_fn1_05831
GO:0019222	regulation of metabolic process	371 of 2144 in the list	1197 of 7427 in the genome	1	ECO_GTF2H1_15610,ECO_psmd11a_11266,ECO_h2afy2_17583,ECO_NA_15953,ECO_adra2db_13096,ECO_NA_14753,ECO_TH1L_12783,ECO_NAA15_12145,ECO_NA_13178,ECO_NA_02987,ECO_TCF4_09364,ECO_NA_15074,ECO_NA_18960,ECO_sox19b_07887,ECO_NFX1_09270,ECO_CPSF4_05075,ECO_rac2_11346,ECO_smarca5_08288,ECO_MAD2L2_08809,ECO_nrip2_20334,ECO_kcnq1_11375,ECO_FOXA2_ORYLA_14744,ECO_CDK5RAP1_12389,ECO_PLEK_18731,ECO_NA_05440,ECO_PO…
GO:0035264	multicellular organism growth	11 of 2144 in the list	23 of 7427 in the genome	1	ECO_siah1_04661,ECO_NA_12670,ECO_fxn_03706,ECO_PTCH1_10319,ECO_NA_19828,ECO_NA_01247,ECO_CHD7_03518,ECO_BCL2_10572,ECO_NA_15222,ECO_creb1_09838,ECO_NA_07103
GO:0051169	nuclear transport	28 of 2144 in the list	72 of 7427 in the genome	1	ECO_THOC7_12342,ECO_NA_22462,ECO_JAK3_11890,ECO_NA_22921,ECO_upf3a_19155,ECO_HNRNPA3_14697,ECO_NA_18615,ECO_MLXIP_17572,ECO_HNRNPD_21902,ECO_DDX19A_03580,ECO_rnps1_04553,ECO_smad2_18522,ECO_NXF3_13668,ECO_SMG6_00276,ECO_SPTB_13278,ECO_NCBP2_05372,ECO_NA_18614,ECO_EIF5AL1_13287,ECO_SRSF1_10203,ECO_NA_12681,ECO_fzd7a_07304,ECO_MALT1_03063,ECO_NA_09034,ECO_NA_03053,ECO_UBR5_15538,ECO_smad3a_10474,EC…
GO:0048704	embryonic skeletal system morphogenesis	12 of 2144 in the list	26 of 7427 in the genome	1	ECO_NA_07795,ECO_tbx1_20766,ECO_GNPTAB_07129,ECO_NA_05984,ECO_mt1-mmp_07958,ECO_NA_12670,ECO_leo1_22685,ECO_gas1a_10994,ECO_NA_02987,ECO_smad3a_10474,ECO_NA_01483,ECO_smad2_18522
GO:0031323	regulation of cellular metabolic process	308 of 2144 in the list	988 of 7427 in the genome	1	ECO_GTF2H1_15610,ECO_psmd11a_11266,ECO_NA_15953,ECO_TH1L_12783,ECO_NAA15_12145,ECO_NA_13178,ECO_NA_02987,ECO_TCF4_09364,ECO_NA_15074,ECO_NA_18960,ECO_sox19b_07887,ECO_NFX1_09270,ECO_CPSF4_05075,ECO_smarca5_08288,ECO_MAD2L2_08809,ECO_nrip2_20334,ECO_FOXA2_ORYLA_14744,ECO_CDK5RAP1_12389,ECO_PLEK_18731,ECO_POLR2J2_16644,ECO_PSMD7_06553,ECO_KAT8_22985,ECO_tbc1d9_08280,ECO_C0SQJ3_ORYLA_00916,ECO_NA_07…
GO:0006650	glycerophospholipid metabolic process	21 of 2144 in the list	52 of 7427 in the genome	1	ECO_PLEK_18731,ECO_serinc5_16171,ECO_PIP5K1A_07413,ECO_IP6K1_15427,ECO_CHKB_06541,ECO_cd81_19257,ECO_NA_10175,ECO_inpp5e_03089,ECO_PIGO_18808,ECO_NA_16186,ECO_synj1_10153,ECO_SERAC1_03946,ECO_NA_19828,ECO_PLA2G4A_11581,ECO_jub_05982,ECO_BX571984.2_22022,ECO_NA_01247,ECO_taz_07728,ECO_PIK3C2A_19873,ECO_PIK3CB_21534,ECO_PIGW_05667
GO:0008033	tRNA processing	5 of 2144 in the list	8 of 7427 in the genome	1	ECO_THG1L_17306,ECO_ctu2_12160,ECO_TRNT1_12367,ECO_CDK5RAP1_12389,ECO_MOCS3_14746
GO:0031050	dsRNA fragmentation	5 of 2144 in the list	8 of 7427 in the genome	1	ECO_SRRT_02346,ECO_DICER1_09246,ECO_EIF2C2_16101,ECO_NA_08291,ECO_smad3a_10474
GO:0035196	production of miRNAs involved in gene silencing by miRNA	5 of 2144 in the list	8 of 7427 in the genome	1	ECO_SRRT_02346,ECO_DICER1_09246,ECO_EIF2C2_16101,ECO_NA_08291,ECO_smad3a_10474
GO:0070918	production of small RNA involved in gene silencing by RNA	5 of 2144 in the list	8 of 7427 in the genome	1	ECO_SRRT_02346,ECO_DICER1_09246,ECO_EIF2C2_16101,ECO_NA_08291,ECO_smad3a_10474
GO:0071359	cellular response to dsRNA	5 of 2144 in the list	8 of 7427 in the genome	1	ECO_SRRT_02346,ECO_DICER1_09246,ECO_EIF2C2_16101,ECO_NA_08291,ECO_smad3a_10474
GO:0048193	Golgi vesicle transport	31 of 2144 in the list	82 of 7427 in the genome	1	ECO_CLTCL1_11043,ECO_NA_15387,ECO_SLC30A6_20979,ECO_EXOC5_03603,ECO_NA_14426,ECO_copb2_21537,ECO_spast_05506,ECO_vamp8_03014,ECO_NA_20648,ECO_AP1M1_00994,ECO_NA_15174,ECO_STX4_14846,ECO_NA_18907,ECO_NA_01086,ECO_COG2_00221,ECO_USE1_03660,ECO_NA_05396,ECO_sort1a_20476,ECO_NA_02861,ECO_COG4_00894,ECO_ATL3_13691,ECO_NA_13717,ECO_NA_18360,ECO_SEC31A_21899,ECO_copz1_14775,ECO_COPA_12324,ECO_SPAST_2136…
GO:0071843	cellular component biogenesis at cellular level	28 of 2144 in the list	73 of 7427 in the genome	1	ECO_WDR36_03685,ECO_EXOSC4_22351,ECO_GSTCD_03980,ECO_EXOSC8_03901,ECO_ZNHIT6_05390,ECO_FBL_02741,ECO_PES1_17484,ECO_SF3A3_20720,ECO_TFB1M_14751,ECO_NOP2_00104,ECO_celf2_15722,ECO_KRR1_04012,ECO_DIMT1L_16181,ECO_NA_08305,ECO_DDX52_10206,ECO_CLIP3_10656,ECO_PRPF6_18253,ECO_smx5_08537,ECO_LSM6_08295,ECO_SRSF1_10203,ECO_UTP15_11031,ECO_FTSJ2_02850,ECO_NHP2_01570,ECO_UTP20_15314,ECO_EXOSC3_07160,ECO_W…
GO:0006397	mRNA processing	25 of 2144 in the list	64 of 7427 in the genome	1	ECO_GEMIN4_07993,ECO_GTF2H1_15610,ECO_POLR2J2_16644,ECO_ercc2_19462,ECO_EIF2C2_16101,ECO_CPSF6_03416,ECO_CPSF7_09462,ECO_SF3A3_20720,ECO_snrpd1_10041,ECO_PRPF19_02618,ECO_TUT1_02184,ECO_CPSF1_06402,ECO_rnps1_04553,ECO_CRNKL1_04652,ECO_celf2_15722,ECO_NA_08305,ECO_PRMT7_12610,ECO_GEMIN8_15797,ECO_PRPF6_18253,ECO_smx5_08537,ECO_NCBP2_05372,ECO_SRSF1_10203,ECO_snrpc_12986,ECO_B1A4A0_ORYLA_07971,ECO_…
GO:0010876	lipid localization	27 of 2144 in the list	70 of 7427 in the genome	1	ECO_SPNS2_03442,ECO_apoeb_02306,ECO_SLC27A4_04540,ECO_NA_12312,ECO_NA_06542,ECO_SOAT1_03636,ECO_OSBPL6_14692,ECO_NA_02308,ECO_NA_14672,ECO_NPC1L1_01301,ECO_NA_22691,ECO_atp11a_18963,ECO_OSBPL11_02665,ECO_NA_19713,ECO_OSBPL8_15857,ECO_PLA2G4A_11581,ECO_abca5_09524,ECO_NFKB2_07166,ECO_ldlr_09435,ECO_NA_02307,ECO_NA_22713,ECO_CAV1_10302,ECO_NA_19353,ECO_NA_22731,ECO_NA_10426,ECO_NA_04135,ECO_NA_16187
GO:0003205	cardiac chamber development	7 of 2144 in the list	13 of 7427 in the genome	1	ECO_SEMA3C_10884,ECO_fzd1_02877,ECO_CPE_14059,ECO_whsc1_04538,ECO_tbx5_17468,ECO_WNT11_03471,ECO_UBE4B_20517
GO:0048747	muscle fiber development	14 of 2144 in the list	32 of 7427 in the genome	1	ECO_PAK1_19451,ECO_lgals2b_11339,ECO_SLC23A2_19950,ECO_ACTG2_04353,ECO_cav2_10301,ECO_RCAN1_16394,ECO_NA_10523,ECO_Q9IA90_ORYLA_14001,ECO_NA_15222,ECO_mdka_16371,ECO_NA_00927,ECO_NA_16699,ECO_NA_11651,ECO_NA_04670
GO:0080090	regulation of primary metabolic process	294 of 2144 in the list	943 of 7427 in the genome	1	ECO_GTF2H1_15610,ECO_psmd11a_11266,ECO_NA_15953,ECO_TH1L_12783,ECO_NAA15_12145,ECO_NA_13178,ECO_NA_02987,ECO_TCF4_09364,ECO_NA_15074,ECO_NA_18960,ECO_sox19b_07887,ECO_NFX1_09270,ECO_CPSF4_05075,ECO_smarca5_08288,ECO_MAD2L2_08809,ECO_nrip2_20334,ECO_FOXA2_ORYLA_14744,ECO_CDK5RAP1_12389,ECO_PLEK_18731,ECO_POLR2J2_16644,ECO_PSMD7_06553,ECO_KAT8_22985,ECO_tbc1d9_08280,ECO_C0SQJ3_ORYLA_00916,ECO_NA_07…
GO:0009755	hormone-mediated signaling pathway	15 of 2144 in the list	35 of 7427 in the genome	1	ECO_Q8UW75_ORYLA_03046,ECO_NA_06881,ECO_A5JL88_ORYLA_14759,ECO_roraa_10423,ECO_sgk1_18930,ECO_ESR1_03943,ECO_NR2C1_15711,ECO_PPARD_20447,ECO_thrab_11270,ECO_A5JL87_ORYLA_06380,ECO_nr2f5_11668,ECO_nr2f1a_13982,ECO_ppara2_12534,ECO_nr6a1a_20156,ECO_B2CCA0_ORYLA_22995
GO:0019637	organophosphate metabolic process	37 of 2144 in the list	101 of 7427 in the genome	1	ECO_LYST_21384,ECO_serinc5_16171,ECO_GPD1L_02664,ECO_PIP5K1A_07413,ECO_NA_17374,ECO_CHKB_06541,ECO_cd81_19257,ECO_NA_21670,ECO_NA_10175,ECO_inpp5e_03089,ECO_NA_09201,ECO_agpat4_05189,ECO_sptlc2_09007,ECO_NA_19828,ECO_jub_05982,ECO_BX571984.2_22022,ECO_taz_07728,ECO_PIK3C2A_19873,ECO_PLEK_18731,ECO_prps1b_16529,ECO_IP6K1_15427,ECO_ETNK2_16033,ECO_PIGO_18808,ECO_PLCG2_12579,ECO_NA_16186,ECO_SERAC1_…
GO:0006643	membrane lipid metabolic process	18 of 2144 in the list	44 of 7427 in the genome	1	ECO_CERS6_02549,ECO_NA_21913,ECO_NA_09201,ECO_P2RX1_05647,ECO_NA_18619,ECO_NA_19705,ECO_vapal_00956,ECO_sptlc2_09007,ECO_NA_04921,ECO_B4GALT6_19809,ECO_SPTLC3_21081,ECO_NA_20567,ECO_ACER3_01903,ECO_SGPL1_01131,ECO_NA_06475,ECO_NA_16187,ECO_baxa_02856,ECO_NA_22768
GO:0022613	ribonucleoprotein complex biogenesis	27 of 2144 in the list	71 of 7427 in the genome	1	ECO_WDR36_03685,ECO_EXOSC4_22351,ECO_GSTCD_03980,ECO_EXOSC8_03901,ECO_ZNHIT6_05390,ECO_FBL_02741,ECO_PES1_17484,ECO_SF3A3_20720,ECO_TFB1M_14751,ECO_NOP2_00104,ECO_KRR1_04012,ECO_celf2_15722,ECO_DIMT1L_16181,ECO_NA_08305,ECO_DDX52_10206,ECO_PRPF6_18253,ECO_smx5_08537,ECO_LSM6_08295,ECO_SRSF1_10203,ECO_UTP15_11031,ECO_FTSJ2_02850,ECO_NHP2_01570,ECO_UTP20_15314,ECO_EXOSC3_07160,ECO_WDR12_18235,ECO_N…
GO:0010468	regulation of gene expression	212 of 2144 in the list	672 of 7427 in the genome	1	ECO_GTF2H1_15610,ECO_h2afy2_17583,ECO_NA_15953,ECO_HNRNPD_21902,ECO_NAA15_12145,ECO_NA_02531,ECO_NA_13178,ECO_NA_02987,ECO_TCF4_09364,ECO_A1L4T3_ORYLA_21876,ECO_NA_15074,ECO_tbx1_20766,ECO_GLI3_09293,ECO_A9Q6B1_ORYLA_00449,ECO_siah1_04661,ECO_sox19b_07887,ECO_NFX1_09270,ECO_NA_21516,ECO_smarca5_08288,ECO_SUFU_21882,ECO_nrip2_20334,ECO_kcnq1_11375,ECO_FOXA2_ORYLA_14744,ECO_ehmt2_02426,ECO_NA_05440…
GO:0006305	DNA alkylation	8 of 2144 in the list	16 of 7427 in the genome	1	ECO_ehmt2_02426,ECO_NA_05440,ECO_smarca4_09434,ECO_DMAP1_07546,ECO_DNMT1_16330,ECO_DNMT3A_13251,ECO_ehmt1b_23036,ECO_PRMT7_12610
GO:0016311	dephosphorylation	12 of 2144 in the list	27 of 7427 in the genome	1	ECO_NA_07319,ECO_DUSP23_13205,ECO_MTMR1_14339,ECO_ptpmt1_04716,ECO_timm50_10657,ECO_YWHAQ_10904,ECO_NA_06663,ECO_SMG6_00276,ECO_PTPN18_18430,ECO_DUSP21_01257,ECO_Q76K58_ORYLA_01432,ECO_NA_18794
GO:0048706	embryonic skeletal system development	12 of 2144 in the list	27 of 7427 in the genome	1	ECO_NA_07795,ECO_tbx1_20766,ECO_GNPTAB_07129,ECO_NA_05984,ECO_mt1-mmp_07958,ECO_NA_12670,ECO_leo1_22685,ECO_gas1a_10994,ECO_NA_02987,ECO_smad3a_10474,ECO_NA_01483,ECO_smad2_18522
GO:0000038	very long-chain fatty acid metabolic process	4 of 2144 in the list	6 of 7427 in the genome	1	ECO_SLC27A4_04540,ECO_PLA2G4A_11581,ECO_NA_22691,ECO_ACADVL_19182
GO:0000578	embryonic axis specification	4 of 2144 in the list	6 of 7427 in the genome	1	ECO_NA_02987,ECO_smad2_18522,ECO_NA_10473,ECO_NA_12650
GO:0000737	DNA catabolic process, endonucleolytic	4 of 2144 in the list	6 of 7427 in the genome	1	ECO_sfrp1_20647,ECO_dffb_08795,ECO_ENDOG_16013,ECO_baxa_02856
GO:0002532	production of molecular mediator involved in inflammatory response	4 of 2144 in the list	6 of 7427 in the genome	1	ECO_BTK_09060,ECO_SLC7A2_13564,ECO_serpine1_00438,ECO_P2RX1_05647
GO:0006813	potassium ion transport	4 of 2144 in the list	6 of 7427 in the genome	1	ECO_STK39_02550,ECO_NA_18615,ECO_NA_18614,ECO_NA_12681
GO:0032611	interleukin-1 beta production	4 of 2144 in the list	6 of 7427 in the genome	1	ECO_NA_03053,ECO_JAK3_11890,ECO_ACP5_08168,ECO_smad3a_10474
GO:0071103	DNA conformation change	4 of 2144 in the list	6 of 7427 in the genome	1	ECO_dffb_08795,ECO_DDX1_06725,ECO_MRE11A_16611,ECO_RAD50_17193
GO:0071842	cellular component organization at cellular level	312 of 2144 in the list	1008 of 7427 in the genome	1	ECO_h2afy2_17583,ECO_MAU2_13793,ECO_NA_19080,ECO_NUAK2_04842,ECO_FGF19_04029,ECO_NA_13178,ECO_TCF4_09364,ECO_NA_18960,ECO_NA_03253,ECO_PDLIM7_01059,ECO_DZIP1_13117,ECO_RNF20_02610,ECO_rac2_11346,ECO_smarca5_08288,ECO_VCPIP1_05105,ECO_pole3_06787,ECO_WHSC1L1_19944,ECO_RGS14_13098,ECO_NA_16187,ECO_PLEK_18731,ECO_cxcl12a_09228,ECO_KAT8_22985,ECO_copb2_21537,ECO_TUBB1_20605,ECO_HOOK1_22459,ECO_CNN1_2…
GO:0048736	appendage development	43 of 2144 in the list	121 of 7427 in the genome	1	ECO_smarca4_09434,ECO_D1MVS8_ORYLA_14782,ECO_NA_22154,ECO_tbx5_17468,ECO_A5JL87_ORYLA_06380,ECO_NA_22157,ECO_GLI3_09293,ECO_A9Q6B1_ORYLA_00449,ECO_NA_12670,ECO_TCF7_01196,ECO_NA_10584,ECO_NA_22156,ECO_NA_12681,ECO_wnt2ba_20595,ECO_SUFU_21882,ECO_CHD7_03518,ECO_NA_20087,ECO_NA_07795,ECO_RAB23_09174,ECO_cxcl12a_09228,ECO_ID2_10895,ECO_PTCH1_10319,ECO_CR388163.2_01616,ECO_WNT11_03471,ECO_SMO_06850,E…
GO:0009880	embryonic pattern specification	6 of 2144 in the list	11 of 7427 in the genome	1	ECO_RPGRIP1_03925,ECO_NA_02987,ECO_rbpjb_09324,ECO_smad2_18522,ECO_NA_10473,ECO_NA_12650
GO:0019751	polyol metabolic process	6 of 2144 in the list	11 of 7427 in the genome	1	ECO_ISYNA1_22906,ECO_NA_18996,ECO_COQ2_03057,ECO_GPD2_19546,ECO_NA_12828,ECO_NA_21858
GO:0031294	lymphocyte costimulation	9 of 2144 in the list	19 of 7427 in the genome	1	ECO_PAK1_19451,ECO_NA_20239,ECO_NA_19828,ECO_VAV1_19983,ECO_CAV1_10302,ECO_MLST8_02248,ECO_NA_13178,ECO_NA_15678,ECO_MAP3K8_17423
GO:0006665	sphingolipid metabolic process	15 of 2144 in the list	36 of 7427 in the genome	1	ECO_sptlc2_09007,ECO_NA_04921,ECO_B4GALT6_19809,ECO_NA_20567,ECO_CERS6_02549,ECO_SPTLC3_21081,ECO_NA_21913,ECO_ACER3_01903,ECO_NA_09201,ECO_NA_06475,ECO_SGPL1_01131,ECO_P2RX1_05647,ECO_NA_22768,ECO_NA_16187,ECO_NA_19705
GO:0033333	fin development	15 of 2144 in the list	36 of 7427 in the genome	1	ECO_cxcl12a_09228,ECO_A8IE81_ORYLA_21664,ECO_A9Q6B1_ORYLA_00449,ECO_smarca4_09434,ECO_NA_10584,ECO_NA_22156,ECO_WNT11_03471,ECO_SMO_06850,ECO_NA_19714,ECO_TTK_17186,ECO_PRDM1_01954,ECO_NA_06618,ECO_SCFD1_14240,ECO_NA_20087,ECO_NA_21281
GO:0001934	positive regulation of protein phosphorylation	37 of 2144 in the list	103 of 7427 in the genome	1	ECO_RAP2C_13684,ECO_NA_01235,ECO_PAK1_19451,ECO_NA_13184,ECO_cd81_19257,ECO_NA_13178,ECO_SPRY2_16474,ECO_NA_18960,ECO_crk_04838,ECO_NA_06626,ECO_rbpms2_19255,ECO_NFKB2_07166,ECO_RBPMS_22434,ECO_MAD2L2_08809,ECO_NA_14222,ECO_RAD50_17193,ECO_JAK3_11890,ECO_fzd10_15519,ECO_MRE11A_16611,ECO_BCL2_10572,ECO_NA_00771,ECO_NA_15317,ECO_angpt1_02414,ECO_TOPBP1_09289,ECO_adra2b_12704,ECO_NA_17189,ECO_DOCK6_…
GO:0010562	positive regulation of phosphorus metabolic process	37 of 2144 in the list	103 of 7427 in the genome	1	ECO_RAP2C_13684,ECO_NA_01235,ECO_PAK1_19451,ECO_NA_13184,ECO_cd81_19257,ECO_NA_13178,ECO_SPRY2_16474,ECO_NA_18960,ECO_crk_04838,ECO_NA_06626,ECO_rbpms2_19255,ECO_NFKB2_07166,ECO_RBPMS_22434,ECO_MAD2L2_08809,ECO_NA_14222,ECO_RAD50_17193,ECO_JAK3_11890,ECO_fzd10_15519,ECO_MRE11A_16611,ECO_BCL2_10572,ECO_NA_00771,ECO_NA_15317,ECO_angpt1_02414,ECO_TOPBP1_09289,ECO_adra2b_12704,ECO_NA_17189,ECO_DOCK6_…
GO:0042327	positive regulation of phosphorylation	37 of 2144 in the list	103 of 7427 in the genome	1	ECO_RAP2C_13684,ECO_NA_01235,ECO_PAK1_19451,ECO_NA_13184,ECO_cd81_19257,ECO_NA_13178,ECO_SPRY2_16474,ECO_NA_18960,ECO_crk_04838,ECO_NA_06626,ECO_rbpms2_19255,ECO_NFKB2_07166,ECO_RBPMS_22434,ECO_MAD2L2_08809,ECO_NA_14222,ECO_RAD50_17193,ECO_JAK3_11890,ECO_fzd10_15519,ECO_MRE11A_16611,ECO_BCL2_10572,ECO_NA_00771,ECO_NA_15317,ECO_angpt1_02414,ECO_TOPBP1_09289,ECO_adra2b_12704,ECO_NA_17189,ECO_DOCK6_…
GO:0045937	positive regulation of phosphate metabolic process	37 of 2144 in the list	103 of 7427 in the genome	1	ECO_RAP2C_13684,ECO_NA_01235,ECO_PAK1_19451,ECO_NA_13184,ECO_cd81_19257,ECO_NA_13178,ECO_SPRY2_16474,ECO_NA_18960,ECO_crk_04838,ECO_NA_06626,ECO_rbpms2_19255,ECO_NFKB2_07166,ECO_RBPMS_22434,ECO_MAD2L2_08809,ECO_NA_14222,ECO_RAD50_17193,ECO_JAK3_11890,ECO_fzd10_15519,ECO_MRE11A_16611,ECO_BCL2_10572,ECO_NA_00771,ECO_NA_15317,ECO_angpt1_02414,ECO_TOPBP1_09289,ECO_adra2b_12704,ECO_NA_17189,ECO_DOCK6_…
GO:0045786	negative regulation of cell cycle	20 of 2144 in the list	51 of 7427 in the genome	1	ECO_ANAPC4_18883,ECO_psmd11a_11266,ECO_PSMD7_06553,ECO_ercc2_19462,ECO_PSMA6_17250,ECO_SMC1A_20413,ECO_PSMD6_12344,ECO_CDC23_06257,ECO_NA_11585,ECO_NA_15074,ECO_ANAPC10_00641,ECO_PSME3_07231,ECO_psmc6_17203,ECO_RAD9A_14576,ECO_NA_21516,ECO_PSMA1_11225,ECO_NA_22352,ECO_MDM2_02836,ECO_RAD50_17193,ECO_cdkn1b_09486
GO:0000060	protein import into nucleus, translocation	3 of 2144 in the list	4 of 7427 in the genome	1	ECO_NA_03053,ECO_UBR5_15538,ECO_JAK3_11890
GO:0006071	glycerol metabolic process	3 of 2144 in the list	4 of 7427 in the genome	1	ECO_NA_18996,ECO_GPD2_19546,ECO_NA_21858
GO:0006670	sphingosine metabolic process	3 of 2144 in the list	4 of 7427 in the genome	1	ECO_sptlc2_09007,ECO_ACER3_01903,ECO_NA_22768
GO:0006953	acute-phase response	3 of 2144 in the list	4 of 7427 in the genome	1	ECO_ptgs2_11582,ECO_PLA2G4A_11581,ECO_TRPV1_05673
GO:0016079	synaptic vesicle exocytosis	3 of 2144 in the list	4 of 7427 in the genome	1	ECO_NA_04073,ECO_synj1_10153,ECO_NA_18806
GO:0032392	DNA geometric change	3 of 2144 in the list	4 of 7427 in the genome	1	ECO_DDX1_06725,ECO_MRE11A_16611,ECO_RAD50_17193
GO:0033143	regulation of intracellular steroid hormone receptor signaling pathway	3 of 2144 in the list	4 of 7427 in the genome	1	ECO_NA_19714,ECO_sfrp1_20647,ECO_smarca4_09434
GO:0042506	tyrosine phosphorylation of Stat5 protein	3 of 2144 in the list	4 of 7427 in the genome	1	ECO_NA_03053,ECO_CAV1_10302,ECO_JAK3_11890
GO:0046545	development of primary female sexual characteristics	3 of 2144 in the list	4 of 7427 in the genome	1	ECO_CHD7_03518,ECO_A8IE81_ORYLA_21664,ECO_NA_12676
GO:0046660	female sex differentiation	3 of 2144 in the list	4 of 7427 in the genome	1	ECO_CHD7_03518,ECO_A8IE81_ORYLA_21664,ECO_NA_12676
GO:0048489	synaptic vesicle transport	3 of 2144 in the list	4 of 7427 in the genome	1	ECO_NA_04073,ECO_synj1_10153,ECO_NA_18806
GO:0070723	response to cholesterol	3 of 2144 in the list	4 of 7427 in the genome	1	ECO_A8IE81_ORYLA_21664,ECO_inhbb_09775,ECO_HMGCS1_17786
GO:0009314	response to radiation	32 of 2144 in the list	88 of 7427 in the genome	1	ECO_NA_17605,ECO_NA_06881,ECO_rela_10601,ECO_fam175a_02726,ECO_ercc2_19462,ECO_HMGCS1_17786,ECO_NA_10210,ECO_sgk1_18930,ECO_NA_17550,ECO_BCL2_10572,ECO_NA_01793,ECO_NA_20318,ECO_ERCC4_02264,ECO_synj1_10153,ECO_NA_09476,ECO_NA_12822,ECO_UBE4B_20517,ECO_per1_19195,ECO_sfrp1_20647,ECO_rnf168_06500,ECO_NA_12670,ECO_NA_02025,ECO_NA_10558,ECO_VPS18_00335,ECO_OPN3_01152,ECO_ercc6_09229,ECO_POLH_18737,EC…
GO:0016441	posttranscriptional gene silencing	7 of 2144 in the list	14 of 7427 in the genome	1	ECO_TNRC6A_03873,ECO_SRRT_02346,ECO_DICER1_09246,ECO_EIF2C2_16101,ECO_NA_08291,ECO_smad3a_10474,ECO_jub_05982
GO:0031047	gene silencing by RNA	7 of 2144 in the list	14 of 7427 in the genome	1	ECO_TNRC6A_03873,ECO_SRRT_02346,ECO_DICER1_09246,ECO_EIF2C2_16101,ECO_NA_08291,ECO_smad3a_10474,ECO_jub_05982
GO:0035194	posttranscriptional gene silencing by RNA	7 of 2144 in the list	14 of 7427 in the genome	1	ECO_TNRC6A_03873,ECO_SRRT_02346,ECO_DICER1_09246,ECO_EIF2C2_16101,ECO_NA_08291,ECO_smad3a_10474,ECO_jub_05982
GO:0006606	protein import into nucleus	13 of 2144 in the list	31 of 7427 in the genome	1	ECO_NA_22462,ECO_JAK3_11890,ECO_NA_22921,ECO_SPTB_13278,ECO_NA_18614,ECO_NA_12681,ECO_fzd7a_07304,ECO_NA_09034,ECO_NA_18615,ECO_NA_03053,ECO_UBR5_15538,ECO_smad3a_10474,ECO_smad2_18522
GO:0021700	developmental maturation	13 of 2144 in the list	31 of 7427 in the genome	1	ECO_ercc2_19462,ECO_GDF11_12777,ECO_xbp1_07785,ECO_NA_18614,ECO_NA_12681,ECO_VPS18_00335,ECO_BTK_09060,ECO_NA_22664,ECO_NA_18615,ECO_NA_21873,ECO_FEM1B_19067,ECO_SLC25A37_14016,ECO_Q76B16_ORYLA_04134
GO:0051170	nuclear import	13 of 2144 in the list	31 of 7427 in the genome	1	ECO_NA_22462,ECO_JAK3_11890,ECO_NA_22921,ECO_SPTB_13278,ECO_NA_18614,ECO_NA_12681,ECO_fzd7a_07304,ECO_NA_09034,ECO_NA_18615,ECO_NA_03053,ECO_UBR5_15538,ECO_smad3a_10474,ECO_smad2_18522
GO:0000460	maturation of 5.8S rRNA	2 of 2144 in the list	2 of 7427 in the genome	1	ECO_PES1_17484,ECO_WDR12_18235
GO:0000470	maturation of LSU-rRNA	2 of 2144 in the list	2 of 7427 in the genome	1	ECO_PES1_17484,ECO_WDR12_18235
GO:0000920	cytokinetic cell separation	2 of 2144 in the list	2 of 7427 in the genome	1	ECO_SPAST_21366,ECO_spast_05506
GO:0001516	prostaglandin biosynthetic process	2 of 2144 in the list	2 of 7427 in the genome	1	ECO_ptgs2_11582,ECO_PLA2G4A_11581
GO:0001659	temperature homeostasis	2 of 2144 in the list	2 of 7427 in the genome	1	ECO_ptgs2_11582,ECO_PLA2G4A_11581
GO:0001660	fever generation	2 of 2144 in the list	2 of 7427 in the genome	1	ECO_ptgs2_11582,ECO_PLA2G4A_11581
GO:0002070	epithelial cell maturation	2 of 2144 in the list	2 of 7427 in the genome	1	ECO_FEM1B_19067,ECO_xbp1_07785
GO:0002097	tRNA wobble base modification	2 of 2144 in the list	2 of 7427 in the genome	1	ECO_ctu2_12160,ECO_MOCS3_14746
GO:0002327	immature B cell differentiation	2 of 2144 in the list	2 of 7427 in the genome	1	ECO_NA_16764,ECO_foxp1b_12374
GO:0006580	ethanolamine metabolic process	2 of 2144 in the list	2 of 7427 in the genome	1	ECO_CHKB_06541,ECO_ETNK2_16033
GO:0006613	cotranslational protein targeting to membrane	2 of 2144 in the list	2 of 7427 in the genome	1	ECO_SRP19_12925,ECO_srp9_00150
GO:0006636	unsaturated fatty acid biosynthetic process	2 of 2144 in the list	2 of 7427 in the genome	1	ECO_ptgs2_11582,ECO_PLA2G4A_11581
GO:0007350	blastoderm segmentation	2 of 2144 in the list	2 of 7427 in the genome	1	ECO_RPGRIP1_03925,ECO_rbpjb_09324
GO:0010165	response to X-ray	2 of 2144 in the list	2 of 7427 in the genome	1	ECO_sfrp1_20647,ECO_NA_12670
GO:0015882	L-ascorbic acid transport	2 of 2144 in the list	2 of 7427 in the genome	1	ECO_SLC23A2_19950,ECO_SLC23A1_14601
GO:0018198	peptidyl-cysteine modification	2 of 2144 in the list	2 of 7427 in the genome	1	ECO_CLIP3_10656,ECO_MOCS3_14746
GO:0018988	molting cycle, protein-based cuticle	2 of 2144 in the list	2 of 7427 in the genome	1	ECO_ARF5_15417,ECO_NA_04135
GO:0019740	nitrogen utilization	2 of 2144 in the list	2 of 7427 in the genome	1	ECO_BCL2_10572,ECO_baxa_02856
GO:0021602	cranial nerve morphogenesis	2 of 2144 in the list	2 of 7427 in the genome	1	ECO_NA_19714,ECO_smarca4_09434
GO:0021603	cranial nerve formation	2 of 2144 in the list	2 of 7427 in the genome	1	ECO_NA_19714,ECO_smarca4_09434
GO:0031649	heat generation	2 of 2144 in the list	2 of 7427 in the genome	1	ECO_ptgs2_11582,ECO_PLA2G4A_11581
GO:0031935	regulation of chromatin silencing	2 of 2144 in the list	2 of 7427 in the genome	1	ECO_PHF8_20417,ECO_hmga1a_17394
GO:0031936	negative regulation of chromatin silencing	2 of 2144 in the list	2 of 7427 in the genome	1	ECO_PHF8_20417,ECO_hmga1a_17394
GO:0032354	response to follicle-stimulating hormone stimulus	2 of 2144 in the list	2 of 7427 in the genome	1	ECO_A8IE81_ORYLA_21664,ECO_HMGCS1_17786
GO:0032907	transforming growth factor beta3 production	2 of 2144 in the list	2 of 7427 in the genome	1	ECO_creb1_09838,ECO_smad3a_10474
GO:0033683	nucleotide-excision repair, DNA incision	2 of 2144 in the list	2 of 7427 in the genome	1	ECO_ERCC4_02264,ECO_NTHL1_22213
GO:0034661	ncRNA catabolic process	2 of 2144 in the list	2 of 7427 in the genome	1	ECO_dis3_00217,ECO_EXOSC3_07160
GO:0034698	response to gonadotropin stimulus	2 of 2144 in the list	2 of 7427 in the genome	1	ECO_A8IE81_ORYLA_21664,ECO_HMGCS1_17786
GO:0035510	DNA dealkylation	2 of 2144 in the list	2 of 7427 in the genome	1	ECO_ALKBH2_17508,ECO_ALKBH1_12835
GO:0042273	ribosomal large subunit biogenesis	2 of 2144 in the list	2 of 7427 in the genome	1	ECO_PES1_17484,ECO_WDR12_18235
GO:0042976	activation of Janus kinase activity	2 of 2144 in the list	2 of 7427 in the genome	1	ECO_NA_03053,ECO_JAK3_11890
GO:0045815	positive regulation of gene expression, epigenetic	2 of 2144 in the list	2 of 7427 in the genome	1	ECO_PHF8_20417,ECO_hmga1a_17394
GO:0046335	ethanolamine biosynthetic process	2 of 2144 in the list	2 of 7427 in the genome	1	ECO_CHKB_06541,ECO_ETNK2_16033
GO:0046427	positive regulation of JAK-STAT cascade	2 of 2144 in the list	2 of 7427 in the genome	1	ECO_NA_03053,ECO_JAK3_11890
GO:0046456	icosanoid biosynthetic process	2 of 2144 in the list	2 of 7427 in the genome	1	ECO_ptgs2_11582,ECO_PLA2G4A_11581
GO:0046457	prostanoid biosynthetic process	2 of 2144 in the list	2 of 7427 in the genome	1	ECO_ptgs2_11582,ECO_PLA2G4A_11581
GO:1901162	primary amino compound biosynthetic process	2 of 2144 in the list	2 of 7427 in the genome	1	ECO_CHKB_06541,ECO_ETNK2_16033
GO:0048705	skeletal system morphogenesis	14 of 2144 in the list	34 of 7427 in the genome	1	ECO_NA_07795,ECO_tbx1_20766,ECO_GNPTAB_07129,ECO_NA_05984,ECO_NA_20639,ECO_mt1-mmp_07958,ECO_NA_12670,ECO_leo1_22685,ECO_gas1a_10994,ECO_NA_02987,ECO_smad3a_10474,ECO_NA_01483,ECO_smad2_18522,ECO_A5JL87_ORYLA_06380
GO:0031326	regulation of cellular biosynthetic process	198 of 2144 in the list	632 of 7427 in the genome	1	ECO_GTF2H1_15610,ECO_NA_15953,ECO_inhbb_09775,ECO_NAA15_12145,ECO_NA_02531,ECO_NA_13178,ECO_NA_02987,ECO_TCF4_09364,ECO_A1L4T3_ORYLA_21876,ECO_NA_15074,ECO_tbx1_20766,ECO_A9Q6B1_ORYLA_00449,ECO_sox19b_07887,ECO_GCK_11027,ECO_NFX1_09270,ECO_NA_21516,ECO_ACADVL_19182,ECO_smarca5_08288,ECO_SUFU_21882,ECO_nrip2_20334,ECO_FOXA2_ORYLA_14744,ECO_ehmt2_02426,ECO_tbx20_21614,ECO_KAT8_22985,ECO_JAK3_11890,…
GO:0050790	regulation of catalytic activity	119 of 2144 in the list	370 of 7427 in the genome	1	ECO_psmd11a_11266,ECO_NA_05653,ECO_gpsm1b_18479,ECO_NA_13184,ECO_cd81_19257,ECO_RCAN1_16394,ECO_wasla_15333,ECO_adra2db_13096,ECO_NA_10523,ECO_fzr1_03646,ECO_CDC23_06257,ECO_NA_14753,ECO_VAV3_01013,ECO_NA_02531,ECO_NA_13178,ECO_NA_04670,ECO_NA_15074,ECO_NA_18960,ECO_crk_04838,ECO_NA_12681,ECO_NA_13717,ECO_NA_21516,ECO_NA_14222,ECO_NA_04783,ECO_CDK5RAP1_12389,ECO_TRIB1_10031,ECO_PLEK_18731,ECO_ECS…
GO:0007200	phospholipase C-activating G-protein coupled receptor signaling pathway	5 of 2144 in the list	9 of 7427 in the genome	1	ECO_PLEK_18731,ECO_NA_18615,ECO_NA_12682,ECO_NA_18614,ECO_NA_12681
GO:0016444	somatic cell DNA recombination	5 of 2144 in the list	9 of 7427 in the genome	1	ECO_REV1_14668,ECO_NA_02531,ECO_foxp1b_12374,ECO_EXOSC3_07160,ECO_NA_10936
GO:0031123	RNA 3'-end processing	5 of 2144 in the list	9 of 7427 in the genome	1	ECO_NA_16175,ECO_NUDT21_00890,ECO_TUT1_02184,ECO_CPSF1_06402,ECO_CPSF6_03416
GO:0010498	proteasomal protein catabolic process	20 of 2144 in the list	52 of 7427 in the genome	1	ECO_psmb5_07973,ECO_ANAPC4_18883,ECO_psmd11a_11266,ECO_PSMD7_06553,ECO_FBXO2_16027,ECO_C0SQJ3_ORYLA_00916,ECO_PSMA6_17250,ECO_USP14_04374,ECO_PSMD6_12344,ECO_fzr1_03646,ECO_CDC23_06257,ECO_CDC16_19154,ECO_ANAPC10_00641,ECO_NA_13844,ECO_PSME3_07231,ECO_psmc6_17203,ECO_DERL2_15092,ECO_PSMA1_11225,ECO_NA_21516,ECO_ERLIN2_06125
GO:0044087	regulation of cellular component biogenesis	17 of 2144 in the list	43 of 7427 in the genome	1	ECO_PLEK_18731,ECO_WNT11_03471,ECO_add2_22175,ECO_NA_18994,ECO_tsc1b_04087,ECO_TAF1L_22296,ECO_NA_09028,ECO_NA_16177,ECO_NA_16002,ECO_PPP1R16B_20610,ECO_STUB1_02127,ECO_NA_19709,ECO_PRKCQ_17917,ECO_TPPP_16929,ECO_unknown_01077,ECO_NA_04091,ECO_smad3a_10474
GO:0031401	positive regulation of protein modification process	40 of 2144 in the list	114 of 7427 in the genome	1	ECO_RAP2C_13684,ECO_NA_01235,ECO_PAK1_19451,ECO_NA_13184,ECO_cd81_19257,ECO_fzr1_03646,ECO_NA_13178,ECO_SPRY2_16474,ECO_NA_18960,ECO_crk_04838,ECO_NA_06626,ECO_rbpms2_19255,ECO_NFKB2_07166,ECO_RBPMS_22434,ECO_MAD2L2_08809,ECO_NA_14222,ECO_RAD50_17193,ECO_TRIB1_10031,ECO_JAK3_11890,ECO_fzd10_15519,ECO_MRE11A_16611,ECO_BCL2_10572,ECO_NA_00771,ECO_NA_15317,ECO_angpt1_02414,ECO_TOPBP1_09289,ECO_adra2…
GO:0032270	positive regulation of cellular protein metabolic process	40 of 2144 in the list	114 of 7427 in the genome	1	ECO_RAP2C_13684,ECO_NA_01235,ECO_PAK1_19451,ECO_NA_13184,ECO_cd81_19257,ECO_fzr1_03646,ECO_NA_13178,ECO_SPRY2_16474,ECO_NA_18960,ECO_crk_04838,ECO_NA_06626,ECO_rbpms2_19255,ECO_NFKB2_07166,ECO_RBPMS_22434,ECO_MAD2L2_08809,ECO_NA_14222,ECO_RAD50_17193,ECO_TRIB1_10031,ECO_JAK3_11890,ECO_fzd10_15519,ECO_MRE11A_16611,ECO_BCL2_10572,ECO_NA_00771,ECO_NA_15317,ECO_angpt1_02414,ECO_TOPBP1_09289,ECO_adra2…
GO:0007050	cell cycle arrest	18 of 2144 in the list	46 of 7427 in the genome	1	ECO_ANAPC4_18883,ECO_psmd11a_11266,ECO_PSMD7_06553,ECO_ercc2_19462,ECO_PSMA6_17250,ECO_SMC1A_20413,ECO_PSMD6_12344,ECO_CDC23_06257,ECO_NA_15074,ECO_ANAPC10_00641,ECO_PSME3_07231,ECO_psmc6_17203,ECO_RAD9A_14576,ECO_PSMA1_11225,ECO_NA_21516,ECO_MDM2_02836,ECO_cdkn1b_09486,ECO_RAD50_17193
GO:0051246	regulation of protein metabolic process	93 of 2144 in the list	285 of 7427 in the genome	1	ECO_psmd11a_11266,ECO_NA_03606,ECO_NA_13184,ECO_cd81_19257,ECO_fzr1_03646,ECO_CDC23_06257,ECO_inhbb_09775,ECO_NA_13178,ECO_FEM1B_19067,ECO_NA_15074,ECO_NA_18960,ECO_crk_04838,ECO_rbpms2_19255,ECO_fzd7a_07304,ECO_NA_21516,ECO_RBPMS_22434,ECO_MAD2L2_08809,ECO_NA_14222,ECO_CDK5RAP1_12389,ECO_TRIB1_10031,ECO_PSMD7_06553,ECO_JAK3_11890,ECO_PIM1_22499,ECO_C0SQJ3_ORYLA_00916,ECO_EIF2C2_16101,ECO_EIF4EBP…
GO:0010608	posttranscriptional regulation of gene expression	30 of 2144 in the list	83 of 7427 in the genome	1	ECO_EIF2B5_07948,ECO_GIPC1_16280,ECO_NA_04073,ECO_elavl1_08865,ECO_EIF2C2_16101,ECO_EIF4EBP3_13525,ECO_trim24_09491,ECO_NA_08291,ECO_NA_07989,ECO_NA_10523,ECO_BCL2_10572,ECO_NA_18615,ECO_NA_17361,ECO_SRRT_02346,ECO_EIF2B3_15352,ECO_HNRNPD_21902,ECO_DICER1_09246,ECO_NA_13178,ECO_srp9_00150,ECO_MYLIP_10079,ECO_siah1_04661,ECO_NA_18614,ECO_EIF5AL1_13287,ECO_TRIM24_12538,ECO_NA_12681,ECO_jub_05982,EC…
GO:0035239	tube morphogenesis	43 of 2144 in the list	124 of 7427 in the genome	1	ECO_PARD6A_12931,ECO_BBS5_22150,ECO_smarca4_09434,ECO_vangl2_12326,ECO_MGA_14224,ECO_kat2a_02892,ECO_NA_21207,ECO_D1MVS8_ORYLA_14782,ECO_NA_02987,ECO_NA_01269,ECO_TCF21_18927,ECO_sfrp1_20647,ECO_NA_04470,ECO_GATA4_16210,ECO_PDLIM7_01059,ECO_NA_10584,ECO_DZIP1_13117,ECO_wnt2ba_20595,ECO_SUFU_21882,ECO_taz_07728,ECO_smad3a_10474,ECO_NA_22309,ECO_FOXA2_ORYLA_14744,ECO_tbx20_21614,ECO_NA_21923,ECO_PT…
GO:0033993	response to lipid	10 of 2144 in the list	23 of 7427 in the genome	1	ECO_A8IE81_ORYLA_21664,ECO_HMGCS1_17786,ECO_ctgf_00327,ECO_ACSL5_07237,ECO_AACS_10983,ECO_inhbb_09775,ECO_NA_21207,ECO_NA_02987,ECO_smad2_18522,ECO_hsd17b3_10321
GO:0046519	sphingoid metabolic process	10 of 2144 in the list	23 of 7427 in the genome	1	ECO_sptlc2_09007,ECO_NA_04921,ECO_CERS6_02549,ECO_NA_20567,ECO_ACER3_01903,ECO_SGPL1_01131,ECO_P2RX1_05647,ECO_NA_22768,ECO_NA_16187,ECO_NA_19705
GO:0031399	regulation of protein modification process	79 of 2144 in the list	241 of 7427 in the genome	1	ECO_psmd11a_11266,ECO_NA_03606,ECO_NA_13184,ECO_cd81_19257,ECO_fzr1_03646,ECO_CDC23_06257,ECO_NA_13178,ECO_FEM1B_19067,ECO_NA_15074,ECO_NA_18960,ECO_crk_04838,ECO_rbpms2_19255,ECO_fzd7a_07304,ECO_NA_21516,ECO_RBPMS_22434,ECO_MAD2L2_08809,ECO_NA_14222,ECO_CDK5RAP1_12389,ECO_TRIB1_10031,ECO_PSMD7_06553,ECO_JAK3_11890,ECO_PIM1_22499,ECO_C0SQJ3_ORYLA_00916,ECO_NA_14748,ECO_ctgf_00327,ECO_BCL2_10572,E…
GO:0032268	regulation of cellular protein metabolic process	86 of 2144 in the list	264 of 7427 in the genome	1	ECO_psmd11a_11266,ECO_NA_03606,ECO_NA_13184,ECO_cd81_19257,ECO_fzr1_03646,ECO_CDC23_06257,ECO_NA_13178,ECO_FEM1B_19067,ECO_NA_15074,ECO_NA_18960,ECO_crk_04838,ECO_rbpms2_19255,ECO_fzd7a_07304,ECO_NA_21516,ECO_RBPMS_22434,ECO_MAD2L2_08809,ECO_NA_14222,ECO_CDK5RAP1_12389,ECO_TRIB1_10031,ECO_PSMD7_06553,ECO_JAK3_11890,ECO_PIM1_22499,ECO_C0SQJ3_ORYLA_00916,ECO_EIF2C2_16101,ECO_EIF4EBP3_13525,ECO_NA_1…
GO:0003206	cardiac chamber morphogenesis	6 of 2144 in the list	12 of 7427 in the genome	1	ECO_SEMA3C_10884,ECO_fzd1_02877,ECO_CPE_14059,ECO_tbx5_17468,ECO_WNT11_03471,ECO_UBE4B_20517
GO:0014909	smooth muscle cell migration	6 of 2144 in the list	12 of 7427 in the genome	1	ECO_NA_22122,ECO_TRIB1_10031,ECO_BCL2_10572,ECO_NA_21207,ECO_serpine1_00438,ECO_PTK2_02502
GO:0000041	transition metal ion transport	12 of 2144 in the list	29 of 7427 in the genome	1	ECO_slc30a8_02420,ECO_GNL3L_05438,ECO_slc39a9_11171,ECO_SLC30A6_20979,ECO_SLC30A7_18386,ECO_SLC39A13_05742,ECO_fxn_03706,ECO_LOC100144362_10552,ECO_FTL_00428,ECO_sco2_19927,ECO_SLC25A37_14016,ECO_cox17_02584
GO:0034504	protein localization to nucleus	13 of 2144 in the list	32 of 7427 in the genome	1	ECO_NA_22462,ECO_JAK3_11890,ECO_NA_22921,ECO_SPTB_13278,ECO_NA_18614,ECO_NA_12681,ECO_fzd7a_07304,ECO_NA_09034,ECO_NA_18615,ECO_NA_03053,ECO_UBR5_15538,ECO_smad3a_10474,ECO_smad2_18522
GO:0044248	cellular catabolic process	159 of 2144 in the list	506 of 7427 in the genome	1	ECO_psmd11a_11266,ECO_NA_14426,ECO_ube2h_06846,ECO_QPRT_06772,ECO_fzr1_03646,ECO_CDC23_06257,ECO_gnai3_06575,ECO_HNRNPD_21902,ECO_TRIM23_21892,ECO_gfm2_09047,ECO_NA_13178,ECO_KLHL20_15777,ECO_NA_12682,ECO_siah1_04661,ECO_dffb_08795,ECO_tubb5_00061,ECO_CDO1_08201,ECO_CNOT6_13094,ECO_ARL4C_21118,ECO_NA_21516,ECO_ACADVL_19182,ECO_smarca5_08288,ECO_dis3_00217,ECO_NA_15514,ECO_PSMD7_06553,ECO_C0SQJ3_O…
GO:0010604	positive regulation of macromolecule metabolic process	52 of 2144 in the list	154 of 7427 in the genome	1	ECO_RAP2C_13684,ECO_NA_01235,ECO_PAK1_19451,ECO_traf6_11372,ECO_NA_13184,ECO_cd81_19257,ECO_fzr1_03646,ECO_NA_13178,ECO_PHF8_20417,ECO_SPRY2_16474,ECO_NA_18960,ECO_crk_04838,ECO_TCF7_01196,ECO_NA_06626,ECO_rbpms2_19255,ECO_NFKB2_07166,ECO_RBPMS_22434,ECO_MAD2L2_08809,ECO_NA_14222,ECO_RAD50_17193,ECO_NA_08173,ECO_NA_14544,ECO_TRIB1_10031,ECO_rela_10601,ECO_JAK3_11890,ECO_ctgf_00327,ECO_fzd10_15519…
GO:0051247	positive regulation of protein metabolic process	42 of 2144 in the list	122 of 7427 in the genome	1	ECO_RAP2C_13684,ECO_NA_01235,ECO_PAK1_19451,ECO_NA_13184,ECO_cd81_19257,ECO_fzr1_03646,ECO_NA_13178,ECO_SPRY2_16474,ECO_NA_18960,ECO_crk_04838,ECO_NA_06626,ECO_rbpms2_19255,ECO_NFKB2_07166,ECO_RBPMS_22434,ECO_MAD2L2_08809,ECO_NA_14222,ECO_RAD50_17193,ECO_TRIB1_10031,ECO_rela_10601,ECO_JAK3_11890,ECO_fzd10_15519,ECO_MRE11A_16611,ECO_BCL2_10572,ECO_NA_00771,ECO_NA_15317,ECO_angpt1_02414,ECO_TOPBP1_…
GO:0006352	DNA-dependent transcription, initiation	17 of 2144 in the list	44 of 7427 in the genome	1	ECO_GTF2H1_15610,ECO_POLR2J2_16644,ECO_ercc2_19462,ECO_TTF1_16011,ECO_GTF3C4_04088,ECO_MED24_02177,ECO_TAF11_17388,ECO_TAF1L_22296,ECO_TBP_00917,ECO_NA_16012,ECO_TCF4_09364,ECO_thrap6_02419,ECO_NA_17038,ECO_MED16_18374,ECO_TAF5_22277,ECO_POLR1A_03215,ECO_NA_07308
GO:0006730	one-carbon metabolic process	17 of 2144 in the list	44 of 7427 in the genome	1	ECO_NA_08386,ECO_FBL_02741,ECO_METTL10_00231,ECO_NA_08549,ECO_C1H20orf7_10759,ECO_NA_17550,ECO_TFB1M_14751,ECO_NOP2_00104,ECO_NA_02378,ECO_WBSCR22_00506,ECO_NSUN5_01474,ECO_NA_13631,ECO_DMAP1_07546,ECO_FTSJ2_02850,ECO_NA_08209,ECO_METTL14_08108,ECO_METTL5_22142
GO:0006066	alcohol metabolic process	29 of 2144 in the list	81 of 7427 in the genome	1	ECO_NA_18996,ECO_HMGCS1_17786,ECO_adh8_09003,ECO_CHKB_06541,ECO_ETNK2_16033,ECO_SOAT1_03636,ECO_adh8_09004,ECO_NA_09028,ECO_NPC1L1_01301,ECO_COQ2_03057,ECO_NA_12828,ECO_NA_08744,ECO_sptlc2_09007,ECO_SRD5A3_16828,ECO_PLA2G4A_11581,ECO_GPD2_19546,ECO_ACADVL_19182,ECO_NA_01247,ECO_NA_22713,ECO_ISYNA1_22906,ECO_ACER3_01903,ECO_INSIG1_14300,ECO_adh8_09005,ECO_ch25h_04355,ECO_NA_22768,ECO_adh5_09000,EC…
GO:0032774	RNA biosynthetic process	140 of 2144 in the list	443 of 7427 in the genome	1	ECO_GTF2H1_15610,ECO_egr1_20788,ECO_IRF1_05209,ECO_NA_04130,ECO_TAF11_17388,ECO_HNRNPD_21902,ECO_TAF10_01511,ECO_TH1L_12783,ECO_TCF4_09364,ECO_NA_10069,ECO_GLI3_09293,ECO_ctdp1_06404,ECO_ATF6B_07763,ECO_GATAD1_10057,ECO_A8HG52_ORYLA_23020,ECO_ESR1_03943,ECO_NA_01298,ECO_MAGEF1_07726,ECO_POLR2J2_16644,ECO_B2CCA1_ORYLA_20969,ECO_EIF2C2_16101,ECO_ID2_10895,ECO_hlfa_18150,ECO_NA_16568,ECO_POLR2F_0351…
GO:0006917	induction of apoptosis	27 of 2144 in the list	75 of 7427 in the genome	1	ECO_NA_13723,ECO_NA_03254,ECO_JAK3_11890,ECO_ARHGEF16_01515,ECO_cul5b_01632,ECO_VAV1_19983,ECO_BTK_09060,ECO_NA_05774,ECO_A4KUJ6_ORYLA_11787,ECO_VAV3_01013,ECO_A4KUJ6_ORYLA_13489,ECO_NA_19185,ECO_NA_12822,ECO_DYRK2_19922,ECO_NA_03585,ECO_NA_13844,ECO_sort1a_20476,ECO_SENP1_14755,ECO_ARHGEF9_13536,ECO_NA_18360,ECO_NA_03053,ECO_TIAM2_14750,ECO_YWHAQ_10904,ECO_hipk2_06711,ECO_CUL2_20751,ECO_CASP2_00…
GO:0007051	spindle organization	7 of 2144 in the list	15 of 7427 in the genome	1	ECO_TUBG2_02867,ECO_tubb5_04447,ECO_tubb5_00061,ECO_TUBB1_20605,ECO_KIF15_14903,ECO_aurkb_04810,ECO_STIL_09091
GO:0001906	cell killing	4 of 2144 in the list	7 of 7427 in the genome	1	ECO_LYST_21384,ECO_tubb5_04447,ECO_tubb5_00061,ECO_NA_22250
GO:0002028	regulation of sodium ion transport	4 of 2144 in the list	7 of 7427 in the genome	1	ECO_NA_06881,ECO_NA_06132,ECO_NA_14748,ECO_sgk1_18930
GO:0006684	sphingomyelin metabolic process	4 of 2144 in the list	7 of 7427 in the genome	1	ECO_sptlc2_09007,ECO_NA_09201,ECO_NA_06475,ECO_NA_22768
GO:0009311	oligosaccharide metabolic process	4 of 2144 in the list	7 of 7427 in the genome	1	ECO_MGAT2_21148,ECO_mpdu1b_07888,ECO_COG2_00221,ECO_b3galt2_08755
GO:0010628	positive regulation of gene expression	4 of 2144 in the list	7 of 7427 in the genome	1	ECO_PHF8_20417,ECO_hmga1a_17394,ECO_SREBF2_22513,ECO_NA_08173
GO:0031124	mRNA 3'-end processing	4 of 2144 in the list	7 of 7427 in the genome	1	ECO_NUDT21_00890,ECO_TUT1_02184,ECO_CPSF1_06402,ECO_CPSF6_03416
GO:0031334	positive regulation of protein complex assembly	4 of 2144 in the list	7 of 7427 in the genome	1	ECO_TPPP_16929,ECO_PLEK_18731,ECO_STUB1_02127,ECO_NA_16177
GO:0032612	interleukin-1 production	4 of 2144 in the list	7 of 7427 in the genome	1	ECO_NA_03053,ECO_JAK3_11890,ECO_ACP5_08168,ECO_smad3a_10474
GO:0042462	eye photoreceptor cell development	4 of 2144 in the list	7 of 7427 in the genome	1	ECO_MED24_02177,ECO_synj1_10153,ECO_NA_10584,ECO_NA_11399
GO:0048194	Golgi vesicle budding	4 of 2144 in the list	7 of 7427 in the genome	1	ECO_copz1_14775,ECO_COPA_12324,ECO_NA_02861,ECO_copb2_21537
GO:0048200	Golgi transport vesicle coating	4 of 2144 in the list	7 of 7427 in the genome	1	ECO_copz1_14775,ECO_COPA_12324,ECO_NA_02861,ECO_copb2_21537
GO:0006913	nucleocytoplasmic transport	23 of 2144 in the list	63 of 7427 in the genome	1	ECO_THOC7_12342,ECO_NA_22462,ECO_JAK3_11890,ECO_NA_22921,ECO_HNRNPA3_14697,ECO_NA_18615,ECO_DDX19A_03580,ECO_rnps1_04553,ECO_smad2_18522,ECO_NXF3_13668,ECO_SMG6_00276,ECO_SPTB_13278,ECO_NCBP2_05372,ECO_NA_18614,ECO_EIF5AL1_13287,ECO_SRSF1_10203,ECO_NA_12681,ECO_fzd7a_07304,ECO_MALT1_03063,ECO_NA_09034,ECO_NA_03053,ECO_UBR5_15538,ECO_smad3a_10474
GO:0043254	regulation of protein complex assembly	8 of 2144 in the list	18 of 7427 in the genome	1	ECO_TPPP_16929,ECO_PLEK_18731,ECO_NA_16002,ECO_TAF1L_22296,ECO_STUB1_02127,ECO_NA_04091,ECO_add2_22175,ECO_NA_16177
GO:0000375	RNA splicing, via transesterification reactions	30 of 2144 in the list	85 of 7427 in the genome	1	ECO_POLR2J2_16644,ECO_DHX35_18262,ECO_SMC1A_20413,ECO_ZCCHC8_17569,ECO_HNRNPA3_14697,ECO_CPSF7_09462,ECO_PRPF4B_09294,ECO_SF3A3_20720,ECO_snrpd1_10041,ECO_HNRNPD_21902,ECO_PRPF19_02618,ECO_DHX38_10962,ECO_DHX8_07221,ECO_DHX8_07222,ECO_rnps1_04553,ECO_celf2_15722,ECO_CRNKL1_04652,ECO_NA_08305,ECO_PRMT7_12610,ECO_GEMIN8_15797,ECO_PRPF6_18253,ECO_smx5_08537,ECO_NCBP2_05372,ECO_phf5a_17606,ECO_SRSF1_…
GO:0000377	RNA splicing, via transesterification reactions with bulged adenosine as nucleophile	30 of 2144 in the list	85 of 7427 in the genome	1	ECO_POLR2J2_16644,ECO_DHX35_18262,ECO_SMC1A_20413,ECO_ZCCHC8_17569,ECO_HNRNPA3_14697,ECO_CPSF7_09462,ECO_PRPF4B_09294,ECO_SF3A3_20720,ECO_snrpd1_10041,ECO_HNRNPD_21902,ECO_PRPF19_02618,ECO_DHX38_10962,ECO_DHX8_07221,ECO_DHX8_07222,ECO_rnps1_04553,ECO_celf2_15722,ECO_CRNKL1_04652,ECO_NA_08305,ECO_PRMT7_12610,ECO_GEMIN8_15797,ECO_PRPF6_18253,ECO_smx5_08537,ECO_NCBP2_05372,ECO_phf5a_17606,ECO_SRSF1_…
GO:0001503	ossification	22 of 2144 in the list	60 of 7427 in the genome	1	ECO_gabbr1a_11704,ECO_ercc2_19462,ECO_NA_08291,ECO_WNT11_03471,ECO_NA_16767,ECO_BCL2_10572,ECO_snai3_12158,ECO_NA_02987,ECO_NA_01483,ECO_SNAI2_22370,ECO_PKDCC_10920,ECO_PEX7_15118,ECO_sfrp1_20647,ECO_PLA2G4A_11581,ECO_ptgs2_11582,ECO_vcanb_12701,ECO_NA_12676,ECO_CYP24A1_20558,ECO_NA_01021,ECO_smad3a_10474,ECO_NA_06567,ECO_NA_10566
GO:0035295	tube development	59 of 2144 in the list	178 of 7427 in the genome	1	ECO_PARD6A_12931,ECO_mt1-mmp_07958,ECO_NA_06700,ECO_BBS5_22150,ECO_smarca4_09434,ECO_vangl2_12326,ECO_SMAD9_03899,ECO_C11orf73_14233,ECO_MGA_14224,ECO_kat2a_02892,ECO_NA_21207,ECO_D1MVS8_ORYLA_14782,ECO_NA_02987,ECO_A5JL87_ORYLA_06380,ECO_NA_01269,ECO_TCF21_18927,ECO_NA_05984,ECO_sfrp1_20647,ECO_NA_04470,ECO_GATA4_16210,ECO_PDLIM7_01059,ECO_NA_10584,ECO_DZIP1_13117,ECO_wnt2ba_20595,ECO_SUFU_21882…
GO:0009056	catabolic process	180 of 2144 in the list	579 of 7427 in the genome	1	ECO_psmd11a_11266,ECO_NA_14426,ECO_ube2h_06846,ECO_QPRT_06772,ECO_fzr1_03646,ECO_CDC23_06257,ECO_gnai3_06575,ECO_HNRNPD_21902,ECO_TRIM23_21892,ECO_gfm2_09047,ECO_NA_13178,ECO_KLHL20_15777,ECO_NA_12682,ECO_siah1_04661,ECO_dffb_08795,ECO_GCK_11027,ECO_tubb5_00061,ECO_CDO1_08201,ECO_CNOT6_13094,ECO_ARL4C_21118,ECO_NA_21516,ECO_ACADVL_19182,ECO_smarca5_08288,ECO_dis3_00217,ECO_NA_15514,ECO_PSMD7_0655…
GO:0006351	transcription, DNA-dependent	139 of 2144 in the list	442 of 7427 in the genome	1	ECO_GTF2H1_15610,ECO_egr1_20788,ECO_IRF1_05209,ECO_NA_04130,ECO_TAF11_17388,ECO_HNRNPD_21902,ECO_TAF10_01511,ECO_TH1L_12783,ECO_TCF4_09364,ECO_NA_10069,ECO_GLI3_09293,ECO_ctdp1_06404,ECO_ATF6B_07763,ECO_GATAD1_10057,ECO_A8HG52_ORYLA_23020,ECO_ESR1_03943,ECO_NA_01298,ECO_MAGEF1_07726,ECO_POLR2J2_16644,ECO_B2CCA1_ORYLA_20969,ECO_EIF2C2_16101,ECO_ID2_10895,ECO_hlfa_18150,ECO_NA_16568,ECO_POLR2F_0351…
GO:0048469	cell maturation	9 of 2144 in the list	21 of 7427 in the genome	1	ECO_ercc2_19462,ECO_xbp1_07785,ECO_NA_18614,ECO_NA_12681,ECO_NA_22664,ECO_NA_21873,ECO_NA_18615,ECO_FEM1B_19067,ECO_SLC25A37_14016
GO:0031347	regulation of defense response	28 of 2144 in the list	79 of 7427 in the genome	1	ECO_rela_10601,ECO_JAK3_11890,ECO_mapk11_03179,ECO_NA_03606,ECO_PSMA6_17250,ECO_AP1M1_00994,ECO_AP2B1_01603,ECO_NA_18907,ECO_NA_01086,ECO_RPS6KA5_13256,ECO_MYO1F_11592,ECO_SLC7A2_13564,ECO_ATF2_22111,ECO_NA_05396,ECO_NA_02861,ECO_PLA2G4A_11581,ECO_irak1_18401,ECO_NFKB2_07166,ECO_NA_21516,ECO_card9_15996,ECO_NA_09210,ECO_NA_03053,ECO_creb1_09838,ECO_serpine1_00438,ECO_ACP5_08168,ECO_NA_19220,ECO_P…
GO:0043161	proteasomal ubiquitin-dependent protein catabolic process	19 of 2144 in the list	51 of 7427 in the genome	1	ECO_psmb5_07973,ECO_ANAPC4_18883,ECO_psmd11a_11266,ECO_PSMD7_06553,ECO_FBXO2_16027,ECO_C0SQJ3_ORYLA_00916,ECO_PSMA6_17250,ECO_PSMD6_12344,ECO_fzr1_03646,ECO_CDC23_06257,ECO_CDC16_19154,ECO_ANAPC10_00641,ECO_NA_13844,ECO_PSME3_07231,ECO_psmc6_17203,ECO_DERL2_15092,ECO_PSMA1_11225,ECO_NA_21516,ECO_ERLIN2_06125
GO:0009889	regulation of biosynthetic process	201 of 2144 in the list	650 of 7427 in the genome	1	ECO_GTF2H1_15610,ECO_NA_15953,ECO_inhbb_09775,ECO_NAA15_12145,ECO_NA_02531,ECO_NA_13178,ECO_NA_02987,ECO_TCF4_09364,ECO_A1L4T3_ORYLA_21876,ECO_NA_15074,ECO_tbx1_20766,ECO_A9Q6B1_ORYLA_00449,ECO_sox19b_07887,ECO_GCK_11027,ECO_NFX1_09270,ECO_NA_21516,ECO_ACADVL_19182,ECO_smarca5_08288,ECO_SUFU_21882,ECO_nrip2_20334,ECO_FOXA2_ORYLA_14744,ECO_ehmt2_02426,ECO_tbx20_21614,ECO_KAT8_22985,ECO_JAK3_11890,…
GO:2000112	regulation of cellular macromolecule biosynthetic process	184 of 2144 in the list	593 of 7427 in the genome	1	ECO_GTF2H1_15610,ECO_NA_15953,ECO_NAA15_12145,ECO_NA_02531,ECO_NA_13178,ECO_NA_02987,ECO_TCF4_09364,ECO_A1L4T3_ORYLA_21876,ECO_NA_15074,ECO_tbx1_20766,ECO_A9Q6B1_ORYLA_00449,ECO_sox19b_07887,ECO_GCK_11027,ECO_NFX1_09270,ECO_NA_21516,ECO_smarca5_08288,ECO_SUFU_21882,ECO_nrip2_20334,ECO_FOXA2_ORYLA_14744,ECO_ehmt2_02426,ECO_tbx20_21614,ECO_KAT8_22985,ECO_EIF2C2_16101,ECO_rbpjb_09324,ECO_CR388163.2_…
GO:0006355	regulation of transcription, DNA-dependent	172 of 2144 in the list	553 of 7427 in the genome	1	ECO_GTF2H1_15610,ECO_NA_15953,ECO_NAA15_12145,ECO_NA_02531,ECO_NA_02987,ECO_TCF4_09364,ECO_A1L4T3_ORYLA_21876,ECO_NA_15074,ECO_tbx1_20766,ECO_A9Q6B1_ORYLA_00449,ECO_sox19b_07887,ECO_NFX1_09270,ECO_NA_21516,ECO_smarca5_08288,ECO_SUFU_21882,ECO_nrip2_20334,ECO_FOXA2_ORYLA_14744,ECO_ehmt2_02426,ECO_tbx20_21614,ECO_KAT8_22985,ECO_rbpjb_09324,ECO_CR388163.2_01616,ECO_skila_00976,ECO_KLF1_08159,ECO_NA_…
GO:2001141	regulation of RNA biosynthetic process	172 of 2144 in the list	553 of 7427 in the genome	1	ECO_GTF2H1_15610,ECO_NA_15953,ECO_NAA15_12145,ECO_NA_02531,ECO_NA_02987,ECO_TCF4_09364,ECO_A1L4T3_ORYLA_21876,ECO_NA_15074,ECO_tbx1_20766,ECO_A9Q6B1_ORYLA_00449,ECO_sox19b_07887,ECO_NFX1_09270,ECO_NA_21516,ECO_smarca5_08288,ECO_SUFU_21882,ECO_nrip2_20334,ECO_FOXA2_ORYLA_14744,ECO_ehmt2_02426,ECO_tbx20_21614,ECO_KAT8_22985,ECO_rbpjb_09324,ECO_CR388163.2_01616,ECO_skila_00976,ECO_KLF1_08159,ECO_NA_…
GO:0042303	molting cycle	10 of 2144 in the list	24 of 7427 in the genome	1	ECO_ercc2_19462,ECO_NA_12670,ECO_rbpjb_09324,ECO_TRPV1_05673,ECO_ARF5_15417,ECO_ptgs2_11582,ECO_BCL2_10572,ECO_NA_13178,ECO_PTCH2_15353,ECO_NA_04135
GO:0046883	regulation of hormone secretion	16 of 2144 in the list	42 of 7427 in the genome	1	ECO_gabbr1a_11704,ECO_JAK3_11890,ECO_INHBE_20617,ECO_AACS_10983,ECO_CAPN10_13818,ECO_inhbb_09775,ECO_adra2b_12704,ECO_NA_12968,ECO_GCK_11027,ECO_sfrp1_20647,ECO_TCF7_01196,ECO_NA_22250,ECO_CHD7_03518,ECO_NA_03053,ECO_kcnq1_11375,ECO_PFKL_05151
GO:0051188	cofactor biosynthetic process	16 of 2144 in the list	42 of 7427 in the genome	1	ECO_DCAKD_06467,ECO_NA_06690,ECO_NA_09424,ECO_PDPR_20073,ECO_MOCS3_14746,ECO_NA_17550,ECO_KMO_01153,ECO_Q6I749_ORYLA_00601,ECO_PDK4_16095,ECO_fxn_03706,ECO_PDK3_23017,ECO_KYNU_21730,ECO_NMNAT1_20515,ECO_PCBD1_01132,ECO_PPOX_07815,ECO_pank4_01535
GO:0033334	fin morphogenesis	11 of 2144 in the list	27 of 7427 in the genome	1	ECO_cxcl12a_09228,ECO_A8IE81_ORYLA_21664,ECO_A9Q6B1_ORYLA_00449,ECO_smarca4_09434,ECO_NA_22156,ECO_NA_19714,ECO_TTK_17186,ECO_PRDM1_01954,ECO_SCFD1_14240,ECO_NA_20087,ECO_NA_21281
GO:0002791	regulation of peptide secretion	15 of 2144 in the list	39 of 7427 in the genome	1	ECO_gabbr1a_11704,ECO_JAK3_11890,ECO_sfrp1_20647,ECO_GCK_11027,ECO_TCF7_01196,ECO_AACS_10983,ECO_NA_22250,ECO_CAPN10_13818,ECO_CHD7_03518,ECO_NA_03053,ECO_inhbb_09775,ECO_adra2b_12704,ECO_PFKL_05151,ECO_kcnq1_11375,ECO_NA_12968
GO:0090087	regulation of peptide transport	15 of 2144 in the list	39 of 7427 in the genome	1	ECO_gabbr1a_11704,ECO_JAK3_11890,ECO_sfrp1_20647,ECO_GCK_11027,ECO_TCF7_01196,ECO_AACS_10983,ECO_NA_22250,ECO_CAPN10_13818,ECO_CHD7_03518,ECO_NA_03053,ECO_inhbb_09775,ECO_adra2b_12704,ECO_PFKL_05151,ECO_kcnq1_11375,ECO_NA_12968
GO:0090276	regulation of peptide hormone secretion	15 of 2144 in the list	39 of 7427 in the genome	1	ECO_gabbr1a_11704,ECO_JAK3_11890,ECO_sfrp1_20647,ECO_GCK_11027,ECO_TCF7_01196,ECO_AACS_10983,ECO_NA_22250,ECO_CAPN10_13818,ECO_CHD7_03518,ECO_NA_03053,ECO_inhbb_09775,ECO_adra2b_12704,ECO_PFKL_05151,ECO_kcnq1_11375,ECO_NA_12968
GO:0009108	coenzyme biosynthetic process	12 of 2144 in the list	30 of 7427 in the genome	1	ECO_DCAKD_06467,ECO_NA_06690,ECO_PDPR_20073,ECO_PDK3_23017,ECO_NMNAT1_20515,ECO_KYNU_21730,ECO_MOCS3_14746,ECO_NA_17550,ECO_KMO_01153,ECO_PCBD1_01132,ECO_PDK4_16095,ECO_pank4_01535
GO:0017038	protein import	13 of 2144 in the list	33 of 7427 in the genome	1	ECO_NA_22462,ECO_JAK3_11890,ECO_NA_22921,ECO_SPTB_13278,ECO_NA_18614,ECO_NA_12681,ECO_fzd7a_07304,ECO_NA_09034,ECO_NA_18615,ECO_NA_03053,ECO_UBR5_15538,ECO_smad3a_10474,ECO_smad2_18522
GO:0045935	positive regulation of nucleobase-containing compound metabolic process	13 of 2144 in the list	33 of 7427 in the genome	1	ECO_GTF2H1_15610,ECO_PHF8_20417,ECO_POLR2J2_16644,ECO_ercc2_19462,ECO_NCBP2_05372,ECO_SUPT4H1_05656,ECO_SREBF2_22513,ECO_fzd1_02877,ECO_NA_10359,ECO_TH1L_12783,ECO_hmga1a_17394,ECO_NA_17311,ECO_NA_08173
GO:0051173	positive regulation of nitrogen compound metabolic process	13 of 2144 in the list	33 of 7427 in the genome	1	ECO_GTF2H1_15610,ECO_PHF8_20417,ECO_POLR2J2_16644,ECO_ercc2_19462,ECO_NCBP2_05372,ECO_SUPT4H1_05656,ECO_SREBF2_22513,ECO_fzd1_02877,ECO_NA_10359,ECO_TH1L_12783,ECO_hmga1a_17394,ECO_NA_17311,ECO_NA_08173
GO:0006644	phospholipid metabolic process	31 of 2144 in the list	89 of 7427 in the genome	1	ECO_PLEK_18731,ECO_serinc5_16171,ECO_PIP5K1A_07413,ECO_IP6K1_15427,ECO_CHKB_06541,ECO_cd81_19257,ECO_ETNK2_16033,ECO_NA_10175,ECO_inpp5e_03089,ECO_PIGO_18808,ECO_NA_16186,ECO_PLCG2_12579,ECO_synj1_10153,ECO_SERAC1_03946,ECO_NA_09201,ECO_agpat4_05189,ECO_sptlc2_09007,ECO_NA_19828,ECO_PLA2G4A_11581,ECO_ACSL5_07237,ECO_jub_05982,ECO_BX571984.2_22022,ECO_NA_01247,ECO_ISYNA1_22906,ECO_taz_07728,ECO_pc…
GO:0009791	post-embryonic development	5 of 2144 in the list	10 of 7427 in the genome	1	ECO_ARF5_15417,ECO_nrp1a_21447,ECO_NA_01483,ECO_baxa_02856,ECO_NA_04135
GO:0019882	antigen processing and presentation	5 of 2144 in the list	10 of 7427 in the genome	1	ECO_Q90ZJ6_ORYLA_21562,ECO_Q90ZJ6_ORYLA_21561,ECO_ap3d1_18611,ECO_tapbp_04453,ECO_NA_09843
GO:0032231	regulation of actin filament bundle assembly	5 of 2144 in the list	10 of 7427 in the genome	1	ECO_unknown_01077,ECO_NA_19709,ECO_smad3a_10474,ECO_WNT11_03471,ECO_PRKCQ_17917
GO:0033002	muscle cell proliferation	5 of 2144 in the list	10 of 7427 in the genome	1	ECO_NA_19714,ECO_naa35_12666,ECO_smarca4_09434,ECO_NA_06122,ECO_NKX2-3_21857
GO:0035556	intracellular signal transduction	168 of 2144 in the list	543 of 7427 in the genome	1	ECO_psmd11a_11266,ECO_NA_14439,ECO_SAV1_11213,ECO_NA_21817,ECO_NA_14426,ECO_NA_16248,ECO_cd81_19257,ECO_NA_09973,ECO_BTK_09060,ECO_TRIM23_21892,ECO_VAV3_01013,ECO_rhot1b_18279,ECO_NA_13178,ECO_NA_02882,ECO_NA_15074,ECO_NA_18960,ECO_NA_18469,ECO_FAM13A_08274,ECO_MIER1_08742,ECO_ARL4C_21118,ECO_NA_21516,ECO_rac2_11346,ECO_MAD2L2_08809,ECO_NA_11187,ECO_SIK2_16602,ECO_net1_17968,ECO_PLEK_18731,ECO_NA…
GO:0035107	appendage morphogenesis	36 of 2144 in the list	106 of 7427 in the genome	1	ECO_smarca4_09434,ECO_D1MVS8_ORYLA_14782,ECO_NA_22154,ECO_tbx5_17468,ECO_A5JL87_ORYLA_06380,ECO_NA_22157,ECO_A9Q6B1_ORYLA_00449,ECO_NA_12670,ECO_NA_10584,ECO_NA_12681,ECO_NA_22156,ECO_wnt2ba_20595,ECO_CHD7_03518,ECO_NA_20087,ECO_NA_07795,ECO_cxcl12a_09228,ECO_RAB23_09174,ECO_ID2_10895,ECO_PTCH1_10319,ECO_CR388163.2_01616,ECO_NA_18615,ECO_PRDM1_01954,ECO_NA_01483,ECO_NA_16699,ECO_A8IE81_ORYLA_2166…
GO:0000301	retrograde transport, vesicle recycling within Golgi	3 of 2144 in the list	5 of 7427 in the genome	1	ECO_PACS1_10114,ECO_NA_01086,ECO_NA_13717
GO:0001909	leukocyte mediated cytotoxicity	3 of 2144 in the list	5 of 7427 in the genome	1	ECO_LYST_21384,ECO_tubb5_04447,ECO_tubb5_00061
GO:0002164	larval development	3 of 2144 in the list	5 of 7427 in the genome	1	ECO_ARF5_15417,ECO_nrp1a_21447,ECO_NA_04135
GO:0003279	cardiac septum development	3 of 2144 in the list	5 of 7427 in the genome	1	ECO_fzd1_02877,ECO_whsc1_04538,ECO_WNT11_03471
GO:0006284	base-excision repair	3 of 2144 in the list	5 of 7427 in the genome	1	ECO_NA_02531,ECO_tdg_19869,ECO_NTHL1_22213
GO:0006541	glutamine metabolic process	3 of 2144 in the list	5 of 7427 in the genome	1	ECO_NA_21712,ECO_NA_20576,ECO_GLUL_10565
GO:0007006	mitochondrial membrane organization	3 of 2144 in the list	5 of 7427 in the genome	1	ECO_BCL2_10572,ECO_taz_07728,ECO_baxa_02856
GO:0016447	somatic recombination of immunoglobulin gene segments	3 of 2144 in the list	5 of 7427 in the genome	1	ECO_foxp1b_12374,ECO_EXOSC3_07160,ECO_NA_10936
GO:0016572	histone phosphorylation	3 of 2144 in the list	5 of 7427 in the genome	1	ECO_NA_09416,ECO_NA_03053,ECO_aurkb_04810
GO:0030837	negative regulation of actin filament polymerization	3 of 2144 in the list	5 of 7427 in the genome	1	ECO_NA_16002,ECO_NA_04091,ECO_add2_22175
GO:0032011	ARF protein signal transduction	3 of 2144 in the list	5 of 7427 in the genome	1	ECO_NA_19792,ECO_NA_11345,ECO_NA_11355
GO:0032272	negative regulation of protein polymerization	3 of 2144 in the list	5 of 7427 in the genome	1	ECO_NA_16002,ECO_NA_04091,ECO_add2_22175
GO:0034599	cellular response to oxidative stress	3 of 2144 in the list	5 of 7427 in the genome	1	ECO_fbln5_11180,ECO_fxn_03706,ECO_NA_19251
GO:0046888	negative regulation of hormone secretion	3 of 2144 in the list	5 of 7427 in the genome	1	ECO_inhbb_09775,ECO_INHBE_20617,ECO_adra2b_12704
GO:0048002	antigen processing and presentation of peptide antigen	3 of 2144 in the list	5 of 7427 in the genome	1	ECO_Q90ZJ6_ORYLA_21562,ECO_Q90ZJ6_ORYLA_21561,ECO_tapbp_04453
GO:0051048	negative regulation of secretion	3 of 2144 in the list	5 of 7427 in the genome	1	ECO_inhbb_09775,ECO_INHBE_20617,ECO_adra2b_12704
GO:0051084	'de novo' posttranslational protein folding	3 of 2144 in the list	5 of 7427 in the genome	1	ECO_NA_16279,ECO_TOR2A_06290,ECO_PFDN1_14597
GO:0051668	localization within membrane	3 of 2144 in the list	5 of 7427 in the genome	1	ECO_cee_06197,ECO_UBL4B_14027,ECO_rala_14159
GO:0051693	actin filament capping	3 of 2144 in the list	5 of 7427 in the genome	1	ECO_NA_16002,ECO_NA_04091,ECO_add2_22175
GO:0060119	inner ear receptor cell development	3 of 2144 in the list	5 of 7427 in the genome	1	ECO_CDH23_01101,ECO_DCTN2_20623,ECO_NA_10584
GO:0070076	histone lysine demethylation	3 of 2144 in the list	5 of 7427 in the genome	1	ECO_PHF8_20417,ECO_kdm5ba_12782,ECO_KDM4C_09334
GO:0051252	regulation of RNA metabolic process	172 of 2144 in the list	557 of 7427 in the genome	1	ECO_GTF2H1_15610,ECO_NA_15953,ECO_NAA15_12145,ECO_NA_02531,ECO_NA_02987,ECO_TCF4_09364,ECO_A1L4T3_ORYLA_21876,ECO_NA_15074,ECO_tbx1_20766,ECO_A9Q6B1_ORYLA_00449,ECO_sox19b_07887,ECO_NFX1_09270,ECO_NA_21516,ECO_smarca5_08288,ECO_SUFU_21882,ECO_nrip2_20334,ECO_FOXA2_ORYLA_14744,ECO_ehmt2_02426,ECO_tbx20_21614,ECO_KAT8_22985,ECO_rbpjb_09324,ECO_CR388163.2_01616,ECO_skila_00976,ECO_KLF1_08159,ECO_NA_…
GO:0008203	cholesterol metabolic process	7 of 2144 in the list	16 of 7427 in the genome	1	ECO_NA_08744,ECO_HMGCS1_17786,ECO_INSIG1_14300,ECO_NA_09028,ECO_NPC1L1_01301,ECO_ACADVL_19182,ECO_hmgcra_03705
GO:0030301	cholesterol transport	7 of 2144 in the list	16 of 7427 in the genome	1	ECO_CAV1_10302,ECO_NPC1L1_01301,ECO_NA_19713,ECO_abca5_09524,ECO_NA_10426,ECO_NFKB2_07166,ECO_ldlr_09435
GO:0046486	glycerolipid metabolic process	29 of 2144 in the list	84 of 7427 in the genome	1	ECO_PLEK_18731,ECO_LPIN3_01918,ECO_NA_09305,ECO_serinc5_16171,ECO_PIP5K1A_07413,ECO_IP6K1_15427,ECO_CHKB_06541,ECO_cd81_19257,ECO_NA_10175,ECO_inpp5e_03089,ECO_NA_04764,ECO_PIGO_18808,ECO_NA_16186,ECO_synj1_10153,ECO_SERAC1_03946,ECO_aclya_02900,ECO_PEX7_15118,ECO_dgat1a_06329,ECO_NA_19828,ECO_PLA2G4A_11581,ECO_jub_05982,ECO_BX571984.2_22022,ECO_NA_22352,ECO_NA_01247,ECO_CAV1_10302,ECO_taz_07728,…
GO:0051098	regulation of binding	29 of 2144 in the list	84 of 7427 in the genome	1	ECO_TRIB1_10031,ECO_ercc2_19462,ECO_JAK3_11890,ECO_NA_22921,ECO_PIM1_22499,ECO_ICA1_11620,ECO_smarca4_09434,ECO_add2_22175,ECO_traf4a_22038,ECO_NA_01927,ECO_NA_13178,ECO_NA_02531,ECO_TOPBP1_09289,ECO_NA_01086,ECO_NA_15074,ECO_NA_16177,ECO_NA_09519,ECO_NA_03585,ECO_sox19b_07887,ECO_TCF7_01196,ECO_fzd7a_07304,ECO_MAD2L2_08809,ECO_NA_19714,ECO_CAV1_10302,ECO_NA_03053,ECO_DAB2_20311,ECO_NA_10566,ECO_…
GO:0006354	DNA-dependent transcription, elongation	14 of 2144 in the list	37 of 7427 in the genome	1	ECO_GTF2H1_15610,ECO_POLR2J2_16644,ECO_ercc2_19462,ECO_NCBP2_05372,ECO_ELP2_16165,ECO_SUPT4H1_05656,ECO_NA_10359,ECO_NA_17038,ECO_ercc6_09229,ECO_TAF1L_22296,ECO_TAF5_22277,ECO_TH1L_12783,ECO_TBP_00917,ECO_POLR1A_03215
GO:0002831	regulation of response to biotic stimulus	8 of 2144 in the list	19 of 7427 in the genome	1	ECO_TRIB1_10031,ECO_AP1M1_00994,ECO_AP2B1_01603,ECO_NA_05396,ECO_NA_02861,ECO_NA_18907,ECO_PACS1_10114,ECO_NA_01086
GO:0006470	protein dephosphorylation	8 of 2144 in the list	19 of 7427 in the genome	1	ECO_NA_07319,ECO_DUSP23_13205,ECO_MTMR1_14339,ECO_timm50_10657,ECO_YWHAQ_10904,ECO_PTPN18_18430,ECO_NA_18794,ECO_Q76K58_ORYLA_01432
GO:0010948	negative regulation of cell cycle process	8 of 2144 in the list	19 of 7427 in the genome	1	ECO_ANAPC10_00641,ECO_ANAPC4_18883,ECO_NA_13530,ECO_SMC1A_20413,ECO_NA_22306,ECO_MRE11A_16611,ECO_CDC23_06257,ECO_NA_11585
GO:0010952	positive regulation of peptidase activity	8 of 2144 in the list	19 of 7427 in the genome	1	ECO_NA_20302,ECO_PSME3_07231,ECO_sfrp1_20647,ECO_NA_02531,ECO_ctgf_00327,ECO_ELP2_16165,ECO_NA_20651,ECO_baxa_02856
GO:0009064	glutamine family amino acid metabolic process	13 of 2144 in the list	34 of 7427 in the genome	1	ECO_NA_02293,ECO_NA_19349,ECO_TAT_12584,ECO_GCLM_18591,ECO_GLUL_10565,ECO_NA_21712,ECO_PYCRL_20740,ECO_NA_20115,ECO_NAGS_11262,ECO_NA_01828,ECO_NA_20576,ECO_NA_21858,ECO_ARG1_18161
GO:0008380	RNA splicing	33 of 2144 in the list	97 of 7427 in the genome	1	ECO_GEMIN4_07993,ECO_DHX35_18262,ECO_SMC1A_20413,ECO_ZCCHC8_17569,ECO_CPSF7_09462,ECO_PRPF4B_09294,ECO_snrpd1_10041,ECO_HNRNPD_21902,ECO_PRPF19_02618,ECO_DHX8_07221,ECO_DHX8_07222,ECO_celf2_15722,ECO_NA_08305,ECO_PRMT7_12610,ECO_GEMIN8_15797,ECO_SRSF1_10203,ECO_POLR2J2_16644,ECO_HNRNPA3_14697,ECO_SF3A3_20720,ECO_DHX38_10962,ECO_rnps1_04553,ECO_CRNKL1_04652,ECO_LSM1_01293,ECO_smx5_08537,ECO_PRPF6_…
GO:0001816	cytokine production	9 of 2144 in the list	22 of 7427 in the genome	1	ECO_JAK3_11890,ECO_ATF2_22111,ECO_WNT11_03471,ECO_MALT1_03063,ECO_NA_03053,ECO_creb1_09838,ECO_ACP5_08168,ECO_smad3a_10474,ECO_NA_12650
GO:0006733	oxidoreduction coenzyme metabolic process	9 of 2144 in the list	22 of 7427 in the genome	1	ECO_COQ5_07783,ECO_TALDO1_19249,ECO_GPD2_19546,ECO_QPRT_06772,ECO_NMNAT1_20515,ECO_KYNU_21730,ECO_nadkb_08805,ECO_KMO_01153,ECO_COQ2_03057
GO:0046488	phosphatidylinositol metabolic process	11 of 2144 in the list	28 of 7427 in the genome	1	ECO_PIP5K1A_07413,ECO_NA_19828,ECO_IP6K1_15427,ECO_NA_10175,ECO_PIGO_18808,ECO_NA_16186,ECO_synj1_10153,ECO_SERAC1_03946,ECO_PIK3CB_21534,ECO_PIK3C2A_19873,ECO_PIGW_05667
GO:0048872	homeostasis of number of cells	10 of 2144 in the list	25 of 7427 in the genome	1	ECO_numb_11561,ECO_smarca4_09434,ECO_NA_06626,ECO_KLF1_08159,ECO_NA_10523,ECO_BCL2_10572,ECO_numbl_20787,ECO_baxa_02856,ECO_TSPO_15206,ECO_TAL2_15366
GO:0030326	embryonic limb morphogenesis	21 of 2144 in the list	59 of 7427 in the genome	1	ECO_NA_07795,ECO_RAB23_09174,ECO_ID2_10895,ECO_smarca4_09434,ECO_CR388163.2_01616,ECO_NA_18615,ECO_D1MVS8_ORYLA_14782,ECO_NA_22154,ECO_tbx5_17468,ECO_A5JL87_ORYLA_06380,ECO_NA_01483,ECO_NA_22157,ECO_RPGRIP1_03925,ECO_NA_18614,ECO_NA_12670,ECO_NA_12681,ECO_NA_10584,ECO_wnt2ba_20595,ECO_CHD7_03518,ECO_NA_11628,ECO_gas1a_10994
GO:0055001	muscle cell development	21 of 2144 in the list	59 of 7427 in the genome	1	ECO_cxcl12a_09228,ECO_PAK1_19451,ECO_SLC23A2_19950,ECO_vangl2_12326,ECO_RCAN1_16394,ECO_NA_10523,ECO_NA_00771,ECO_TPM4_00995,ECO_NA_16699,ECO_NA_04670,ECO_lgals2b_11339,ECO_ACTG2_04353,ECO_Q3MQ08_ORYLA_01953,ECO_cav2_10301,ECO_Q9IA90_ORYLA_14001,ECO_NA_15222,ECO_mdka_16371,ECO_NA_11651,ECO_NA_00927,ECO_NA_06122,ECO_NA_21281
GO:0009628	response to abiotic stimulus	48 of 2144 in the list	146 of 7427 in the genome	1	ECO_NA_09416,ECO_NA_17605,ECO_ercc2_19462,ECO_NA_10210,ECO_SMC1A_20413,ECO_NA_14164,ECO_NA_17550,ECO_NA_01793,ECO_NA_20318,ECO_ERCC4_02264,ECO_NA_21207,ECO_UBE4B_20517,ECO_per1_19195,ECO_PNKP_20778,ECO_sfrp1_20647,ECO_rnf168_06500,ECO_NA_12670,ECO_NA_02025,ECO_NFKB2_07166,ECO_VPS18_00335,ECO_ercc6_09229,ECO_NA_08173,ECO_NA_06881,ECO_rela_10601,ECO_fam175a_02726,ECO_NA_22921,ECO_HMGCS1_17786,ECO_s…
GO:0072358	cardiovascular system development	68 of 2144 in the list	212 of 7427 in the genome	1	ECO_tnnt2a_14798,ECO_SPNS2_03442,ECO_NA_13184,ECO_NA_02987,ECO_NA_08281,ECO_A5JL87_ORYLA_06380,ECO_UBE4B_20517,ECO_tbx1_20766,ECO_NA_17404,ECO_PDLIM7_01059,ECO_Q3MQ08_ORYLA_01953,ECO_NA_10584,ECO_PTK2_02502,ECO_DZIP1_13117,ECO_SUFU_21882,ECO_NA_05440,ECO_tbx20_21614,ECO_ID2_10895,ECO_rbpjb_09324,ECO_SMO_06850,ECO_NA_01607,ECO_RP2_08568,ECO_ATF2_22111,ECO_lgals2b_11339,ECO_psen1_11565,ECO_NA_14901…
GO:0072359	circulatory system development	68 of 2144 in the list	212 of 7427 in the genome	1	ECO_tnnt2a_14798,ECO_SPNS2_03442,ECO_NA_13184,ECO_NA_02987,ECO_NA_08281,ECO_A5JL87_ORYLA_06380,ECO_UBE4B_20517,ECO_tbx1_20766,ECO_NA_17404,ECO_PDLIM7_01059,ECO_Q3MQ08_ORYLA_01953,ECO_NA_10584,ECO_PTK2_02502,ECO_DZIP1_13117,ECO_SUFU_21882,ECO_NA_05440,ECO_tbx20_21614,ECO_ID2_10895,ECO_rbpjb_09324,ECO_SMO_06850,ECO_NA_01607,ECO_RP2_08568,ECO_ATF2_22111,ECO_lgals2b_11339,ECO_psen1_11565,ECO_NA_14901…
GO:0060429	epithelium development	64 of 2144 in the list	199 of 7427 in the genome	1	ECO_mt1-mmp_07958,ECO_vangl2_12326,ECO_kat2a_02892,ECO_NA_13178,ECO_FEM1B_19067,ECO_NA_02987,ECO_NA_04470,ECO_PDLIM7_01059,ECO_DZIP1_13117,ECO_pphln1_04506,ECO_SUFU_21882,ECO_FOXA2_ORYLA_14744,ECO_tbx20_21614,ECO_JAK3_11890,ECO_NA_21923,ECO_SMO_06850,ECO_fn1_05831,ECO_hs2st1a_19075,ECO_RP2_08568,ECO_NA_01247,ECO_NA_19714,ECO_NA_09210,ECO_AGTR1_08783,ECO_fzd1_02877,ECO_NA_03053,ECO_baxa_02856,ECO_…
GO:0002562	somatic diversification of immune receptors via germline recombination within a single locus	4 of 2144 in the list	8 of 7427 in the genome	1	ECO_NA_02531,ECO_foxp1b_12374,ECO_EXOSC3_07160,ECO_NA_10936
GO:0006560	proline metabolic process	4 of 2144 in the list	8 of 7427 in the genome	1	ECO_PYCRL_20740,ECO_NA_20115,ECO_NA_19349,ECO_NA_01828
GO:0014855	striated muscle cell proliferation	4 of 2144 in the list	8 of 7427 in the genome	1	ECO_NA_19714,ECO_smarca4_09434,ECO_NA_06122,ECO_NKX2-3_21857
GO:0019400	alditol metabolic process	4 of 2144 in the list	8 of 7427 in the genome	1	ECO_NA_18996,ECO_COQ2_03057,ECO_GPD2_19546,ECO_NA_21858
GO:0030833	regulation of actin filament polymerization	4 of 2144 in the list	8 of 7427 in the genome	1	ECO_NA_16002,ECO_NA_04091,ECO_add2_22175,ECO_NA_16177
GO:0032271	regulation of protein polymerization	4 of 2144 in the list	8 of 7427 in the genome	1	ECO_NA_16002,ECO_NA_04091,ECO_add2_22175,ECO_NA_16177
GO:0034764	positive regulation of transmembrane transport	4 of 2144 in the list	8 of 7427 in the genome	1	ECO_smad3a_10474,ECO_rbpms2_19255,ECO_RBPMS_22434,ECO_NA_12650
GO:0042307	positive regulation of protein import into nucleus	4 of 2144 in the list	8 of 7427 in the genome	1	ECO_smad3a_10474,ECO_rbpms2_19255,ECO_RBPMS_22434,ECO_NA_12650
GO:0042461	photoreceptor cell development	4 of 2144 in the list	8 of 7427 in the genome	1	ECO_MED24_02177,ECO_synj1_10153,ECO_NA_10584,ECO_NA_11399
GO:0051222	positive regulation of protein transport	4 of 2144 in the list	8 of 7427 in the genome	1	ECO_smad3a_10474,ECO_rbpms2_19255,ECO_RBPMS_22434,ECO_NA_12650
GO:0070988	demethylation	4 of 2144 in the list	8 of 7427 in the genome	1	ECO_PHF8_20417,ECO_ALKBH2_17508,ECO_kdm5ba_12782,ECO_KDM4C_09334
GO:0090316	positive regulation of intracellular protein transport	4 of 2144 in the list	8 of 7427 in the genome	1	ECO_smad3a_10474,ECO_rbpms2_19255,ECO_RBPMS_22434,ECO_NA_12650
GO:0010556	regulation of macromolecule biosynthetic process	189 of 2144 in the list	618 of 7427 in the genome	1	ECO_GTF2H1_15610,ECO_NA_15953,ECO_inhbb_09775,ECO_NAA15_12145,ECO_NA_02531,ECO_NA_13178,ECO_NA_02987,ECO_TCF4_09364,ECO_A1L4T3_ORYLA_21876,ECO_NA_15074,ECO_tbx1_20766,ECO_A9Q6B1_ORYLA_00449,ECO_sox19b_07887,ECO_GCK_11027,ECO_NFX1_09270,ECO_NA_21516,ECO_smarca5_08288,ECO_SUFU_21882,ECO_nrip2_20334,ECO_FOXA2_ORYLA_14744,ECO_ehmt2_02426,ECO_tbx20_21614,ECO_KAT8_22985,ECO_EIF2C2_16101,ECO_rbpjb_09324…
GO:0009746	response to hexose stimulus	15 of 2144 in the list	41 of 7427 in the genome	1	ECO_EIF2B5_07948,ECO_GCK_11027,ECO_ctgf_00327,ECO_NA_05154,ECO_PTK2_02502,ECO_ACSL5_07237,ECO_ptgs2_11582,ECO_EIF2B3_15352,ECO_NA_13178,ECO_NA_02987,ECO_NA_01021,ECO_smad2_18522,ECO_txnipa_08852,ECO_PFKL_05151,ECO_NA_12968
GO:0034284	response to monosaccharide stimulus	15 of 2144 in the list	41 of 7427 in the genome	1	ECO_EIF2B5_07948,ECO_GCK_11027,ECO_ctgf_00327,ECO_NA_05154,ECO_PTK2_02502,ECO_ACSL5_07237,ECO_ptgs2_11582,ECO_EIF2B3_15352,ECO_NA_13178,ECO_NA_02987,ECO_NA_01021,ECO_smad2_18522,ECO_txnipa_08852,ECO_PFKL_05151,ECO_NA_12968
GO:0019220	regulation of phosphate metabolic process	74 of 2144 in the list	233 of 7427 in the genome	1	ECO_NA_03606,ECO_NA_05653,ECO_NA_13184,ECO_cd81_19257,ECO_RCAN1_16394,ECO_NA_10523,ECO_VAV3_01013,ECO_NA_13178,ECO_NA_15074,ECO_NA_18960,ECO_crk_04838,ECO_NA_12681,ECO_rbpms2_19255,ECO_fzd7a_07304,ECO_RBPMS_22434,ECO_MAD2L2_08809,ECO_NA_14222,ECO_CDK5RAP1_12389,ECO_TRIB1_10031,ECO_PLEK_18731,ECO_JAK3_11890,ECO_PIM1_22499,ECO_NA_14748,ECO_ctgf_00327,ECO_BCL2_10572,ECO_NA_18615,ECO_NA_09083,ECO_NA_…
GO:0051174	regulation of phosphorus metabolic process	74 of 2144 in the list	233 of 7427 in the genome	1	ECO_NA_03606,ECO_NA_05653,ECO_NA_13184,ECO_cd81_19257,ECO_RCAN1_16394,ECO_NA_10523,ECO_VAV3_01013,ECO_NA_13178,ECO_NA_15074,ECO_NA_18960,ECO_crk_04838,ECO_NA_12681,ECO_rbpms2_19255,ECO_fzd7a_07304,ECO_RBPMS_22434,ECO_MAD2L2_08809,ECO_NA_14222,ECO_CDK5RAP1_12389,ECO_TRIB1_10031,ECO_PLEK_18731,ECO_JAK3_11890,ECO_PIM1_22499,ECO_NA_14748,ECO_ctgf_00327,ECO_BCL2_10572,ECO_NA_18615,ECO_NA_09083,ECO_NA_…
GO:0002009	morphogenesis of an epithelium	47 of 2144 in the list	144 of 7427 in the genome	1	ECO_PARD6A_12931,ECO_mt1-mmp_07958,ECO_BBS5_22150,ECO_smarca4_09434,ECO_vangl2_12326,ECO_MGA_14224,ECO_kat2a_02892,ECO_FEM1B_19067,ECO_D1MVS8_ORYLA_14782,ECO_NA_02987,ECO_NA_01269,ECO_NA_05984,ECO_sfrp1_20647,ECO_NA_04470,ECO_GATA4_16210,ECO_PDLIM7_01059,ECO_NA_06626,ECO_DZIP1_13117,ECO_wnt2ba_20595,ECO_SUFU_21882,ECO_SEMA3C_10884,ECO_taz_07728,ECO_smad3a_10474,ECO_NA_22309,ECO_tbx20_21614,ECO_NA…
GO:0035113	embryonic appendage morphogenesis	21 of 2144 in the list	60 of 7427 in the genome	1	ECO_NA_07795,ECO_RAB23_09174,ECO_ID2_10895,ECO_smarca4_09434,ECO_CR388163.2_01616,ECO_NA_18615,ECO_D1MVS8_ORYLA_14782,ECO_NA_22154,ECO_tbx5_17468,ECO_A5JL87_ORYLA_06380,ECO_NA_01483,ECO_NA_22157,ECO_RPGRIP1_03925,ECO_NA_18614,ECO_NA_12670,ECO_NA_12681,ECO_NA_10584,ECO_wnt2ba_20595,ECO_CHD7_03518,ECO_NA_11628,ECO_gas1a_10994
GO:0032956	regulation of actin cytoskeleton organization	13 of 2144 in the list	35 of 7427 in the genome	1	ECO_NA_19102,ECO_NA_16002,ECO_NA_19709,ECO_NA_03253,ECO_WNT11_03471,ECO_PRKCQ_17917,ECO_add2_22175,ECO_NA_18994,ECO_tsc1b_04087,ECO_unknown_01077,ECO_NA_04091,ECO_smad3a_10474,ECO_NA_16177
GO:0032970	regulation of actin filament-based process	13 of 2144 in the list	35 of 7427 in the genome	1	ECO_NA_19102,ECO_NA_16002,ECO_NA_19709,ECO_NA_03253,ECO_WNT11_03471,ECO_PRKCQ_17917,ECO_add2_22175,ECO_NA_18994,ECO_tsc1b_04087,ECO_unknown_01077,ECO_NA_04091,ECO_smad3a_10474,ECO_NA_16177
GO:0050796	regulation of insulin secretion	13 of 2144 in the list	35 of 7427 in the genome	1	ECO_JAK3_11890,ECO_sfrp1_20647,ECO_GCK_11027,ECO_TCF7_01196,ECO_AACS_10983,ECO_NA_22250,ECO_CAPN10_13818,ECO_NA_03053,ECO_inhbb_09775,ECO_adra2b_12704,ECO_PFKL_05151,ECO_kcnq1_11375,ECO_NA_12968
GO:0048729	tissue morphogenesis	63 of 2144 in the list	197 of 7427 in the genome	1	ECO_tnnt2a_14798,ECO_PARD6A_12931,ECO_mt1-mmp_07958,ECO_NA_08291,ECO_BBS5_22150,ECO_smarca4_09434,ECO_vangl2_12326,ECO_NA_10679,ECO_MGA_14224,ECO_kat2a_02892,ECO_NA_13178,ECO_FEM1B_19067,ECO_D1MVS8_ORYLA_14782,ECO_NA_02987,ECO_NA_01269,ECO_UBE4B_20517,ECO_tbx1_20766,ECO_NA_05984,ECO_sfrp1_20647,ECO_NA_04470,ECO_GATA4_16210,ECO_PDLIM7_01059,ECO_NA_06626,ECO_NA_10584,ECO_DZIP1_13117,ECO_wnt2ba_2059…
GO:0006306	DNA methylation	5 of 2144 in the list	11 of 7427 in the genome	1	ECO_NA_05440,ECO_smarca4_09434,ECO_DNMT3A_13251,ECO_DNMT1_16330,ECO_PRMT7_12610
GO:0009411	response to UV	5 of 2144 in the list	11 of 7427 in the genome	1	ECO_BCL2_10572,ECO_rela_10601,ECO_ercc2_19462,ECO_POLH_18737,ECO_baxa_02856
GO:0030166	proteoglycan biosynthetic process	5 of 2144 in the list	11 of 7427 in the genome	1	ECO_NA_01927,ECO_hs2st1a_19075,ECO_NA_02418,ECO_uxs1_14647,ECO_ext1a_02417
GO:0009798	axis specification	12 of 2144 in the list	32 of 7427 in the genome	1	ECO_NA_05984,ECO_FZD7_01236,ECO_sfrp1_20647,ECO_mt1-mmp_07958,ECO_SETDB2_21233,ECO_wnt2ba_20595,ECO_NA_02987,ECO_D1MVS8_ORYLA_14782,ECO_NA_16699,ECO_NA_10473,ECO_smad2_18522,ECO_NA_12650
GO:0002694	regulation of leukocyte activation	19 of 2144 in the list	54 of 7427 in the genome	1	ECO_PAK1_19451,ECO_roraa_10423,ECO_VAV1_19983,ECO_MLST8_02248,ECO_NA_13178,ECO_VAV3_01013,ECO_SLC7A2_13564,ECO_NA_20239,ECO_LCK_14726,ECO_sfrp1_20647,ECO_NA_19828,ECO_ap3d1_18611,ECO_PRKCQ_17917,ECO_MALT1_03063,ECO_CAV1_10302,ECO_NFATC2_21209,ECO_socs9_22005,ECO_NA_15678,ECO_MAP3K8_17423
GO:0009953	dorsal/ventral pattern formation	11 of 2144 in the list	29 of 7427 in the genome	1	ECO_NA_07795,ECO_RAB23_09174,ECO_GLI3_09293,ECO_TCF7_01196,ECO_PTCH1_10319,ECO_SMO_06850,ECO_SUFU_21882,ECO_SYBU_17188,ECO_NA_12676,ECO_gas1a_10994,ECO_FOXA2_ORYLA_14744
GO:0031647	regulation of protein stability	10 of 2144 in the list	26 of 7427 in the genome	1	ECO_MYLIP_10079,ECO_NA_04073,ECO_siah1_04661,ECO_NA_18614,ECO_NA_12681,ECO_hcfc1a_04136,ECO_NA_07989,ECO_NA_10523,ECO_NA_18615,ECO_smad3a_10474
GO:0043393	regulation of protein binding	10 of 2144 in the list	26 of 7427 in the genome	1	ECO_TCF7_01196,ECO_ICA1_11620,ECO_add2_22175,ECO_traf4a_22038,ECO_CAV1_10302,ECO_NA_13178,ECO_DAB2_20311,ECO_NA_01086,ECO_PACS1_10114,ECO_baxa_02856
GO:0043331	response to dsRNA	6 of 2144 in the list	14 of 7427 in the genome	1	ECO_SRRT_02346,ECO_DICER1_09246,ECO_EIF2C2_16101,ECO_NA_08291,ECO_smad3a_10474,ECO_card9_15996
GO:0043954	cellular component maintenance	6 of 2144 in the list	14 of 7427 in the genome	1	ECO_IFT57_21739,ECO_CDH23_01101,ECO_DCTN2_20623,ECO_NA_21923,ECO_USH1C_06668,ECO_ift88_02575
GO:0048741	skeletal muscle fiber development	6 of 2144 in the list	14 of 7427 in the genome	1	ECO_NA_10523,ECO_Q9IA90_ORYLA_14001,ECO_NA_15222,ECO_PAK1_19451,ECO_mdka_16371,ECO_NA_04670
GO:0006954	inflammatory response	9 of 2144 in the list	23 of 7427 in the genome	1	ECO_SLC7A2_13564,ECO_PLA2G4A_11581,ECO_TRPV1_05673,ECO_NA_12163,ECO_BTK_09060,ECO_ptgs2_11582,ECO_NA_02531,ECO_serpine1_00438,ECO_P2RX1_05647
GO:0014812	muscle cell migration	7 of 2144 in the list	17 of 7427 in the genome	1	ECO_NA_22122,ECO_TRIB1_10031,ECO_BCL2_10572,ECO_NA_09209,ECO_NA_21207,ECO_serpine1_00438,ECO_PTK2_02502
GO:0043900	regulation of multi-organism process	7 of 2144 in the list	17 of 7427 in the genome	1	ECO_AP1M1_00994,ECO_AP2B1_01603,ECO_NA_05396,ECO_NA_02861,ECO_NA_18907,ECO_PACS1_10114,ECO_NA_01086
GO:0050688	regulation of defense response to virus	7 of 2144 in the list	17 of 7427 in the genome	1	ECO_AP1M1_00994,ECO_AP2B1_01603,ECO_NA_05396,ECO_NA_02861,ECO_NA_18907,ECO_PACS1_10114,ECO_NA_01086
GO:0009101	glycoprotein biosynthetic process	22 of 2144 in the list	64 of 7427 in the genome	1	ECO_PMM1_15843,ECO_uxs1_14647,ECO_gxylt2_12380,ECO_ext1a_02417,ECO_NA_02112,ECO_NA_01927,ECO_ALG12_11614,ECO_MOGS_03995,ECO_MGAT2_21148,ECO_BCL2_10572,ECO_hs2st1a_19075,ECO_mpdu1b_07888,ECO_alg1_22977,ECO_GALNT3_21437,ECO_ALG9_10223,ECO_POMGNT1_03929,ECO_NA_02418,ECO_itm1_03475,ECO_SEC31A_21899,ECO_mgat4b_07168,ECO_POMT1_15998,ECO_NA_19806
GO:0000387	spliceosomal snRNP assembly	2 of 2144 in the list	3 of 7427 in the genome	1	ECO_PRPF6_18253,ECO_smx5_08537
GO:0001765	membrane raft assembly	2 of 2144 in the list	3 of 7427 in the genome	1	ECO_CAV1_10302,ECO_cav2_10301
GO:0003171	atrioventricular valve development	2 of 2144 in the list	3 of 7427 in the genome	1	ECO_NA_22921,ECO_PDLIM7_01059
GO:0005997	xylulose metabolic process	2 of 2144 in the list	3 of 7427 in the genome	1	ECO_TALDO1_19249,ECO_NA_01470
GO:0006072	glycerol-3-phosphate metabolic process	2 of 2144 in the list	3 of 7427 in the genome	1	ECO_GPD1L_02664,ECO_NA_17374
GO:0006285	base-excision repair, AP site formation	2 of 2144 in the list	3 of 7427 in the genome	1	ECO_tdg_19869,ECO_NTHL1_22213
GO:0006400	tRNA modification	2 of 2144 in the list	3 of 7427 in the genome	1	ECO_ctu2_12160,ECO_MOCS3_14746
GO:0006667	sphinganine metabolic process	2 of 2144 in the list	3 of 7427 in the genome	1	ECO_sptlc2_09007,ECO_NA_22768
GO:0006749	glutathione metabolic process	2 of 2144 in the list	3 of 7427 in the genome	1	ECO_GSS_22496,ECO_GCLM_18591
GO:0007029	endoplasmic reticulum organization	2 of 2144 in the list	3 of 7427 in the genome	1	ECO_cee_06197,ECO_UBL4B_14027
GO:0007129	synapsis	2 of 2144 in the list	3 of 7427 in the genome	1	ECO_ehmt2_02426,ECO_NA_02904
GO:0008585	female gonad development	2 of 2144 in the list	3 of 7427 in the genome	1	ECO_A8IE81_ORYLA_21664,ECO_NA_12676
GO:0009071	serine family amino acid catabolic process	2 of 2144 in the list	3 of 7427 in the genome	1	ECO_GLDC_03055,ECO_CDO1_08201
GO:0014848	urinary tract smooth muscle contraction	2 of 2144 in the list	3 of 7427 in the genome	1	ECO_NA_06700,ECO_TRPV1_05673
GO:0018149	peptide cross-linking	2 of 2144 in the list	3 of 7427 in the genome	1	ECO_BGN_14825,ECO_DCN_04620
GO:0019363	pyridine nucleotide biosynthetic process	2 of 2144 in the list	3 of 7427 in the genome	1	ECO_NMNAT1_20515,ECO_KYNU_21730
GO:0021846	cell proliferation in forebrain	2 of 2144 in the list	3 of 7427 in the genome	1	ECO_numb_11561,ECO_numbl_20787
GO:0022612	gland morphogenesis	2 of 2144 in the list	3 of 7427 in the genome	1	ECO_sfrp1_20647,ECO_FEM1B_19067
GO:0030216	keratinocyte differentiation	2 of 2144 in the list	3 of 7427 in the genome	1	ECO_NA_13178,ECO_pphln1_04506
GO:0030850	prostate gland development	2 of 2144 in the list	3 of 7427 in the genome	1	ECO_sfrp1_20647,ECO_FEM1B_19067
GO:0031958	corticosteroid receptor signaling pathway	2 of 2144 in the list	3 of 7427 in the genome	1	ECO_NA_03053,ECO_JAK3_11890
GO:0032276	regulation of gonadotropin secretion	2 of 2144 in the list	3 of 7427 in the genome	1	ECO_inhbb_09775,ECO_INHBE_20617
GO:0032494	response to peptidoglycan	2 of 2144 in the list	3 of 7427 in the genome	1	ECO_rela_10601,ECO_card9_15996
GO:0032963	collagen metabolic process	2 of 2144 in the list	3 of 7427 in the genome	1	ECO_olmt3-mmp_00019,ECO_gel-a_20279
GO:0035561	regulation of chromatin binding	2 of 2144 in the list	3 of 7427 in the genome	1	ECO_NA_09519,ECO_TOPBP1_09289
GO:0042384	cilium assembly	2 of 2144 in the list	3 of 7427 in the genome	1	ECO_IFT57_21739,ECO_ift88_02575
GO:0043114	regulation of vascular permeability	2 of 2144 in the list	3 of 7427 in the genome	1	ECO_angpt1_02414,ECO_NA_22309
GO:0044060	regulation of endocrine process	2 of 2144 in the list	3 of 7427 in the genome	1	ECO_inhbb_09775,ECO_INHBE_20617
GO:0044236	multicellular organismal metabolic process	2 of 2144 in the list	3 of 7427 in the genome	1	ECO_olmt3-mmp_00019,ECO_gel-a_20279
GO:0044259	multicellular organismal macromolecule metabolic process	2 of 2144 in the list	3 of 7427 in the genome	1	ECO_olmt3-mmp_00019,ECO_gel-a_20279
GO:0045048	protein insertion into ER membrane	2 of 2144 in the list	3 of 7427 in the genome	1	ECO_cee_06197,ECO_UBL4B_14027
GO:0045843	negative regulation of striated muscle tissue development	2 of 2144 in the list	3 of 7427 in the genome	1	ECO_her9_20508,ECO_TSC22D3_15113
GO:0046165	alcohol biosynthetic process	2 of 2144 in the list	3 of 7427 in the genome	1	ECO_CHKB_06541,ECO_ETNK2_16033
GO:0046677	response to antibiotic	2 of 2144 in the list	3 of 7427 in the genome	1	ECO_cdkn1bl_12532,ECO_hsd17b3_10321
GO:0048635	negative regulation of muscle organ development	2 of 2144 in the list	3 of 7427 in the genome	1	ECO_her9_20508,ECO_TSC22D3_15113
GO:0051205	protein insertion into membrane	2 of 2144 in the list	3 of 7427 in the genome	1	ECO_cee_06197,ECO_UBL4B_14027
GO:0051297	centrosome organization	2 of 2144 in the list	3 of 7427 in the genome	1	ECO_CEP135_16832,ECO_KIF15_14903
GO:0052312	modulation of transcription in other organism involved in symbiotic interaction	2 of 2144 in the list	3 of 7427 in the genome	1	ECO_CPSF4_05075,ECO_NA_15074
GO:0060271	cilium morphogenesis	2 of 2144 in the list	3 of 7427 in the genome	1	ECO_IFT57_21739,ECO_ift88_02575
GO:0060512	prostate gland morphogenesis	2 of 2144 in the list	3 of 7427 in the genome	1	ECO_sfrp1_20647,ECO_FEM1B_19067
GO:0060740	prostate gland epithelium morphogenesis	2 of 2144 in the list	3 of 7427 in the genome	1	ECO_sfrp1_20647,ECO_FEM1B_19067
GO:0060968	regulation of gene silencing	2 of 2144 in the list	3 of 7427 in the genome	1	ECO_PHF8_20417,ECO_hmga1a_17394
GO:0060969	negative regulation of gene silencing	2 of 2144 in the list	3 of 7427 in the genome	1	ECO_PHF8_20417,ECO_hmga1a_17394
GO:0061039	ovum-producing ovary development	2 of 2144 in the list	3 of 7427 in the genome	1	ECO_A8IE81_ORYLA_21664,ECO_NA_12676
GO:0070192	chromosome organization involved in meiosis	2 of 2144 in the list	3 of 7427 in the genome	1	ECO_ehmt2_02426,ECO_NA_02904
GO:0072525	pyridine-containing compound biosynthetic process	2 of 2144 in the list	3 of 7427 in the genome	1	ECO_NMNAT1_20515,ECO_KYNU_21730
GO:0030163	protein catabolic process	45 of 2144 in the list	139 of 7427 in the genome	1	ECO_ANAPC4_18883,ECO_psmd11a_11266,ECO_PSMA6_17250,ECO_ube2h_06846,ECO_USP14_04374,ECO_pcbp2_20635,ECO_fzr1_03646,ECO_CDC23_06257,ECO_CDC16_19154,ECO_KLHL20_15777,ECO_UBE4B_20517,ECO_NA_06578,ECO_siah1_04661,ECO_NA_13844,ECO_DERL2_15092,ECO_NA_21516,ECO_ERLIN2_06125,ECO_UBR5_15538,ECO_usp39_17548,ECO_FBXO22_01801,ECO_psmb5_07973,ECO_PSMD7_06553,ECO_psma8_10581,ECO_NA_22140,ECO_FBXO2_16027,ECO_FBX…
GO:0009743	response to carbohydrate stimulus	15 of 2144 in the list	42 of 7427 in the genome	1	ECO_EIF2B5_07948,ECO_GCK_11027,ECO_ctgf_00327,ECO_NA_05154,ECO_PTK2_02502,ECO_ACSL5_07237,ECO_ptgs2_11582,ECO_EIF2B3_15352,ECO_NA_13178,ECO_NA_02987,ECO_NA_01021,ECO_smad2_18522,ECO_txnipa_08852,ECO_PFKL_05151,ECO_NA_12968
GO:0072503	cellular divalent inorganic cation homeostasis	15 of 2144 in the list	42 of 7427 in the genome	1	ECO_CDH23_01101,ECO_JAK3_11890,ECO_ITPR3_08101,ECO_LCK_14726,ECO_SLC30A7_18386,ECO_NA_19709,ECO_cul5b_01632,ECO_TRPV1_05673,ECO_AGTR1_08783,ECO_fzd1_02877,ECO_NA_03053,ECO_LPAR1_18802,ECO_A4KUJ6_ORYLA_13489,ECO_baxa_02856,ECO_NA_14544
GO:0051186	cofactor metabolic process	33 of 2144 in the list	100 of 7427 in the genome	1	ECO_NA_06690,ECO_NA_09305,ECO_PDPR_20073,ECO_QPRT_06772,ECO_NA_17550,ECO_MTR_13488,ECO_COQ2_03057,ECO_NA_17543,ECO_nadkb_08805,ECO_NA_00950,ECO_PPOX_07815,ECO_DCAKD_06467,ECO_COQ5_07783,ECO_NA_09424,ECO_hmbsb_01885,ECO_MOCS3_14746,ECO_KMO_01153,ECO_Q6I749_ORYLA_00601,ECO_aclya_02900,ECO_PDK4_16095,ECO_TALDO1_19249,ECO_acaa2_19934,ECO_fxn_03706,ECO_GPD2_19546,ECO_PDK3_23017,ECO_NA_01247,ECO_KYNU_2…
GO:0050865	regulation of cell activation	20 of 2144 in the list	58 of 7427 in the genome	1	ECO_PLEK_18731,ECO_PAK1_19451,ECO_roraa_10423,ECO_VAV1_19983,ECO_MLST8_02248,ECO_NA_13178,ECO_VAV3_01013,ECO_SLC7A2_13564,ECO_NA_20239,ECO_LCK_14726,ECO_sfrp1_20647,ECO_NA_19828,ECO_ap3d1_18611,ECO_PRKCQ_17917,ECO_MALT1_03063,ECO_CAV1_10302,ECO_socs9_22005,ECO_NFATC2_21209,ECO_NA_15678,ECO_MAP3K8_17423
GO:0006979	response to oxidative stress	14 of 2144 in the list	39 of 7427 in the genome	1	ECO_rela_10601,ECO_TRAP1_15069,ECO_JAK3_11890,ECO_fxn_03706,ECO_PLA2G4A_11581,ECO_NA_10558,ECO_BTK_09060,ECO_BCL2_10572,ECO_fbln5_11180,ECO_NA_03053,ECO_NA_21207,ECO_txnipa_08852,ECO_SHC1_15134,ECO_NA_19251
GO:0071495	cellular response to endogenous stimulus	19 of 2144 in the list	55 of 7427 in the genome	1	ECO_Q8UW75_ORYLA_03046,ECO_NA_06881,ECO_SPRY2_16474,ECO_A5JL88_ORYLA_14759,ECO_roraa_10423,ECO_fzd7a_07304,ECO_sgk1_18930,ECO_ESR1_03943,ECO_NR2C1_15711,ECO_PPARD_20447,ECO_inhbb_09775,ECO_thrab_11270,ECO_A5JL87_ORYLA_06380,ECO_nr2f1a_13982,ECO_nr2f5_11668,ECO_B2CCA0_ORYLA_22995,ECO_ppara2_12534,ECO_nr6a1a_20156,ECO_hsd17b3_10321
GO:0006310	DNA recombination	13 of 2144 in the list	36 of 7427 in the genome	1	ECO_REV1_14668,ECO_VPS52_05267,ECO_MRE11A_16611,ECO_NA_10936,ECO_BRCA1_15020,ECO_ERCC4_02264,ECO_NA_02531,ECO_fan1_15650,ECO_foxp1b_12374,ECO_EXOSC3_07160,ECO_hmga1a_17394,ECO_UBE2N_06595,ECO_morf4l1_10480
GO:0006508	proteolysis	52 of 2144 in the list	163 of 7427 in the genome	1	ECO_ANAPC4_18883,ECO_psmd11a_11266,ECO_PSMA6_17250,ECO_ube2h_06846,ECO_USP14_04374,ECO_pcbp2_20635,ECO_fzr1_03646,ECO_CDC23_06257,ECO_CDC16_19154,ECO_KLHL20_15777,ECO_UBE4B_20517,ECO_psmb1_00915,ECO_NA_06578,ECO_siah1_04661,ECO_NA_13844,ECO_DERL2_15092,ECO_NFKB2_07166,ECO_NA_21516,ECO_ERLIN2_06125,ECO_UBR5_15538,ECO_usp39_17548,ECO_FBXO22_01801,ECO_psmb5_07973,ECO_PSMB6_20342,ECO_rela_10601,ECO_P…
GO:0051345	positive regulation of hydrolase activity	23 of 2144 in the list	68 of 7427 in the genome	1	ECO_PLEK_18731,ECO_NA_01235,ECO_JAK3_11890,ECO_ARHGEF16_01515,ECO_ctgf_00327,ECO_fzd10_15519,ECO_NA_02531,ECO_PSME3_07231,ECO_ITPR3_08101,ECO_NA_05984,ECO_DOCK6_16341,ECO_sfrp1_20647,ECO_ELP2_16165,ECO_NA_20651,ECO_NA_22352,ECO_AGTR1_08783,ECO_NA_03053,ECO_CAV1_10302,ECO_NA_20302,ECO_creb1_09838,ECO_NA_18432,ECO_baxa_02856,ECO_ralgapa1_17247
GO:0006732	coenzyme metabolic process	26 of 2144 in the list	78 of 7427 in the genome	1	ECO_DCAKD_06467,ECO_COQ5_07783,ECO_NA_06690,ECO_NA_09305,ECO_PDPR_20073,ECO_QPRT_06772,ECO_MOCS3_14746,ECO_NA_17550,ECO_KMO_01153,ECO_MTR_13488,ECO_COQ2_03057,ECO_PDK4_16095,ECO_aclya_02900,ECO_TALDO1_19249,ECO_acaa2_19934,ECO_GPD2_19546,ECO_PDK3_23017,ECO_NMNAT1_20515,ECO_NA_01247,ECO_KYNU_21730,ECO_nadkb_08805,ECO_NA_00950,ECO_ACACB_17487,ECO_PCBD1_01132,ECO_hmgcra_03705,ECO_pank4_01535
GO:0007010	cytoskeleton organization	77 of 2144 in the list	247 of 7427 in the genome	1	ECO_tnnt2a_14798,ECO_NA_21817,ECO_NA_10538,ECO_vangl2_12326,ECO_NA_19080,ECO_NUAK2_04842,ECO_wasla_15333,ECO_NA_18994,ECO_TUBGCP3_18964,ECO_tubb5_04447,ECO_NA_13178,ECO_NA_18960,ECO_crk_04838,ECO_tubb5_00061,ECO_PDLIM7_01059,ECO_PTK2_02502,ECO_NA_18183,ECO_rac2_11346,ECO_SPAST_21366,ECO_STIL_09091,ECO_FOPNL_08147,ECO_PLEK_18731,ECO_SSH1_17512,ECO_TUBB1_20605,ECO_CNN1_21590,ECO_ppp1r12a_00464,ECO_…
GO:0042325	regulation of phosphorylation	71 of 2144 in the list	227 of 7427 in the genome	1	ECO_NA_03606,ECO_NA_05653,ECO_NA_13184,ECO_cd81_19257,ECO_NA_10523,ECO_VAV3_01013,ECO_NA_13178,ECO_NA_15074,ECO_NA_18960,ECO_crk_04838,ECO_NA_12681,ECO_rbpms2_19255,ECO_fzd7a_07304,ECO_RBPMS_22434,ECO_MAD2L2_08809,ECO_NA_14222,ECO_CDK5RAP1_12389,ECO_TRIB1_10031,ECO_JAK3_11890,ECO_PIM1_22499,ECO_NA_14748,ECO_ctgf_00327,ECO_BCL2_10572,ECO_NA_18615,ECO_NA_09083,ECO_NA_15317,ECO_TOPBP1_09289,ECO_CLIP…
GO:0009416	response to light stimulus	21 of 2144 in the list	62 of 7427 in the genome	1	ECO_NA_17605,ECO_NA_06881,ECO_rela_10601,ECO_ercc2_19462,ECO_HMGCS1_17786,ECO_sgk1_18930,ECO_BCL2_10572,ECO_NA_20318,ECO_ERCC4_02264,ECO_synj1_10153,ECO_NA_09476,ECO_UBE4B_20517,ECO_NA_02025,ECO_NA_10558,ECO_VPS18_00335,ECO_OPN3_01152,ECO_POLH_18737,ECO_ercc6_09229,ECO_CLOCK_09338,ECO_baxa_02856,ECO_hmgcra_03705
GO:0006869	lipid transport	16 of 2144 in the list	46 of 7427 in the genome	1	ECO_SLC27A4_04540,ECO_NA_06542,ECO_NA_14672,ECO_NPC1L1_01301,ECO_NA_22691,ECO_atp11a_18963,ECO_NA_19713,ECO_abca5_09524,ECO_PLA2G4A_11581,ECO_ldlr_09435,ECO_NFKB2_07166,ECO_CAV1_10302,ECO_NA_19353,ECO_NA_22731,ECO_NA_10426,ECO_NA_16187
GO:0000302	response to reactive oxygen species	9 of 2144 in the list	24 of 7427 in the genome	1	ECO_rela_10601,ECO_fxn_03706,ECO_PLA2G4A_11581,ECO_NA_10558,ECO_fbln5_11180,ECO_BCL2_10572,ECO_NA_21207,ECO_txnipa_08852,ECO_SHC1_15134
GO:0034728	nucleosome organization	9 of 2144 in the list	24 of 7427 in the genome	1	ECO_H3F3C_21519,ECO_h2afy2_17583,ECO_nfe2_14774,ECO_smarca4_09434,ECO_H1FOO_04882,ECO_smarca5_08288,ECO_hist2h2l_20893,ECO_H2AFZ_14455,ECO_hmga1a_17394
GO:0001658	branching involved in ureteric bud morphogenesis	3 of 2144 in the list	6 of 7427 in the genome	1	ECO_AGTR1_08783,ECO_D1MVS8_ORYLA_14782,ECO_wnt2ba_20595
GO:0006482	protein demethylation	3 of 2144 in the list	6 of 7427 in the genome	1	ECO_PHF8_20417,ECO_kdm5ba_12782,ECO_KDM4C_09334
GO:0006493	protein O-linked glycosylation	3 of 2144 in the list	6 of 7427 in the genome	1	ECO_POMT1_15998,ECO_GALNT3_21437,ECO_gxylt2_12380
GO:0006544	glycine metabolic process	3 of 2144 in the list	6 of 7427 in the genome	1	ECO_GLDC_03055,ECO_PDPR_20073,ECO_C9orf6_16163
GO:0006692	prostanoid metabolic process	3 of 2144 in the list	6 of 7427 in the genome	1	ECO_ptgs2_11582,ECO_C1orf93_12956,ECO_PLA2G4A_11581
GO:0006693	prostaglandin metabolic process	3 of 2144 in the list	6 of 7427 in the genome	1	ECO_ptgs2_11582,ECO_C1orf93_12956,ECO_PLA2G4A_11581
GO:0007418	ventral midline development	3 of 2144 in the list	6 of 7427 in the genome	1	ECO_SMO_06850,ECO_GLI1_20618,ECO_CFC1_02397
GO:0010226	response to lithium ion	3 of 2144 in the list	6 of 7427 in the genome	1	ECO_NA_00771,ECO_cdkn1bl_12532,ECO_cdkn1b_09486
GO:0010257	NADH dehydrogenase complex assembly	3 of 2144 in the list	6 of 7427 in the genome	1	ECO_C1H20orf7_10759,ECO_taz_07728,ECO_OXA1L_17154
GO:0016577	histone demethylation	3 of 2144 in the list	6 of 7427 in the genome	1	ECO_PHF8_20417,ECO_kdm5ba_12782,ECO_KDM4C_09334
GO:0031333	negative regulation of protein complex assembly	3 of 2144 in the list	6 of 7427 in the genome	1	ECO_NA_16002,ECO_NA_04091,ECO_add2_22175
GO:0032776	DNA methylation on cytosine	3 of 2144 in the list	6 of 7427 in the genome	1	ECO_smarca4_09434,ECO_DNMT3A_13251,ECO_DNMT1_16330
GO:0032855	positive regulation of Rac GTPase activity	3 of 2144 in the list	6 of 7427 in the genome	1	ECO_DOCK6_16341,ECO_ARHGEF16_01515,ECO_NA_18432
GO:0033338	medial fin development	3 of 2144 in the list	6 of 7427 in the genome	1	ECO_NA_10584,ECO_WNT11_03471,ECO_SMO_06850
GO:0034502	protein localization to chromosome	3 of 2144 in the list	6 of 7427 in the genome	1	ECO_NA_09519,ECO_ccdc101_02699,ECO_TOPBP1_09289
GO:0043603	cellular amide metabolic process	3 of 2144 in the list	6 of 7427 in the genome	1	ECO_NAGS_11262,ECO_NA_05751,ECO_ARG1_18161
GO:0050817	coagulation	3 of 2144 in the list	6 of 7427 in the genome	1	ECO_plg_04290,ECO_CAV1_10302,ECO_anxa5_14069
GO:0060675	ureteric bud morphogenesis	3 of 2144 in the list	6 of 7427 in the genome	1	ECO_AGTR1_08783,ECO_D1MVS8_ORYLA_14782,ECO_wnt2ba_20595
GO:0006629	lipid metabolic process	114 of 2144 in the list	372 of 7427 in the genome	1	ECO_NA_21797,ECO_CHKB_06541,ECO_cd81_19257,ECO_inpp5e_03089,ECO_PRPF19_02618,ECO_NOC3L_04358,ECO_NA_04253,ECO_PEX7_15118,ECO_NA_07232,ECO_sptlc2_09007,ECO_NA_19713,ECO_NA_04921,ECO_BX571984.2_22022,ECO_SORL1_10672,ECO_ACADVL_19182,ECO_dhrs3b_01523,ECO_CYP24A1_20558,ECO_PIK3C2A_19873,ECO_SGPL1_01131,ECO_ch25h_04355,ECO_srd5a2a_05503,ECO_NA_16187,ECO_PLEK_18731,ECO_HMGCS1_17786,ECO_CUBN_21132,ECO_c…
GO:0045184	establishment of protein localization	72 of 2144 in the list	231 of 7427 in the genome	1	ECO_NA_15387,ECO_TIMM9_14213,ECO_NA_22462,ECO_NA_14426,ECO_NA_05653,ECO_AP2B1_01603,ECO_NA_14753,ECO_txnipa_08852,ECO_XPO6_02030,ECO_timm13_03664,ECO_PEX7_15118,ECO_NUP214_18483,ECO_RAMP3_00023,ECO_RAB3GAP2_06029,ECO_NA_12681,ECO_fzd7a_07304,ECO_DERL2_15092,ECO_NA_13717,ECO_NA_22215,ECO_zdhhc17_15858,ECO_PLEK_18731,ECO_JAK3_11890,ECO_NA_00644,ECO_vti1b_11174,ECO_NA_10543,ECO_TRNT1_12367,ECO_copb2…
GO:0003015	heart process	8 of 2144 in the list	21 of 7427 in the genome	1	ECO_tnnt2a_14798,ECO_NA_11693,ECO_junbl_09429,ECO_TPM4_00995,ECO_ACTG2_04353,ECO_Q3MQ08_ORYLA_01953,ECO_DES_12415,ECO_NA_08173
GO:0035136	forelimb morphogenesis	8 of 2144 in the list	21 of 7427 in the genome	1	ECO_PRDM1_01954,ECO_NA_12670,ECO_D1MVS8_ORYLA_14782,ECO_NA_22154,ECO_tbx5_17468,ECO_NA_10584,ECO_NA_22157,ECO_wnt2ba_20595
GO:0043085	positive regulation of catalytic activity	44 of 2144 in the list	138 of 7427 in the genome	1	ECO_NA_01235,ECO_PAK1_19451,ECO_serinc5_16171,ECO_NA_13184,ECO_fzr1_03646,ECO_NA_02531,ECO_NA_18960,ECO_NA_05984,ECO_sfrp1_20647,ECO_crk_04838,ECO_NA_02025,ECO_NFKB2_07166,ECO_NA_14222,ECO_NA_18432,ECO_PLEK_18731,ECO_JAK3_11890,ECO_ARHGEF16_01515,ECO_ctgf_00327,ECO_fzd10_15519,ECO_traf4a_22038,ECO_NA_15317,ECO_TOPBP1_09289,ECO_adra2b_12704,ECO_NA_17311,ECO_ITPR3_08101,ECO_PSME3_07231,ECO_DOCK6_16…
GO:0044257	cellular protein catabolic process	44 of 2144 in the list	138 of 7427 in the genome	1	ECO_ANAPC4_18883,ECO_psmd11a_11266,ECO_PSMA6_17250,ECO_ube2h_06846,ECO_USP14_04374,ECO_pcbp2_20635,ECO_fzr1_03646,ECO_CDC23_06257,ECO_CDC16_19154,ECO_KLHL20_15777,ECO_UBE4B_20517,ECO_NA_06578,ECO_siah1_04661,ECO_NA_13844,ECO_DERL2_15092,ECO_NA_21516,ECO_ERLIN2_06125,ECO_UBR5_15538,ECO_usp39_17548,ECO_FBXO22_01801,ECO_psmb5_07973,ECO_PSMD7_06553,ECO_psma8_10581,ECO_NA_22140,ECO_FBXO2_16027,ECO_FBX…
GO:0010565	regulation of cellular ketone metabolic process	7 of 2144 in the list	18 of 7427 in the genome	1	ECO_CPT2_08511,ECO_NA_09028,ECO_ACACB_17487,ECO_GCK_11027,ECO_prkab1a_18810,ECO_NA_06542,ECO_ACADVL_19182
GO:0019362	pyridine nucleotide metabolic process	7 of 2144 in the list	18 of 7427 in the genome	1	ECO_nadkb_08805,ECO_TALDO1_19249,ECO_KMO_01153,ECO_GPD2_19546,ECO_QPRT_06772,ECO_NMNAT1_20515,ECO_KYNU_21730
GO:0072524	pyridine-containing compound metabolic process	7 of 2144 in the list	18 of 7427 in the genome	1	ECO_nadkb_08805,ECO_TALDO1_19249,ECO_KMO_01153,ECO_GPD2_19546,ECO_QPRT_06772,ECO_NMNAT1_20515,ECO_KYNU_21730
GO:0031328	positive regulation of cellular biosynthetic process	14 of 2144 in the list	40 of 7427 in the genome	1	ECO_PHF8_20417,ECO_rela_10601,ECO_JAK3_11890,ECO_traf6_11372,ECO_TCF7_01196,ECO_TRPV1_05673,ECO_PRKCQ_17917,ECO_SREBF2_22513,ECO_ptgs2_11582,ECO_NA_03053,ECO_hmga1a_17394,ECO_hsp90a.2_21145,ECO_NA_17311,ECO_NA_08173
GO:0000725	recombinational repair	4 of 2144 in the list	9 of 7427 in the genome	1	ECO_ERCC4_02264,ECO_fan1_15650,ECO_UBE2N_06595,ECO_morf4l1_10480
GO:0006024	glycosaminoglycan biosynthetic process	4 of 2144 in the list	9 of 7427 in the genome	1	ECO_CHST7_08566,ECO_angpt1_02414,ECO_uxs1_14647,ECO_CHST6_12601
GO:0006892	post-Golgi vesicle-mediated transport	4 of 2144 in the list	9 of 7427 in the genome	1	ECO_NA_18360,ECO_NA_20648,ECO_SLC30A6_20979,ECO_sort1a_20476
GO:0007260	tyrosine phosphorylation of STAT protein	4 of 2144 in the list	9 of 7427 in the genome	1	ECO_NA_03053,ECO_CAV1_10302,ECO_JAK3_11890,ECO_arl2bp_12576
GO:0008637	apoptotic mitochondrial changes	4 of 2144 in the list	9 of 7427 in the genome	1	ECO_BCL2_10572,ECO_fxn_03706,ECO_smad3a_10474,ECO_baxa_02856
GO:0030203	glycosaminoglycan metabolic process	4 of 2144 in the list	9 of 7427 in the genome	1	ECO_CHST7_08566,ECO_angpt1_02414,ECO_uxs1_14647,ECO_CHST6_12601
GO:0048199	vesicle targeting, to, from or within Golgi	4 of 2144 in the list	9 of 7427 in the genome	1	ECO_copz1_14775,ECO_COPA_12324,ECO_NA_02861,ECO_copb2_21537
GO:0097006	regulation of plasma lipoprotein particle levels	4 of 2144 in the list	9 of 7427 in the genome	1	ECO_dgat1a_06329,ECO_NA_19713,ECO_abca5_09524,ECO_ldlr_09435
GO:0042692	muscle cell differentiation	30 of 2144 in the list	92 of 7427 in the genome	1	ECO_cxcl12a_09228,ECO_PAK1_19451,ECO_SLC23A2_19950,ECO_NA_06700,ECO_vangl2_12326,ECO_SMO_06850,ECO_RCAN1_16394,ECO_NA_10523,ECO_NA_00771,ECO_TPM4_00995,ECO_A5JL87_ORYLA_06380,ECO_NA_16699,ECO_NA_04670,ECO_NA_06697,ECO_lgals2b_11339,ECO_ACTG2_04353,ECO_sort1a_20476,ECO_Q3MQ08_ORYLA_01953,ECO_NA_02025,ECO_cav2_10301,ECO_NA_18360,ECO_NA_09210,ECO_Q9IA90_ORYLA_14001,ECO_NA_15222,ECO_mdka_16371,ECO_NA…
GO:0006084	acetyl-CoA metabolic process	6 of 2144 in the list	15 of 7427 in the genome	1	ECO_NA_00950,ECO_PDPR_20073,ECO_PDK4_16095,ECO_aclya_02900,ECO_PDK3_23017,ECO_KYNU_21730
GO:0002200	somatic diversification of immune receptors	5 of 2144 in the list	12 of 7427 in the genome	1	ECO_REV1_14668,ECO_NA_02531,ECO_foxp1b_12374,ECO_EXOSC3_07160,ECO_NA_10936
GO:0006000	fructose metabolic process	5 of 2144 in the list	12 of 7427 in the genome	1	ECO_TALDO1_19249,ECO_pfkfb1_07725,ECO_aldocb_10200,ECO_PFKL_05151,ECO_NA_12968
GO:0007204	elevation of cytosolic calcium ion concentration	5 of 2144 in the list	12 of 7427 in the genome	1	ECO_AGTR1_08783,ECO_LPAR1_18802,ECO_ITPR3_08101,ECO_NA_19709,ECO_A4KUJ6_ORYLA_13489
GO:0009593	detection of chemical stimulus	5 of 2144 in the list	12 of 7427 in the genome	1	ECO_NA_21873,ECO_A4KUJ6_ORYLA_11787,ECO_GCK_11027,ECO_A4KUJ6_ORYLA_13489,ECO_TRPV1_05673
GO:0010212	response to ionizing radiation	5 of 2144 in the list	12 of 7427 in the genome	1	ECO_BCL2_10572,ECO_sfrp1_20647,ECO_NA_10210,ECO_NA_12670,ECO_baxa_02856
GO:0015758	glucose transport	5 of 2144 in the list	12 of 7427 in the genome	1	ECO_NA_18360,ECO_NUP214_18483,ECO_sort1a_20476,ECO_AAAS_17379,ECO_NA_11585
GO:0032388	positive regulation of intracellular transport	5 of 2144 in the list	12 of 7427 in the genome	1	ECO_TCF7_01196,ECO_smad3a_10474,ECO_rbpms2_19255,ECO_RBPMS_22434,ECO_NA_12650
GO:0045807	positive regulation of endocytosis	5 of 2144 in the list	12 of 7427 in the genome	1	ECO_synj1_10153,ECO_NA_16582,ECO_serpine1_00438,ECO_PTK2_02502,ECO_Q76B16_ORYLA_04134
GO:0046824	positive regulation of nucleocytoplasmic transport	5 of 2144 in the list	12 of 7427 in the genome	1	ECO_TCF7_01196,ECO_smad3a_10474,ECO_rbpms2_19255,ECO_RBPMS_22434,ECO_NA_12650
GO:0006865	amino acid transport	18 of 2144 in the list	53 of 7427 in the genome	1	ECO_SLC7A2_13564,ECO_gabbr1a_11704,ECO_NA_14230,ECO_SLC25A26_12349,ECO_SLC3A1_06148,ECO_CPT2_08511,ECO_NA_00599,ECO_SLC7A7_17155,ECO_NA_06542,ECO_SLC7A3_03497,ECO_slc43a1a_14571,ECO_SLC1A5_16624,ECO_NA_10067,ECO_slc6a8_18427,ECO_SLC3A2_22627,ECO_ACACB_17487,ECO_SLC6A9_07984,ECO_NA_10182
GO:0071840	cellular component organization or biogenesis	401 of 2144 in the list	1352 of 7427 in the genome	1	ECO_h2afy2_17583,ECO_MAU2_13793,ECO_NA_19080,ECO_NUAK2_04842,ECO_FGF19_04029,ECO_NA_13178,ECO_NA_02987,ECO_TCF4_09364,ECO_NA_15074,ECO_SCARF1_08383,ECO_NA_18960,ECO_NA_03253,ECO_PDLIM7_01059,ECO_DZIP1_13117,ECO_RNF20_02610,ECO_rac2_11346,ECO_smarca5_08288,ECO_VCPIP1_05105,ECO_pole3_06787,ECO_WHSC1L1_19944,ECO_RGS14_13098,ECO_NA_16187,ECO_PLEK_18731,ECO_cxcl12a_09228,ECO_KAT8_22985,ECO_ID2_10895,E…
GO:0051130	positive regulation of cellular component organization	22 of 2144 in the list	66 of 7427 in the genome	1	ECO_PLEK_18731,ECO_cxcl12a_09228,ECO_NA_06881,ECO_WNT11_03471,ECO_skila_00976,ECO_sgk1_18930,ECO_NA_18994,ECO_synj1_10153,ECO_METRN_02125,ECO_numbl_20787,ECO_Q76B16_ORYLA_04134,ECO_NA_16177,ECO_STUB1_02127,ECO_PTK2_02502,ECO_rala_14159,ECO_PRKCQ_17917,ECO_TPPP_16929,ECO_cdkn1bl_12532,ECO_NA_16582,ECO_serpine1_00438,ECO_smad3a_10474,ECO_UBE2N_06595
GO:0048871	multicellular organismal homeostasis	13 of 2144 in the list	37 of 7427 in the genome	1	ECO_NA_09090,ECO_MCL1_01964,ECO_NA_18960,ECO_PLA2G4A_11581,ECO_NA_16237,ECO_TRPV1_05673,ECO_ACADVL_19182,ECO_rac2_11346,ECO_ptgs2_11582,ECO_BCL2_10572,ECO_ACP5_08168,ECO_NA_17311,ECO_baxa_02856
GO:1901137	carbohydrate derivative biosynthetic process	25 of 2144 in the list	76 of 7427 in the genome	1	ECO_PMM1_15843,ECO_uxs1_14647,ECO_prps1b_16529,ECO_gxylt2_12380,ECO_ext1a_02417,ECO_NA_02112,ECO_NA_01927,ECO_ALG12_11614,ECO_MOGS_03995,ECO_MGAT2_21148,ECO_BCL2_10572,ECO_TSTA3_20743,ECO_DOLPP1_18489,ECO_hs2st1a_19075,ECO_mpdu1b_07888,ECO_alg1_22977,ECO_GALNT3_21437,ECO_ALG9_10223,ECO_POMGNT1_03929,ECO_NA_02418,ECO_itm1_03475,ECO_mgat4b_07168,ECO_SEC31A_21899,ECO_POMT1_15998,ECO_NA_19806
GO:0030003	cellular cation homeostasis	32 of 2144 in the list	99 of 7427 in the genome	1	ECO_NA_06881,ECO_NA_05615,ECO_pygma_14443,ECO_NA_03000,ECO_JAK3_11890,ECO_cul5b_01632,ECO_LOC100144362_10552,ECO_ATP6V1F_06969,ECO_sgk1_18930,ECO_FTL_00428,ECO_NA_16990,ECO_sco2_19927,ECO_NA_06249,ECO_A4KUJ6_ORYLA_13489,ECO_CDH23_01101,ECO_ITPR3_08101,ECO_SLC30A7_18386,ECO_LCK_14726,ECO_NA_02861,ECO_NA_19709,ECO_fxn_03706,ECO_TRPV1_05673,ECO_AGTR1_08783,ECO_fzd1_02877,ECO_NA_03053,ECO_LPAR1_18802…
GO:0051249	regulation of lymphocyte activation	17 of 2144 in the list	50 of 7427 in the genome	1	ECO_PAK1_19451,ECO_VAV1_19983,ECO_MLST8_02248,ECO_NA_13178,ECO_VAV3_01013,ECO_LCK_14726,ECO_sfrp1_20647,ECO_NA_20239,ECO_NA_19828,ECO_ap3d1_18611,ECO_PRKCQ_17917,ECO_MALT1_03063,ECO_CAV1_10302,ECO_NFATC2_21209,ECO_socs9_22005,ECO_NA_15678,ECO_MAP3K8_17423
GO:0051146	striated muscle cell differentiation	21 of 2144 in the list	63 of 7427 in the genome	1	ECO_PAK1_19451,ECO_SLC23A2_19950,ECO_RCAN1_16394,ECO_NA_10523,ECO_TPM4_00995,ECO_A5JL87_ORYLA_06380,ECO_NA_16699,ECO_NA_04670,ECO_lgals2b_11339,ECO_ACTG2_04353,ECO_sort1a_20476,ECO_Q3MQ08_ORYLA_01953,ECO_cav2_10301,ECO_NA_18360,ECO_Q9IA90_ORYLA_14001,ECO_NA_15222,ECO_mdka_16371,ECO_NA_11628,ECO_NA_11651,ECO_NA_00927,ECO_NA_06122
GO:0006487	protein N-linked glycosylation	12 of 2144 in the list	34 of 7427 in the genome	1	ECO_PMM1_15843,ECO_itm1_03475,ECO_NA_02112,ECO_mgat4b_07168,ECO_MGAT2_21148,ECO_SEC31A_21899,ECO_MOGS_03995,ECO_ALG12_11614,ECO_alg1_22977,ECO_mpdu1b_07888,ECO_ALG9_10223,ECO_NA_19806
GO:0050851	antigen receptor-mediated signaling pathway	12 of 2144 in the list	34 of 7427 in the genome	1	ECO_PAK1_19451,ECO_NA_20239,ECO_NA_19828,ECO_NFKB2_07166,ECO_MALT1_03063,ECO_NFATC2_21209,ECO_VAV3_01013,ECO_NA_15678,ECO_PIK3CB_21534,ECO_ITK_13518,ECO_NA_19220,ECO_UBE2N_06595
GO:0019219	regulation of nucleobase-containing compound metabolic process	209 of 2144 in the list	697 of 7427 in the genome	1	ECO_GTF2H1_15610,ECO_NA_15953,ECO_VAV3_01013,ECO_TH1L_12783,ECO_NAA15_12145,ECO_NA_02531,ECO_NA_13178,ECO_NA_02987,ECO_TCF4_09364,ECO_A1L4T3_ORYLA_21876,ECO_NA_15074,ECO_tbx1_20766,ECO_A9Q6B1_ORYLA_00449,ECO_sox19b_07887,ECO_NFX1_09270,ECO_CPSF4_05075,ECO_NA_21516,ECO_smarca5_08288,ECO_SUFU_21882,ECO_nrip2_20334,ECO_FOXA2_ORYLA_14744,ECO_ehmt2_02426,ECO_tbx20_21614,ECO_POLR2J2_16644,ECO_KAT8_2298…
GO:0051251	positive regulation of lymphocyte activation	11 of 2144 in the list	31 of 7427 in the genome	1	ECO_PAK1_19451,ECO_NA_20239,ECO_NA_19828,ECO_VAV1_19983,ECO_ap3d1_18611,ECO_CAV1_10302,ECO_MLST8_02248,ECO_socs9_22005,ECO_NA_13178,ECO_NA_15678,ECO_MAP3K8_17423
GO:0051603	proteolysis involved in cellular protein catabolic process	43 of 2144 in the list	136 of 7427 in the genome	1	ECO_ANAPC4_18883,ECO_psmd11a_11266,ECO_PSMA6_17250,ECO_ube2h_06846,ECO_USP14_04374,ECO_pcbp2_20635,ECO_fzr1_03646,ECO_CDC23_06257,ECO_CDC16_19154,ECO_KLHL20_15777,ECO_UBE4B_20517,ECO_NA_06578,ECO_siah1_04661,ECO_NA_13844,ECO_DERL2_15092,ECO_NA_21516,ECO_ERLIN2_06125,ECO_UBR5_15538,ECO_usp39_17548,ECO_FBXO22_01801,ECO_psmb5_07973,ECO_PSMD7_06553,ECO_psma8_10581,ECO_NA_22140,ECO_FBXO2_16027,ECO_FBX…
GO:0016050	vesicle organization	15 of 2144 in the list	44 of 7427 in the genome	1	ECO_LYST_21384,ECO_NA_04073,ECO_NA_05396,ECO_NA_02861,ECO_PLA2G4A_11581,ECO_copb2_21537,ECO_NA_20339,ECO_O93446_ORYLA_01283,ECO_SEC31A_21899,ECO_BCL2_10572,ECO_AP1M1_00994,ECO_copz1_14775,ECO_COPA_12324,ECO_AP2B1_01603,ECO_NA_19806
GO:0072507	divalent inorganic cation homeostasis	15 of 2144 in the list	44 of 7427 in the genome	1	ECO_CDH23_01101,ECO_JAK3_11890,ECO_ITPR3_08101,ECO_LCK_14726,ECO_SLC30A7_18386,ECO_NA_19709,ECO_cul5b_01632,ECO_TRPV1_05673,ECO_AGTR1_08783,ECO_fzd1_02877,ECO_NA_03053,ECO_LPAR1_18802,ECO_A4KUJ6_ORYLA_13489,ECO_baxa_02856,ECO_NA_14544
GO:0008544	epidermis development	19 of 2144 in the list	57 of 7427 in the genome	1	ECO_rela_10601,ECO_ercc2_19462,ECO_NA_22921,ECO_SLC27A4_04540,ECO_smarca4_09434,ECO_rbpjb_09324,ECO_BCL2_10572,ECO_NA_13178,ECO_APCDD1_00957,ECO_txnipa_08852,ECO_CDH23_01101,ECO_A8IE81_ORYLA_21664,ECO_pphln1_04506,ECO_O93446_ORYLA_01283,ECO_SUFU_21882,ECO_PTCH2_15353,ECO_NA_01508,ECO_NA_12961,ECO_NA_20087
GO:0015031	protein transport	71 of 2144 in the list	230 of 7427 in the genome	1	ECO_NA_15387,ECO_TIMM9_14213,ECO_NA_22462,ECO_NA_14426,ECO_NA_05653,ECO_AP2B1_01603,ECO_NA_14753,ECO_txnipa_08852,ECO_XPO6_02030,ECO_timm13_03664,ECO_PEX7_15118,ECO_NUP214_18483,ECO_RAMP3_00023,ECO_RAB3GAP2_06029,ECO_NA_12681,ECO_fzd7a_07304,ECO_DERL2_15092,ECO_NA_13717,ECO_NA_22215,ECO_zdhhc17_15858,ECO_PLEK_18731,ECO_JAK3_11890,ECO_NA_00644,ECO_vti1b_11174,ECO_NA_10543,ECO_TRNT1_12367,ECO_copb2…
GO:0070646	protein modification by small protein removal	10 of 2144 in the list	28 of 7427 in the genome	1	ECO_USP1_05403,ECO_otud7b_11662,ECO_WDR48_21264,ECO_USP10_10966,ECO_SENP1_14755,ECO_NA_07989,ECO_otub1_10617,ECO_USP36_02218,ECO_USP5_00073,ECO_bap1_15229
GO:0051046	regulation of secretion	22 of 2144 in the list	67 of 7427 in the genome	1	ECO_gabbr1a_11704,ECO_JAK3_11890,ECO_NA_00644,ECO_INHBE_20617,ECO_AACS_10983,ECO_CAPN10_13818,ECO_inhbb_09775,ECO_NA_21207,ECO_adra2b_12704,ECO_NA_12968,ECO_sept5b_19939,ECO_sfrp1_20647,ECO_GCK_11027,ECO_TCF7_01196,ECO_TRPV1_05673,ECO_NA_22250,ECO_AGTR1_08783,ECO_DNAJC1_21667,ECO_CHD7_03518,ECO_NA_03053,ECO_PFKL_05151,ECO_kcnq1_11375
GO:0043009	chordate embryonic development	56 of 2144 in the list	180 of 7427 in the genome	1	ECO_ercc2_19462,ECO_mt1-mmp_07958,ECO_NA_06700,ECO_smarca4_09434,ECO_vangl2_12326,ECO_NA_10679,ECO_COPS3_00283,ECO_NA_04482,ECO_PRPF19_02618,ECO_kat2a_02892,ECO_NA_02987,ECO_tbx1_20766,ECO_arnt2_12836,ECO_NA_05984,ECO_NA_13844,ECO_sfrp1_20647,ECO_NA_04470,ECO_NA_12670,ECO_SRSF1_10203,ECO_CHD7_03518,ECO_SUFU_21882,ECO_capn8_05489,ECO_smad3a_10474,ECO_NA_22309,ECO_NA_16187,ECO_NA_08173,ECO_NA_07795…
GO:0080134	regulation of response to stress	32 of 2144 in the list	100 of 7427 in the genome	1	ECO_mapk11_03179,ECO_NA_03606,ECO_PSMA6_17250,ECO_AP2B1_01603,ECO_NA_01086,ECO_RPS6KA5_13256,ECO_MYO1F_11592,ECO_rnf168_06500,ECO_NFKB2_07166,ECO_NA_21516,ECO_serpine1_00438,ECO_PLEK_18731,ECO_fam175a_02726,ECO_rela_10601,ECO_JAK3_11890,ECO_NA_16481,ECO_AP1M1_00994,ECO_NA_18907,ECO_SLC7A2_13564,ECO_NA_05396,ECO_ATF2_22111,ECO_NA_02861,ECO_irak1_18401,ECO_PLA2G4A_11581,ECO_card9_15996,ECO_NA_09210…
GO:0007249	I-kappaB kinase/NF-kappaB cascade	18 of 2144 in the list	54 of 7427 in the genome	1	ECO_zdhhc17_15858,ECO_rela_10601,ECO_CC2D1A_22225,ECO_NA_03606,ECO_otud7b_11662,ECO_NA_10523,ECO_vapal_00956,ECO_jub_05982,ECO_MIER1_08742,ECO_NA_02857,ECO_card9_15996,ECO_NA_09034,ECO_MALT1_03063,ECO_NA_09210,ECO_CFLAR_05147,ECO_LPAR1_18802,ECO_NA_19220,ECO_UBE2N_06595
GO:0065009	regulation of molecular function	152 of 2144 in the list	505 of 7427 in the genome	1	ECO_psmd11a_11266,ECO_ICA1_11620,ECO_cd81_19257,ECO_adra2db_13096,ECO_fzr1_03646,ECO_CDC23_06257,ECO_NA_14753,ECO_VAV3_01013,ECO_NA_02531,ECO_NA_13178,ECO_NA_02987,ECO_NA_04670,ECO_NA_15074,ECO_NA_18960,ECO_sox19b_07887,ECO_NA_21516,ECO_MAD2L2_08809,ECO_CDK5RAP1_12389,ECO_CACNG5_20206,ECO_PLEK_18731,ECO_PSMD7_06553,ECO_gabbr1a_11704,ECO_JAK3_11890,ECO_tbc1d9_08280,ECO_PIM1_22499,ECO_C0SQJ3_ORYLA_…
GO:0033036	macromolecule localization	139 of 2144 in the list	461 of 7427 in the genome	1	ECO_NA_15387,ECO_TIMM9_14213,ECO_NA_22462,ECO_SPNS2_03442,ECO_apoeb_02306,ECO_NA_14426,ECO_cd81_19257,ECO_NA_14753,ECO_NA_13178,ECO_atp11a_18963,ECO_NUP214_18483,ECO_OSBPL8_15857,ECO_NA_03253,ECO_abca5_09524,ECO_NA_10426,ECO_NA_16187,ECO_PLEK_18731,ECO_NA_15514,ECO_JAK3_11890,ECO_NA_00644,ECO_vti1b_11174,ECO_NA_10543,ECO_copb2_21537,ECO_TRNT1_12367,ECO_CR388163.2_01616,ECO_fbln5_11180,ECO_ccdc101…
GO:0006875	cellular metal ion homeostasis	28 of 2144 in the list	87 of 7427 in the genome	1	ECO_NA_06881,ECO_NA_05615,ECO_pygma_14443,ECO_NA_03000,ECO_JAK3_11890,ECO_cul5b_01632,ECO_LOC100144362_10552,ECO_ATP6V1F_06969,ECO_sgk1_18930,ECO_FTL_00428,ECO_NA_16990,ECO_NA_06249,ECO_A4KUJ6_ORYLA_13489,ECO_CDH23_01101,ECO_ITPR3_08101,ECO_NA_19709,ECO_fxn_03706,ECO_TRPV1_05673,ECO_AGTR1_08783,ECO_fzd1_02877,ECO_NA_03053,ECO_LPAR1_18802,ECO_NA_16991,ECO_ATP2A3_05645,ECO_PIK3CB_21534,ECO_nubp1_03…
GO:0051099	positive regulation of binding	13 of 2144 in the list	38 of 7427 in the genome	1	ECO_NA_03585,ECO_ercc2_19462,ECO_JAK3_11890,ECO_NA_22921,ECO_sox19b_07887,ECO_smarca4_09434,ECO_fzd7a_07304,ECO_traf4a_22038,ECO_NA_19714,ECO_NA_01927,ECO_NA_03053,ECO_NA_02531,ECO_NA_16177
GO:0051493	regulation of cytoskeleton organization	17 of 2144 in the list	51 of 7427 in the genome	1	ECO_NA_19102,ECO_NA_16002,ECO_CLIP3_10656,ECO_NA_06881,ECO_NA_19709,ECO_NA_03253,ECO_WNT11_03471,ECO_PRKCQ_17917,ECO_add2_22175,ECO_sgk1_18930,ECO_NA_18994,ECO_tsc1b_04087,ECO_cdkn1bl_12532,ECO_unknown_01077,ECO_NA_04091,ECO_smad3a_10474,ECO_NA_16177
GO:0010720	positive regulation of cell development	8 of 2144 in the list	22 of 7427 in the genome	1	ECO_FGF19_04029,ECO_cxcl12a_09228,ECO_BCL2_10572,ECO_PRPF19_02618,ECO_numb_11561,ECO_numbl_20787,ECO_smad2_18522,ECO_Q76K58_ORYLA_01432
GO:0051494	negative regulation of cytoskeleton organization	8 of 2144 in the list	22 of 7427 in the genome	1	ECO_NA_16002,ECO_CLIP3_10656,ECO_NA_06881,ECO_NA_19709,ECO_NA_04091,ECO_NA_03253,ECO_add2_22175,ECO_sgk1_18930
GO:0019941	modification-dependent protein catabolic process	42 of 2144 in the list	134 of 7427 in the genome	1	ECO_ANAPC4_18883,ECO_psmd11a_11266,ECO_PSMA6_17250,ECO_ube2h_06846,ECO_USP14_04374,ECO_pcbp2_20635,ECO_fzr1_03646,ECO_CDC23_06257,ECO_CDC16_19154,ECO_KLHL20_15777,ECO_UBE4B_20517,ECO_NA_06578,ECO_siah1_04661,ECO_NA_13844,ECO_DERL2_15092,ECO_NA_21516,ECO_ERLIN2_06125,ECO_UBR5_15538,ECO_usp39_17548,ECO_FBXO22_01801,ECO_psmb5_07973,ECO_PSMD7_06553,ECO_psma8_10581,ECO_NA_22140,ECO_FBXO2_16027,ECO_FBX…
GO:0043632	modification-dependent macromolecule catabolic process	42 of 2144 in the list	134 of 7427 in the genome	1	ECO_ANAPC4_18883,ECO_psmd11a_11266,ECO_PSMA6_17250,ECO_ube2h_06846,ECO_USP14_04374,ECO_pcbp2_20635,ECO_fzr1_03646,ECO_CDC23_06257,ECO_CDC16_19154,ECO_KLHL20_15777,ECO_UBE4B_20517,ECO_NA_06578,ECO_siah1_04661,ECO_NA_13844,ECO_DERL2_15092,ECO_NA_21516,ECO_ERLIN2_06125,ECO_UBR5_15538,ECO_usp39_17548,ECO_FBXO22_01801,ECO_psmb5_07973,ECO_PSMD7_06553,ECO_psma8_10581,ECO_NA_22140,ECO_FBXO2_16027,ECO_FBX…
GO:0009790	embryo development	146 of 2144 in the list	486 of 7427 in the genome	1	ECO_mt1-mmp_07958,ECO_PRPF19_02618,ECO_NA_02987,ECO_A5JL87_ORYLA_06380,ECO_NA_21665,ECO_tbx1_20766,ECO_GLI3_09293,ECO_sox19b_07887,ECO_PDLIM7_01059,ECO_NA_10584,ECO_DZIP1_13117,ECO_SUFU_21882,ECO_FOXA2_ORYLA_14744,ECO_NA_16187,ECO_tbx20_21614,ECO_C0SQJ3_ORYLA_00916,ECO_ID2_10895,ECO_NA_21923,ECO_rbpjb_09324,ECO_ctgf_00327,ECO_CR388163.2_01616,ECO_ENDOG_16013,ECO_skila_00976,ECO_fn1_05831,ECO_LMX1…
GO:0008285	negative regulation of cell proliferation	12 of 2144 in the list	35 of 7427 in the genome	1	ECO_NA_07795,ECO_TRIB1_10031,ECO_sfrp1_20647,ECO_WNT11_03471,ECO_dach_19142,ECO_NA_09034,ECO_BCL2_10572,ECO_cdkn1bl_12532,ECO_gas1a_10994,ECO_NA_16699,ECO_tbx5_17468,ECO_baxa_02856
GO:0006901	vesicle coating	7 of 2144 in the list	19 of 7427 in the genome	1	ECO_SEC31A_21899,ECO_copz1_14775,ECO_AP2B1_01603,ECO_COPA_12324,ECO_NA_02861,ECO_copb2_21537,ECO_NA_19806
GO:0015918	sterol transport	7 of 2144 in the list	19 of 7427 in the genome	1	ECO_CAV1_10302,ECO_NPC1L1_01301,ECO_NA_19713,ECO_abca5_09524,ECO_NA_10426,ECO_NFKB2_07166,ECO_ldlr_09435
GO:0048771	tissue remodeling	7 of 2144 in the list	19 of 7427 in the genome	1	ECO_tbx1_20766,ECO_SEMA3C_10884,ECO_CAV1_10302,ECO_BGN_14825,ECO_elf3_04001,ECO_Q3MQ08_ORYLA_01953,ECO_baxa_02856
GO:0006417	regulation of translation	6 of 2144 in the list	16 of 7427 in the genome	1	ECO_EIF2B5_07948,ECO_EIF2B3_15352,ECO_EIF2C2_16101,ECO_EIF4EBP3_13525,ECO_EIF5AL1_13287,ECO_srp9_00150
GO:0030522	intracellular receptor mediated signaling pathway	15 of 2144 in the list	45 of 7427 in the genome	1	ECO_rela_10601,ECO_thrap6_02419,ECO_JAK3_11890,ECO_A5JL88_ORYLA_14759,ECO_ppargc1b_07153,ECO_NA_03053,ECO_MED24_02177,ECO_UBR5_15538,ECO_NA_11628,ECO_MED16_18374,ECO_CYP24A1_20558,ECO_NA_21207,ECO_klf9_14008,ECO_A5JL87_ORYLA_06380,ECO_TADA3_11407
GO:0002440	production of molecular mediator of immune response	5 of 2144 in the list	13 of 7427 in the genome	1	ECO_foxp1b_12374,ECO_NA_17404,ECO_EXOSC3_07160,ECO_NA_10936,ECO_MALT1_03063
GO:0006081	cellular aldehyde metabolic process	5 of 2144 in the list	13 of 7427 in the genome	1	ECO_rela_10601,ECO_adh8_09004,ECO_akr1a1b_08517,ECO_adh8_09003,ECO_NA_10543
GO:0006970	response to osmotic stress	5 of 2144 in the list	13 of 7427 in the genome	1	ECO_NA_09416,ECO_KMO_01153,ECO_NA_06249,ECO_NA_14164,ECO_baxa_02856
GO:0009069	serine family amino acid metabolic process	5 of 2144 in the list	13 of 7427 in the genome	1	ECO_PSPH_16572,ECO_GLDC_03055,ECO_PDPR_20073,ECO_CDO1_08201,ECO_C9orf6_16163
GO:0051604	protein maturation	5 of 2144 in the list	13 of 7427 in the genome	1	ECO_capn8_05489,ECO_CPE_14059,ECO_fxn_03706,ECO_PTCH1_10319,ECO_psen1_11565
GO:0051171	regulation of nitrogen compound metabolic process	209 of 2144 in the list	703 of 7427 in the genome	1	ECO_GTF2H1_15610,ECO_NA_15953,ECO_VAV3_01013,ECO_TH1L_12783,ECO_NAA15_12145,ECO_NA_02531,ECO_NA_13178,ECO_NA_02987,ECO_TCF4_09364,ECO_A1L4T3_ORYLA_21876,ECO_NA_15074,ECO_tbx1_20766,ECO_A9Q6B1_ORYLA_00449,ECO_sox19b_07887,ECO_NFX1_09270,ECO_CPSF4_05075,ECO_NA_21516,ECO_smarca5_08288,ECO_SUFU_21882,ECO_nrip2_20334,ECO_FOXA2_ORYLA_14744,ECO_ehmt2_02426,ECO_tbx20_21614,ECO_POLR2J2_16644,ECO_KAT8_2298…
GO:0006720	isoprenoid metabolic process	10 of 2144 in the list	29 of 7427 in the genome	1	ECO_HMGCS1_17786,ECO_SRD5A3_16828,ECO_NA_22156,ECO_dhrs3b_01523,ECO_NA_22154,ECO_COQ2_03057,ECO_NA_22157,ECO_A5HKK7_ORYLA_02674,ECO_adh5_09000,ECO_hmgcra_03705
GO:0016458	gene silencing	10 of 2144 in the list	29 of 7427 in the genome	1	ECO_NCBP2_05372,ECO_EIF2C2_16101,ECO_NA_08291,ECO_smarca4_09434,ECO_jub_05982,ECO_TNRC6A_03873,ECO_SRRT_02346,ECO_DICER1_09246,ECO_smad3a_10474,ECO_DNMT3A_13251
GO:0032868	response to insulin stimulus	10 of 2144 in the list	29 of 7427 in the genome	1	ECO_NA_06881,ECO_PAK1_19451,ECO_ACSL5_07237,ECO_sgk1_18930,ECO_CAPN10_13818,ECO_NA_00771,ECO_NA_06132,ECO_NA_21207,ECO_inhbb_09775,ECO_NA_21858
GO:0051240	positive regulation of multicellular organismal process	10 of 2144 in the list	29 of 7427 in the genome	1	ECO_A8IE81_ORYLA_21664,ECO_ctgf_00327,ECO_NA_10679,ECO_MALT1_03063,ECO_NA_12163,ECO_card9_15996,ECO_ptgs2_11582,ECO_NA_11322,ECO_inhbb_09775,ECO_serpine1_00438
GO:0002377	immunoglobulin production	4 of 2144 in the list	10 of 7427 in the genome	1	ECO_foxp1b_12374,ECO_NA_17404,ECO_EXOSC3_07160,ECO_NA_10936
GO:0018108	peptidyl-tyrosine phosphorylation	4 of 2144 in the list	10 of 7427 in the genome	1	ECO_NA_03053,ECO_CAV1_10302,ECO_JAK3_11890,ECO_arl2bp_12576
GO:0018212	peptidyl-tyrosine modification	4 of 2144 in the list	10 of 7427 in the genome	1	ECO_NA_03053,ECO_CAV1_10302,ECO_JAK3_11890,ECO_arl2bp_12576
GO:0031163	metallo-sulfur cluster assembly	4 of 2144 in the list	10 of 7427 in the genome	1	ECO_CIAO1_01276,ECO_fxn_03706,ECO_nubp1_03863,ECO_NA_21834
GO:0034308	primary alcohol metabolic process	4 of 2144 in the list	10 of 7427 in the genome	1	ECO_adh8_09004,ECO_adh8_09003,ECO_adh8_09005,ECO_adh5_09000
GO:0042439	ethanolamine-containing compound metabolic process	4 of 2144 in the list	10 of 7427 in the genome	1	ECO_PLA2G4A_11581,ECO_CHKB_06541,ECO_ETNK2_16033,ECO_NA_01247
GO:0045839	negative regulation of mitosis	4 of 2144 in the list	10 of 7427 in the genome	1	ECO_ANAPC10_00641,ECO_CDC23_06257,ECO_ANAPC4_18883,ECO_NA_11585
GO:0045841	negative regulation of mitotic metaphase/anaphase transition	4 of 2144 in the list	10 of 7427 in the genome	1	ECO_ANAPC10_00641,ECO_CDC23_06257,ECO_ANAPC4_18883,ECO_NA_11585
GO:0048675	axon extension	4 of 2144 in the list	10 of 7427 in the genome	1	ECO_Q9IA90_ORYLA_14001,ECO_nrp1a_21447,ECO_SPAST_21366,ECO_spast_05506
GO:0051784	negative regulation of nuclear division	4 of 2144 in the list	10 of 7427 in the genome	1	ECO_ANAPC10_00641,ECO_CDC23_06257,ECO_ANAPC4_18883,ECO_NA_11585
GO:0002757	immune response-activating signal transduction	20 of 2144 in the list	62 of 7427 in the genome	1	ECO_rela_10601,ECO_PAK1_19451,ECO_mapk11_03179,ECO_NA_03606,ECO_VAV3_01013,ECO_ITK_13518,ECO_RPS6KA5_13256,ECO_NA_20239,ECO_ATF2_22111,ECO_NA_19828,ECO_irak1_18401,ECO_NFKB2_07166,ECO_MALT1_03063,ECO_NA_09210,ECO_creb1_09838,ECO_NFATC2_21209,ECO_NA_15678,ECO_PIK3CB_21534,ECO_NA_19220,ECO_UBE2N_06595
GO:0002764	immune response-regulating signaling pathway	20 of 2144 in the list	62 of 7427 in the genome	1	ECO_rela_10601,ECO_PAK1_19451,ECO_mapk11_03179,ECO_NA_03606,ECO_VAV3_01013,ECO_ITK_13518,ECO_RPS6KA5_13256,ECO_NA_20239,ECO_ATF2_22111,ECO_NA_19828,ECO_irak1_18401,ECO_NFKB2_07166,ECO_MALT1_03063,ECO_NA_09210,ECO_creb1_09838,ECO_NFATC2_21209,ECO_NA_15678,ECO_PIK3CB_21534,ECO_NA_19220,ECO_UBE2N_06595
GO:0060341	regulation of cellular localization	29 of 2144 in the list	92 of 7427 in the genome	1	ECO_gabbr1a_11704,ECO_JAK3_11890,ECO_INHBE_20617,ECO_ppp1r12a_00464,ECO_AACS_10983,ECO_CAPN10_13818,ECO_inhbb_09775,ECO_A4KUJ6_ORYLA_11787,ECO_NA_21207,ECO_adra2b_12704,ECO_NA_12968,ECO_sept5b_19939,ECO_sfrp1_20647,ECO_GCK_11027,ECO_TCF7_01196,ECO_PRKCQ_17917,ECO_rbpms2_19255,ECO_NA_22250,ECO_RBPMS_22434,ECO_AGTR1_08783,ECO_SUFU_21882,ECO_CHD7_03518,ECO_NA_03053,ECO_smad3a_10474,ECO_SCFD1_14240,E…
GO:0046530	photoreceptor cell differentiation	13 of 2144 in the list	39 of 7427 in the genome	1	ECO_IFT57_21739,ECO_pdzd7a_21823,ECO_NA_10584,ECO_wnt2ba_20595,ECO_CPSF4_05075,ECO_MED24_02177,ECO_synj1_10153,ECO_DCTN2_20623,ECO_NA_22154,ECO_D1MVS8_ORYLA_14782,ECO_NA_22157,ECO_ift88_02575,ECO_NA_11399
GO:0032269	negative regulation of cellular protein metabolic process	9 of 2144 in the list	26 of 7427 in the genome	1	ECO_sfrp1_20647,ECO_NA_14748,ECO_bag5_04896,ECO_NA_09034,ECO_MAD2L2_08809,ECO_CAV1_10302,ECO_EIF2B3_15352,ECO_NA_10473,ECO_baxa_02856
GO:0043406	positive regulation of MAP kinase activity	9 of 2144 in the list	26 of 7427 in the genome	1	ECO_PAK1_19451,ECO_crk_04838,ECO_fzd10_15519,ECO_irak1_18401,ECO_NFKB2_07166,ECO_NA_09034,ECO_NA_09210,ECO_NA_15317,ECO_adra2b_12704
GO:0071902	positive regulation of protein serine/threonine kinase activity	9 of 2144 in the list	26 of 7427 in the genome	1	ECO_PAK1_19451,ECO_crk_04838,ECO_fzd10_15519,ECO_irak1_18401,ECO_NFKB2_07166,ECO_NA_09034,ECO_NA_09210,ECO_NA_15317,ECO_adra2b_12704
GO:0000910	cytokinesis	3 of 2144 in the list	7 of 7427 in the genome	1	ECO_BIN3_14024,ECO_SPAST_21366,ECO_spast_05506
GO:0001657	ureteric bud development	3 of 2144 in the list	7 of 7427 in the genome	1	ECO_AGTR1_08783,ECO_D1MVS8_ORYLA_14782,ECO_wnt2ba_20595
GO:0001945	lymph vessel development	3 of 2144 in the list	7 of 7427 in the genome	1	ECO_NA_20236,ECO_LPAR1_18802,ECO_ZAP70_11594
GO:0006270	DNA-dependent DNA replication initiation	3 of 2144 in the list	7 of 7427 in the genome	1	ECO_WRNIP1_22345,ECO_TOPBP1_09289,ECO_MCM7_04814
GO:0006338	chromatin remodeling	3 of 2144 in the list	7 of 7427 in the genome	1	ECO_chd8_07954,ECO_smarca4_09434,ECO_smarca5_08288
GO:0006446	regulation of translational initiation	3 of 2144 in the list	7 of 7427 in the genome	1	ECO_EIF2B5_07948,ECO_EIF2C2_16101,ECO_EIF4EBP3_13525
GO:0006891	intra-Golgi vesicle-mediated transport	3 of 2144 in the list	7 of 7427 in the genome	1	ECO_PACS1_10114,ECO_NA_01086,ECO_NA_13717
GO:0007090	regulation of S phase of mitotic cell cycle	3 of 2144 in the list	7 of 7427 in the genome	1	ECO_NA_19714,ECO_smarca4_09434,ECO_NA_10473
GO:0008214	protein dealkylation	3 of 2144 in the list	7 of 7427 in the genome	1	ECO_PHF8_20417,ECO_kdm5ba_12782,ECO_KDM4C_09334
GO:0016445	somatic diversification of immunoglobulins	3 of 2144 in the list	7 of 7427 in the genome	1	ECO_foxp1b_12374,ECO_EXOSC3_07160,ECO_NA_10936
GO:0016485	protein processing	3 of 2144 in the list	7 of 7427 in the genome	1	ECO_capn8_05489,ECO_CPE_14059,ECO_fxn_03706
GO:0018904	organic ether metabolic process	3 of 2144 in the list	7 of 7427 in the genome	1	ECO_AGMO_21624,ECO_DNAJC10_21123,ECO_TXNL1_12709
GO:0019321	pentose metabolic process	3 of 2144 in the list	7 of 7427 in the genome	1	ECO_TALDO1_19249,ECO_NA_01470,ECO_unknown_15530
GO:0021544	subpallium development	3 of 2144 in the list	7 of 7427 in the genome	1	ECO_NA_22664,ECO_NA_11628,ECO_A5JL87_ORYLA_06380
GO:0031111	negative regulation of microtubule polymerization or depolymerization	3 of 2144 in the list	7 of 7427 in the genome	1	ECO_CLIP3_10656,ECO_NA_06881,ECO_sgk1_18930
GO:0031398	positive regulation of protein ubiquitination	3 of 2144 in the list	7 of 7427 in the genome	1	ECO_TRIB1_10031,ECO_fzr1_03646,ECO_UBE2N_06595
GO:0032012	regulation of ARF protein signal transduction	3 of 2144 in the list	7 of 7427 in the genome	1	ECO_ASAP2_10898,ECO_NA_19352,ECO_AGAP3_22375
GO:0032233	positive regulation of actin filament bundle assembly	3 of 2144 in the list	7 of 7427 in the genome	1	ECO_smad3a_10474,ECO_WNT11_03471,ECO_PRKCQ_17917
GO:0033261	regulation of S phase	3 of 2144 in the list	7 of 7427 in the genome	1	ECO_NA_19714,ECO_smarca4_09434,ECO_NA_10473
GO:0042503	tyrosine phosphorylation of Stat3 protein	3 of 2144 in the list	7 of 7427 in the genome	1	ECO_NA_03053,ECO_JAK3_11890,ECO_arl2bp_12576
GO:0042742	defense response to bacterium	3 of 2144 in the list	7 of 7427 in the genome	1	ECO_serpine1_00438,ECO_ACP5_08168,ECO_card9_15996
GO:0048883	neuromast primordium migration	3 of 2144 in the list	7 of 7427 in the genome	1	ECO_cxcl12a_09228,ECO_kal1a_16376,ECO_NA_21281
GO:0050926	regulation of positive chemotaxis	3 of 2144 in the list	7 of 7427 in the genome	1	ECO_cxcl12a_09228,ECO_CFC1_02397,ECO_NA_21281
GO:0050927	positive regulation of positive chemotaxis	3 of 2144 in the list	7 of 7427 in the genome	1	ECO_cxcl12a_09228,ECO_CFC1_02397,ECO_NA_21281
GO:0051261	protein depolymerization	3 of 2144 in the list	7 of 7427 in the genome	1	ECO_PLEK_18731,ECO_NA_16481,ECO_spast_05506
GO:0060071	Wnt receptor signaling pathway, planar cell polarity pathway	3 of 2144 in the list	7 of 7427 in the genome	1	ECO_fzd1_02877,ECO_sfrp1_20647,ECO_DAB2_20311
GO:0090175	regulation of establishment of planar polarity	3 of 2144 in the list	7 of 7427 in the genome	1	ECO_fzd1_02877,ECO_sfrp1_20647,ECO_DAB2_20311
GO:0052547	regulation of peptidase activity	16 of 2144 in the list	49 of 7427 in the genome	1	ECO_ctgf_00327,ECO_NA_10523,ECO_BCL2_10572,ECO_NA_02531,ECO_NA_04670,ECO_RENBP_07095,ECO_MCL1_01964,ECO_PSME3_07231,ECO_sfrp1_20647,ECO_NA_20651,ECO_ELP2_16165,ECO_NA_20302,ECO_NA_04783,ECO_serpine1_00438,ECO_NA_10473,ECO_baxa_02856
GO:0001953	negative regulation of cell-matrix adhesion	2 of 2144 in the list	4 of 7427 in the genome	1	ECO_NA_05984,ECO_serpine1_00438
GO:0002042	cell migration involved in sprouting angiogenesis	2 of 2144 in the list	4 of 7427 in the genome	1	ECO_ptgs2_11582,ECO_ZAP70_11594
GO:0002204	somatic recombination of immunoglobulin genes involved in immune response	2 of 2144 in the list	4 of 7427 in the genome	1	ECO_EXOSC3_07160,ECO_NA_10936
GO:0002208	somatic diversification of immunoglobulins involved in immune response	2 of 2144 in the list	4 of 7427 in the genome	1	ECO_EXOSC3_07160,ECO_NA_10936
GO:0003170	heart valve development	2 of 2144 in the list	4 of 7427 in the genome	1	ECO_NA_22921,ECO_PDLIM7_01059
GO:0003306	Wnt receptor signaling pathway involved in heart development	2 of 2144 in the list	4 of 7427 in the genome	1	ECO_fzd1_02877,ECO_NA_22921
GO:0006569	tryptophan catabolic process	2 of 2144 in the list	4 of 7427 in the genome	1	ECO_KMO_01153,ECO_KYNU_21730
GO:0006743	ubiquinone metabolic process	2 of 2144 in the list	4 of 7427 in the genome	1	ECO_COQ5_07783,ECO_COQ2_03057
GO:0006826	iron ion transport	2 of 2144 in the list	4 of 7427 in the genome	1	ECO_GNL3L_05438,ECO_SLC25A37_14016
GO:0007062	sister chromatid cohesion	2 of 2144 in the list	4 of 7427 in the genome	1	ECO_NA_12670,ECO_MAU2_13793
GO:0007064	mitotic sister chromatid cohesion	2 of 2144 in the list	4 of 7427 in the genome	1	ECO_NA_12670,ECO_MAU2_13793
GO:0007596	blood coagulation	2 of 2144 in the list	4 of 7427 in the genome	1	ECO_plg_04290,ECO_CAV1_10302
GO:0009074	aromatic amino acid family catabolic process	2 of 2144 in the list	4 of 7427 in the genome	1	ECO_KMO_01153,ECO_KYNU_21730
GO:0009225	nucleotide-sugar metabolic process	2 of 2144 in the list	4 of 7427 in the genome	1	ECO_TSTA3_20743,ECO_PMM1_15843
GO:0009226	nucleotide-sugar biosynthetic process	2 of 2144 in the list	4 of 7427 in the genome	1	ECO_TSTA3_20743,ECO_PMM1_15843
GO:0010742	macrophage derived foam cell differentiation	2 of 2144 in the list	4 of 7427 in the genome	1	ECO_abca5_09524,ECO_NFKB2_07166
GO:0010812	negative regulation of cell-substrate adhesion	2 of 2144 in the list	4 of 7427 in the genome	1	ECO_NA_05984,ECO_serpine1_00438
GO:0014003	oligodendrocyte development	2 of 2144 in the list	4 of 7427 in the genome	1	ECO_ercc2_19462,ECO_FOXA2_ORYLA_14744
GO:0015012	heparan sulfate proteoglycan biosynthetic process	2 of 2144 in the list	4 of 7427 in the genome	1	ECO_hs2st1a_19075,ECO_ext1a_02417
GO:0015802	basic amino acid transport	2 of 2144 in the list	4 of 7427 in the genome	1	ECO_SLC7A2_13564,ECO_NA_10182
GO:0019439	aromatic compound catabolic process	2 of 2144 in the list	4 of 7427 in the genome	1	ECO_KMO_01153,ECO_KYNU_21730
GO:0019935	cyclic-nucleotide-mediated signaling	2 of 2144 in the list	4 of 7427 in the genome	1	ECO_NA_22122,ECO_PDE7A_17023
GO:0020027	hemoglobin metabolic process	2 of 2144 in the list	4 of 7427 in the genome	1	ECO_NA_05615,ECO_Q6I749_ORYLA_00601
GO:0022010	central nervous system myelination	2 of 2144 in the list	4 of 7427 in the genome	1	ECO_ercc2_19462,ECO_FOXA2_ORYLA_14744
GO:0030201	heparan sulfate proteoglycan metabolic process	2 of 2144 in the list	4 of 7427 in the genome	1	ECO_hs2st1a_19075,ECO_ext1a_02417
GO:0031579	membrane raft organization	2 of 2144 in the list	4 of 7427 in the genome	1	ECO_CAV1_10302,ECO_cav2_10301
GO:0032069	regulation of nuclease activity	2 of 2144 in the list	4 of 7427 in the genome	1	ECO_NEIL1_10450,ECO_NPM1_17650
GO:0032291	axon ensheathment in central nervous system	2 of 2144 in the list	4 of 7427 in the genome	1	ECO_ercc2_19462,ECO_FOXA2_ORYLA_14744
GO:0032872	regulation of stress-activated MAPK cascade	2 of 2144 in the list	4 of 7427 in the genome	1	ECO_NA_16481,ECO_card9_15996
GO:0034109	homotypic cell-cell adhesion	2 of 2144 in the list	4 of 7427 in the genome	1	ECO_PLEK_18731,ECO_NA_04073
GO:0034381	plasma lipoprotein particle clearance	2 of 2144 in the list	4 of 7427 in the genome	1	ECO_NA_19713,ECO_ldlr_09435
GO:0034612	response to tumor necrosis factor	2 of 2144 in the list	4 of 7427 in the genome	1	ECO_sfrp1_20647,ECO_NA_09034
GO:0034614	cellular response to reactive oxygen species	2 of 2144 in the list	4 of 7427 in the genome	1	ECO_fbln5_11180,ECO_fxn_03706
GO:0034969	histone arginine methylation	2 of 2144 in the list	4 of 7427 in the genome	1	ECO_B1A4A0_ORYLA_07971,ECO_PRMT7_12610
GO:0035246	peptidyl-arginine N-methylation	2 of 2144 in the list	4 of 7427 in the genome	1	ECO_B1A4A0_ORYLA_07971,ECO_PRMT7_12610
GO:0035247	peptidyl-arginine omega-N-methylation	2 of 2144 in the list	4 of 7427 in the genome	1	ECO_B1A4A0_ORYLA_07971,ECO_PRMT7_12610
GO:0040014	regulation of multicellular organism growth	2 of 2144 in the list	4 of 7427 in the genome	1	ECO_TRPV1_05673,ECO_NA_17311
GO:0042058	regulation of epidermal growth factor receptor signaling pathway	2 of 2144 in the list	4 of 7427 in the genome	1	ECO_adra2b_12704,ECO_NA_12961
GO:0042436	indole-containing compound catabolic process	2 of 2144 in the list	4 of 7427 in the genome	1	ECO_KMO_01153,ECO_KYNU_21730
GO:0043401	steroid hormone mediated signaling pathway	2 of 2144 in the list	4 of 7427 in the genome	1	ECO_NA_06881,ECO_sgk1_18930
GO:0043534	blood vessel endothelial cell migration	2 of 2144 in the list	4 of 7427 in the genome	1	ECO_ptgs2_11582,ECO_ZAP70_11594
GO:0043966	histone H3 acetylation	2 of 2144 in the list	4 of 7427 in the genome	1	ECO_kat2a_02892,ECO_MEAF6_08926
GO:0046218	indolalkylamine catabolic process	2 of 2144 in the list	4 of 7427 in the genome	1	ECO_KMO_01153,ECO_KYNU_21730
GO:0046635	positive regulation of alpha-beta T cell activation	2 of 2144 in the list	4 of 7427 in the genome	1	ECO_socs9_22005,ECO_ap3d1_18611
GO:0046638	positive regulation of alpha-beta T cell differentiation	2 of 2144 in the list	4 of 7427 in the genome	1	ECO_socs9_22005,ECO_ap3d1_18611
GO:0050707	regulation of cytokine secretion	2 of 2144 in the list	4 of 7427 in the genome	1	ECO_AGTR1_08783,ECO_NA_21207
GO:0050708	regulation of protein secretion	2 of 2144 in the list	4 of 7427 in the genome	1	ECO_AGTR1_08783,ECO_NA_21207
GO:0060122	inner ear receptor stereocilium organization	2 of 2144 in the list	4 of 7427 in the genome	1	ECO_CDH23_01101,ECO_NA_10584
GO:0060343	trabecula formation	2 of 2144 in the list	4 of 7427 in the genome	1	ECO_sfrp1_20647,ECO_smarca4_09434
GO:0060411	cardiac septum morphogenesis	2 of 2144 in the list	4 of 7427 in the genome	1	ECO_fzd1_02877,ECO_WNT11_03471
GO:0060914	heart formation	2 of 2144 in the list	4 of 7427 in the genome	1	ECO_ID2_10895,ECO_GATA4_16210
GO:0061383	trabecula morphogenesis	2 of 2144 in the list	4 of 7427 in the genome	1	ECO_sfrp1_20647,ECO_smarca4_09434
GO:0070302	regulation of stress-activated protein kinase signaling cascade	2 of 2144 in the list	4 of 7427 in the genome	1	ECO_NA_16481,ECO_card9_15996
GO:0071383	cellular response to steroid hormone stimulus	2 of 2144 in the list	4 of 7427 in the genome	1	ECO_NA_06881,ECO_sgk1_18930
GO:0072384	organelle transport along microtubule	2 of 2144 in the list	4 of 7427 in the genome	1	ECO_KIFAP3_01173,ECO_NA_13717
GO:0090077	foam cell differentiation	2 of 2144 in the list	4 of 7427 in the genome	1	ECO_abca5_09524,ECO_NFKB2_07166
GO:1901184	regulation of ERBB signaling pathway	2 of 2144 in the list	4 of 7427 in the genome	1	ECO_adra2b_12704,ECO_NA_12961
GO:0051336	regulation of hydrolase activity	58 of 2144 in the list	190 of 7427 in the genome	1	ECO_NA_19297,ECO_NA_01235,ECO_NEIL1_10450,ECO_gpsm1b_18479,ECO_RCAN1_16394,ECO_NA_10523,ECO_tsc1b_04087,ECO_NA_14753,ECO_NA_02531,ECO_IQGAP1_11443,ECO_NA_04670,ECO_NA_05984,ECO_sfrp1_20647,ECO_sort1a_20476,ECO_NA_13717,ECO_NA_18360,ECO_NA_04201,ECO_NA_04783,ECO_NA_18432,ECO_serpine1_00438,ECO_smad3a_10474,ECO_NA_22309,ECO_NPM1_17650,ECO_GIPC1_16280,ECO_PLEK_18731,ECO_JAK3_11890,ECO_tbc1d9_08280,E…
GO:0035108	limb morphogenesis	25 of 2144 in the list	79 of 7427 in the genome	1	ECO_NA_07795,ECO_RAB23_09174,ECO_ID2_10895,ECO_PTCH1_10319,ECO_smarca4_09434,ECO_CR388163.2_01616,ECO_NA_18615,ECO_PRDM1_01954,ECO_D1MVS8_ORYLA_14782,ECO_NA_22154,ECO_tbx5_17468,ECO_A5JL87_ORYLA_06380,ECO_NA_22157,ECO_NA_16699,ECO_NA_01483,ECO_RPGRIP1_03925,ECO_NA_12670,ECO_NA_18614,ECO_NA_12681,ECO_NA_10584,ECO_wnt2ba_20595,ECO_CHD7_03518,ECO_NA_11628,ECO_gas1a_10994,ECO_NA_10566
GO:0060173	limb development	25 of 2144 in the list	79 of 7427 in the genome	1	ECO_NA_07795,ECO_RAB23_09174,ECO_ID2_10895,ECO_PTCH1_10319,ECO_smarca4_09434,ECO_CR388163.2_01616,ECO_NA_18615,ECO_PRDM1_01954,ECO_D1MVS8_ORYLA_14782,ECO_NA_22154,ECO_tbx5_17468,ECO_A5JL87_ORYLA_06380,ECO_NA_22157,ECO_NA_16699,ECO_NA_01483,ECO_RPGRIP1_03925,ECO_NA_12670,ECO_NA_18614,ECO_NA_12681,ECO_NA_10584,ECO_wnt2ba_20595,ECO_CHD7_03518,ECO_NA_11628,ECO_gas1a_10994,ECO_NA_10566
GO:0009143	nucleoside triphosphate catabolic process	68 of 2144 in the list	224 of 7427 in the genome	1	ECO_hbs1l_18932,ECO_NA_15511,ECO_NKIRAS2_02896,ECO_NA_14426,ECO_LOC100049338_09266,ECO_tubb5_04447,ECO_gnai3_06575,ECO_TRIM23_21892,ECO_gfm2_09047,ECO_GNAL_12281,ECO_NA_13178,ECO_DHX8_07222,ECO_NA_15021,ECO_MCM7_04814,ECO_NA_12682,ECO_tubb5_00061,ECO_NA_12681,ECO_ARL4C_21118,ECO_NA_13717,ECO_smarca5_08288,ECO_GTPBP1_00926,ECO_TUBB1_20605,ECO_NA_18615,ECO_TUBG2_02867,ECO_WRNIP1_22345,ECO_NA_09976,…
GO:0009146	purine nucleoside triphosphate catabolic process	68 of 2144 in the list	224 of 7427 in the genome	1	ECO_hbs1l_18932,ECO_NA_15511,ECO_NKIRAS2_02896,ECO_NA_14426,ECO_LOC100049338_09266,ECO_tubb5_04447,ECO_gnai3_06575,ECO_TRIM23_21892,ECO_gfm2_09047,ECO_GNAL_12281,ECO_NA_13178,ECO_DHX8_07222,ECO_NA_15021,ECO_MCM7_04814,ECO_NA_12682,ECO_tubb5_00061,ECO_NA_12681,ECO_ARL4C_21118,ECO_NA_13717,ECO_smarca5_08288,ECO_GTPBP1_00926,ECO_TUBB1_20605,ECO_NA_18615,ECO_TUBG2_02867,ECO_WRNIP1_22345,ECO_NA_09976,…
GO:0009203	ribonucleoside triphosphate catabolic process	68 of 2144 in the list	224 of 7427 in the genome	1	ECO_hbs1l_18932,ECO_NA_15511,ECO_NKIRAS2_02896,ECO_NA_14426,ECO_LOC100049338_09266,ECO_tubb5_04447,ECO_gnai3_06575,ECO_TRIM23_21892,ECO_gfm2_09047,ECO_GNAL_12281,ECO_NA_13178,ECO_DHX8_07222,ECO_NA_15021,ECO_MCM7_04814,ECO_NA_12682,ECO_tubb5_00061,ECO_NA_12681,ECO_ARL4C_21118,ECO_NA_13717,ECO_smarca5_08288,ECO_GTPBP1_00926,ECO_TUBB1_20605,ECO_NA_18615,ECO_TUBG2_02867,ECO_WRNIP1_22345,ECO_NA_09976,…
GO:0009207	purine ribonucleoside triphosphate catabolic process	68 of 2144 in the list	224 of 7427 in the genome	1	ECO_hbs1l_18932,ECO_NA_15511,ECO_NKIRAS2_02896,ECO_NA_14426,ECO_LOC100049338_09266,ECO_tubb5_04447,ECO_gnai3_06575,ECO_TRIM23_21892,ECO_gfm2_09047,ECO_GNAL_12281,ECO_NA_13178,ECO_DHX8_07222,ECO_NA_15021,ECO_MCM7_04814,ECO_NA_12682,ECO_tubb5_00061,ECO_NA_12681,ECO_ARL4C_21118,ECO_NA_13717,ECO_smarca5_08288,ECO_GTPBP1_00926,ECO_TUBB1_20605,ECO_NA_18615,ECO_TUBG2_02867,ECO_WRNIP1_22345,ECO_NA_09976,…
GO:0002429	immune response-activating cell surface receptor signaling pathway	12 of 2144 in the list	36 of 7427 in the genome	1	ECO_PAK1_19451,ECO_NA_20239,ECO_NA_19828,ECO_NFKB2_07166,ECO_MALT1_03063,ECO_NFATC2_21209,ECO_VAV3_01013,ECO_NA_15678,ECO_PIK3CB_21534,ECO_ITK_13518,ECO_NA_19220,ECO_UBE2N_06595
GO:0002768	immune response-regulating cell surface receptor signaling pathway	12 of 2144 in the list	36 of 7427 in the genome	1	ECO_PAK1_19451,ECO_NA_20239,ECO_NA_19828,ECO_NFKB2_07166,ECO_MALT1_03063,ECO_NFATC2_21209,ECO_VAV3_01013,ECO_NA_15678,ECO_PIK3CB_21534,ECO_ITK_13518,ECO_NA_19220,ECO_UBE2N_06595
GO:0001894	tissue homeostasis	8 of 2144 in the list	23 of 7427 in the genome	1	ECO_NA_09090,ECO_NA_18960,ECO_PLA2G4A_11581,ECO_NA_16237,ECO_rac2_11346,ECO_BCL2_10572,ECO_ACP5_08168,ECO_baxa_02856
GO:0048332	mesoderm morphogenesis	8 of 2144 in the list	23 of 7427 in the genome	1	ECO_NA_18270,ECO_NA_08291,ECO_NA_19709,ECO_NA_10584,ECO_aplnrb_19296,ECO_NA_02987,ECO_smad2_18522,ECO_smad3a_10474
GO:0007264	small GTPase mediated signal transduction	33 of 2144 in the list	106 of 7427 in the genome	1	ECO_RAP2C_13684,ECO_NA_03254,ECO_mapk11_03179,ECO_NA_14426,ECO_NA_21207,ECO_VAV3_01013,ECO_NA_13178,ECO_RAPGEF6_01411,ECO_NA_14000,ECO_NA_13844,ECO_NA_11345,ECO_crk_04838,ECO_NA_02025,ECO_ARHGEF9_13536,ECO_rala_14159,ECO_NA_13717,ECO_NA_19792,ECO_YWHAQ_10904,ECO_LPAR1_18802,ECO_net1_17968,ECO_NA_22494,ECO_NA_11355,ECO_VAV1_19983,ECO_NA_12402,ECO_NA_05774,ECO_NISCH_15443,ECO_NA_06697,ECO_NA_20038,…
GO:0009792	embryo development ending in birth or egg hatching	57 of 2144 in the list	187 of 7427 in the genome	1	ECO_ercc2_19462,ECO_mt1-mmp_07958,ECO_NA_06700,ECO_smarca4_09434,ECO_vangl2_12326,ECO_NA_10679,ECO_COPS3_00283,ECO_NA_04482,ECO_PRPF19_02618,ECO_kat2a_02892,ECO_NA_02987,ECO_tbx1_20766,ECO_arnt2_12836,ECO_NA_05984,ECO_NA_13844,ECO_sfrp1_20647,ECO_NA_04470,ECO_NA_12670,ECO_SRSF1_10203,ECO_CHD7_03518,ECO_SUFU_21882,ECO_capn8_05489,ECO_smad3a_10474,ECO_NA_22309,ECO_NA_16187,ECO_NA_08173,ECO_NA_07795…
GO:0006936	muscle contraction	15 of 2144 in the list	46 of 7427 in the genome	1	ECO_tnnt2a_14798,ECO_NA_03000,ECO_ACTG2_04353,ECO_NA_06700,ECO_smtna_19291,ECO_SRSF1_10203,ECO_TRPV1_05673,ECO_NA_10679,ECO_NA_12163,ECO_ptgs2_11582,ECO_taz_07728,ECO_EDN2_20104,ECO_A4KUJ6_ORYLA_11787,ECO_A4KUJ6_ORYLA_13489,ECO_NA_00853
GO:0046942	carboxylic acid transport	27 of 2144 in the list	86 of 7427 in the genome	1	ECO_gabbr1a_11704,ECO_NA_14230,ECO_SLC25A26_12349,ECO_SLC23A2_19950,ECO_CPT2_08511,ECO_NA_00599,ECO_SLC27A4_04540,ECO_SLC23A1_14601,ECO_SLC7A7_17155,ECO_NA_06542,ECO_SLC7A3_03497,ECO_slc43a1a_14571,ECO_SLC3A2_22627,ECO_NA_00795,ECO_NA_10182,ECO_NA_00796,ECO_SLC7A2_13564,ECO_SLC3A1_06148,ECO_PLA2G4A_11581,ECO_SLC26A5_17955,ECO_VPS18_00335,ECO_SLC1A5_16624,ECO_NA_10067,ECO_ABCC3_15980,ECO_slc6a8_18…
GO:0006520	cellular amino acid metabolic process	54 of 2144 in the list	177 of 7427 in the genome	1	ECO_NA_06690,ECO_psmd11a_11266,ECO_NA_19281,ECO_ASNSD1_01834,ECO_DARS2_15766,ECO_NA_19349,ECO_NA_02193,ECO_tars_10996,ECO_GLDC_03055,ECO_PSMA6_17250,ECO_PDPR_20073,ECO_FARSA_22543,ECO_MARS_20621,ECO_TARSL2_20243,ECO_GLUL_10565,ECO_NAGS_11262,ECO_pars2_11570,ECO_MTR_13488,ECO_MARS2_09065,ECO_CDO1_08201,ECO_C9orf6_16163,ECO_NA_21516,ECO_BCKDK_01611,ECO_PSPH_16572,ECO_NA_08209,ECO_NA_01828,ECO_DNMT3…
GO:0009891	positive regulation of biosynthetic process	18 of 2144 in the list	56 of 7427 in the genome	1	ECO_rela_10601,ECO_JAK3_11890,ECO_traf6_11372,ECO_ctgf_00327,ECO_ciita_03865,ECO_NA_09028,ECO_hmga1a_17394,ECO_NA_17311,ECO_PHF8_20417,ECO_TCF7_01196,ECO_jub_05982,ECO_PRKCQ_17917,ECO_TRPV1_05673,ECO_SREBF2_22513,ECO_ptgs2_11582,ECO_NA_03053,ECO_hsp90a.2_21145,ECO_NA_08173
GO:0008104	protein localization	99 of 2144 in the list	330 of 7427 in the genome	1	ECO_NA_15387,ECO_TIMM9_14213,ECO_NA_22462,ECO_cee_06197,ECO_NA_14426,ECO_NA_05653,ECO_AP2B1_01603,ECO_NA_14753,ECO_NA_13178,ECO_txnipa_08852,ECO_NA_01086,ECO_XPO6_02030,ECO_timm13_03664,ECO_PEX7_15118,ECO_NUP214_18483,ECO_RAMP3_00023,ECO_NA_03253,ECO_RAB3GAP2_06029,ECO_NA_12681,ECO_fzd7a_07304,ECO_DERL2_15092,ECO_NA_13717,ECO_NA_22215,ECO_zdhhc17_15858,ECO_PLEK_18731,ECO_JAK3_11890,ECO_NA_00644,E…
GO:0044093	positive regulation of molecular function	64 of 2144 in the list	211 of 7427 in the genome	1	ECO_NA_13184,ECO_fzr1_03646,ECO_NA_02531,ECO_NA_03585,ECO_NA_18960,ECO_sox19b_07887,ECO_crk_04838,ECO_fzd7a_07304,ECO_NA_21516,ECO_NA_14222,ECO_PLEK_18731,ECO_JAK3_11890,ECO_ARHGEF16_01515,ECO_ctgf_00327,ECO_NA_01927,ECO_BCL2_10572,ECO_NA_15317,ECO_TOPBP1_09289,ECO_NA_17311,ECO_NA_16177,ECO_ITPR3_08101,ECO_fxn_03706,ECO_NA_16237,ECO_psen1_11565,ECO_ELP2_16165,ECO_MALT1_03063,ECO_NA_22352,ECO_NA_0…
GO:0016567	protein ubiquitination	32 of 2144 in the list	103 of 7427 in the genome	1	ECO_traf6_11372,ECO_ube2h_06846,ECO_NA_10523,ECO_PRPF19_02618,ECO_HECTD2_09770,ECO_NA_11632,ECO_UBE4B_20517,ECO_NA_06578,ECO_siah1_04661,ECO_rnf168_06500,ECO_Q3MQ08_ORYLA_01953,ECO_RNF20_02610,ECO_MAD2L2_08809,ECO_CTR9_10941,ECO_UBR5_15538,ECO_FBXO4_10331,ECO_DDB2_10484,ECO_PAF1_22008,ECO_RNF144B_15531,ECO_ppil2_15969,ECO_angpt1_02414,ECO_HERC4_01110,ECO_MYLIP_10079,ECO_STUB1_02127,ECO_leo1_22685…
GO:0002696	positive regulation of leukocyte activation	11 of 2144 in the list	33 of 7427 in the genome	1	ECO_PAK1_19451,ECO_NA_20239,ECO_NA_19828,ECO_VAV1_19983,ECO_ap3d1_18611,ECO_CAV1_10302,ECO_MLST8_02248,ECO_socs9_22005,ECO_NA_13178,ECO_NA_15678,ECO_MAP3K8_17423
GO:0050867	positive regulation of cell activation	11 of 2144 in the list	33 of 7427 in the genome	1	ECO_PAK1_19451,ECO_NA_20239,ECO_NA_19828,ECO_VAV1_19983,ECO_ap3d1_18611,ECO_CAV1_10302,ECO_MLST8_02248,ECO_socs9_22005,ECO_NA_13178,ECO_NA_15678,ECO_MAP3K8_17423
GO:0009100	glycoprotein metabolic process	26 of 2144 in the list	83 of 7427 in the genome	1	ECO_PMM1_15843,ECO_uxs1_14647,ECO_gxylt2_12380,ECO_ext1a_02417,ECO_NA_02112,ECO_NA_01927,ECO_ALG12_11614,ECO_MOGS_03995,ECO_MGAT2_21148,ECO_BCL2_10572,ECO_hs2st1a_19075,ECO_mpdu1b_07888,ECO_alg1_22977,ECO_GALNT3_21437,ECO_ALG9_10223,ECO_tnip1_01072,ECO_POMGNT1_03929,ECO_NA_02418,ECO_DCN_04620,ECO_psen1_11565,ECO_itm1_03475,ECO_mgat4b_07168,ECO_SEC31A_21899,ECO_POMT1_15998,ECO_chst14_16833,ECO_NA_…
GO:0014706	striated muscle tissue development	26 of 2144 in the list	83 of 7427 in the genome	1	ECO_tnnt2a_14798,ECO_PAK1_19451,ECO_RCAN1_16394,ECO_skila_00976,ECO_NA_10679,ECO_aplnrb_19296,ECO_NA_10523,ECO_foxp1b_12374,ECO_NA_02987,ECO_A5JL87_ORYLA_06380,ECO_NA_04670,ECO_UBE4B_20517,ECO_NA_05443,ECO_NA_17404,ECO_GATA4_16210,ECO_Q3MQ08_ORYLA_01953,ECO_Q9IA90_ORYLA_14001,ECO_SEMA3C_10884,ECO_CAV1_10302,ECO_NA_15222,ECO_mdka_16371,ECO_taz_07728,ECO_NA_11628,ECO_smad3a_10474,ECO_NA_06122,ECO_N…
GO:0006029	proteoglycan metabolic process	7 of 2144 in the list	20 of 7427 in the genome	1	ECO_NA_01927,ECO_hs2st1a_19075,ECO_NA_02418,ECO_chst14_16833,ECO_uxs1_14647,ECO_DCN_04620,ECO_ext1a_02417
GO:0006900	membrane budding	7 of 2144 in the list	20 of 7427 in the genome	1	ECO_SEC31A_21899,ECO_copz1_14775,ECO_AP2B1_01603,ECO_COPA_12324,ECO_NA_02861,ECO_copb2_21537,ECO_NA_19806
GO:0035115	embryonic forelimb morphogenesis	7 of 2144 in the list	20 of 7427 in the genome	1	ECO_NA_12670,ECO_D1MVS8_ORYLA_14782,ECO_NA_22154,ECO_tbx5_17468,ECO_NA_10584,ECO_NA_22157,ECO_wnt2ba_20595
GO:0051100	negative regulation of binding	7 of 2144 in the list	20 of 7427 in the genome	1	ECO_TRIB1_10031,ECO_NA_03053,ECO_JAK3_11890,ECO_PIM1_22499,ECO_TCF7_01196,ECO_NA_10566,ECO_NA_15074
GO:0014031	mesenchymal cell development	17 of 2144 in the list	53 of 7427 in the genome	1	ECO_NA_18270,ECO_NA_16425,ECO_ID2_10895,ECO_smarca4_09434,ECO_snai3_12158,ECO_NA_02987,ECO_smad2_18522,ECO_her9_20508,ECO_sfrp1_20647,ECO_leo1_22685,ECO_NA_09034,ECO_NA_19714,ECO_cax1_06849,ECO_mdka_16371,ECO_mych_21401,ECO_smad3a_10474,ECO_NA_12650
GO:0044255	cellular lipid metabolic process	80 of 2144 in the list	266 of 7427 in the genome	1	ECO_NA_21797,ECO_CHKB_06541,ECO_cd81_19257,ECO_inpp5e_03089,ECO_PEX7_15118,ECO_sptlc2_09007,ECO_NA_04921,ECO_BX571984.2_22022,ECO_ACADVL_19182,ECO_dhrs3b_01523,ECO_PIK3C2A_19873,ECO_SGPL1_01131,ECO_ch25h_04355,ECO_NA_16187,ECO_PLEK_18731,ECO_HMGCS1_17786,ECO_CERS6_02549,ECO_AGMO_21624,ECO_NA_22691,ECO_NA_18619,ECO_PLA2G4A_11581,ECO_ACSL5_07237,ECO_NA_10463,ECO_NA_22352,ECO_NA_01247,ECO_SPTLC3_210…
GO:0043065	positive regulation of apoptotic process	28 of 2144 in the list	90 of 7427 in the genome	1	ECO_NA_13723,ECO_NA_03254,ECO_JAK3_11890,ECO_ARHGEF16_01515,ECO_cul5b_01632,ECO_VAV1_19983,ECO_BTK_09060,ECO_NA_05774,ECO_A4KUJ6_ORYLA_11787,ECO_VAV3_01013,ECO_A4KUJ6_ORYLA_13489,ECO_NA_19185,ECO_NA_12822,ECO_DYRK2_19922,ECO_NA_03585,ECO_NA_13844,ECO_sfrp1_20647,ECO_sort1a_20476,ECO_SENP1_14755,ECO_ARHGEF9_13536,ECO_NA_18360,ECO_NA_03053,ECO_TIAM2_14750,ECO_YWHAQ_10904,ECO_hipk2_06711,ECO_CUL2_20…
GO:0055065	metal ion homeostasis	28 of 2144 in the list	90 of 7427 in the genome	1	ECO_NA_06881,ECO_NA_05615,ECO_pygma_14443,ECO_NA_03000,ECO_JAK3_11890,ECO_cul5b_01632,ECO_LOC100144362_10552,ECO_ATP6V1F_06969,ECO_sgk1_18930,ECO_FTL_00428,ECO_NA_16990,ECO_NA_06249,ECO_A4KUJ6_ORYLA_13489,ECO_CDH23_01101,ECO_ITPR3_08101,ECO_NA_19709,ECO_fxn_03706,ECO_TRPV1_05673,ECO_AGTR1_08783,ECO_fzd1_02877,ECO_NA_03053,ECO_LPAR1_18802,ECO_NA_16991,ECO_ATP2A3_05645,ECO_PIK3CB_21534,ECO_nubp1_03…
GO:0006766	vitamin metabolic process	10 of 2144 in the list	30 of 7427 in the genome	1	ECO_NA_06690,ECO_cyb5b_10961,ECO_QPRT_06772,ECO_nadkb_08805,ECO_akr1a1b_08517,ECO_CYP2R1_09473,ECO_RFK_17581,ECO_CYP24A1_20558,ECO_NA_22154,ECO_NA_22157
GO:0016125	sterol metabolic process	10 of 2144 in the list	30 of 7427 in the genome	1	ECO_NA_08744,ECO_HMGCS1_17786,ECO_ACADVL_19182,ECO_SOAT1_03636,ECO_NA_22713,ECO_NPC1L1_01301,ECO_NA_09028,ECO_INSIG1_14300,ECO_ch25h_04355,ECO_hmgcra_03705
GO:0006357	regulation of transcription from RNA polymerase II promoter	91 of 2144 in the list	304 of 7427 in the genome	1	ECO_GTF2H1_15610,ECO_NA_11394,ECO_NA_15953,ECO_ATF7IP2_03861,ECO_NA_02531,ECO_NA_02987,ECO_txnipa_08852,ECO_TCF4_09364,ECO_A1L4T3_ORYLA_21876,ECO_NA_15074,ECO_tbx1_20766,ECO_DDX20_14839,ECO_sox19b_07887,ECO_TCF7_01196,ECO_STRAP_17977,ECO_NFX1_09270,ECO_fzd7a_07304,ECO_SUFU_21882,ECO_nrip2_20334,ECO_FOXA2_ORYLA_14744,ECO_TEAD1_12620,ECO_ehmt2_02426,ECO_chd8_07954,ECO_CR388163.2_01616,ECO_NA_19483,…
GO:0006874	cellular calcium ion homeostasis	13 of 2144 in the list	40 of 7427 in the genome	1	ECO_CDH23_01101,ECO_JAK3_11890,ECO_ITPR3_08101,ECO_NA_19709,ECO_cul5b_01632,ECO_TRPV1_05673,ECO_AGTR1_08783,ECO_NA_03053,ECO_fzd1_02877,ECO_LPAR1_18802,ECO_A4KUJ6_ORYLA_13489,ECO_baxa_02856,ECO_NA_14544
GO:0030031	cell projection assembly	13 of 2144 in the list	40 of 7427 in the genome	1	ECO_IFT57_21739,ECO_NA_10538,ECO_NA_03253,ECO_arfip2b_10150,ECO_jub_05982,ECO_KLF1_08159,ECO_LPAR1_18802,ECO_NA_15317,ECO_ARHGAP10_14086,ECO_NA_13178,ECO_VAV3_01013,ECO_ift88_02575,ECO_NA_15712
GO:0006486	protein glycosylation	16 of 2144 in the list	50 of 7427 in the genome	1	ECO_PMM1_15843,ECO_gxylt2_12380,ECO_NA_02112,ECO_ALG12_11614,ECO_MGAT2_21148,ECO_MOGS_03995,ECO_mpdu1b_07888,ECO_alg1_22977,ECO_GALNT3_21437,ECO_ALG9_10223,ECO_POMGNT1_03929,ECO_itm1_03475,ECO_SEC31A_21899,ECO_mgat4b_07168,ECO_POMT1_15998,ECO_NA_19806
GO:0031349	positive regulation of defense response	16 of 2144 in the list	50 of 7427 in the genome	1	ECO_rela_10601,ECO_JAK3_11890,ECO_mapk11_03179,ECO_NA_03606,ECO_RPS6KA5_13256,ECO_ATF2_22111,ECO_irak1_18401,ECO_PLA2G4A_11581,ECO_card9_15996,ECO_NFKB2_07166,ECO_NA_09210,ECO_NA_03053,ECO_creb1_09838,ECO_serpine1_00438,ECO_NA_19220,ECO_UBE2N_06595
GO:0043413	macromolecule glycosylation	16 of 2144 in the list	50 of 7427 in the genome	1	ECO_PMM1_15843,ECO_gxylt2_12380,ECO_NA_02112,ECO_ALG12_11614,ECO_MGAT2_21148,ECO_MOGS_03995,ECO_mpdu1b_07888,ECO_alg1_22977,ECO_GALNT3_21437,ECO_ALG9_10223,ECO_POMGNT1_03929,ECO_itm1_03475,ECO_SEC31A_21899,ECO_mgat4b_07168,ECO_POMT1_15998,ECO_NA_19806
GO:0070085	glycosylation	16 of 2144 in the list	50 of 7427 in the genome	1	ECO_PMM1_15843,ECO_gxylt2_12380,ECO_NA_02112,ECO_ALG12_11614,ECO_MGAT2_21148,ECO_MOGS_03995,ECO_mpdu1b_07888,ECO_alg1_22977,ECO_GALNT3_21437,ECO_ALG9_10223,ECO_POMGNT1_03929,ECO_itm1_03475,ECO_SEC31A_21899,ECO_mgat4b_07168,ECO_POMT1_15998,ECO_NA_19806
GO:0001933	negative regulation of protein phosphorylation	6 of 2144 in the list	17 of 7427 in the genome	1	ECO_CAV1_10302,ECO_sfrp1_20647,ECO_NA_14748,ECO_NA_10473,ECO_baxa_02856,ECO_NA_09034
GO:0006941	striated muscle contraction	6 of 2144 in the list	17 of 7427 in the genome	1	ECO_taz_07728,ECO_A4KUJ6_ORYLA_11787,ECO_ACTG2_04353,ECO_SRSF1_10203,ECO_A4KUJ6_ORYLA_13489,ECO_NA_10679
GO:0007162	negative regulation of cell adhesion	6 of 2144 in the list	17 of 7427 in the genome	1	ECO_NA_18270,ECO_NA_03053,ECO_JAK3_11890,ECO_NA_05984,ECO_ANGPT2_09199,ECO_serpine1_00438
GO:0010563	negative regulation of phosphorus metabolic process	6 of 2144 in the list	17 of 7427 in the genome	1	ECO_CAV1_10302,ECO_sfrp1_20647,ECO_NA_14748,ECO_NA_10473,ECO_baxa_02856,ECO_NA_09034
GO:0019217	regulation of fatty acid metabolic process	6 of 2144 in the list	17 of 7427 in the genome	1	ECO_CPT2_08511,ECO_NA_09028,ECO_ACACB_17487,ECO_prkab1a_18810,ECO_NA_06542,ECO_ACADVL_19182
GO:0022411	cellular component disassembly	6 of 2144 in the list	17 of 7427 in the genome	1	ECO_PLEK_18731,ECO_gfm2_09047,ECO_NA_16481,ECO_spast_05506,ECO_baxa_02856,ECO_NA_22250
GO:0032320	positive regulation of Ras GTPase activity	6 of 2144 in the list	17 of 7427 in the genome	1	ECO_NA_01235,ECO_DOCK6_16341,ECO_ARHGEF16_01515,ECO_NA_18432,ECO_fzd10_15519,ECO_ralgapa1_17247
GO:0042326	negative regulation of phosphorylation	6 of 2144 in the list	17 of 7427 in the genome	1	ECO_CAV1_10302,ECO_sfrp1_20647,ECO_NA_14748,ECO_NA_10473,ECO_baxa_02856,ECO_NA_09034
GO:0043547	positive regulation of GTPase activity	6 of 2144 in the list	17 of 7427 in the genome	1	ECO_NA_01235,ECO_DOCK6_16341,ECO_ARHGEF16_01515,ECO_NA_18432,ECO_fzd10_15519,ECO_ralgapa1_17247
GO:0045936	negative regulation of phosphate metabolic process	6 of 2144 in the list	17 of 7427 in the genome	1	ECO_CAV1_10302,ECO_sfrp1_20647,ECO_NA_14748,ECO_NA_10473,ECO_baxa_02856,ECO_NA_09034
GO:0046496	nicotinamide nucleotide metabolic process	6 of 2144 in the list	17 of 7427 in the genome	1	ECO_nadkb_08805,ECO_TALDO1_19249,ECO_KMO_01153,ECO_GPD2_19546,ECO_QPRT_06772,ECO_NMNAT1_20515
GO:0007409	axonogenesis	27 of 2144 in the list	87 of 7427 in the genome	1	ECO_cxcl12a_09228,ECO_JAK3_11890,ECO_spast_05506,ECO_PLXNA4_06843,ECO_NA_11859,ECO_FGF19_04029,ECO_BCL2_10572,ECO_NA_20318,ECO_EPHB1_15381,ECO_NA_07810,ECO_NA_09476,ECO_alcama_17669,ECO_GLI1_20618,ECO_NA_17644,ECO_NA_17189,ECO_NA_21230,ECO_nrp1a_21447,ECO_PLXNA4_06844,ECO_PTK2_02502,ECO_NA_10584,ECO_sema3fa_16663,ECO_Q9IA90_ORYLA_14001,ECO_NA_03053,ECO_NA_12676,ECO_PTCH2_15353,ECO_SPAST_21366,ECO…
GO:0015849	organic acid transport	27 of 2144 in the list	87 of 7427 in the genome	1	ECO_gabbr1a_11704,ECO_NA_14230,ECO_SLC25A26_12349,ECO_SLC23A2_19950,ECO_CPT2_08511,ECO_NA_00599,ECO_SLC27A4_04540,ECO_SLC23A1_14601,ECO_SLC7A7_17155,ECO_NA_06542,ECO_SLC7A3_03497,ECO_slc43a1a_14571,ECO_SLC3A2_22627,ECO_NA_00795,ECO_NA_10182,ECO_NA_00796,ECO_SLC7A2_13564,ECO_SLC3A1_06148,ECO_PLA2G4A_11581,ECO_SLC26A5_17955,ECO_VPS18_00335,ECO_SLC1A5_16624,ECO_NA_10067,ECO_ABCC3_15980,ECO_slc6a8_18…
GO:0016044	cellular membrane organization	24 of 2144 in the list	77 of 7427 in the genome	1	ECO_cee_06197,ECO_copb2_21537,ECO_SMO_06850,ECO_vamp8_03014,ECO_NA_20339,ECO_BCL2_10572,ECO_NA_21873,ECO_AP2B1_01603,ECO_nploc4_09534,ECO_vapal_00956,ECO_NA_02861,ECO_PLA2G4A_11581,ECO_UBL4B_14027,ECO_ap3d1_18611,ECO_cav2_10301,ECO_SEC31A_21899,ECO_O93446_ORYLA_01283,ECO_NA_22664,ECO_CAV1_10302,ECO_copz1_14775,ECO_taz_07728,ECO_COPA_12324,ECO_baxa_02856,ECO_NA_19806
GO:0061024	membrane organization	24 of 2144 in the list	77 of 7427 in the genome	1	ECO_cee_06197,ECO_copb2_21537,ECO_SMO_06850,ECO_vamp8_03014,ECO_NA_20339,ECO_BCL2_10572,ECO_NA_21873,ECO_AP2B1_01603,ECO_nploc4_09534,ECO_vapal_00956,ECO_NA_02861,ECO_PLA2G4A_11581,ECO_UBL4B_14027,ECO_ap3d1_18611,ECO_cav2_10301,ECO_SEC31A_21899,ECO_O93446_ORYLA_01283,ECO_NA_22664,ECO_CAV1_10302,ECO_copz1_14775,ECO_taz_07728,ECO_COPA_12324,ECO_baxa_02856,ECO_NA_19806
GO:0001932	regulation of protein phosphorylation	60 of 2144 in the list	199 of 7427 in the genome	1	ECO_RAP2C_13684,ECO_NA_01235,ECO_PAK1_19451,ECO_NA_03606,ECO_NA_13184,ECO_cd81_19257,ECO_NA_00274,ECO_NA_13178,ECO_NA_15074,ECO_SPRY2_16474,ECO_NA_18960,ECO_sfrp1_20647,ECO_crk_04838,ECO_NA_06626,ECO_NA_02025,ECO_jub_05982,ECO_rbpms2_19255,ECO_fzd7a_07304,ECO_NFKB2_07166,ECO_RBPMS_22434,ECO_MAD2L2_08809,ECO_cdkn1bl_12532,ECO_taz_07728,ECO_NA_14222,ECO_smad3a_10474,ECO_RAD50_17193,ECO_Q76K58_ORYLA…
GO:0051050	positive regulation of transport	21 of 2144 in the list	67 of 7427 in the genome	1	ECO_CAPN10_13818,ECO_NA_14753,ECO_synj1_10153,ECO_inhbb_09775,ECO_NA_21207,ECO_Q76B16_ORYLA_04134,ECO_NCBP2_05372,ECO_TCF7_01196,ECO_PTK2_02502,ECO_rbpms2_19255,ECO_TRPV1_05673,ECO_NA_22250,ECO_RBPMS_22434,ECO_NA_19320,ECO_NA_01306,ECO_NA_16582,ECO_serpine1_00438,ECO_smad3a_10474,ECO_baxa_02856,ECO_NA_12650,ECO_NA_14544
GO:0031346	positive regulation of cell projection organization	9 of 2144 in the list	27 of 7427 in the genome	1	ECO_cxcl12a_09228,ECO_NA_06881,ECO_PRKCQ_17917,ECO_skila_00976,ECO_rala_14159,ECO_sgk1_18930,ECO_NA_18994,ECO_METRN_02125,ECO_numbl_20787
GO:0048592	eye morphogenesis	18 of 2144 in the list	57 of 7427 in the genome	1	ECO_smarca4_09434,ECO_MED24_02177,ECO_LUM_04621,ECO_NA_21779,ECO_synj1_10153,ECO_EPHB1_15381,ECO_D1MVS8_ORYLA_14782,ECO_NA_16699,ECO_ift88_02575,ECO_NA_11399,ECO_IFT57_21739,ECO_pdzd7a_21823,ECO_GDF11_12777,ECO_NA_10584,ECO_CPSF4_05075,ECO_wnt2ba_20595,ECO_NA_19714,ECO_baxa_02856
GO:0048762	mesenchymal cell differentiation	18 of 2144 in the list	57 of 7427 in the genome	1	ECO_NA_18270,ECO_NA_16425,ECO_ID2_10895,ECO_smarca4_09434,ECO_SMO_06850,ECO_snai3_12158,ECO_NA_02987,ECO_smad2_18522,ECO_her9_20508,ECO_sfrp1_20647,ECO_leo1_22685,ECO_NA_09034,ECO_NA_19714,ECO_cax1_06849,ECO_mdka_16371,ECO_mych_21401,ECO_smad3a_10474,ECO_NA_12650
GO:0048518	positive regulation of biological process	226 of 2144 in the list	768 of 7427 in the genome	1	ECO_GTF2H1_15610,ECO_cd81_19257,ECO_FGF19_04029,ECO_BTK_09060,ECO_fzr1_03646,ECO_PRPF19_02618,ECO_NA_14753,ECO_inhbb_09775,ECO_VAV3_01013,ECO_TH1L_12783,ECO_NA_13178,ECO_ITK_13518,ECO_NA_04670,ECO_NA_02882,ECO_ST5_10929,ECO_NA_15074,ECO_NA_18960,ECO_sox19b_07887,ECO_PDLIM7_01059,ECO_rbpms2_19255,ECO_MAD2L2_08809,ECO_NA_16582,ECO_SPAST_21366,ECO_FOXA2_ORYLA_14744,ECO_boka_05747,ECO_NA_14544,ECO_PL…
GO:0055002	striated muscle cell development	15 of 2144 in the list	47 of 7427 in the genome	1	ECO_PAK1_19451,ECO_lgals2b_11339,ECO_SLC23A2_19950,ECO_ACTG2_04353,ECO_cav2_10301,ECO_RCAN1_16394,ECO_NA_10523,ECO_Q9IA90_ORYLA_14001,ECO_NA_15222,ECO_TPM4_00995,ECO_mdka_16371,ECO_NA_00927,ECO_NA_16699,ECO_NA_11651,ECO_NA_04670
GO:0001837	epithelial to mesenchymal transition	12 of 2144 in the list	37 of 7427 in the genome	1	ECO_NA_18270,ECO_NA_16425,ECO_her9_20508,ECO_sfrp1_20647,ECO_ID2_10895,ECO_NA_09034,ECO_mdka_16371,ECO_snai3_12158,ECO_NA_02987,ECO_smad3a_10474,ECO_smad2_18522,ECO_NA_12650
GO:0010639	negative regulation of organelle organization	12 of 2144 in the list	37 of 7427 in the genome	1	ECO_ANAPC10_00641,ECO_NA_16002,ECO_CLIP3_10656,ECO_NA_06881,ECO_ANAPC4_18883,ECO_NA_19709,ECO_NA_03253,ECO_add2_22175,ECO_sgk1_18930,ECO_CDC23_06257,ECO_NA_04091,ECO_NA_11585
GO:0061061	muscle structure development	34 of 2144 in the list	111 of 7427 in the genome	1	ECO_tnnt2a_14798,ECO_PAK1_19451,ECO_SLC23A2_19950,ECO_NA_06700,ECO_vangl2_12326,ECO_RCAN1_16394,ECO_NA_10679,ECO_NA_10523,ECO_TPM4_00995,ECO_A5JL87_ORYLA_06380,ECO_NA_04670,ECO_UBE4B_20517,ECO_sort1a_20476,ECO_Q3MQ08_ORYLA_01953,ECO_NA_02025,ECO_cav2_10301,ECO_ifrd1_20939,ECO_NA_18360,ECO_Q9IA90_ORYLA_14001,ECO_NA_15222,ECO_NA_00927,ECO_cxcl12a_09228,ECO_SMO_06850,ECO_NA_00771,ECO_NA_16699,ECO_NA…
GO:0001819	positive regulation of cytokine production	5 of 2144 in the list	14 of 7427 in the genome	1	ECO_NA_11322,ECO_ptgs2_11582,ECO_serpine1_00438,ECO_MALT1_03063,ECO_card9_15996
GO:0002449	lymphocyte mediated immunity	5 of 2144 in the list	14 of 7427 in the genome	1	ECO_LYST_21384,ECO_NA_11322,ECO_EXOSC3_07160,ECO_NA_10936,ECO_MALT1_03063
GO:0071845	cellular component disassembly at cellular level	5 of 2144 in the list	14 of 7427 in the genome	1	ECO_PLEK_18731,ECO_gfm2_09047,ECO_NA_16481,ECO_spast_05506,ECO_baxa_02856
GO:0012502	induction of programmed cell death	41 of 2144 in the list	135 of 7427 in the genome	1	ECO_ercc2_19462,ECO_NA_03254,ECO_SAP30BP_15987,ECO_BTK_09060,ECO_VAV3_01013,ECO_tbx5_17468,ECO_NA_01269,ECO_NA_02882,ECO_DYRK2_19922,ECO_NA_03585,ECO_NA_13844,ECO_DDX20_14839,ECO_sort1a_20476,ECO_ARHGEF9_13536,ECO_NA_18360,ECO_cdkn1bl_12532,ECO_YWHAQ_10904,ECO_smad3a_10474,ECO_boka_05747,ECO_NA_13723,ECO_JAK3_11890,ECO_ARHGEF16_01515,ECO_VAV1_19983,ECO_cul5b_01632,ECO_NA_05774,ECO_A4KUJ6_ORYLA_11…
GO:0034621	cellular macromolecular complex subunit organization	41 of 2144 in the list	135 of 7427 in the genome	1	ECO_H3F3C_21519,ECO_h2afy2_17583,ECO_PAK1_19451,ECO_smarca4_09434,ECO_spast_05506,ECO_NA_18994,ECO_C1H20orf7_10759,ECO_tubb5_04447,ECO_TAF1L_22296,ECO_gfm2_09047,ECO_arpc4l_11408,ECO_celf2_15722,ECO_TCF4_09364,ECO_NA_16400,ECO_NA_08305,ECO_tubb5_00061,ECO_SRSF1_10203,ECO_ARHGEF9_13536,ECO_smarca5_08288,ECO_COX11_18158,ECO_taz_07728,ECO_PLEK_18731,ECO_NA_04073,ECO_NA_06574,ECO_NA_16481,ECO_H1FOO_0…
GO:0009154	purine ribonucleotide catabolic process	68 of 2144 in the list	227 of 7427 in the genome	1	ECO_hbs1l_18932,ECO_NA_15511,ECO_NKIRAS2_02896,ECO_NA_14426,ECO_LOC100049338_09266,ECO_tubb5_04447,ECO_gnai3_06575,ECO_TRIM23_21892,ECO_gfm2_09047,ECO_GNAL_12281,ECO_NA_13178,ECO_DHX8_07222,ECO_NA_15021,ECO_MCM7_04814,ECO_NA_12682,ECO_tubb5_00061,ECO_NA_12681,ECO_ARL4C_21118,ECO_NA_13717,ECO_smarca5_08288,ECO_GTPBP1_00926,ECO_TUBB1_20605,ECO_NA_18615,ECO_TUBG2_02867,ECO_WRNIP1_22345,ECO_NA_09976,…
GO:0048522	positive regulation of cellular process	192 of 2144 in the list	652 of 7427 in the genome	1	ECO_GTF2H1_15610,ECO_cd81_19257,ECO_FGF19_04029,ECO_BTK_09060,ECO_fzr1_03646,ECO_PRPF19_02618,ECO_inhbb_09775,ECO_VAV3_01013,ECO_TH1L_12783,ECO_NA_13178,ECO_NA_04670,ECO_NA_02882,ECO_ST5_10929,ECO_NA_18960,ECO_sox19b_07887,ECO_PDLIM7_01059,ECO_rbpms2_19255,ECO_MAD2L2_08809,ECO_NA_16582,ECO_SPAST_21366,ECO_FOXA2_ORYLA_14744,ECO_boka_05747,ECO_NA_13723,ECO_cxcl12a_09228,ECO_POLR2J2_16644,ECO_JAK3_1…
GO:0071310	cellular response to organic substance	28 of 2144 in the list	91 of 7427 in the genome	1	ECO_NA_06881,ECO_NA_22921,ECO_EIF2C2_16101,ECO_NA_08291,ECO_A5JL88_ORYLA_14759,ECO_roraa_10423,ECO_sgk1_18930,ECO_SRRT_02346,ECO_DICER1_09246,ECO_inhbb_09775,ECO_A5JL87_ORYLA_06380,ECO_nr2f1a_13982,ECO_ppara2_12534,ECO_Q8UW75_ORYLA_03046,ECO_SPRY2_16474,ECO_sfrp1_20647,ECO_CSF3R_22900,ECO_irak1_18401,ECO_fzd7a_07304,ECO_NR2C1_15711,ECO_ESR1_03943,ECO_PPARD_20447,ECO_smad3a_10474,ECO_thrab_11270,E…
GO:0032386	regulation of intracellular transport	11 of 2144 in the list	34 of 7427 in the genome	1	ECO_TCF7_01196,ECO_PRKCQ_17917,ECO_rbpms2_19255,ECO_ppp1r12a_00464,ECO_RBPMS_22434,ECO_SUFU_21882,ECO_A4KUJ6_ORYLA_11787,ECO_smad3a_10474,ECO_SCFD1_14240,ECO_AAAS_17379,ECO_NA_12650
GO:0009952	anterior/posterior pattern specification	22 of 2144 in the list	71 of 7427 in the genome	1	ECO_NA_16425,ECO_rbpjb_09324,ECO_fn1_05831,ECO_NA_09083,ECO_NA_04482,ECO_kat2a_02892,ECO_NA_02987,ECO_NA_00631,ECO_CFC1_02397,ECO_NA_16026,ECO_GDF11_12777,ECO_sfrp1_20647,ECO_PDLIM7_01059,ECO_NA_10584,ECO_NA_09210,ECO_SEMA3C_10884,ECO_naa35_12666,ECO_CAV1_10302,ECO_creb1_09838,ECO_CTR9_10941,ECO_smad3a_10474,ECO_dlc_10658
GO:0033365	protein localization to organelle	22 of 2144 in the list	71 of 7427 in the genome	1	ECO_NA_22462,ECO_JAK3_11890,ECO_NA_22921,ECO_cee_06197,ECO_CR388163.2_01616,ECO_NA_18615,ECO_ccdc101_02699,ECO_TOPBP1_09289,ECO_smad2_18522,ECO_NA_09519,ECO_PEX7_15118,ECO_SPTB_13278,ECO_NA_18614,ECO_NA_12681,ECO_arl2bp_12576,ECO_UBL4B_14027,ECO_fzd7a_07304,ECO_NA_13717,ECO_NA_09034,ECO_NA_03053,ECO_UBR5_15538,ECO_smad3a_10474
GO:0010038	response to metal ion	27 of 2144 in the list	88 of 7427 in the genome	1	ECO_NA_15511,ECO_HMGCS1_17786,ECO_TAT_12584,ECO_BCL2_10572,ECO_NA_00771,ECO_NA_09083,ECO_A4KUJ6_ORYLA_11787,ECO_txnipa_08852,ECO_A4KUJ6_ORYLA_13489,ECO_ITPR3_08101,ECO_NA_18960,ECO_NA_21334,ECO_fxn_03706,ECO_PLA2G4A_11581,ECO_cyb5b_10961,ECO_entpd2b_21601,ECO_SREBF2_22513,ECO_SEC31A_21899,ECO_ptgs2_11582,ECO_GSS_22496,ECO_CAV1_10302,ECO_MTF1_00488,ECO_cdkn1bl_12532,ECO_cox17_02584,ECO_cdkn1b_0948…
GO:0000278	mitotic cell cycle	49 of 2144 in the list	163 of 7427 in the genome	1	ECO_CLTCL1_11043,ECO_ANAPC4_18883,ECO_NA_06690,ECO_psmd11a_11266,ECO_vangl2_12326,ECO_PSMA6_17250,ECO_SMC1A_20413,ECO_MAU2_13793,ECO_NA_16182,ECO_fzr1_03646,ECO_CDC23_06257,ECO_CDC16_19154,ECO_tubb5_04447,ECO_TAF1L_22296,ECO_NA_13178,ECO_NA_15074,ECO_NA_13844,ECO_NA_15836,ECO_NA_12670,ECO_tubb5_00061,ECO_MAPRE2_22364,ECO_NA_21516,ECO_MAD2L2_08809,ECO_VCPIP1_05105,ECO_uba3_17410,ECO_setd8a_21912,E…
GO:0006090	pyruvate metabolic process	4 of 2144 in the list	11 of 7427 in the genome	1	ECO_NA_10543,ECO_PDPR_20073,ECO_PDK4_16095,ECO_PDK3_23017
GO:0006903	vesicle targeting	4 of 2144 in the list	11 of 7427 in the genome	1	ECO_copz1_14775,ECO_COPA_12324,ECO_NA_02861,ECO_copb2_21537
GO:0008589	regulation of smoothened signaling pathway	4 of 2144 in the list	11 of 7427 in the genome	1	ECO_NA_07795,ECO_SUFU_21882,ECO_gas1a_10994,ECO_sfrp1_20647
GO:0030071	regulation of mitotic metaphase/anaphase transition	4 of 2144 in the list	11 of 7427 in the genome	1	ECO_ANAPC10_00641,ECO_CDC23_06257,ECO_ANAPC4_18883,ECO_NA_11585
GO:0033619	membrane protein proteolysis	4 of 2144 in the list	11 of 7427 in the genome	1	ECO_rela_10601,ECO_psen1_11565,ECO_PRKCQ_17917,ECO_NFKB2_07166
GO:0042060	wound healing	4 of 2144 in the list	11 of 7427 in the genome	1	ECO_plg_04290,ECO_CAV1_10302,ECO_adra2b_12704,ECO_jub_05982
GO:0070887	cellular response to chemical stimulus	34 of 2144 in the list	112 of 7427 in the genome	1	ECO_NA_08291,ECO_A5JL88_ORYLA_14759,ECO_roraa_10423,ECO_SRRT_02346,ECO_inhbb_09775,ECO_NA_14592,ECO_A5JL87_ORYLA_06380,ECO_nr2f1a_13982,ECO_SPRY2_16474,ECO_sfrp1_20647,ECO_fzd7a_07304,ECO_ESR1_03943,ECO_serpine1_00438,ECO_smad3a_10474,ECO_NA_06881,ECO_NA_22921,ECO_EIF2C2_16101,ECO_sgk1_18930,ECO_fbln5_11180,ECO_DICER1_09246,ECO_ppara2_12534,ECO_NA_19251,ECO_Q8UW75_ORYLA_03046,ECO_CSF3R_22900,ECO_…
GO:0009261	ribonucleotide catabolic process	68 of 2144 in the list	228 of 7427 in the genome	1	ECO_hbs1l_18932,ECO_NA_15511,ECO_NKIRAS2_02896,ECO_NA_14426,ECO_LOC100049338_09266,ECO_tubb5_04447,ECO_gnai3_06575,ECO_TRIM23_21892,ECO_gfm2_09047,ECO_GNAL_12281,ECO_NA_13178,ECO_DHX8_07222,ECO_NA_15021,ECO_MCM7_04814,ECO_NA_12682,ECO_tubb5_00061,ECO_NA_12681,ECO_ARL4C_21118,ECO_NA_13717,ECO_smarca5_08288,ECO_GTPBP1_00926,ECO_TUBB1_20605,ECO_NA_18615,ECO_TUBG2_02867,ECO_WRNIP1_22345,ECO_NA_09976,…
GO:0002237	response to molecule of bacterial origin	13 of 2144 in the list	41 of 7427 in the genome	1	ECO_TRIB1_10031,ECO_rela_10601,ECO_PLA2G4A_11581,ECO_irak1_18401,ECO_card9_15996,ECO_IRG1_19114,ECO_ptgs2_11582,ECO_NA_09210,ECO_NA_21207,ECO_ACP5_08168,ECO_serpine1_00438,ECO_adh5_09000,ECO_NA_21281
GO:0001754	eye photoreceptor cell differentiation	10 of 2144 in the list	31 of 7427 in the genome	1	ECO_IFT57_21739,ECO_pdzd7a_21823,ECO_NA_10584,ECO_wnt2ba_20595,ECO_CPSF4_05075,ECO_MED24_02177,ECO_synj1_10153,ECO_D1MVS8_ORYLA_14782,ECO_NA_11399,ECO_ift88_02575
GO:0051248	negative regulation of protein metabolic process	10 of 2144 in the list	31 of 7427 in the genome	1	ECO_sfrp1_20647,ECO_NA_14748,ECO_bag5_04896,ECO_NA_09034,ECO_MAD2L2_08809,ECO_CAV1_10302,ECO_EIF2B3_15352,ECO_inhbb_09775,ECO_NA_10473,ECO_baxa_02856
GO:0006778	porphyrin-containing compound metabolic process	7 of 2144 in the list	21 of 7427 in the genome	1	ECO_NA_17543,ECO_NA_09424,ECO_Q6I749_ORYLA_00601,ECO_fxn_03706,ECO_hmbsb_01885,ECO_PPOX_07815,ECO_ABCB6_09946
GO:0042633	hair cycle	7 of 2144 in the list	21 of 7427 in the genome	1	ECO_ptgs2_11582,ECO_BCL2_10572,ECO_ercc2_19462,ECO_NA_13178,ECO_NA_12670,ECO_rbpjb_09324,ECO_TRPV1_05673
GO:0016043	cellular component organization	379 of 2144 in the list	1299 of 7427 in the genome	1	ECO_h2afy2_17583,ECO_MAU2_13793,ECO_NA_19080,ECO_NUAK2_04842,ECO_FGF19_04029,ECO_NA_13178,ECO_NA_02987,ECO_TCF4_09364,ECO_NA_15074,ECO_SCARF1_08383,ECO_NA_18960,ECO_NA_03253,ECO_PDLIM7_01059,ECO_DZIP1_13117,ECO_RNF20_02610,ECO_rac2_11346,ECO_smarca5_08288,ECO_VCPIP1_05105,ECO_pole3_06787,ECO_WHSC1L1_19944,ECO_RGS14_13098,ECO_NA_16187,ECO_PLEK_18731,ECO_cxcl12a_09228,ECO_KAT8_22985,ECO_ID2_10895,E…
GO:0006195	purine nucleotide catabolic process	69 of 2144 in the list	232 of 7427 in the genome	1	ECO_hbs1l_18932,ECO_NA_15511,ECO_NKIRAS2_02896,ECO_NA_14426,ECO_LOC100049338_09266,ECO_tubb5_04447,ECO_gnai3_06575,ECO_TRIM23_21892,ECO_gfm2_09047,ECO_GNAL_12281,ECO_NA_13178,ECO_DHX8_07222,ECO_NA_15021,ECO_MCM7_04814,ECO_NA_12682,ECO_tubb5_00061,ECO_NA_12681,ECO_ARL4C_21118,ECO_NA_13717,ECO_smarca5_08288,ECO_GTPBP1_00926,ECO_TUBB1_20605,ECO_NA_18615,ECO_TUBG2_02867,ECO_WRNIP1_22345,ECO_NA_09976,…
GO:0045137	development of primary sexual characteristics	15 of 2144 in the list	48 of 7427 in the genome	1	ECO_A8IE81_ORYLA_21664,ECO_FZD7_01236,ECO_sfrp1_20647,ECO_HMGCS1_17786,ECO_fzd10_15519,ECO_dach_19142,ECO_fzd7a_07304,ECO_Q6QLV7_ORYLA_05586,ECO_CHD7_03518,ECO_BCL2_10572,ECO_fzd1_02877,ECO_NA_12676,ECO_eif2s2_01480,ECO_baxa_02856,ECO_srd5a2a_05503
GO:0032990	cell part morphogenesis	40 of 2144 in the list	133 of 7427 in the genome	1	ECO_NA_01235,ECO_PAK1_19451,ECO_spast_05506,ECO_NA_11859,ECO_NA_18994,ECO_FGF19_04029,ECO_NA_20318,ECO_tsc1b_04087,ECO_EPHB1_15381,ECO_NA_07810,ECO_ift88_02575,ECO_NA_17644,ECO_NA_16002,ECO_NA_21230,ECO_ctnna2_21202,ECO_NA_10584,ECO_PTK2_02502,ECO_DZIP1_13117,ECO_sema3fa_16663,ECO_Q9IA90_ORYLA_14001,ECO_PTCH2_15353,ECO_SPAST_21366,ECO_NA_06881,ECO_cxcl12a_09228,ECO_JAK3_11890,ECO_asap1_09268,ECO_…
GO:0048858	cell projection morphogenesis	40 of 2144 in the list	133 of 7427 in the genome	1	ECO_NA_01235,ECO_PAK1_19451,ECO_spast_05506,ECO_NA_11859,ECO_NA_18994,ECO_FGF19_04029,ECO_NA_20318,ECO_tsc1b_04087,ECO_EPHB1_15381,ECO_NA_07810,ECO_ift88_02575,ECO_NA_17644,ECO_NA_16002,ECO_NA_21230,ECO_ctnna2_21202,ECO_NA_10584,ECO_PTK2_02502,ECO_DZIP1_13117,ECO_sema3fa_16663,ECO_Q9IA90_ORYLA_14001,ECO_PTCH2_15353,ECO_SPAST_21366,ECO_NA_06881,ECO_cxcl12a_09228,ECO_JAK3_11890,ECO_asap1_09268,ECO_…
GO:0007005	mitochondrion organization	12 of 2144 in the list	38 of 7427 in the genome	1	ECO_fxn_03706,ECO_timm50_10657,ECO_BCL2_10572,ECO_TYMP_18068,ECO_NA_15745,ECO_taz_07728,ECO_DHODH_05727,ECO_OXA1L_17154,ECO_smad3a_10474,ECO_NA_01269,ECO_baxa_02856,ECO_NA_16187
GO:0009112	nucleobase metabolic process	12 of 2144 in the list	38 of 7427 in the genome	1	ECO_GDA_14013,ECO_NT5C2_22274,ECO_prps1b_16529,ECO_NA_12563,ECO_DPYSL2_01270,ECO_DPYSL3_05220,ECO_NA_18013,ECO_TYMP_18068,ECO_XDH_21228,ECO_DHODH_05727,ECO_NT5DC4_19275,ECO_UCK1_18486
GO:0051090	regulation of sequence-specific DNA binding transcription factor activity	12 of 2144 in the list	38 of 7427 in the genome	1	ECO_rela_10601,ECO_PSMA6_17250,ECO_NA_02025,ECO_irak1_18401,ECO_NFKB2_07166,ECO_MALT1_03063,ECO_NA_21516,ECO_NA_09034,ECO_card9_15996,ECO_NA_10523,ECO_NA_19220,ECO_UBE2N_06595
GO:0072523	purine-containing compound catabolic process	70 of 2144 in the list	236 of 7427 in the genome	1	ECO_hbs1l_18932,ECO_NA_15511,ECO_NKIRAS2_02896,ECO_NA_14426,ECO_LOC100049338_09266,ECO_tubb5_04447,ECO_gnai3_06575,ECO_TRIM23_21892,ECO_gfm2_09047,ECO_GNAL_12281,ECO_NA_13178,ECO_DHX8_07222,ECO_NA_15021,ECO_MCM7_04814,ECO_NA_12682,ECO_tubb5_00061,ECO_NA_12681,ECO_ARL4C_21118,ECO_NA_13717,ECO_smarca5_08288,ECO_GTPBP1_00926,ECO_TUBB1_20605,ECO_NA_18615,ECO_TUBG2_02867,ECO_WRNIP1_22345,ECO_NA_09976,…
GO:0060537	muscle tissue development	27 of 2144 in the list	89 of 7427 in the genome	1	ECO_tnnt2a_14798,ECO_PAK1_19451,ECO_NA_06700,ECO_RCAN1_16394,ECO_skila_00976,ECO_NA_10679,ECO_aplnrb_19296,ECO_NA_10523,ECO_foxp1b_12374,ECO_NA_02987,ECO_A5JL87_ORYLA_06380,ECO_NA_04670,ECO_UBE4B_20517,ECO_NA_05443,ECO_NA_17404,ECO_GATA4_16210,ECO_Q3MQ08_ORYLA_01953,ECO_Q9IA90_ORYLA_14001,ECO_SEMA3C_10884,ECO_CAV1_10302,ECO_NA_15222,ECO_mdka_16371,ECO_taz_07728,ECO_NA_11628,ECO_smad3a_10474,ECO_N…
GO:0000266	mitochondrial fission	3 of 2144 in the list	8 of 7427 in the genome	1	ECO_NA_15745,ECO_DHODH_05727,ECO_baxa_02856
GO:0001759	organ induction	3 of 2144 in the list	8 of 7427 in the genome	1	ECO_NA_22921,ECO_D1MVS8_ORYLA_14782,ECO_wnt2ba_20595
GO:0001840	neural plate development	3 of 2144 in the list	8 of 7427 in the genome	1	ECO_vangl2_12326,ECO_SMO_06850,ECO_NKD1_20265
GO:0001959	regulation of cytokine-mediated signaling pathway	3 of 2144 in the list	8 of 7427 in the genome	1	ECO_NA_07319,ECO_NA_10523,ECO_CAV1_10302
GO:0003333	amino acid transmembrane transport	3 of 2144 in the list	8 of 7427 in the genome	1	ECO_CPT2_08511,ECO_ACACB_17487,ECO_NA_06542
GO:0006085	acetyl-CoA biosynthetic process	3 of 2144 in the list	8 of 7427 in the genome	1	ECO_PDPR_20073,ECO_PDK4_16095,ECO_PDK3_23017
GO:0006086	acetyl-CoA biosynthetic process from pyruvate	3 of 2144 in the list	8 of 7427 in the genome	1	ECO_PDPR_20073,ECO_PDK4_16095,ECO_PDK3_23017
GO:0006767	water-soluble vitamin metabolic process	3 of 2144 in the list	8 of 7427 in the genome	1	ECO_RFK_17581,ECO_akr1a1b_08517,ECO_QPRT_06772
GO:0007509	mesoderm migration involved in gastrulation	3 of 2144 in the list	8 of 7427 in the genome	1	ECO_aplnrb_19296,ECO_NA_18270,ECO_NA_19709
GO:0008344	adult locomotory behavior	3 of 2144 in the list	8 of 7427 in the genome	1	ECO_CHD7_03518,ECO_NA_10686,ECO_fxn_03706
GO:0021988	olfactory lobe development	3 of 2144 in the list	8 of 7427 in the genome	1	ECO_A8HG52_ORYLA_23020,ECO_NA_16699,ECO_ext1a_02417
GO:0030278	regulation of ossification	3 of 2144 in the list	8 of 7427 in the genome	1	ECO_NA_12670,ECO_mgp_22537,ECO_fzd7a_07304
GO:0048753	pigment granule organization	3 of 2144 in the list	8 of 7427 in the genome	1	ECO_LYST_21384,ECO_AP1M1_00994,ECO_NA_05396
GO:0060759	regulation of response to cytokine stimulus	3 of 2144 in the list	8 of 7427 in the genome	1	ECO_NA_07319,ECO_NA_10523,ECO_CAV1_10302
GO:0022602	ovulation cycle process	9 of 2144 in the list	28 of 7427 in the genome	1	ECO_EIF2B5_07948,ECO_A8IE81_ORYLA_21664,ECO_NA_05984,ECO_PLA2G4A_11581,ECO_BCL2_10572,ECO_NA_12676,ECO_angpt1_02414,ECO_inhbb_09775,ECO_baxa_02856
GO:0051091	positive regulation of sequence-specific DNA binding transcription factor activity	9 of 2144 in the list	28 of 7427 in the genome	1	ECO_rela_10601,ECO_PSMA6_17250,ECO_NA_02025,ECO_NFKB2_07166,ECO_MALT1_03063,ECO_NA_21516,ECO_card9_15996,ECO_NA_19220,ECO_UBE2N_06595
GO:0000096	sulfur amino acid metabolic process	6 of 2144 in the list	18 of 7427 in the genome	1	ECO_NA_08209,ECO_MTR_13488,ECO_GCLM_18591,ECO_ENOPH1_21901,ECO_NA_02378,ECO_CDO1_08201
GO:0002443	leukocyte mediated immunity	6 of 2144 in the list	18 of 7427 in the genome	1	ECO_LYST_21384,ECO_NA_11322,ECO_MYO1F_11592,ECO_EXOSC3_07160,ECO_NA_10936,ECO_MALT1_03063
GO:0006457	protein folding	6 of 2144 in the list	18 of 7427 in the genome	1	ECO_ERO1LB_06809,ECO_NA_16279,ECO_TOR2A_06290,ECO_RP2_08568,ECO_CCT6A_15158,ECO_PFDN1_14597
GO:0006939	smooth muscle contraction	6 of 2144 in the list	18 of 7427 in the genome	1	ECO_ptgs2_11582,ECO_EDN2_20104,ECO_ACTG2_04353,ECO_NA_06700,ECO_TRPV1_05673,ECO_NA_12163
GO:0007173	epidermal growth factor receptor signaling pathway	6 of 2144 in the list	18 of 7427 in the genome	1	ECO_CLTCL1_11043,ECO_AP2B1_01603,ECO_NA_01608,ECO_NA_16582,ECO_NA_13178,ECO_NA_09034
GO:0007589	body fluid secretion	6 of 2144 in the list	18 of 7427 in the genome	1	ECO_NA_09210,ECO_CAV1_10302,ECO_creb1_09838,ECO_COPA_12324,ECO_CDO1_08201,ECO_NA_01247
GO:0016101	diterpenoid metabolic process	6 of 2144 in the list	18 of 7427 in the genome	1	ECO_dhrs3b_01523,ECO_NA_22154,ECO_NA_22157,ECO_NA_22156,ECO_A5HKK7_ORYLA_02674,ECO_adh5_09000
GO:0019932	second-messenger-mediated signaling	6 of 2144 in the list	18 of 7427 in the genome	1	ECO_NA_22122,ECO_AGTR1_08783,ECO_BTK_09060,ECO_PDE7A_17023,ECO_adra2b_12704,ECO_NA_11187
GO:0038127	ERBB signaling pathway	6 of 2144 in the list	18 of 7427 in the genome	1	ECO_CLTCL1_11043,ECO_AP2B1_01603,ECO_NA_01608,ECO_NA_16582,ECO_NA_13178,ECO_NA_09034
GO:0044272	sulfur compound biosynthetic process	6 of 2144 in the list	18 of 7427 in the genome	1	ECO_NA_08209,ECO_hs2st1a_19075,ECO_MTR_13488,ECO_ENOPH1_21901,ECO_NA_02378,ECO_ext1a_02417
GO:0031960	response to corticosteroid stimulus	14 of 2144 in the list	45 of 7427 in the genome	1	ECO_TAT_12584,ECO_ctgf_00327,ECO_PLA2G4A_11581,ECO_NA_02025,ECO_CDO1_08201,ECO_AGTR1_08783,ECO_ptgs2_11582,ECO_BCL2_10572,ECO_NA_21207,ECO_BCKDHB_17185,ECO_SHC1_15134,ECO_NA_08173,ECO_hsd17b3_10321,ECO_NA_21858
GO:0043405	regulation of MAP kinase activity	14 of 2144 in the list	45 of 7427 in the genome	1	ECO_PAK1_19451,ECO_sfrp1_20647,ECO_crk_04838,ECO_NA_02025,ECO_jub_05982,ECO_fzd10_15519,ECO_irak1_18401,ECO_NFKB2_07166,ECO_NA_09034,ECO_NA_09210,ECO_CAV1_10302,ECO_NA_15317,ECO_adra2b_12704,ECO_hmgcra_03705
GO:0043549	regulation of kinase activity	45 of 2144 in the list	151 of 7427 in the genome	1	ECO_RAP2C_13684,ECO_NA_01235,ECO_PAK1_19451,ECO_NA_05653,ECO_NA_13184,ECO_cd81_19257,ECO_NA_10523,ECO_VAV3_01013,ECO_NA_13178,ECO_NA_15074,ECO_NA_18960,ECO_sfrp1_20647,ECO_crk_04838,ECO_NA_02025,ECO_NA_12681,ECO_jub_05982,ECO_NFKB2_07166,ECO_cdkn1bl_12532,ECO_NA_14222,ECO_RAD50_17193,ECO_CDK5RAP1_12389,ECO_TRIB1_10031,ECO_JAK3_11890,ECO_PIM1_22499,ECO_fzd10_15519,ECO_MRE11A_16611,ECO_traf4a_22038…
GO:0051338	regulation of transferase activity	45 of 2144 in the list	151 of 7427 in the genome	1	ECO_RAP2C_13684,ECO_NA_01235,ECO_PAK1_19451,ECO_NA_05653,ECO_NA_13184,ECO_cd81_19257,ECO_NA_10523,ECO_VAV3_01013,ECO_NA_13178,ECO_NA_15074,ECO_NA_18960,ECO_sfrp1_20647,ECO_crk_04838,ECO_NA_02025,ECO_NA_12681,ECO_jub_05982,ECO_NFKB2_07166,ECO_cdkn1bl_12532,ECO_NA_14222,ECO_RAD50_17193,ECO_CDK5RAP1_12389,ECO_TRIB1_10031,ECO_JAK3_11890,ECO_PIM1_22499,ECO_fzd10_15519,ECO_MRE11A_16611,ECO_traf4a_22038…
GO:0009896	positive regulation of catabolic process	11 of 2144 in the list	35 of 7427 in the genome	1	ECO_TRIB1_10031,ECO_MYLIP_10079,ECO_STUB1_02127,ECO_C9E6G2_ORYLA_06113,ECO_fzr1_03646,ECO_TAF1L_22296,ECO_cdkn1bl_12532,ECO_DAB2_20311,ECO_USP5_00073,ECO_NA_04670,ECO_cdkn1b_09486
[truncated: 1,039 more rows]
