# Supplementary material for: Transcriptome analysis reveals the molecular mechanisms underlying growth superiority in a novel grouper hybrid (Epinephelus fuscogutatus♀ × E. lanceolatus♂)
Source: BMC Genet. 2016 Jan 19;17:24. doi: 10.1186/s12863-016-0328-y (PMC4719697; doi:10.1186/s12863-016-0328-y)
Supplement: Additional file 11: — GO enrichment of DEGs between the brains of Hybrid F1 and maternal E. fuscoguttatus. (XLSX 61 kb) [file 12863_2016_328_MOESM11_ESM.xlsx]

## Sheet: Sheet1
GO ID	GO term	Cluster frequency	Genome frequency of use	Corrected P-value（Q-value）	Gene ID
GO:0005576	extracellular region	24 of 184 in the list	270 of 7379 in the genome	4.07e-06	ECO_tnxb_16875,ECO_cxcl12a_09228,ECO_TGFB2_13671,ECO_COCH_14241,ECO_Q6IZC3_ORYLA_07192,ECO_TINAGL1_10018,ECO_C1QTNF7_18890,ECO_edn1_06878,ECO_ANGPTL5_10211,ECO_cxcl12a_15959,ECO_APOA1_20764,ECO_selp_18641,ECO_FGB_07283,ECO_c3a_07191,ECO_NA_08712,ECO_WFIKKN1_22285,ECO_NA_05154,ECO_NA_17703,ECO_A4UWM7_ORYLA_02316,ECO_NA_11322,ECO_FBN1_03668,ECO_serpine1_00438,ECO_mgp_22537,ECO_NA_12813
GO:0044421	extracellular region part	18 of 184 in the list	215 of 7379 in the genome	0.00051	ECO_tnxb_16875,ECO_cxcl12a_09228,ECO_TGFB2_13671,ECO_Q6IZC3_ORYLA_07192,ECO_TINAGL1_10018,ECO_C1QTNF7_18890,ECO_edn1_06878,ECO_cxcl12a_15959,ECO_selp_18641,ECO_FGB_07283,ECO_c3a_07191,ECO_WFIKKN1_22285,ECO_NA_05154,ECO_A4UWM7_ORYLA_02316,ECO_FBN1_03668,ECO_mgp_22537,ECO_serpine1_00438,ECO_NA_12813
GO:0016460	myosin II complex	2 of 184 in the list	3 of 7379 in the genome	0.15512	ECO_myl7_02730,ECO_NA_22556
GO:0005911	cell-cell junction	7 of 184 in the list	85 of 7379 in the genome	0.43614	ECO_GJA5_04712,ECO_cldn11a_13285,ECO_GJB3_14733,ECO_vcl_06469,ECO_NA_14799,ECO_NA_15500,ECO_GJA8_04713
GO:0005921	gap junction	3 of 184 in the list	15 of 7379 in the genome	0.4729	ECO_GJB3_14733,ECO_NA_15500,ECO_GJA8_04713
GO:0000776	kinetochore	3 of 184 in the list	19 of 7379 in the genome	0.93612	ECO_PLK1_19973,ECO_unknown_02667,ECO_ERCC6L_12913
GO:0030667	secretory granule membrane	2 of 184 in the list	12 of 7379 in the genome	1	ECO_NA_02916,ECO_selp_18641
GO:0043025	neuronal cell body	3 of 184 in the list	29 of 7379 in the genome	1	ECO_TH_06656,ECO_ASS1_00832,ECO_KLHL24_13831
GO:0005813	centrosome	2 of 184 in the list	14 of 7379 in the genome	1	ECO_CEP76_07320,ECO_CEP135_16832
GO:0000775	chromosome, centromeric region	3 of 184 in the list	34 of 7379 in the genome	1	ECO_PLK1_19973,ECO_unknown_02667,ECO_ERCC6L_12913
GO:0042598	vesicular fraction	6 of 184 in the list	108 of 7379 in the genome	1	ECO_ptprfb_04728,ECO_NA_19700,ECO_NA_22691,ECO_cyp1a_20237,ECO_hsd17b3_10321,ECO_NA_04763
GO:0030054	cell junction	8 of 184 in the list	167 of 7379 in the genome	1	ECO_GJA5_04712,ECO_cldn11a_13285,ECO_GJB3_14733,ECO_PLEKHA4_02094,ECO_vcl_06469,ECO_NA_14799,ECO_NA_15500,ECO_GJA8_04713
GO:0016459	myosin complex	2 of 184 in the list	17 of 7379 in the genome	1	ECO_myl7_02730,ECO_NA_22556
GO:0032432	actin filament bundle	2 of 184 in the list	19 of 7379 in the genome	1	ECO_NA_10413,ECO_vcl_06469
GO:0030141	secretory granule	3 of 184 in the list	46 of 7379 in the genome	1	ECO_NA_02916,ECO_selp_18641,ECO_serpine1_00438
GO:0009986	cell surface	2 of 184 in the list	26 of 7379 in the genome	1	ECO_selp_18641,ECO_NA_19165
GO:0044430	cytoskeletal part	11 of 184 in the list	304 of 7379 in the genome	1	ECO_myl7_02730,ECO_NA_22556,ECO_krt4_22766,ECO_PLK1_19973,ECO_HAUS5_03645,ECO_CEP76_07320,ECO_YWHAQ_10904,ECO_NA_10413,ECO_CEP135_16832,ECO_vcl_06469,ECO_tuba8l3_16215
GO:0031012	extracellular matrix	5 of 184 in the list	110 of 7379 in the genome	1	ECO_chad_04206,ECO_TGFB2_13671,ECO_FBN1_03668,ECO_NA_13961,ECO_adamts9_12347
GO:0044297	cell body	6 of 184 in the list	145 of 7379 in the genome	1	ECO_ptprfb_04728,ECO_TH_06656,ECO_TGFB2_13671,ECO_NA_19469,ECO_ASS1_00832,ECO_KLHL24_13831
GO:0030659	cytoplasmic vesicle membrane	3 of 184 in the list	60 of 7379 in the genome	1	ECO_TH_06656,ECO_NA_02916,ECO_selp_18641
GO:0044433	cytoplasmic vesicle part	3 of 184 in the list	60 of 7379 in the genome	1	ECO_TH_06656,ECO_NA_02916,ECO_selp_18641
GO:0015629	actin cytoskeleton	4 of 184 in the list	100 of 7379 in the genome	1	ECO_myl7_02730,ECO_NA_22556,ECO_NA_10413,ECO_vcl_06469
GO:0009898	internal side of plasma membrane	2 of 184 in the list	39 of 7379 in the genome	1	ECO_NA_04802,ECO_cav2_10301
GO:0005624	membrane fraction	7 of 184 in the list	207 of 7379 in the genome	1	ECO_ptprfb_04728,ECO_TH_06656,ECO_NA_19700,ECO_NA_22691,ECO_cyp1a_20237,ECO_hsd17b3_10321,ECO_NA_04763
GO:0005815	microtubule organizing center	4 of 184 in the list	107 of 7379 in the genome	1	ECO_PLK1_19973,ECO_CEP76_07320,ECO_YWHAQ_10904,ECO_CEP135_16832
GO:0005578	proteinaceous extracellular matrix	2 of 184 in the list	42 of 7379 in the genome	1	ECO_TGFB2_13671,ECO_FBN1_03668
GO:0042995	cell projection	12 of 184 in the list	421 of 7379 in the genome	1	ECO_ptprfb_04728,ECO_TGFB2_13671,ECO_NA_19469,ECO_NA_02825,ECO_BBS1_14856,ECO_TH_06656,ECO_ENPP7_20231,ECO_CR848033.1_16588,ECO_NA_03892,ECO_NA_14038,ECO_KLHL24_13831,ECO_ASS1_00832
GO:0012506	vesicle membrane	3 of 184 in the list	86 of 7379 in the genome	1	ECO_TH_06656,ECO_NA_02916,ECO_selp_18641
GO:0005783	endoplasmic reticulum	4 of 184 in the list	130 of 7379 in the genome	1	ECO_TH_06656,ECO_CASQ2_13125,ECO_pygma_20735,ECO_NA_04763
GO:0000323	lytic vacuole	3 of 184 in the list	94 of 7379 in the genome	1	ECO_PRDX6_21332,ECO_ASS1_00832,ECO_SLC26A11_22229
GO:0031410	cytoplasmic vesicle	8 of 184 in the list	290 of 7379 in the genome	1	ECO_NA_14648,ECO_TH_06656,ECO_TGFB2_13671,ECO_YWHAQ_10904,ECO_NA_02916,ECO_PRDX6_21332,ECO_selp_18641,ECO_serpine1_00438
GO:0044427	chromosomal part	4 of 184 in the list	144 of 7379 in the genome	1	ECO_H3F3C_21519,ECO_PLK1_19973,ECO_unknown_02667,ECO_ERCC6L_12913
GO:0005626	insoluble fraction	10 of 184 in the list	384 of 7379 in the genome	1	ECO_ptprfb_04728,ECO_NA_02825,ECO_NA_19700,ECO_cyp1a_20237,ECO_TH_06656,ECO_selp_18641,ECO_NA_22691,ECO_NA_18280,ECO_NA_04763,ECO_hsd17b3_10321
GO:0031982	vesicle	9 of 184 in the list	346 of 7379 in the genome	1	ECO_TGFB2_13671,ECO_TH_06656,ECO_NA_14648,ECO_PRDX6_21332,ECO_NA_02916,ECO_YWHAQ_10904,ECO_selp_18641,ECO_serpine1_00438,ECO_phlda1_15855
GO:0031252	cell leading edge	3 of 184 in the list	108 of 7379 in the genome	1	ECO_CR848033.1_16588,ECO_NA_14038,ECO_NA_02513
GO:0015630	microtubule cytoskeleton	7 of 184 in the list	270 of 7379 in the genome	1	ECO_HAUS5_03645,ECO_PLK1_19973,ECO_CEP76_07320,ECO_YWHAQ_10904,ECO_unknown_02667,ECO_CEP135_16832,ECO_tuba8l3_16215
GO:0043292	contractile fiber	2 of 184 in the list	69 of 7379 in the genome	1	ECO_NA_22556,ECO_vcl_06469
GO:0005773	vacuole	3 of 184 in the list	111 of 7379 in the genome	1	ECO_PRDX6_21332,ECO_ASS1_00832,ECO_SLC26A11_22229
GO:0005740	mitochondrial envelope	3 of 184 in the list	115 of 7379 in the genome	1	ECO_ASS1_00832,ECO_cox17_02584,ECO_GATM_22692
GO:0043005	neuron projection	6 of 184 in the list	242 of 7379 in the genome	1	ECO_TH_06656,ECO_TGFB2_13671,ECO_NA_19469,ECO_NA_02825,ECO_ASS1_00832,ECO_KLHL24_13831
GO:0016020	membrane	77 of 184 in the list	3128 of 7379 in the genome	1	ECO_SLC2A7_20498,ECO_NA_02825,ECO_NA_12386,ECO_GPR44_12126,ECO_NA_17218,ECO_NA_06301,ECO_TH_06656,ECO_TLR9_14833,ECO_CR848033.1_16588,ECO_selp_18641,ECO_prom1b_14066,ECO_GJB3_14733,ECO_NA_04763,ECO_NA_06671,ECO_ITGA2_11021,ECO_cyp1a_20237,ECO_st3gal2l_15468,ECO_NA_17052,ECO_ENPP7_20231,ECO_NA_04802,ECO_Q8UUL6_ORYLA_04455,ECO_CYP24A1_20558,ECO_ASS1_00832,ECO_phlda1_15855,ECO_NA_23013,ECO_TMC3_0189…
GO:0016023	cytoplasmic membrane-bounded vesicle	6 of 184 in the list	249 of 7379 in the genome	1	ECO_TH_06656,ECO_TGFB2_13671,ECO_YWHAQ_10904,ECO_NA_02916,ECO_selp_18641,ECO_serpine1_00438
GO:0005886	plasma membrane	14 of 184 in the list	589 of 7379 in the genome	1	ECO_CABZ01009047.1_10676,ECO_cldn11a_13285,ECO_ITGA2_11021,ECO_NA_18544,ECO_NA_19165,ECO_NA_05154,ECO_cav2_10301,ECO_BBS1_14856,ECO_TH_06656,ECO_NA_04802,ECO_NA_02916,ECO_Q8UUL6_ORYLA_04455,ECO_vcl_06469,ECO_NA_23013
GO:0005694	chromosome	4 of 184 in the list	172 of 7379 in the genome	1	ECO_H3F3C_21519,ECO_PLK1_19973,ECO_unknown_02667,ECO_ERCC6L_12913
GO:0000267	cell fraction	12 of 184 in the list	521 of 7379 in the genome	1	ECO_ptprfb_04728,ECO_NA_02825,ECO_NA_19700,ECO_cyp1a_20237,ECO_pygma_20735,ECO_KYNU_21730,ECO_TH_06656,ECO_selp_18641,ECO_NA_22691,ECO_NA_18280,ECO_NA_04763,ECO_hsd17b3_10321
GO:0071944	cell periphery	14 of 184 in the list	608 of 7379 in the genome	1	ECO_CABZ01009047.1_10676,ECO_cldn11a_13285,ECO_ITGA2_11021,ECO_NA_18544,ECO_NA_19165,ECO_NA_05154,ECO_cav2_10301,ECO_BBS1_14856,ECO_TH_06656,ECO_NA_04802,ECO_NA_02916,ECO_Q8UUL6_ORYLA_04455,ECO_vcl_06469,ECO_NA_23013
GO:0005856	cytoskeleton	13 of 184 in the list	568 of 7379 in the genome	1	ECO_myl7_02730,ECO_NA_22556,ECO_unknown_02667,ECO_krt4_22766,ECO_PLK1_19973,ECO_HAUS5_03645,ECO_CEP76_07320,ECO_YWHAQ_10904,ECO_NA_10413,ECO_CEP135_16832,ECO_NA_03892,ECO_vcl_06469,ECO_tuba8l3_16215
GO:0005887	integral to plasma membrane	2 of 184 in the list	92 of 7379 in the genome	1	ECO_NA_02916,ECO_NA_23013
GO:0031226	intrinsic to plasma membrane	2 of 184 in the list	92 of 7379 in the genome	1	ECO_NA_02916,ECO_NA_23013
GO:0031988	membrane-bounded vesicle	6 of 184 in the list	273 of 7379 in the genome	1	ECO_TH_06656,ECO_TGFB2_13671,ECO_YWHAQ_10904,ECO_NA_02916,ECO_selp_18641,ECO_serpine1_00438
GO:0044429	mitochondrial part	4 of 184 in the list	186 of 7379 in the genome	1	ECO_NA_14693,ECO_ASS1_00832,ECO_cox17_02584,ECO_GATM_22692
GO:0043234	protein complex	22 of 184 in the list	960 of 7379 in the genome	1	ECO_NA_22556,ECO_unknown_02667,ECO_hey2_15120,ECO_krt4_22766,ECO_BBS1_14856,ECO_HBM_02259,ECO_PLK1_19973,ECO_NA_02916,ECO_ERCC6L_12913,ECO_tuba8l3_16215,ECO_myl7_02730,ECO_Q8AYQ1_ORYLA_02258,ECO_NA_00788,ECO_pdlim1_01129,ECO_BAZ1A_14208,ECO_foxq1a_22342,ECO_TEAD4_09481,ECO_NA_05450,ECO_YWHAQ_10904,ECO_Q8UUL6_ORYLA_04455,ECO_mych_21401,ECO_GTF3C5_04085
GO:0005739	mitochondrion	4 of 184 in the list	197 of 7379 in the genome	1	ECO_NA_14693,ECO_ASS1_00832,ECO_cox17_02584,ECO_GATM_22692
GO:0044459	plasma membrane part	10 of 184 in the list	490 of 7379 in the genome	1	ECO_CABZ01009047.1_10676,ECO_cldn11a_13285,ECO_NA_18544,ECO_cav2_10301,ECO_TH_06656,ECO_NA_04802,ECO_NA_02916,ECO_Q8UUL6_ORYLA_04455,ECO_vcl_06469,ECO_NA_23013
GO:0044431	Golgi apparatus part	2 of 184 in the list	137 of 7379 in the genome	1	ECO_TGFB2_13671,ECO_st3gal2l_15468
GO:0031090	organelle membrane	12 of 184 in the list	653 of 7379 in the genome	1	ECO_cyp1a_20237,ECO_st3gal2l_15468,ECO_TH_06656,ECO_NA_11025,ECO_TMEM173_13584,ECO_NA_02916,ECO_CYP24A1_20558,ECO_selp_18641,ECO_CYP7B1_04901,ECO_ASS1_00832,ECO_GATM_22692,ECO_dio1_18681
GO:0005794	Golgi apparatus	2 of 184 in the list	155 of 7379 in the genome	1	ECO_TGFB2_13671,ECO_st3gal2l_15468
GO:0012505	endomembrane system	7 of 184 in the list	429 of 7379 in the genome	1	ECO_TH_06656,ECO_PTGER3_14469,ECO_NA_02916,ECO_selp_18641,ECO_CHST6_12601,ECO_cav2_10301,ECO_st3gal2l_15468
GO:0032991	macromolecular complex	26 of 184 in the list	1317 of 7379 in the genome	1	ECO_NA_02825,ECO_NA_22556,ECO_unknown_02667,ECO_hey2_15120,ECO_krt4_22766,ECO_BBS1_14856,ECO_HBM_02259,ECO_PLK1_19973,ECO_NA_02916,ECO_ERCC6L_12913,ECO_NA_02378,ECO_vcl_06469,ECO_tuba8l3_16215,ECO_myl7_02730,ECO_Q8AYQ1_ORYLA_02258,ECO_NA_00788,ECO_pdlim1_01129,ECO_BAZ1A_14208,ECO_NA_19933,ECO_foxq1a_22342,ECO_TEAD4_09481,ECO_NA_05450,ECO_YWHAQ_10904,ECO_mych_21401,ECO_Q8UUL6_ORYLA_04455,ECO_GTF3C…
GO:0019866	organelle inner membrane	2 of 184 in the list	171 of 7379 in the genome	1	ECO_CYP24A1_20558,ECO_GATM_22692
GO:0043228	non-membrane-bounded organelle	17 of 184 in the list	921 of 7379 in the genome	1	ECO_H3F3C_21519,ECO_NA_22556,ECO_unknown_02667,ECO_krt4_22766,ECO_PLK1_19973,ECO_HAUS5_03645,ECO_NA_10413,ECO_ERCC6L_12913,ECO_NA_03892,ECO_vcl_06469,ECO_tuba8l3_16215,ECO_NA_04763,ECO_myl7_02730,ECO_pdlim1_01129,ECO_CEP76_07320,ECO_YWHAQ_10904,ECO_CEP135_16832
GO:0043232	intracellular non-membrane-bounded organelle	17 of 184 in the list	921 of 7379 in the genome	1	ECO_H3F3C_21519,ECO_NA_22556,ECO_unknown_02667,ECO_krt4_22766,ECO_PLK1_19973,ECO_HAUS5_03645,ECO_NA_10413,ECO_ERCC6L_12913,ECO_NA_03892,ECO_vcl_06469,ECO_tuba8l3_16215,ECO_NA_04763,ECO_myl7_02730,ECO_pdlim1_01129,ECO_CEP76_07320,ECO_YWHAQ_10904,ECO_CEP135_16832
GO:0031967	organelle envelope	4 of 184 in the list	304 of 7379 in the genome	1	ECO_CYP24A1_20558,ECO_ASS1_00832,ECO_cox17_02584,ECO_GATM_22692
GO:0031975	envelope	4 of 184 in the list	317 of 7379 in the genome	1	ECO_CYP24A1_20558,ECO_ASS1_00832,ECO_cox17_02584,ECO_GATM_22692
GO:0016021	integral to membrane	6 of 184 in the list	439 of 7379 in the genome	1	ECO_CFTR_10309,ECO_CABZ01009047.1_10676,ECO_PTGER3_14469,ECO_NA_02916,ECO_GPR44_12126,ECO_NA_23013
GO:0005737	cytoplasm	38 of 184 in the list	1988 of 7379 in the genome	1	ECO_TGFB2_13671,ECO_NA_22556,ECO_CASQ2_13125,ECO_NA_14648,ECO_TH_06656,ECO_PRDX6_21332,ECO_CR848033.1_16588,ECO_selp_18641,ECO_vcl_06469,ECO_NA_18280,ECO_NA_04763,ECO_NA_00788,ECO_NA_19469,ECO_FAH_19476,ECO_SCGN_00727,ECO_pygma_20735,ECO_cav2_10301,ECO_NA_05640,ECO_st3gal2l_15468,ECO_NA_05450,ECO_YWHAQ_10904,ECO_serpine1_00438,ECO_ASS1_00832,ECO_cox17_02584,ECO_PLK1_19973,ECO_NA_02916,ECO_NA_1469…
GO:0044444	cytoplasmic part	35 of 184 in the list	1912 of 7379 in the genome	1	ECO_TGFB2_13671,ECO_NA_22556,ECO_CASQ2_13125,ECO_NA_14648,ECO_TH_06656,ECO_PRDX6_21332,ECO_CR848033.1_16588,ECO_selp_18641,ECO_vcl_06469,ECO_NA_18280,ECO_NA_04763,ECO_NA_00788,ECO_NA_19469,ECO_FAH_19476,ECO_pygma_20735,ECO_cav2_10301,ECO_st3gal2l_15468,ECO_NA_05450,ECO_YWHAQ_10904,ECO_serpine1_00438,ECO_ASS1_00832,ECO_cox17_02584,ECO_PLK1_19973,ECO_NA_02916,ECO_NA_14693,ECO_NT5DC4_19275,ECO_NA_22…
GO:0044422	organelle part	37 of 184 in the list	2011 of 7379 in the genome	1	ECO_H3F3C_21519,ECO_TGFB2_13671,ECO_NA_22556,ECO_unknown_02667,ECO_CASQ2_13125,ECO_TH_06656,ECO_NA_10413,ECO_selp_18641,ECO_ERCC6L_12913,ECO_vcl_06469,ECO_BAZ1A_14208,ECO_CHD1L_18915,ECO_cyp1a_20237,ECO_NA_05640,ECO_st3gal2l_15468,ECO_YWHAQ_10904,ECO_DUSP1_16554,ECO_CYP24A1_20558,ECO_GTF3C5_04085,ECO_ASS1_00832,ECO_cox17_02584,ECO_phlda1_15855,ECO_krt4_22766,ECO_PLK1_19973,ECO_HAUS5_03645,ECO_NA_…
GO:0031224	intrinsic to membrane	24 of 184 in the list	1434 of 7379 in the genome	1	ECO_ptprfb_04728,ECO_NA_12739,ECO_CABZ01009047.1_10676,ECO_PTGER3_14469,ECO_GPR44_12126,ECO_TLR9_14833,ECO_NA_02916,ECO_GJB3_14733,ECO_cybb_21702,ECO_SC5DL_12572,ECO_tuba8l3_16215,ECO_dio1_18681,ECO_ptprfa_02601,ECO_cldn11a_13285,ECO_NA_18544,ECO_rnaseka_14333,ECO_st3gal2l_15468,ECO_CFTR_10309,ECO_NA_17052,ECO_GPR18_19143,ECO_NA_11025,ECO_PKD2L1_01141,ECO_SLC26A11_22229,ECO_NA_23013
GO:0044446	intracellular organelle part	32 of 184 in the list	1809 of 7379 in the genome	1	ECO_H3F3C_21519,ECO_TGFB2_13671,ECO_NA_22556,ECO_unknown_02667,ECO_CASQ2_13125,ECO_TH_06656,ECO_NA_10413,ECO_selp_18641,ECO_ERCC6L_12913,ECO_vcl_06469,ECO_BAZ1A_14208,ECO_CHD1L_18915,ECO_NA_05640,ECO_st3gal2l_15468,ECO_YWHAQ_10904,ECO_DUSP1_16554,ECO_CYP24A1_20558,ECO_GTF3C5_04085,ECO_ASS1_00832,ECO_cox17_02584,ECO_phlda1_15855,ECO_krt4_22766,ECO_PLK1_19973,ECO_HAUS5_03645,ECO_NA_02916,ECO_NA_146…
GO:0044425	membrane part	34 of 184 in the list	1946 of 7379 in the genome	1	ECO_PTGER3_14469,ECO_GPR44_12126,ECO_TH_06656,ECO_TLR9_14833,ECO_GJB3_14733,ECO_selp_18641,ECO_cybb_21702,ECO_vcl_06469,ECO_ptprfa_02601,ECO_ITGA2_11021,ECO_NA_18544,ECO_NA_19165,ECO_cav2_10301,ECO_st3gal2l_15468,ECO_NA_17052,ECO_NA_04802,ECO_Q8UUL6_ORYLA_04455,ECO_PKD2L1_01141,ECO_NA_23013,ECO_NA_12739,ECO_ptprfb_04728,ECO_CABZ01009047.1_10676,ECO_NA_02916,ECO_NA_14693,ECO_SC5DL_12572,ECO_tuba8l…
GO:0043233	organelle lumen	9 of 184 in the list	790 of 7379 in the genome	1	ECO_H3F3C_21519,ECO_CHD1L_18915,ECO_CASQ2_13125,ECO_NA_05640,ECO_PLK1_19973,ECO_DUSP1_16554,ECO_YWHAQ_10904,ECO_GTF3C5_04085,ECO_phlda1_15855
GO:0070013	intracellular organelle lumen	9 of 184 in the list	790 of 7379 in the genome	1	ECO_H3F3C_21519,ECO_CHD1L_18915,ECO_CASQ2_13125,ECO_NA_05640,ECO_PLK1_19973,ECO_DUSP1_16554,ECO_YWHAQ_10904,ECO_GTF3C5_04085,ECO_phlda1_15855
GO:0031974	membrane-enclosed lumen	9 of 184 in the list	797 of 7379 in the genome	1	ECO_H3F3C_21519,ECO_CHD1L_18915,ECO_CASQ2_13125,ECO_NA_05640,ECO_PLK1_19973,ECO_DUSP1_16554,ECO_YWHAQ_10904,ECO_GTF3C5_04085,ECO_phlda1_15855
GO:0031981	nuclear lumen	8 of 184 in the list	768 of 7379 in the genome	1	ECO_H3F3C_21519,ECO_PLK1_19973,ECO_YWHAQ_10904,ECO_DUSP1_16554,ECO_GTF3C5_04085,ECO_CHD1L_18915,ECO_phlda1_15855,ECO_NA_05640
GO:0005634	nucleus	11 of 184 in the list	945 of 7379 in the genome	1	ECO_H3F3C_21519,ECO_CABZ01009047.1_10676,ECO_BAZ1A_14208,ECO_CHD1L_18915,ECO_NA_05640,ECO_ETV7_14807,ECO_PLK1_19973,ECO_DUSP1_16554,ECO_YWHAQ_10904,ECO_GTF3C5_04085,ECO_phlda1_15855
GO:0044428	nuclear part	9 of 184 in the list	875 of 7379 in the genome	1	ECO_H3F3C_21519,ECO_BAZ1A_14208,ECO_CHD1L_18915,ECO_NA_05640,ECO_PLK1_19973,ECO_DUSP1_16554,ECO_YWHAQ_10904,ECO_GTF3C5_04085,ECO_phlda1_15855
GO:0043229	intracellular organelle	75 of 184 in the list	4081 of 7379 in the genome	1	ECO_TGFB2_13671,ECO_NA_22556,ECO_unknown_02667,ECO_NA_21568,ECO_CASQ2_13125,ECO_hey2_15120,ECO_NA_14648,ECO_TH_06656,ECO_CR848033.1_16588,ECO_selp_18641,ECO_NA_10413,ECO_NA_04763,ECO_NA_19700,ECO_cyp1a_20237,ECO_pygma_20735,ECO_TEAD4_09481,ECO_NA_05640,ECO_st3gal2l_15468,ECO_ENPP7_20231,ECO_NA_04802,ECO_DUSP1_16554,ECO_CYP24A1_20558,ECO_ASS1_00832,ECO_phlda1_15855,ECO_NA_20576,ECO_ptprfb_04728,EC…
GO:0043226	organelle	76 of 184 in the list	4134 of 7379 in the genome	1	ECO_TGFB2_13671,ECO_NA_22556,ECO_unknown_02667,ECO_NA_21568,ECO_CASQ2_13125,ECO_hey2_15120,ECO_NA_14648,ECO_TH_06656,ECO_CR848033.1_16588,ECO_selp_18641,ECO_NA_10413,ECO_NA_04763,ECO_NA_19700,ECO_cyp1a_20237,ECO_pygma_20735,ECO_TEAD4_09481,ECO_NA_05640,ECO_st3gal2l_15468,ECO_ENPP7_20231,ECO_NA_04802,ECO_DUSP1_16554,ECO_CYP24A1_20558,ECO_ASS1_00832,ECO_phlda1_15855,ECO_NA_20576,ECO_ptprfb_04728,EC…
GO:0005622	intracellular	102 of 184 in the list	5199 of 7379 in the genome	1	ECO_TGFB2_13671,ECO_NA_02825,ECO_NA_22556,ECO_unknown_02667,ECO_NA_21568,ECO_CASQ2_13125,ECO_hey2_15120,ECO_NA_14648,ECO_TH_06656,ECO_CR848033.1_16588,ECO_selp_18641,ECO_NA_10413,ECO_A5JSK5_ORYLA_21287,ECO_dmgdh_02379,ECO_NA_04763,ECO_FAH_19476,ECO_NA_19700,ECO_cyp1a_20237,ECO_pygma_20735,ECO_TEAD4_09481,ECO_NA_05640,ECO_st3gal2l_15468,ECO_NA_05450,ECO_ENPP7_20231,ECO_NA_04802,ECO_DUSP1_16554,ECO…
GO:0044424	intracellular part	100 of 184 in the list	5140 of 7379 in the genome	1	ECO_TGFB2_13671,ECO_NA_02825,ECO_NA_22556,ECO_unknown_02667,ECO_NA_21568,ECO_CASQ2_13125,ECO_hey2_15120,ECO_NA_14648,ECO_TH_06656,ECO_CR848033.1_16588,ECO_selp_18641,ECO_NA_10413,ECO_dmgdh_02379,ECO_NA_04763,ECO_FAH_19476,ECO_NA_19700,ECO_cyp1a_20237,ECO_pygma_20735,ECO_TEAD4_09481,ECO_NA_05640,ECO_st3gal2l_15468,ECO_NA_05450,ECO_ENPP7_20231,ECO_NA_04802,ECO_DUSP1_16554,ECO_CYP24A1_20558,ECO_ASS1…
GO:0043231	intracellular membrane-bounded organelle	60 of 184 in the list	3583 of 7379 in the genome	1	ECO_H3F3C_21519,ECO_TGFB2_13671,ECO_rsad2_10893,ECO_unknown_02667,ECO_NA_21568,ECO_CASQ2_13125,ECO_hey2_15120,ECO_TH_06656,ECO_PRDX6_21332,ECO_CR848033.1_16588,ECO_selp_18641,ECO_NIT2_08574,ECO_NA_04763,ECO_NA_19469,ECO_NA_19700,ECO_BAZ1A_14208,ECO_CHD1L_18915,ECO_cyp1a_20237,ECO_pygma_20735,ECO_cav2_10301,ECO_TEAD4_09481,ECO_NA_05640,ECO_ETV7_14807,ECO_st3gal2l_15468,ECO_ENPP7_20231,ECO_YWHAQ_10…
GO:0043227	membrane-bounded organelle	61 of 184 in the list	3640 of 7379 in the genome	1	ECO_H3F3C_21519,ECO_TGFB2_13671,ECO_rsad2_10893,ECO_unknown_02667,ECO_NA_21568,ECO_CASQ2_13125,ECO_hey2_15120,ECO_TH_06656,ECO_PRDX6_21332,ECO_CR848033.1_16588,ECO_selp_18641,ECO_NIT2_08574,ECO_NA_04763,ECO_NA_19469,ECO_NA_19700,ECO_BAZ1A_14208,ECO_CHD1L_18915,ECO_cyp1a_20237,ECO_pygma_20735,ECO_cav2_10301,ECO_TEAD4_09481,ECO_NA_05640,ECO_ETV7_14807,ECO_st3gal2l_15468,ECO_ENPP7_20231,ECO_YWHAQ_10…
GO:0044464	cell part	122 of 184 in the list	5981 of 7379 in the genome	1	ECO_TGFB2_13671,ECO_NA_02825,ECO_NA_22556,ECO_unknown_02667,ECO_NA_21568,ECO_CASQ2_13125,ECO_hey2_15120,ECO_NA_03360,ECO_NA_14648,ECO_TH_06656,ECO_CR848033.1_16588,ECO_selp_18641,ECO_NA_10413,ECO_A5JSK5_ORYLA_21287,ECO_dmgdh_02379,ECO_NA_04763,ECO_NA_03069,ECO_NA_12823,ECO_ITGA2_11021,ECO_FAH_19476,ECO_NA_19700,ECO_cyp1a_20237,ECO_pygma_20735,ECO_TEAD4_09481,ECO_NA_05640,ECO_st3gal2l_15468,ECO_NA…
GO:0005623	cell	122 of 184 in the list	5982 of 7379 in the genome	1	ECO_TGFB2_13671,ECO_NA_02825,ECO_NA_22556,ECO_unknown_02667,ECO_NA_21568,ECO_CASQ2_13125,ECO_hey2_15120,ECO_NA_03360,ECO_NA_14648,ECO_TH_06656,ECO_CR848033.1_16588,ECO_selp_18641,ECO_NA_10413,ECO_A5JSK5_ORYLA_21287,ECO_dmgdh_02379,ECO_NA_04763,ECO_NA_03069,ECO_NA_12823,ECO_ITGA2_11021,ECO_FAH_19476,ECO_NA_19700,ECO_cyp1a_20237,ECO_pygma_20735,ECO_TEAD4_09481,ECO_NA_05640,ECO_st3gal2l_15468,ECO_NA…
GO:0005125	cytokine activity	4 of 214 in the list	10 of 7635 in the genome	0.01622	ECO_cxcl12a_15959,ECO_cxcl12a_09228,ECO_serpine1_00438,ECO_NA_17703
GO:0016822	hydrolase activity, acting on acid carbon-carbon bonds	2 of 214 in the list	2 of 7635 in the genome	0.11496	ECO_FAH_19476,ECO_KYNU_21730
GO:0016823	hydrolase activity, acting on acid carbon-carbon bonds, in ketonic substances	2 of 214 in the list	2 of 7635 in the genome	0.11496	ECO_FAH_19476,ECO_KYNU_21730
GO:0004497	monooxygenase activity	6 of 214 in the list	45 of 7635 in the genome	0.2171	ECO_TH_06656,ECO_NA_15615,ECO_NA_00354,ECO_CYP24A1_20558,ECO_CYP7B1_04901,ECO_cyp1a_20237
GO:0005506	iron ion binding	8 of 214 in the list	88 of 7635 in the genome	0.46102	ECO_TH_06656,ECO_Q8AYQ1_ORYLA_02258,ECO_CYP24A1_20558,ECO_NA_22771,ECO_NA_14693,ECO_cyp1a_20237,ECO_LOC100144362_10552,ECO_HBM_02259
GO:0004725	protein tyrosine phosphatase activity	3 of 214 in the list	12 of 7635 in the genome	0.5823	ECO_ptprfb_04728,ECO_DUSP1_16554,ECO_PTPN18_18430
GO:0016705	oxidoreductase activity, acting on paired donors, with incorporation or reduction of molecular oxygen	6 of 214 in the list	57 of 7635 in the genome	0.73242	ECO_TH_06656,ECO_NA_15615,ECO_PRDX6_21332,ECO_NA_19700,ECO_cyp1a_20237,ECO_SC5DL_12572
GO:0004955	prostaglandin receptor activity	2 of 214 in the list	6 of 7635 in the genome	1	ECO_PTGER3_14469,ECO_GPR44_12126
GO:0016714	oxidoreductase activity, acting on paired donors, with incorporation or reduction of molecular oxygen, reduced pteridine as one donor, and incorporation of one atom of oxygen	2 of 214 in the list	6 of 7635 in the genome	1	ECO_TH_06656,ECO_NA_15615
GO:0061135	endopeptidase regulator activity	4 of 214 in the list	33 of 7635 in the genome	1	ECO_Q6IZC3_ORYLA_07192,ECO_WFIKKN1_22285,ECO_c3a_07191,ECO_serpine1_00438
GO:0004953	icosanoid receptor activity	2 of 214 in the list	7 of 7635 in the genome	1	ECO_PTGER3_14469,ECO_GPR44_12126
GO:0004954	prostanoid receptor activity	2 of 214 in the list	7 of 7635 in the genome	1	ECO_PTGER3_14469,ECO_GPR44_12126
GO:0004721	phosphoprotein phosphatase activity	7 of 214 in the list	94 of 7635 in the genome	1	ECO_ptprfa_02601,ECO_ptprfb_04728,ECO_ptprfa_04021,ECO_DUSP1_16554,ECO_PTP4A3_02504,ECO_PTPN18_18430,ECO_ptprfa_15525
GO:0016787	hydrolase activity	50 of 214 in the list	1349 of 7635 in the genome	1	ECO_NA_22358,ECO_NA_03831,ECO_PRDX6_21332,ECO_CR848033.1_16588,ECO_ERCC6L_12913,ECO_NIT2_08574,ECO_ptprfa_02601,ECO_NA_00788,ECO_FAH_19476,ECO_NA_19700,ECO_NUDT2_01445,ECO_CHD1L_18915,ECO_PRSS23_13689,ECO_NA_07046,ECO_adamts9_12347,ECO_A4UWM7_ORYLA_02316,ECO_ENPP7_20231,ECO_NA_04802,ECO_DUSP1_16554,ECO_USP18_07115,ECO_NA_20576,ECO_NA_03849,ECO_ptprfb_04728,ECO_ptprfa_04021,ECO_CABZ01009047.1_1067…
GO:0005179	hormone activity	2 of 214 in the list	8 of 7635 in the genome	1	ECO_gnrh3_00243,ECO_NA_00649
GO:0008172	S-methyltransferase activity	2 of 214 in the list	9 of 7635 in the genome	1	ECO_NA_08209,ECO_NA_02378
GO:0016788	hydrolase activity, acting on ester bonds	17 of 214 in the list	371 of 7635 in the genome	1	ECO_NA_22358,ECO_ptprfb_04728,ECO_ptprfa_04021,ECO_ptprfa_15525,ECO_CR848033.1_16588,ECO_PRDX6_21332,ECO_USP21_14819,ECO_NT5DC4_19275,ECO_PTPN18_18430,ECO_ptprfa_02601,ECO_PTP4A3_02504,ECO_rnaseka_14333,ECO_NA_19700,ECO_NA_12407,ECO_ENPP7_20231,ECO_DUSP1_16554,ECO_LIPG_11014
GO:0019200	carbohydrate kinase activity	2 of 214 in the list	11 of 7635 in the genome	1	ECO_NA_05450,ECO_GCK_11027
GO:0061134	peptidase regulator activity	4 of 214 in the list	47 of 7635 in the genome	1	ECO_Q6IZC3_ORYLA_07192,ECO_WFIKKN1_22285,ECO_c3a_07191,ECO_serpine1_00438
GO:0005126	cytokine receptor binding	3 of 214 in the list	28 of 7635 in the genome	1	ECO_TGFB2_13671,ECO_NA_02916,ECO_NA_15359
GO:0005102	receptor binding	16 of 214 in the list	362 of 7635 in the genome	1	ECO_gnrh3_00243,ECO_ptprfb_04728,ECO_cxcl12a_09228,ECO_TGFB2_13671,ECO_NA_15359,ECO_fshb_11385,ECO_edn1_06878,ECO_cxcl12a_15959,ECO_NA_02916,ECO_Q0Q7C8_ORYLA_22216,ECO_NA_00649,ECO_BAMBI_21440,ECO_A7UDN9_ORYLA_09720,ECO_NA_17703,ECO_cav2_10301,ECO_serpine1_00438
GO:0048029	monosaccharide binding	2 of 214 in the list	13 of 7635 in the genome	1	ECO_GCK_11027,ECO_selp_18641
GO:0004091	carboxylesterase activity	3 of 214 in the list	30 of 7635 in the genome	1	ECO_NA_22358,ECO_PRDX6_21332,ECO_LIPG_11014
GO:0052689	carboxylic ester hydrolase activity	3 of 214 in the list	34 of 7635 in the genome	1	ECO_NA_22358,ECO_PRDX6_21332,ECO_LIPG_11014
GO:0022829	wide pore channel activity	2 of 214 in the list	17 of 7635 in the genome	1	ECO_GJA5_04712,ECO_GJA8_04713
GO:0016741	transferase activity, transferring one-carbon groups	6 of 214 in the list	109 of 7635 in the genome	1	ECO_mrm1_14849,ECO_NA_08209,ECO_NA_13631,ECO_NA_02378,ECO_GATM_22692,ECO_dmgdh_02379
GO:0016491	oxidoreductase activity	16 of 214 in the list	395 of 7635 in the genome	1	ECO_adh8_09006,ECO_PIPOX_00747,ECO_NA_19700,ECO_tdh_16464,ECO_NA_22771,ECO_cyp1a_20237,ECO_NA_15615,ECO_TH_06656,ECO_NA_00354,ECO_NA_15088,ECO_PRDX6_21332,ECO_CYP24A1_20558,ECO_CYP7B1_04901,ECO_SC5DL_12572,ECO_dio1_18681,ECO_hsd17b3_10321
GO:0016877	ligase activity, forming carbon-sulfur bonds	2 of 214 in the list	18 of 7635 in the genome	1	ECO_NA_00950,ECO_NA_22691
GO:0042578	phosphoric ester hydrolase activity	10 of 214 in the list	225 of 7635 in the genome	1	ECO_ptprfa_02601,ECO_ptprfb_04728,ECO_ptprfa_04021,ECO_PTP4A3_02504,ECO_NA_12407,ECO_ptprfa_15525,ECO_CR848033.1_16588,ECO_DUSP1_16554,ECO_NT5DC4_19275,ECO_PTPN18_18430
GO:0016810	hydrolase activity, acting on carbon-nitrogen (but not peptide) bonds	4 of 214 in the list	64 of 7635 in the genome	1	ECO_CDA_03576,ECO_NIT2_08574,ECO_NA_20576,ECO_GATM_22692
GO:0016791	phosphatase activity	8 of 214 in the list	173 of 7635 in the genome	1	ECO_ptprfa_02601,ECO_ptprfb_04728,ECO_ptprfa_04021,ECO_PTP4A3_02504,ECO_ptprfa_15525,ECO_DUSP1_16554,ECO_NT5DC4_19275,ECO_PTPN18_18430
GO:0003824	catalytic activity	104 of 214 in the list	3396 of 7635 in the genome	1	ECO_Q98UH9_ORYLA_02344,ECO_NA_02825,ECO_NA_21568,ECO_ube2h_06846,ECO_NA_21376,ECO_TH_06656,ECO_mrm1_14849,ECO_CR848033.1_16588,ECO_dmgdh_02379,ECO_FAH_19476,ECO_NA_19700,ECO_tdh_16464,ECO_GCK_11027,ECO_cyp1a_20237,ECO_NA_07046,ECO_pygma_20735,ECO_st3gal2l_15468,ECO_NA_05450,ECO_NA_00354,ECO_ENPP7_20231,ECO_NA_04802,ECO_DUSP1_16554,ECO_CYP24A1_20558,ECO_ASS1_00832,ECO_NA_10567,ECO_NA_20576,ECO_guc…
GO:0016763	transferase activity, transferring pentosyl groups	2 of 214 in the list	22 of 7635 in the genome	1	ECO_NA_10567,ECO_UPP1_16938
GO:0048037	cofactor binding	6 of 214 in the list	123 of 7635 in the genome	1	ECO_TH_06656,ECO_NA_00354,ECO_tdh_16464,ECO_cybb_21702,ECO_pygma_20735,ECO_KYNU_21730
GO:0004553	hydrolase activity, hydrolyzing O-glycosyl compounds	3 of 214 in the list	45 of 7635 in the genome	1	ECO_NA_16684,ECO_NEU4_00515,ECO_GLB1L_05167
GO:0009975	cyclase activity	2 of 214 in the list	23 of 7635 in the genome	1	ECO_Q98UH9_ORYLA_02344,ECO_NA_02825
GO:0016859	cis-trans isomerase activity	2 of 214 in the list	23 of 7635 in the genome	1	ECO_NA_22358,ECO_FKBP5_15190
GO:0004112	cyclic-nucleotide phosphodiesterase activity	2 of 214 in the list	24 of 7635 in the genome	1	ECO_CR848033.1_16588,ECO_NA_12407
GO:0004866	endopeptidase inhibitor activity	2 of 214 in the list	24 of 7635 in the genome	1	ECO_WFIKKN1_22285,ECO_serpine1_00438
GO:0004857	enzyme inhibitor activity	4 of 214 in the list	73 of 7635 in the genome	1	ECO_WFIKKN1_22285,ECO_TINAGL1_10018,ECO_serpine1_00438,ECO_NA_10426
GO:0004620	phospholipase activity	2 of 214 in the list	25 of 7635 in the genome	1	ECO_ENPP7_20231,ECO_NA_19700
GO:0016298	lipase activity	2 of 214 in the list	25 of 7635 in the genome	1	ECO_ENPP7_20231,ECO_NA_19700
GO:0001871	pattern binding	3 of 214 in the list	49 of 7635 in the genome	1	ECO_selp_18641,ECO_TINAGL1_10018,ECO_NA_13961
GO:0031406	carboxylic acid binding	3 of 214 in the list	49 of 7635 in the genome	1	ECO_TH_06656,ECO_NA_15615,ECO_YWHAQ_10904
GO:0005319	lipid transporter activity	2 of 214 in the list	27 of 7635 in the genome	1	ECO_CABZ01009047.1_10676,ECO_NA_22691
GO:0008168	methyltransferase activity	4 of 214 in the list	81 of 7635 in the genome	1	ECO_mrm1_14849,ECO_NA_08209,ECO_NA_02378,ECO_dmgdh_02379
GO:0001664	G-protein coupled receptor binding	3 of 214 in the list	54 of 7635 in the genome	1	ECO_BAMBI_21440,ECO_edn1_06878,ECO_cav2_10301
GO:0050662	coenzyme binding	3 of 214 in the list	56 of 7635 in the genome	1	ECO_TH_06656,ECO_NA_00354,ECO_cybb_21702
GO:0004930	G-protein coupled receptor activity	6 of 214 in the list	142 of 7635 in the genome	1	ECO_NA_11322,ECO_GPR18_19143,ECO_PTGER3_14469,ECO_GPR44_12126,ECO_f2r_02394,ECO_NA_06357
GO:0008080	N-acetyltransferase activity	2 of 214 in the list	31 of 7635 in the genome	1	ECO_NA_20258,ECO_BAZ1A_14208
GO:0016811	hydrolase activity, acting on carbon-nitrogen (but not peptide) bonds, in linear amides	2 of 214 in the list	31 of 7635 in the genome	1	ECO_NIT2_08574,ECO_NA_20576
GO:0017016	Ras GTPase binding	2 of 214 in the list	31 of 7635 in the genome	1	ECO_FMNL3_06507,ECO_vcl_06469
GO:0032403	protein complex binding	2 of 214 in the list	31 of 7635 in the genome	1	ECO_PLK1_19973,ECO_NA_02825
GO:0015399	primary active transmembrane transporter activity	3 of 214 in the list	58 of 7635 in the genome	1	ECO_CFTR_10309,ECO_CABZ01009047.1_10676,ECO_tuba8l3_16215
GO:0015405	P-P-bond-hydrolysis-driven transmembrane transporter activity	3 of 214 in the list	58 of 7635 in the genome	1	ECO_CFTR_10309,ECO_CABZ01009047.1_10676,ECO_tuba8l3_16215
GO:0030414	peptidase inhibitor activity	2 of 214 in the list	32 of 7635 in the genome	1	ECO_WFIKKN1_22285,ECO_serpine1_00438
GO:0030246	carbohydrate binding	4 of 214 in the list	88 of 7635 in the genome	1	ECO_GCK_11027,ECO_selp_18641,ECO_NA_13961,ECO_pygma_20735
GO:0016410	N-acyltransferase activity	2 of 214 in the list	34 of 7635 in the genome	1	ECO_NA_20258,ECO_BAZ1A_14208
GO:0016616	oxidoreductase activity, acting on the CH-OH group of donors, NAD or NADP as acceptor	3 of 214 in the list	62 of 7635 in the genome	1	ECO_adh8_09006,ECO_tdh_16464,ECO_hsd17b3_10321
GO:0016798	hydrolase activity, acting on glycosyl bonds	3 of 214 in the list	65 of 7635 in the genome	1	ECO_NA_16684,ECO_NEU4_00515,ECO_GLB1L_05167
GO:0031267	small GTPase binding	2 of 214 in the list	37 of 7635 in the genome	1	ECO_FMNL3_06507,ECO_vcl_06469
GO:0005539	glycosaminoglycan binding	2 of 214 in the list	38 of 7635 in the genome	1	ECO_selp_18641,ECO_NA_13961
GO:0016829	lyase activity	4 of 214 in the list	99 of 7635 in the genome	1	ECO_Q98UH9_ORYLA_02344,ECO_gucy1b3_13101,ECO_NA_02825,ECO_gucy1b3_01969
GO:0046872	metal ion binding	34 of 214 in the list	1110 of 7635 in the genome	1	ECO_CYP4B1_02286,ECO_pvalb3_02227,ECO_CASQ2_13125,ECO_TH_06656,ECO_cybb_21702,ECO_NA_13961,ECO_NA_03069,ECO_Q8AYQ1_ORYLA_02258,ECO_NA_00261,ECO_cyp1a_20237,ECO_NA_07046,ECO_adamts9_12347,ECO_NA_08209,ECO_CYP24A1_20558,ECO_mgp_22537,ECO_cox17_02584,ECO_NA_10426,ECO_calm2b_16678,ECO_LOC100144362_10552,ECO_HBM_02259,ECO_LOC100144365_18480,ECO_CYP7B1_04901,ECO_CDA_03576,ECO_NA_14693,ECO_SC5DL_12572,E…
GO:0016614	oxidoreductase activity, acting on CH-OH group of donors	3 of 214 in the list	72 of 7635 in the genome	1	ECO_adh8_09006,ECO_tdh_16464,ECO_hsd17b3_10321
GO:0008081	phosphoric diester hydrolase activity	2 of 214 in the list	42 of 7635 in the genome	1	ECO_CR848033.1_16588,ECO_NA_12407
GO:0051020	GTPase binding	2 of 214 in the list	42 of 7635 in the genome	1	ECO_FMNL3_06507,ECO_vcl_06469
GO:0008528	G-protein coupled peptide receptor activity	2 of 214 in the list	43 of 7635 in the genome	1	ECO_NA_11322,ECO_f2r_02394
GO:0035091	phosphatidylinositol binding	2 of 214 in the list	44 of 7635 in the genome	1	ECO_ARAP2_19200,ECO_NA_18280
GO:0030247	polysaccharide binding	2 of 214 in the list	45 of 7635 in the genome	1	ECO_selp_18641,ECO_NA_13961
GO:0042626	ATPase activity, coupled to transmembrane movement of substances	2 of 214 in the list	45 of 7635 in the genome	1	ECO_CFTR_10309,ECO_CABZ01009047.1_10676
GO:0001653	peptide receptor activity	2 of 214 in the list	47 of 7635 in the genome	1	ECO_NA_11322,ECO_f2r_02394
GO:0043492	ATPase activity, coupled to movement of substances	2 of 214 in the list	47 of 7635 in the genome	1	ECO_CFTR_10309,ECO_CABZ01009047.1_10676
GO:0015081	sodium ion transmembrane transporter activity	2 of 214 in the list	48 of 7635 in the genome	1	ECO_NA_18544,ECO_NA_23013
GO:0016820	hydrolase activity, acting on acid anhydrides, catalyzing transmembrane movement of substances	2 of 214 in the list	48 of 7635 in the genome	1	ECO_CFTR_10309,ECO_CABZ01009047.1_10676
GO:0046914	transition metal ion binding	18 of 214 in the list	597 of 7635 in the genome	1	ECO_LOC100144362_10552,ECO_HBM_02259,ECO_TH_06656,ECO_LOC100144365_18480,ECO_cybb_21702,ECO_NA_14693,ECO_CDA_03576,ECO_NA_02378,ECO_SC5DL_12572,ECO_adh8_09006,ECO_Q8AYQ1_ORYLA_02258,ECO_NA_22771,ECO_pdlim1_01129,ECO_cyp1a_20237,ECO_NA_15615,ECO_NA_08209,ECO_CYP24A1_20558,ECO_cox17_02584
GO:0043167	ion binding	41 of 214 in the list	1410 of 7635 in the genome	1	ECO_NA_22358,ECO_rsad2_10893,ECO_CYP4B1_02286,ECO_pvalb3_02227,ECO_CASQ2_13125,ECO_TH_06656,ECO_CR848033.1_16588,ECO_cybb_21702,ECO_NA_13961,ECO_NA_03069,ECO_Q8AYQ1_ORYLA_02258,ECO_NA_19700,ECO_NA_00261,ECO_cyp1a_20237,ECO_NA_07046,ECO_adamts9_12347,ECO_A4UWM7_ORYLA_02316,ECO_NA_08209,ECO_CYP24A1_20558,ECO_mgp_22537,ECO_cox17_02584,ECO_NA_10426,ECO_ptprfb_04728,ECO_calm2b_16678,ECO_LOC100144362_1…
GO:0016757	transferase activity, transferring glycosyl groups	5 of 214 in the list	153 of 7635 in the genome	1	ECO_NA_21279,ECO_pygma_20735,ECO_NA_10567,ECO_UPP1_16938,ECO_st3gal2l_15468
GO:0016746	transferase activity, transferring acyl groups	4 of 214 in the list	120 of 7635 in the genome	1	ECO_NA_07979,ECO_NA_11025,ECO_NA_20258,ECO_BAZ1A_14208
GO:0016407	acetyltransferase activity	2 of 214 in the list	53 of 7635 in the genome	1	ECO_NA_20258,ECO_BAZ1A_14208
GO:0005543	phospholipid binding	3 of 214 in the list	87 of 7635 in the genome	1	ECO_ARAP2_19200,ECO_NA_10426,ECO_NA_18280
GO:0043169	cation binding	40 of 214 in the list	1388 of 7635 in the genome	1	ECO_NA_22358,ECO_rsad2_10893,ECO_CYP4B1_02286,ECO_pvalb3_02227,ECO_CASQ2_13125,ECO_TH_06656,ECO_CR848033.1_16588,ECO_cybb_21702,ECO_NA_13961,ECO_NA_03069,ECO_Q8AYQ1_ORYLA_02258,ECO_NA_19700,ECO_NA_00261,ECO_cyp1a_20237,ECO_NA_07046,ECO_adamts9_12347,ECO_A4UWM7_ORYLA_02316,ECO_NA_08209,ECO_CYP24A1_20558,ECO_mgp_22537,ECO_cox17_02584,ECO_NA_10426,ECO_calm2b_16678,ECO_LOC100144362_10552,ECO_HBM_0225…
GO:0005275	amine transmembrane transporter activity	2 of 214 in the list	58 of 7635 in the genome	1	ECO_CABZ01009047.1_10676,ECO_SLC44A4_02425
GO:0004872	receptor activity	13 of 214 in the list	463 of 7635 in the genome	1	ECO_NA_12739,ECO_PTGER3_14469,ECO_TINAGL1_10018,ECO_GPR44_12126,ECO_f2r_02394,ECO_NA_06357,ECO_GPR18_19143,ECO_NA_11322,ECO_P2RX5_03956,ECO_TLR9_14833,ECO_NA_08535,ECO_NA_14038,ECO_SCARA5_03630
GO:0019899	enzyme binding	8 of 214 in the list	290 of 7635 in the genome	1	ECO_PLK1_19973,ECO_YWHAQ_10904,ECO_TMEM173_13584,ECO_FMNL3_06507,ECO_NA_10413,ECO_serpine1_00438,ECO_hey2_15120,ECO_vcl_06469
GO:0003712	transcription cofactor activity	4 of 214 in the list	144 of 7635 in the genome	1	ECO_YWHAQ_10904,ECO_pdlim1_01129,ECO_USP21_14819,ECO_meis2.1_04019
GO:0016747	transferase activity, transferring acyl groups other than amino-acyl groups	3 of 214 in the list	107 of 7635 in the genome	1	ECO_NA_11025,ECO_NA_20258,ECO_BAZ1A_14208
GO:0016853	isomerase activity	2 of 214 in the list	70 of 7635 in the genome	1	ECO_NA_22358,ECO_FKBP5_15190
GO:0004888	transmembrane signaling receptor activity	9 of 214 in the list	340 of 7635 in the genome	1	ECO_NA_11322,ECO_GPR18_19143,ECO_P2RX5_03956,ECO_PTGER3_14469,ECO_TINAGL1_10018,ECO_GPR44_12126,ECO_SCARA5_03630,ECO_f2r_02394,ECO_NA_06357
GO:0000988	protein binding transcription factor activity	4 of 214 in the list	152 of 7635 in the genome	1	ECO_YWHAQ_10904,ECO_pdlim1_01129,ECO_USP21_14819,ECO_meis2.1_04019
GO:0000989	transcription factor binding transcription factor activity	4 of 214 in the list	152 of 7635 in the genome	1	ECO_YWHAQ_10904,ECO_pdlim1_01129,ECO_USP21_14819,ECO_meis2.1_04019
GO:0017111	nucleoside-triphosphatase activity	11 of 214 in the list	416 of 7635 in the genome	1	ECO_myl7_02730,ECO_CABZ01009047.1_10676,ECO_NA_00788,ECO_CHD1L_18915,ECO_NA_12341,ECO_NA_03831,ECO_CFTR_10309,ECO_NA_04802,ECO_DHX58_02893,ECO_tuba8l3_16215,ECO_NA_03849
GO:0008509	anion transmembrane transporter activity	2 of 214 in the list	75 of 7635 in the genome	1	ECO_CFTR_10309,ECO_NA_18544
GO:0016462	pyrophosphatase activity	12 of 214 in the list	454 of 7635 in the genome	1	ECO_myl7_02730,ECO_CABZ01009047.1_10676,ECO_NA_00788,ECO_NUDT2_01445,ECO_CHD1L_18915,ECO_NA_12341,ECO_NA_03831,ECO_CFTR_10309,ECO_NA_04802,ECO_DHX58_02893,ECO_tuba8l3_16215,ECO_NA_03849
GO:0060089	molecular transducer activity	18 of 214 in the list	676 of 7635 in the genome	1	ECO_ptprfb_04728,ECO_PTGER3_14469,ECO_NA_08752,ECO_TINAGL1_10018,ECO_GPR44_12126,ECO_ptprfa_15525,ECO_f2r_02394,ECO_PLK1_19973,ECO_NA_08772,ECO_SCARA5_03630,ECO_NA_06822,ECO_ptprfa_02601,ECO_NA_19469,ECO_NA_06357,ECO_GPR18_19143,ECO_NA_11322,ECO_P2RX5_03956,ECO_NA_04802
GO:0016818	hydrolase activity, acting on acid anhydrides, in phosphorus-containing anhydrides	12 of 214 in the list	456 of 7635 in the genome	1	ECO_myl7_02730,ECO_CABZ01009047.1_10676,ECO_NA_00788,ECO_NUDT2_01445,ECO_CHD1L_18915,ECO_NA_12341,ECO_NA_03831,ECO_CFTR_10309,ECO_NA_04802,ECO_DHX58_02893,ECO_tuba8l3_16215,ECO_NA_03849
GO:0004871	signal transducer activity	15 of 214 in the list	569 of 7635 in the genome	1	ECO_ptprfa_02601,ECO_ptprfb_04728,ECO_PTGER3_14469,ECO_TINAGL1_10018,ECO_GPR44_12126,ECO_ptprfa_15525,ECO_f2r_02394,ECO_NA_06357,ECO_PLK1_19973,ECO_GPR18_19143,ECO_NA_11322,ECO_P2RX5_03956,ECO_NA_08772,ECO_SCARA5_03630,ECO_NA_06822
GO:0005198	structural molecule activity	4 of 214 in the list	156 of 7635 in the genome	1	ECO_myl7_02730,ECO_FBN1_03668,ECO_NA_22556,ECO_NA_19933
GO:0016817	hydrolase activity, acting on acid anhydrides	12 of 214 in the list	461 of 7635 in the genome	1	ECO_myl7_02730,ECO_CABZ01009047.1_10676,ECO_NA_00788,ECO_NUDT2_01445,ECO_CHD1L_18915,ECO_NA_12341,ECO_NA_03831,ECO_CFTR_10309,ECO_NA_04802,ECO_DHX58_02893,ECO_tuba8l3_16215,ECO_NA_03849
GO:0042623	ATPase activity, coupled	3 of 214 in the list	118 of 7635 in the genome	1	ECO_CFTR_10309,ECO_CABZ01009047.1_10676,ECO_CHD1L_18915
GO:0022804	active transmembrane transporter activity	5 of 214 in the list	199 of 7635 in the genome	1	ECO_CFTR_10309,ECO_CABZ01009047.1_10676,ECO_NA_18544,ECO_SLC44A4_02425,ECO_tuba8l3_16215
GO:0016887	ATPase activity	3 of 214 in the list	121 of 7635 in the genome	1	ECO_CFTR_10309,ECO_CABZ01009047.1_10676,ECO_CHD1L_18915
GO:0038023	signaling receptor activity	9 of 214 in the list	386 of 7635 in the genome	1	ECO_NA_11322,ECO_GPR18_19143,ECO_P2RX5_03956,ECO_PTGER3_14469,ECO_TINAGL1_10018,ECO_GPR44_12126,ECO_SCARA5_03630,ECO_f2r_02394,ECO_NA_06357
GO:0030234	enzyme regulator activity	9 of 214 in the list	387 of 7635 in the genome	1	ECO_Q6IZC3_ORYLA_07192,ECO_WFIKKN1_22285,ECO_NA_08752,ECO_TINAGL1_10018,ECO_NA_02513,ECO_serpine1_00438,ECO_c3a_07191,ECO_ARAP2_19200,ECO_NA_10426
GO:0019001	guanyl nucleotide binding	6 of 214 in the list	269 of 7635 in the genome	1	ECO_NA_06671,ECO_NA_00788,ECO_NA_12341,ECO_tuba8l3_16215,ECO_NA_03849,ECO_NA_03831
GO:0032561	guanyl ribonucleotide binding	6 of 214 in the list	269 of 7635 in the genome	1	ECO_NA_06671,ECO_NA_00788,ECO_NA_12341,ECO_tuba8l3_16215,ECO_NA_03849,ECO_NA_03831
GO:0016874	ligase activity	5 of 214 in the list	230 of 7635 in the genome	1	ECO_NA_00950,ECO_GSS_22497,ECO_NA_22691,ECO_ASS1_00832,ECO_ube2h_06846
GO:0001071	nucleic acid binding transcription factor activity	9 of 214 in the list	399 of 7635 in the genome	1	ECO_hey2_15120,ECO_TEAD4_09481,ECO_foxq1a_22342,ECO_NA_05640,ECO_ETV7_14807,ECO_LOC100144365_18480,ECO_mych_21401,ECO_NA_08161,ECO_meis2.1_04019
GO:0005215	transporter activity	16 of 214 in the list	692 of 7635 in the genome	1	ECO_SLC2A7_20498,ECO_CABZ01009047.1_10676,ECO_Q8AYQ1_ORYLA_02258,ECO_NA_18544,ECO_HBM_02259,ECO_GJA5_04712,ECO_CFTR_10309,ECO_P2RX5_03956,ECO_mych_21401,ECO_SLC44A4_02425,ECO_NA_22691,ECO_tuba8l3_16215,ECO_PKD2L1_01141,ECO_GJA8_04713,ECO_SLC26A11_22229,ECO_NA_23013
GO:0008289	lipid binding	3 of 214 in the list	161 of 7635 in the genome	1	ECO_ARAP2_19200,ECO_NA_10426,ECO_NA_18280
GO:0008047	enzyme activator activity	2 of 214 in the list	118 of 7635 in the genome	1	ECO_NA_08752,ECO_ARAP2_19200
GO:0015267	channel activity	6 of 214 in the list	299 of 7635 in the genome	1	ECO_GJA5_04712,ECO_CFTR_10309,ECO_P2RX5_03956,ECO_PKD2L1_01141,ECO_NA_23013,ECO_GJA8_04713
GO:0022803	passive transmembrane transporter activity	6 of 214 in the list	299 of 7635 in the genome	1	ECO_GJA5_04712,ECO_CFTR_10309,ECO_P2RX5_03956,ECO_PKD2L1_01141,ECO_NA_23013,ECO_GJA8_04713
GO:0016740	transferase activity	27 of 214 in the list	1151 of 7635 in the genome	1	ECO_Q98UH9_ORYLA_02344,ECO_NA_18996,ECO_mos_00414,ECO_NA_21568,ECO_FN3KRP_16259,ECO_NA_21376,ECO_mrm1_14849,ECO_PLK1_19973,ECO_NA_07979,ECO_NA_20258,ECO_NA_02378,ECO_UPP1_16938,ECO_dmgdh_02379,ECO_NA_05443,ECO_GCK_11027,ECO_BAZ1A_14208,ECO_NA_13631,ECO_NA_21279,ECO_CHST6_12601,ECO_pygma_20735,ECO_st3gal2l_15468,ECO_NA_05450,ECO_NA_08209,ECO_NA_11025,ECO_NA_19464,ECO_NA_10567,ECO_GATM_22692
GO:0022892	substrate-specific transporter activity	13 of 214 in the list	617 of 7635 in the genome	1	ECO_SLC2A7_20498,ECO_CABZ01009047.1_10676,ECO_Q8AYQ1_ORYLA_02258,ECO_NA_18544,ECO_HBM_02259,ECO_CFTR_10309,ECO_P2RX5_03956,ECO_mych_21401,ECO_NA_22691,ECO_SLC44A4_02425,ECO_PKD2L1_01141,ECO_SLC26A11_22229,ECO_NA_23013
GO:0008233	peptidase activity	6 of 214 in the list	322 of 7635 in the genome	1	ECO_TINAGL1_10018,ECO_USP21_14819,ECO_PRSS23_13689,ECO_CPM_02837,ECO_adamts9_12347,ECO_A4UWM7_ORYLA_02316
GO:0005515	protein binding	48 of 214 in the list	1989 of 7635 in the genome	1	ECO_TGFB2_13671,ECO_NA_02825,ECO_NA_15359,ECO_hey2_15120,ECO_edn1_06878,ECO_NA_06301,ECO_TH_06656,ECO_NA_10413,ECO_vcl_06469,ECO_Q0Q7C8_ORYLA_22216,ECO_NA_00649,ECO_NA_08712,ECO_ITGA2_11021,ECO_NA_19165,ECO_cav2_10301,ECO_NA_17703,ECO_NA_05640,ECO_ETV7_14807,ECO_NA_05450,ECO_YWHAQ_10904,ECO_serpine1_00438,ECO_NA_10426,ECO_PKD2L1_01141,ECO_gnrh3_00243,ECO_cxcl12a_09228,ECO_ptprfb_04728,ECO_tnxb_16…
GO:0070011	peptidase activity, acting on L-amino acid peptides	5 of 214 in the list	284 of 7635 in the genome	1	ECO_TINAGL1_10018,ECO_USP21_14819,ECO_CPM_02837,ECO_adamts9_12347,ECO_A4UWM7_ORYLA_02316
GO:0042802	identical protein binding	3 of 214 in the list	192 of 7635 in the genome	1	ECO_TGFB2_13671,ECO_GSS_22497,ECO_KYNU_21730
GO:0036094	small molecule binding	27 of 214 in the list	1199 of 7635 in the genome	1	ECO_Q98UH9_ORYLA_02344,ECO_CABZ01009047.1_10676,ECO_mos_00414,ECO_ube2h_06846,ECO_NA_21376,ECO_NA_03831,ECO_PLK1_19973,ECO_DHX58_02893,ECO_ERCC6L_12913,ECO_NA_03892,ECO_NA_22691,ECO_tuba8l3_16215,ECO_NA_18280,ECO_NA_06671,ECO_NA_05443,ECO_GSS_22497,ECO_NA_00788,ECO_GCK_11027,ECO_CHD1L_18915,ECO_NA_12341,ECO_pygma_20735,ECO_CFTR_10309,ECO_NA_05450,ECO_NA_00950,ECO_NA_19464,ECO_ASS1_00832,ECO_NA_03…
GO:0022857	transmembrane transporter activity	12 of 214 in the list	607 of 7635 in the genome	1	ECO_SLC2A7_20498,ECO_CABZ01009047.1_10676,ECO_NA_18544,ECO_GJA5_04712,ECO_CFTR_10309,ECO_P2RX5_03956,ECO_SLC44A4_02425,ECO_PKD2L1_01141,ECO_tuba8l3_16215,ECO_GJA8_04713,ECO_SLC26A11_22229,ECO_NA_23013
GO:0000166	nucleotide binding	26 of 214 in the list	1176 of 7635 in the genome	1	ECO_Q98UH9_ORYLA_02344,ECO_CABZ01009047.1_10676,ECO_mos_00414,ECO_ube2h_06846,ECO_NA_21376,ECO_NA_03831,ECO_PLK1_19973,ECO_DHX58_02893,ECO_ERCC6L_12913,ECO_NA_03892,ECO_NA_22691,ECO_tuba8l3_16215,ECO_NA_06671,ECO_NA_05443,ECO_GSS_22497,ECO_NA_00788,ECO_GCK_11027,ECO_CHD1L_18915,ECO_NA_12341,ECO_pygma_20735,ECO_CFTR_10309,ECO_NA_05450,ECO_NA_00950,ECO_NA_19464,ECO_ASS1_00832,ECO_NA_03849
GO:0005261	cation channel activity	2 of 214 in the list	162 of 7635 in the genome	1	ECO_PKD2L1_01141,ECO_NA_23013
GO:0016879	ligase activity, forming carbon-nitrogen bonds	2 of 214 in the list	166 of 7635 in the genome	1	ECO_ASS1_00832,ECO_ube2h_06846
GO:0015077	monovalent inorganic cation transmembrane transporter activity	2 of 214 in the list	169 of 7635 in the genome	1	ECO_NA_18544,ECO_NA_23013
GO:0004175	endopeptidase activity	2 of 214 in the list	170 of 7635 in the genome	1	ECO_TINAGL1_10018,ECO_A4UWM7_ORYLA_02316
GO:0005216	ion channel activity	4 of 214 in the list	287 of 7635 in the genome	1	ECO_CFTR_10309,ECO_P2RX5_03956,ECO_PKD2L1_01141,ECO_NA_23013
GO:0022838	substrate-specific channel activity	4 of 214 in the list	287 of 7635 in the genome	1	ECO_CFTR_10309,ECO_P2RX5_03956,ECO_PKD2L1_01141,ECO_NA_23013
GO:0003723	RNA binding	2 of 214 in the list	179 of 7635 in the genome	1	ECO_NA_00788,ECO_NA_21376
GO:0008092	cytoskeletal protein binding	3 of 214 in the list	235 of 7635 in the genome	1	ECO_NA_10413,ECO_NA_14038,ECO_vcl_06469
GO:0032559	adenyl ribonucleotide binding	13 of 214 in the list	705 of 7635 in the genome	1	ECO_Q98UH9_ORYLA_02344,ECO_NA_05443,ECO_GSS_22497,ECO_GCK_11027,ECO_ube2h_06846,ECO_pygma_20735,ECO_CFTR_10309,ECO_PLK1_19973,ECO_NA_00950,ECO_NA_19464,ECO_DHX58_02893,ECO_ASS1_00832,ECO_tuba8l3_16215
GO:0005488	binding	145 of 214 in the list	5576 of 7635 in the genome	1	ECO_CYP4B1_02286,ECO_NA_02825,ECO_pvalb3_02227,ECO_ube2h_06846,ECO_edn1_06878,ECO_NA_21376,ECO_NA_06301,ECO_TH_06656,ECO_selp_18641,ECO_NA_06671,ECO_NA_03069,ECO_NA_19700,ECO_GCK_11027,ECO_pygma_20735,ECO_TEAD4_09481,ECO_NA_04802,ECO_DUSP1_16554,ECO_ZNF366_00650,ECO_NA_10426,ECO_NA_03849,ECO_cxcl12a_09228,ECO_CABZ01009047.1_10676,ECO_NA_16005,ECO_TINAGL1_10018,ECO_mos_00414,ECO_fshb_11385,ECO_LOC…
GO:0030554	adenyl nucleotide binding	13 of 214 in the list	706 of 7635 in the genome	1	ECO_Q98UH9_ORYLA_02344,ECO_NA_05443,ECO_GSS_22497,ECO_GCK_11027,ECO_ube2h_06846,ECO_pygma_20735,ECO_CFTR_10309,ECO_PLK1_19973,ECO_NA_00950,ECO_NA_19464,ECO_DHX58_02893,ECO_ASS1_00832,ECO_tuba8l3_16215
GO:0016301	kinase activity	8 of 214 in the list	484 of 7635 in the genome	1	ECO_PLK1_19973,ECO_Q98UH9_ORYLA_02344,ECO_NA_05450,ECO_NA_05443,ECO_NA_18996,ECO_GCK_11027,ECO_mos_00414,ECO_NA_21376
GO:0046873	metal ion transmembrane transporter activity	2 of 214 in the list	185 of 7635 in the genome	1	ECO_NA_18544,ECO_NA_23013
GO:0022891	substrate-specific transmembrane transporter activity	9 of 214 in the list	542 of 7635 in the genome	1	ECO_SLC2A7_20498,ECO_CABZ01009047.1_10676,ECO_NA_18544,ECO_CFTR_10309,ECO_P2RX5_03956,ECO_SLC44A4_02425,ECO_PKD2L1_01141,ECO_SLC26A11_22229,ECO_NA_23013
GO:0003677	DNA binding	7 of 214 in the list	455 of 7635 in the genome	1	ECO_LOC100144365_18480,ECO_NA_08161,ECO_meis2.1_04019,ECO_NA_15632,ECO_foxq1a_22342,ECO_NA_05640,ECO_ETV7_14807
GO:0032553	ribonucleotide binding	18 of 214 in the list	954 of 7635 in the genome	1	ECO_Q98UH9_ORYLA_02344,ECO_ube2h_06846,ECO_NA_03831,ECO_PLK1_19973,ECO_DHX58_02893,ECO_tuba8l3_16215,ECO_NA_06671,ECO_NA_05443,ECO_NA_00788,ECO_GSS_22497,ECO_GCK_11027,ECO_NA_12341,ECO_pygma_20735,ECO_CFTR_10309,ECO_NA_00950,ECO_NA_19464,ECO_ASS1_00832,ECO_NA_03849
GO:0032555	purine ribonucleotide binding	18 of 214 in the list	954 of 7635 in the genome	1	ECO_Q98UH9_ORYLA_02344,ECO_ube2h_06846,ECO_NA_03831,ECO_PLK1_19973,ECO_DHX58_02893,ECO_tuba8l3_16215,ECO_NA_06671,ECO_NA_05443,ECO_NA_00788,ECO_GSS_22497,ECO_GCK_11027,ECO_NA_12341,ECO_pygma_20735,ECO_CFTR_10309,ECO_NA_00950,ECO_NA_19464,ECO_ASS1_00832,ECO_NA_03849
GO:0017076	purine nucleotide binding	18 of 214 in the list	955 of 7635 in the genome	1	ECO_Q98UH9_ORYLA_02344,ECO_ube2h_06846,ECO_NA_03831,ECO_PLK1_19973,ECO_DHX58_02893,ECO_tuba8l3_16215,ECO_NA_06671,ECO_NA_05443,ECO_NA_00788,ECO_GSS_22497,ECO_GCK_11027,ECO_NA_12341,ECO_pygma_20735,ECO_CFTR_10309,ECO_NA_00950,ECO_NA_19464,ECO_ASS1_00832,ECO_NA_03849
GO:0022890	inorganic cation transmembrane transporter activity	2 of 214 in the list	209 of 7635 in the genome	1	ECO_NA_18544,ECO_NA_23013
GO:0016773	phosphotransferase activity, alcohol group as acceptor	5 of 214 in the list	378 of 7635 in the genome	1	ECO_PLK1_19973,ECO_NA_05450,ECO_NA_05443,ECO_GCK_11027,ECO_mos_00414
GO:0016772	transferase activity, transferring phosphorus-containing groups	10 of 214 in the list	624 of 7635 in the genome	1	ECO_Q98UH9_ORYLA_02344,ECO_NA_05443,ECO_NA_18996,ECO_GCK_11027,ECO_mos_00414,ECO_FN3KRP_16259,ECO_NA_21376,ECO_PLK1_19973,ECO_NA_05450,ECO_NA_19464
GO:0008324	cation transmembrane transporter activity	3 of 214 in the list	282 of 7635 in the genome	1	ECO_NA_18544,ECO_PKD2L1_01141,ECO_NA_23013
GO:0015075	ion transmembrane transporter activity	6 of 214 in the list	460 of 7635 in the genome	1	ECO_CFTR_10309,ECO_P2RX5_03956,ECO_NA_18544,ECO_PKD2L1_01141,ECO_NA_23013,ECO_SLC26A11_22229
GO:0003676	nucleic acid binding	18 of 214 in the list	1054 of 7635 in the genome	1	ECO_H3F3C_21519,ECO_hey2_15120,ECO_NA_21376,ECO_LOC100144365_18480,ECO_tcea2_15476,ECO_DHX58_02893,ECO_ERCC6L_12913,ECO_meis2.1_04019,ECO_NA_00788,ECO_CHD1L_18915,ECO_foxq1a_22342,ECO_TEAD4_09481,ECO_NA_05640,ECO_ETV7_14807,ECO_mych_21401,ECO_NA_08161,ECO_GTF3C5_04085,ECO_NA_15632
GO:0004672	protein kinase activity	3 of 214 in the list	354 of 7635 in the genome	1	ECO_PLK1_19973,ECO_NA_05443,ECO_mos_00414
GO:0015669	gas transport	3 of 205 in the list	7 of 7427 in the genome	0.37221	ECO_Q8AYQ1_ORYLA_02258,ECO_mych_21401,ECO_HBM_02259
GO:0048883	neuromast primordium migration	3 of 205 in the list	7 of 7427 in the genome	0.37221	ECO_cxcl12a_15959,ECO_cxcl12a_09228,ECO_kal1a_16376
GO:0009611	response to wounding	7 of 205 in the list	68 of 7427 in the genome	1	ECO_NA_11322,ECO_TGFB2_13671,ECO_NA_02916,ECO_NA_04307,ECO_selp_18641,ECO_serpine1_00438,ECO_ASS1_00832
GO:0034612	response to tumor necrosis factor	2 of 205 in the list	4 of 7427 in the genome	1	ECO_ASS1_00832,ECO_edn1_06878
GO:0045773	positive regulation of axon extension	2 of 205 in the list	4 of 7427 in the genome	1	ECO_cxcl12a_15959,ECO_cxcl12a_09228
GO:0050772	positive regulation of axonogenesis	2 of 205 in the list	4 of 7427 in the genome	1	ECO_cxcl12a_15959,ECO_cxcl12a_09228
GO:0009072	aromatic amino acid family metabolic process	3 of 205 in the list	14 of 7427 in the genome	1	ECO_TH_06656,ECO_FAH_19476,ECO_KYNU_21730
GO:0048882	lateral line development	3 of 205 in the list	14 of 7427 in the genome	1	ECO_cxcl12a_15959,ECO_cxcl12a_09228,ECO_kal1a_16376
GO:0006725	cellular aromatic compound metabolic process	7 of 205 in the list	81 of 7427 in the genome	1	ECO_TH_06656,ECO_NA_15615,ECO_TGFB2_13671,ECO_FAH_19476,ECO_NT5DC4_19275,ECO_KYNU_21730,ECO_hsd17b3_10321
GO:0046131	pyrimidine ribonucleoside metabolic process	2 of 205 in the list	5 of 7427 in the genome	1	ECO_CDA_03576,ECO_UPP1_16938
GO:0048639	positive regulation of developmental growth	2 of 205 in the list	5 of 7427 in the genome	1	ECO_cxcl12a_15959,ECO_cxcl12a_09228
GO:0009308	amine metabolic process	5 of 205 in the list	47 of 7427 in the genome	1	ECO_TH_06656,ECO_NA_15615,ECO_TGFB2_13671,ECO_ghra_21703,ECO_KYNU_21730
GO:0034502	protein localization to chromosome	2 of 205 in the list	6 of 7427 in the genome	1	ECO_PLK1_19973,ECO_unknown_02667
GO:0042417	dopamine metabolic process	2 of 205 in the list	6 of 7427 in the genome	1	ECO_TH_06656,ECO_TGFB2_13671
GO:0048520	positive regulation of behavior	3 of 205 in the list	17 of 7427 in the genome	1	ECO_cxcl12a_15959,ECO_cxcl12a_09228,ECO_edn1_06878
GO:0050795	regulation of behavior	3 of 205 in the list	17 of 7427 in the genome	1	ECO_cxcl12a_15959,ECO_cxcl12a_09228,ECO_edn1_06878
GO:0050920	regulation of chemotaxis	3 of 205 in the list	17 of 7427 in the genome	1	ECO_cxcl12a_15959,ECO_cxcl12a_09228,ECO_edn1_06878
GO:0050921	positive regulation of chemotaxis	3 of 205 in the list	17 of 7427 in the genome	1	ECO_cxcl12a_15959,ECO_cxcl12a_09228,ECO_edn1_06878
GO:0008361	regulation of cell size	3 of 205 in the list	18 of 7427 in the genome	1	ECO_cxcl12a_15959,ECO_cxcl12a_09228,ECO_edn1_06878
GO:0048925	lateral line system development	3 of 205 in the list	18 of 7427 in the genome	1	ECO_cxcl12a_15959,ECO_cxcl12a_09228,ECO_kal1a_16376
GO:0044281	small molecule metabolic process	35 of 205 in the list	873 of 7427 in the genome	1	ECO_Q98UH9_ORYLA_02344,ECO_TGFB2_13671,ECO_edn1_06878,ECO_NA_03831,ECO_mrm1_14849,ECO_TH_06656,ECO_UPP1_16938,ECO_dmgdh_02379,ECO_NA_00788,ECO_FAH_19476,ECO_CHD1L_18915,ECO_NA_08209,ECO_NA_04802,ECO_CYP24A1_20558,ECO_ghra_21703,ECO_A5HL78_ORYLA_20577,ECO_ASS1_00832,ECO_NA_20576,ECO_gucy1b3_01969,ECO_NA_18996,ECO_CDA_03576,ECO_NT5DC4_19275,ECO_SC5DL_12572,ECO_NA_02378,ECO_NA_22691,ECO_tuba8l3_1621…
GO:0032103	positive regulation of response to external stimulus	3 of 205 in the list	19 of 7427 in the genome	1	ECO_cxcl12a_15959,ECO_cxcl12a_09228,ECO_edn1_06878
GO:0048771	tissue remodeling	3 of 205 in the list	19 of 7427 in the genome	1	ECO_NA_15615,ECO_TGFB2_13671,ECO_NA_19165
GO:0048880	sensory system development	3 of 205 in the list	19 of 7427 in the genome	1	ECO_cxcl12a_15959,ECO_cxcl12a_09228,ECO_kal1a_16376
GO:0050926	regulation of positive chemotaxis	2 of 205 in the list	7 of 7427 in the genome	1	ECO_cxcl12a_15959,ECO_cxcl12a_09228
GO:0050927	positive regulation of positive chemotaxis	2 of 205 in the list	7 of 7427 in the genome	1	ECO_cxcl12a_15959,ECO_cxcl12a_09228
GO:0040012	regulation of locomotion	4 of 205 in the list	38 of 7427 in the genome	1	ECO_cxcl12a_15959,ECO_cxcl12a_09228,ECO_NA_02916,ECO_edn1_06878
GO:0032496	response to lipopolysaccharide	2 of 205 in the list	9 of 7427 in the genome	1	ECO_serpine1_00438,ECO_ASS1_00832
GO:0006520	cellular amino acid metabolic process	10 of 205 in the list	177 of 7427 in the genome	1	ECO_FAH_19476,ECO_KYNU_21730,ECO_NA_15615,ECO_TH_06656,ECO_NA_08209,ECO_ASS1_00832,ECO_NA_02378,ECO_NA_20576,ECO_dmgdh_02379,ECO_GATM_22692
GO:0006576	cellular biogenic amine metabolic process	4 of 205 in the list	41 of 7427 in the genome	1	ECO_TH_06656,ECO_NA_15615,ECO_TGFB2_13671,ECO_KYNU_21730
GO:0044106	cellular amine metabolic process	4 of 205 in the list	41 of 7427 in the genome	1	ECO_TH_06656,ECO_NA_15615,ECO_TGFB2_13671,ECO_KYNU_21730
GO:0071705	nitrogen compound transport	4 of 205 in the list	41 of 7427 in the genome	1	ECO_TH_06656,ECO_SLC44A4_02425,ECO_edn1_06878,ECO_NA_04763
GO:0040017	positive regulation of locomotion	3 of 205 in the list	24 of 7427 in the genome	1	ECO_cxcl12a_15959,ECO_cxcl12a_09228,ECO_edn1_06878
GO:0009124	nucleoside monophosphate biosynthetic process	4 of 205 in the list	42 of 7427 in the genome	1	ECO_Q98UH9_ORYLA_02344,ECO_gucy1b3_13101,ECO_edn1_06878,ECO_gucy1b3_01969
GO:0033273	response to vitamin	4 of 205 in the list	42 of 7427 in the genome	1	ECO_TGFB2_13671,ECO_CYP24A1_20558,ECO_KYNU_21730,ECO_hsd17b3_10321
GO:0006950	response to stress	23 of 205 in the list	551 of 7427 in the genome	1	ECO_NA_12739,ECO_TGFB2_13671,ECO_CABZ01009047.1_10676,ECO_edn1_06878,ECO_TH_06656,ECO_PLK1_19973,ECO_TLR9_14833,ECO_NA_02916,ECO_PRDX6_21332,ECO_selp_18641,ECO_pdlim1_01129,ECO_NA_19700,ECO_CHD1L_18915,ECO_pygma_20735,ECO_NA_05640,ECO_NA_11322,ECO_DUSP1_16554,ECO_TMEM173_13584,ECO_NA_04307,ECO_serpine1_00438,ECO_ASS1_00832,ECO_GATM_22692,ECO_hsd17b3_10321
GO:0007584	response to nutrient	4 of 205 in the list	43 of 7427 in the genome	1	ECO_TGFB2_13671,ECO_CYP24A1_20558,ECO_KYNU_21730,ECO_hsd17b3_10321
GO:0006730	one-carbon metabolic process	4 of 205 in the list	44 of 7427 in the genome	1	ECO_mrm1_14849,ECO_NA_08209,ECO_NA_13631,ECO_NA_02378
GO:0032101	regulation of response to external stimulus	4 of 205 in the list	45 of 7427 in the genome	1	ECO_cxcl12a_15959,ECO_cxcl12a_09228,ECO_serpine1_00438,ECO_edn1_06878
GO:0051130	positive regulation of cellular component organization	5 of 205 in the list	66 of 7427 in the genome	1	ECO_cxcl12a_15959,ECO_ptprfb_04728,ECO_cxcl12a_09228,ECO_serpine1_00438,ECO_edn1_06878
GO:0009636	response to toxin	2 of 205 in the list	11 of 7427 in the genome	1	ECO_ASS1_00832,ECO_hsd17b3_10321
GO:0050769	positive regulation of neurogenesis	2 of 205 in the list	11 of 7427 in the genome	1	ECO_cxcl12a_15959,ECO_cxcl12a_09228
GO:0006952	defense response	7 of 205 in the list	113 of 7427 in the genome	1	ECO_NA_11322,ECO_NA_12739,ECO_TLR9_14833,ECO_TMEM173_13584,ECO_selp_18641,ECO_serpine1_00438,ECO_ASS1_00832
GO:0031346	positive regulation of cell projection organization	3 of 205 in the list	27 of 7427 in the genome	1	ECO_cxcl12a_15959,ECO_ptprfb_04728,ECO_cxcl12a_09228
GO:0006869	lipid transport	4 of 205 in the list	46 of 7427 in the genome	1	ECO_CABZ01009047.1_10676,ECO_NA_02916,ECO_NA_22691,ECO_NA_10426
GO:0009617	response to bacterium	4 of 205 in the list	46 of 7427 in the genome	1	ECO_selp_18641,ECO_serpine1_00438,ECO_ASS1_00832,ECO_edn1_06878
GO:0006584	catecholamine metabolic process	2 of 205 in the list	12 of 7427 in the genome	1	ECO_TH_06656,ECO_TGFB2_13671
GO:0006586	indolalkylamine metabolic process	2 of 205 in the list	12 of 7427 in the genome	1	ECO_NA_15615,ECO_KYNU_21730
GO:0006775	fat-soluble vitamin metabolic process	2 of 205 in the list	12 of 7427 in the genome	1	ECO_CYP24A1_20558,ECO_A5HL78_ORYLA_20577
GO:0008277	regulation of G-protein coupled receptor protein signaling pathway	2 of 205 in the list	12 of 7427 in the genome	1	ECO_GPR44_12126,ECO_cav2_10301
GO:0009712	catechol-containing compound metabolic process	2 of 205 in the list	12 of 7427 in the genome	1	ECO_TH_06656,ECO_TGFB2_13671
GO:0030516	regulation of axon extension	2 of 205 in the list	12 of 7427 in the genome	1	ECO_cxcl12a_15959,ECO_cxcl12a_09228
GO:0034311	diol metabolic process	2 of 205 in the list	12 of 7427 in the genome	1	ECO_TH_06656,ECO_TGFB2_13671
GO:0042430	indole-containing compound metabolic process	2 of 205 in the list	12 of 7427 in the genome	1	ECO_NA_15615,ECO_KYNU_21730
GO:0009123	nucleoside monophosphate metabolic process	4 of 205 in the list	48 of 7427 in the genome	1	ECO_Q98UH9_ORYLA_02344,ECO_gucy1b3_13101,ECO_edn1_06878,ECO_gucy1b3_01969
GO:0016337	cell-cell adhesion	5 of 205 in the list	70 of 7427 in the genome	1	ECO_ptprfb_04728,ECO_TGFB2_13671,ECO_selp_18641,ECO_NA_19165,ECO_vcl_06469
GO:0000041	transition metal ion transport	3 of 205 in the list	29 of 7427 in the genome	1	ECO_cox17_02584,ECO_SCARA5_03630,ECO_LOC100144362_10552
GO:0010466	negative regulation of peptidase activity	3 of 205 in the list	29 of 7427 in the genome	1	ECO_Q6IZC3_ORYLA_07192,ECO_c3a_07191,ECO_serpine1_00438
GO:0015837	amine transport	3 of 205 in the list	29 of 7427 in the genome	1	ECO_TH_06656,ECO_SLC44A4_02425,ECO_NA_04763
GO:0051240	positive regulation of multicellular organismal process	3 of 205 in the list	29 of 7427 in the genome	1	ECO_NA_11322,ECO_TGFB2_13671,ECO_serpine1_00438
GO:0007599	hemostasis	9 of 205 in the list	170 of 7427 in the genome	1	ECO_NA_11322,ECO_H3F3C_21519,ECO_ITGA2_11021,ECO_NA_02916,ECO_CR848033.1_16588,ECO_NA_04307,ECO_selp_18641,ECO_NA_19165,ECO_vcl_06469
GO:0007411	axon guidance	4 of 205 in the list	50 of 7427 in the genome	1	ECO_cxcl12a_15959,ECO_cxcl12a_09228,ECO_LOC100144365_18480,ECO_NA_23013
GO:0000097	sulfur amino acid biosynthetic process	2 of 205 in the list	13 of 7427 in the genome	1	ECO_NA_08209,ECO_NA_02378
GO:0006213	pyrimidine nucleoside metabolic process	2 of 205 in the list	13 of 7427 in the genome	1	ECO_CDA_03576,ECO_UPP1_16938
GO:0050770	regulation of axonogenesis	2 of 205 in the list	13 of 7427 in the genome	1	ECO_cxcl12a_15959,ECO_cxcl12a_09228
GO:0051384	response to glucocorticoid stimulus	2 of 205 in the list	13 of 7427 in the genome	1	ECO_ASS1_00832,ECO_hsd17b3_10321
GO:0061387	regulation of extent of cell growth	2 of 205 in the list	13 of 7427 in the genome	1	ECO_cxcl12a_15959,ECO_cxcl12a_09228
GO:0006935	chemotaxis	10 of 205 in the list	202 of 7427 in the genome	1	ECO_cxcl12a_09228,ECO_TGFB2_13671,ECO_CABZ01009047.1_10676,ECO_ITGA2_11021,ECO_cxcl12a_15959,ECO_LOC100144365_18480,ECO_NA_02916,ECO_YWHAQ_10904,ECO_serpine1_00438,ECO_NA_23013
GO:0042330	taxis	10 of 205 in the list	202 of 7427 in the genome	1	ECO_cxcl12a_09228,ECO_TGFB2_13671,ECO_CABZ01009047.1_10676,ECO_ITGA2_11021,ECO_cxcl12a_15959,ECO_LOC100144365_18480,ECO_NA_02916,ECO_YWHAQ_10904,ECO_serpine1_00438,ECO_NA_23013
GO:0031667	response to nutrient levels	6 of 205 in the list	98 of 7427 in the genome	1	ECO_TGFB2_13671,ECO_CYP24A1_20558,ECO_ASS1_00832,ECO_GATM_22692,ECO_KYNU_21730,ECO_hsd17b3_10321
GO:0001819	positive regulation of cytokine production	2 of 205 in the list	14 of 7427 in the genome	1	ECO_NA_11322,ECO_serpine1_00438
GO:0018958	phenol-containing compound metabolic process	2 of 205 in the list	14 of 7427 in the genome	1	ECO_TH_06656,ECO_TGFB2_13671
GO:0030162	regulation of proteolysis	2 of 205 in the list	14 of 7427 in the genome	1	ECO_PLK1_19973,ECO_WFIKKN1_22285
GO:0014031	mesenchymal cell development	4 of 205 in the list	53 of 7427 in the genome	1	ECO_BAMBI_21440,ECO_TGFB2_13671,ECO_mych_21401,ECO_edn1_06878
GO:0051346	negative regulation of hydrolase activity	3 of 205 in the list	33 of 7427 in the genome	1	ECO_Q6IZC3_ORYLA_07192,ECO_c3a_07191,ECO_serpine1_00438
GO:0009605	response to external stimulus	15 of 205 in the list	352 of 7427 in the genome	1	ECO_cxcl12a_09228,ECO_TGFB2_13671,ECO_CABZ01009047.1_10676,ECO_ITGA2_11021,ECO_KYNU_21730,ECO_cxcl12a_15959,ECO_LOC100144365_18480,ECO_YWHAQ_10904,ECO_NA_02916,ECO_CYP24A1_20558,ECO_serpine1_00438,ECO_ASS1_00832,ECO_GATM_22692,ECO_NA_23013,ECO_hsd17b3_10321
GO:0006084	acetyl-CoA metabolic process	2 of 205 in the list	15 of 7427 in the genome	1	ECO_NA_00950,ECO_KYNU_21730
GO:0009119	ribonucleoside metabolic process	2 of 205 in the list	15 of 7427 in the genome	1	ECO_CDA_03576,ECO_UPP1_16938
GO:0032507	maintenance of protein location in cell	2 of 205 in the list	15 of 7427 in the genome	1	ECO_YWHAQ_10904,ECO_unknown_02667
GO:0045185	maintenance of protein location	2 of 205 in the list	15 of 7427 in the genome	1	ECO_YWHAQ_10904,ECO_unknown_02667
GO:0048565	digestive tract development	2 of 205 in the list	15 of 7427 in the genome	1	ECO_TGFB2_13671,ECO_ASS1_00832
GO:0048638	regulation of developmental growth	2 of 205 in the list	15 of 7427 in the genome	1	ECO_cxcl12a_15959,ECO_cxcl12a_09228
GO:0055123	digestive system development	2 of 205 in the list	15 of 7427 in the genome	1	ECO_TGFB2_13671,ECO_ASS1_00832
GO:0009991	response to extracellular stimulus	6 of 205 in the list	103 of 7427 in the genome	1	ECO_TGFB2_13671,ECO_CYP24A1_20558,ECO_ASS1_00832,ECO_GATM_22692,ECO_KYNU_21730,ECO_hsd17b3_10321
GO:0001523	retinoid metabolic process	2 of 205 in the list	16 of 7427 in the genome	1	ECO_NA_22358,ECO_A5HL78_ORYLA_20577
GO:0030307	positive regulation of cell growth	2 of 205 in the list	16 of 7427 in the genome	1	ECO_cxcl12a_15959,ECO_cxcl12a_09228
GO:0051651	maintenance of location in cell	2 of 205 in the list	16 of 7427 in the genome	1	ECO_YWHAQ_10904,ECO_unknown_02667
GO:0048762	mesenchymal cell differentiation	4 of 205 in the list	57 of 7427 in the genome	1	ECO_BAMBI_21440,ECO_TGFB2_13671,ECO_mych_21401,ECO_edn1_06878
GO:0006066	alcohol metabolic process	5 of 205 in the list	81 of 7427 in the genome	1	ECO_TH_06656,ECO_TGFB2_13671,ECO_adh8_09006,ECO_NA_18996,ECO_hsd17b3_10321
GO:0033333	fin development	3 of 205 in the list	36 of 7427 in the genome	1	ECO_cxcl12a_15959,ECO_cxcl12a_09228,ECO_BBS1_14856
GO:0042221	response to chemical stimulus	29 of 205 in the list	802 of 7427 in the genome	1	ECO_cxcl12a_09228,ECO_TGFB2_13671,ECO_CABZ01009047.1_10676,ECO_NA_02825,ECO_GPR44_12126,ECO_edn1_06878,ECO_cxcl12a_15959,ECO_NA_06301,ECO_TH_06656,ECO_LOC100144365_18480,ECO_NA_02916,ECO_selp_18641,ECO_NA_04763,ECO_ITGA2_11021,ECO_NA_19700,ECO_GCK_11027,ECO_NA_05154,ECO_pygma_20735,ECO_foxq1a_22342,ECO_KYNU_21730,ECO_YWHAQ_10904,ECO_DUSP1_16554,ECO_CYP24A1_20558,ECO_serpine1_00438,ECO_ASS1_00832,…
GO:0014812	muscle cell migration	2 of 205 in the list	17 of 7427 in the genome	1	ECO_NA_02916,ECO_serpine1_00438
GO:0051235	maintenance of location	2 of 205 in the list	17 of 7427 in the genome	1	ECO_YWHAQ_10904,ECO_unknown_02667
GO:0050878	regulation of body fluid levels	9 of 205 in the list	190 of 7427 in the genome	1	ECO_NA_11322,ECO_H3F3C_21519,ECO_ITGA2_11021,ECO_NA_02916,ECO_CR848033.1_16588,ECO_NA_04307,ECO_selp_18641,ECO_NA_19165,ECO_vcl_06469
GO:0071702	organic substance transport	9 of 205 in the list	190 of 7427 in the genome	1	ECO_SLC2A7_20498,ECO_CABZ01009047.1_10676,ECO_edn1_06878,ECO_TH_06656,ECO_NA_02916,ECO_NA_22691,ECO_SLC44A4_02425,ECO_NA_10426,ECO_NA_04763
GO:0016053	organic acid biosynthetic process	3 of 205 in the list	37 of 7427 in the genome	1	ECO_NA_08209,ECO_NA_02378,ECO_KYNU_21730
GO:0046394	carboxylic acid biosynthetic process	3 of 205 in the list	37 of 7427 in the genome	1	ECO_NA_08209,ECO_NA_02378,ECO_KYNU_21730
GO:0007155	cell adhesion	8 of 205 in the list	163 of 7427 in the genome	1	ECO_ptprfb_04728,ECO_TGFB2_13671,ECO_ITGA2_11021,ECO_NA_02916,ECO_selp_18641,ECO_NA_19165,ECO_cyr61l1_21604,ECO_vcl_06469
GO:0022610	biological adhesion	8 of 205 in the list	163 of 7427 in the genome	1	ECO_ptprfb_04728,ECO_TGFB2_13671,ECO_ITGA2_11021,ECO_NA_02916,ECO_selp_18641,ECO_NA_19165,ECO_cyr61l1_21604,ECO_vcl_06469
GO:0000096	sulfur amino acid metabolic process	2 of 205 in the list	18 of 7427 in the genome	1	ECO_NA_08209,ECO_NA_02378
GO:0001935	endothelial cell proliferation	2 of 205 in the list	18 of 7427 in the genome	1	ECO_NA_02916,ECO_cav2_10301
GO:0016101	diterpenoid metabolic process	2 of 205 in the list	18 of 7427 in the genome	1	ECO_NA_22358,ECO_A5HL78_ORYLA_20577
GO:0019932	second-messenger-mediated signaling	2 of 205 in the list	18 of 7427 in the genome	1	ECO_edn1_06878,ECO_NA_18280
GO:0044272	sulfur compound biosynthetic process	2 of 205 in the list	18 of 7427 in the genome	1	ECO_NA_08209,ECO_NA_02378
GO:0002376	immune system process	16 of 205 in the list	404 of 7427 in the genome	1	ECO_NA_12739,ECO_cxcl12a_09228,ECO_TGFB2_13671,ECO_TINAGL1_10018,ECO_NA_19165,ECO_NA_11322,ECO_cxcl12a_15959,ECO_NA_02916,ECO_TMEM173_13584,ECO_mych_21401,ECO_Q8UUL6_ORYLA_04455,ECO_C5_12903,ECO_selp_18641,ECO_serpine1_00438,ECO_NA_15632,ECO_ASS1_00832
GO:0006470	protein dephosphorylation	2 of 205 in the list	19 of 7427 in the genome	1	ECO_YWHAQ_10904,ECO_PTPN18_18430
GO:0006721	terpenoid metabolic process	2 of 205 in the list	19 of 7427 in the genome	1	ECO_NA_22358,ECO_A5HL78_ORYLA_20577
GO:0042044	fluid transport	2 of 205 in the list	19 of 7427 in the genome	1	ECO_NA_02825,ECO_edn1_06878
GO:0034654	nucleobase-containing compound biosynthetic process	6 of 205 in the list	116 of 7427 in the genome	1	ECO_Q98UH9_ORYLA_02344,ECO_gucy1b3_13101,ECO_edn1_06878,ECO_NA_10567,ECO_gucy1b3_01969,ECO_KYNU_21730
GO:0002237	response to molecule of bacterial origin	3 of 205 in the list	41 of 7427 in the genome	1	ECO_serpine1_00438,ECO_ASS1_00832,ECO_edn1_06878
GO:0008652	cellular amino acid biosynthetic process	2 of 205 in the list	20 of 7427 in the genome	1	ECO_NA_08209,ECO_NA_02378
GO:0001944	vasculature development	6 of 205 in the list	117 of 7427 in the genome	1	ECO_TGFB2_13671,ECO_NA_20236,ECO_NA_02916,ECO_hey2_15120,ECO_edn1_06878,ECO_NA_05640
GO:0060485	mesenchyme development	4 of 205 in the list	66 of 7427 in the genome	1	ECO_BAMBI_21440,ECO_TGFB2_13671,ECO_mych_21401,ECO_edn1_06878
GO:0006796	phosphate-containing compound metabolic process	14 of 205 in the list	355 of 7427 in the genome	1	ECO_ptprfa_02601,ECO_ptprfb_04728,ECO_TGFB2_13671,ECO_NA_05443,ECO_ptprfa_04021,ECO_PTP4A3_02504,ECO_NA_18996,ECO_GCK_11027,ECO_FN3KRP_16259,ECO_ptprfa_15525,ECO_YWHAQ_10904,ECO_NA_19464,ECO_DUSP1_16554,ECO_PTPN18_18430
GO:0051707	response to other organism	5 of 205 in the list	93 of 7427 in the genome	1	ECO_rsad2_10893,ECO_selp_18641,ECO_serpine1_00438,ECO_ASS1_00832,ECO_edn1_06878
GO:0006793	phosphorus metabolic process	14 of 205 in the list	357 of 7427 in the genome	1	ECO_ptprfa_02601,ECO_ptprfb_04728,ECO_TGFB2_13671,ECO_NA_05443,ECO_ptprfa_04021,ECO_PTP4A3_02504,ECO_NA_18996,ECO_GCK_11027,ECO_FN3KRP_16259,ECO_ptprfa_15525,ECO_YWHAQ_10904,ECO_NA_19464,ECO_DUSP1_16554,ECO_PTPN18_18430
GO:0048584	positive regulation of response to stimulus	9 of 205 in the list	207 of 7427 in the genome	1	ECO_BAMBI_21440,ECO_cxcl12a_09228,ECO_TGFB2_13671,ECO_edn1_06878,ECO_cav2_10301,ECO_cxcl12a_15959,ECO_NA_11322,ECO_NA_02916,ECO_serpine1_00438
GO:0044283	small molecule biosynthetic process	3 of 205 in the list	44 of 7427 in the genome	1	ECO_NA_08209,ECO_NA_02378,ECO_KYNU_21730
GO:0010720	positive regulation of cell development	2 of 205 in the list	22 of 7427 in the genome	1	ECO_cxcl12a_15959,ECO_cxcl12a_09228
GO:0010876	lipid localization	4 of 205 in the list	70 of 7427 in the genome	1	ECO_CABZ01009047.1_10676,ECO_NA_02916,ECO_NA_22691,ECO_NA_10426
GO:0006954	inflammatory response	2 of 205 in the list	23 of 7427 in the genome	1	ECO_serpine1_00438,ECO_ASS1_00832
GO:0016051	carbohydrate biosynthetic process	2 of 205 in the list	23 of 7427 in the genome	1	ECO_CHST6_12601,ECO_NA_05640
GO:0033762	response to glucagon stimulus	2 of 205 in the list	23 of 7427 in the genome	1	ECO_NA_02825,ECO_ASS1_00832
GO:0033993	response to lipid	2 of 205 in the list	23 of 7427 in the genome	1	ECO_ASS1_00832,ECO_hsd17b3_10321
GO:0009607	response to biotic stimulus	5 of 205 in the list	98 of 7427 in the genome	1	ECO_rsad2_10893,ECO_selp_18641,ECO_serpine1_00438,ECO_ASS1_00832,ECO_edn1_06878
GO:0010927	cellular component assembly involved in morphogenesis	3 of 205 in the list	47 of 7427 in the genome	1	ECO_cxcl12a_15959,ECO_cxcl12a_09228,ECO_BBS1_14856
GO:0034097	response to cytokine stimulus	3 of 205 in the list	47 of 7427 in the genome	1	ECO_ASS1_00832,ECO_edn1_06878,ECO_KYNU_21730
GO:0045927	positive regulation of growth	2 of 205 in the list	24 of 7427 in the genome	1	ECO_cxcl12a_15959,ECO_cxcl12a_09228
GO:0048545	response to steroid hormone stimulus	5 of 205 in the list	100 of 7427 in the genome	1	ECO_TGFB2_13671,ECO_DUSP1_16554,ECO_ASS1_00832,ECO_edn1_06878,ECO_hsd17b3_10321
GO:0001701	in utero embryonic development	2 of 205 in the list	25 of 7427 in the genome	1	ECO_TEAD4_09481,ECO_socs3b_20126
GO:0052547	regulation of peptidase activity	3 of 205 in the list	49 of 7427 in the genome	1	ECO_Q6IZC3_ORYLA_07192,ECO_c3a_07191,ECO_serpine1_00438
GO:0009117	nucleotide metabolic process	14 of 205 in the list	375 of 7427 in the genome	1	ECO_Q98UH9_ORYLA_02344,ECO_NA_00788,ECO_CHD1L_18915,ECO_NA_12341,ECO_edn1_06878,ECO_NA_03831,ECO_KYNU_21730,ECO_CFTR_10309,ECO_gucy1b3_13101,ECO_NA_04802,ECO_NT5DC4_19275,ECO_tuba8l3_16215,ECO_UPP1_16938,ECO_gucy1b3_01969
GO:0019752	carboxylic acid metabolic process	13 of 205 in the list	345 of 7427 in the genome	1	ECO_FAH_19476,ECO_KYNU_21730,ECO_NA_15615,ECO_TH_06656,ECO_NA_08209,ECO_ghra_21703,ECO_NA_22691,ECO_NA_02378,ECO_SC5DL_12572,ECO_ASS1_00832,ECO_NA_20576,ECO_GATM_22692,ECO_dmgdh_02379
GO:0048514	blood vessel morphogenesis	4 of 205 in the list	76 of 7427 in the genome	1	ECO_NA_20236,ECO_NA_02916,ECO_hey2_15120,ECO_edn1_06878
GO:0009116	nucleoside metabolic process	2 of 205 in the list	26 of 7427 in the genome	1	ECO_CDA_03576,ECO_UPP1_16938
GO:0055086	nucleobase-containing small molecule metabolic process	15 of 205 in the list	411 of 7427 in the genome	1	ECO_Q98UH9_ORYLA_02344,ECO_NA_00788,ECO_CHD1L_18915,ECO_NA_12341,ECO_edn1_06878,ECO_NA_03831,ECO_KYNU_21730,ECO_CFTR_10309,ECO_gucy1b3_13101,ECO_NA_04802,ECO_CDA_03576,ECO_NT5DC4_19275,ECO_tuba8l3_16215,ECO_UPP1_16938,ECO_gucy1b3_01969
GO:0043436	oxoacid metabolic process	13 of 205 in the list	348 of 7427 in the genome	1	ECO_FAH_19476,ECO_KYNU_21730,ECO_NA_15615,ECO_TH_06656,ECO_NA_08209,ECO_ghra_21703,ECO_NA_22691,ECO_NA_02378,ECO_SC5DL_12572,ECO_ASS1_00832,ECO_NA_20576,ECO_GATM_22692,ECO_dmgdh_02379
GO:0008202	steroid metabolic process	4 of 205 in the list	78 of 7427 in the genome	1	ECO_APOA1_20764,ECO_CYP24A1_20558,ECO_CYP7B1_04901,ECO_hsd17b3_10321
GO:0006753	nucleoside phosphate metabolic process	14 of 205 in the list	382 of 7427 in the genome	1	ECO_Q98UH9_ORYLA_02344,ECO_NA_00788,ECO_CHD1L_18915,ECO_NA_12341,ECO_edn1_06878,ECO_NA_03831,ECO_KYNU_21730,ECO_CFTR_10309,ECO_gucy1b3_13101,ECO_NA_04802,ECO_NT5DC4_19275,ECO_tuba8l3_16215,ECO_UPP1_16938,ECO_gucy1b3_01969
GO:0001101	response to acid	2 of 205 in the list	27 of 7427 in the genome	1	ECO_ASS1_00832,ECO_edn1_06878
GO:0016311	dephosphorylation	2 of 205 in the list	27 of 7427 in the genome	1	ECO_YWHAQ_10904,ECO_PTPN18_18430
GO:0033334	fin morphogenesis	2 of 205 in the list	27 of 7427 in the genome	1	ECO_cxcl12a_15959,ECO_cxcl12a_09228
GO:0006082	organic acid metabolic process	13 of 205 in the list	351 of 7427 in the genome	1	ECO_FAH_19476,ECO_KYNU_21730,ECO_NA_15615,ECO_TH_06656,ECO_NA_08209,ECO_ghra_21703,ECO_NA_22691,ECO_NA_02378,ECO_SC5DL_12572,ECO_ASS1_00832,ECO_NA_20576,ECO_GATM_22692,ECO_dmgdh_02379
GO:0065008	regulation of biological quality	26 of 205 in the list	777 of 7427 in the genome	1	ECO_H3F3C_21519,ECO_ptprfb_04728,ECO_cxcl12a_09228,ECO_TGFB2_13671,ECO_PTGER3_14469,ECO_unknown_02667,ECO_edn1_06878,ECO_LOC100144362_10552,ECO_BBS1_14856,ECO_cxcl12a_15959,ECO_TH_06656,ECO_PLK1_19973,ECO_NA_02916,ECO_PRDX6_21332,ECO_CR848033.1_16588,ECO_selp_18641,ECO_vcl_06469,ECO_BAMBI_21440,ECO_ITGA2_11021,ECO_GCK_11027,ECO_NA_19165,ECO_pygma_20735,ECO_NA_11322,ECO_NA_05450,ECO_YWHAQ_10904,EC…
GO:0009165	nucleotide biosynthetic process	5 of 205 in the list	107 of 7427 in the genome	1	ECO_Q98UH9_ORYLA_02344,ECO_gucy1b3_13101,ECO_edn1_06878,ECO_gucy1b3_01969,ECO_KYNU_21730
GO:0042180	cellular ketone metabolic process	13 of 205 in the list	353 of 7427 in the genome	1	ECO_FAH_19476,ECO_KYNU_21730,ECO_NA_15615,ECO_TH_06656,ECO_NA_08209,ECO_ghra_21703,ECO_NA_22691,ECO_NA_02378,ECO_SC5DL_12572,ECO_ASS1_00832,ECO_NA_20576,ECO_GATM_22692,ECO_dmgdh_02379
GO:0032535	regulation of cellular component size	3 of 205 in the list	53 of 7427 in the genome	1	ECO_cxcl12a_15959,ECO_cxcl12a_09228,ECO_edn1_06878
GO:0030334	regulation of cell migration	2 of 205 in the list	28 of 7427 in the genome	1	ECO_NA_02916,ECO_edn1_06878
GO:0051270	regulation of cellular component movement	2 of 205 in the list	28 of 7427 in the genome	1	ECO_NA_02916,ECO_edn1_06878
GO:2000145	regulation of cell motility	2 of 205 in the list	28 of 7427 in the genome	1	ECO_NA_02916,ECO_edn1_06878
GO:0001568	blood vessel development	4 of 205 in the list	81 of 7427 in the genome	1	ECO_NA_20236,ECO_NA_02916,ECO_hey2_15120,ECO_edn1_06878
GO:0015698	inorganic anion transport	3 of 205 in the list	54 of 7427 in the genome	1	ECO_CFTR_10309,ECO_NA_18544,ECO_SLC26A11_22229
GO:0006720	isoprenoid metabolic process	2 of 205 in the list	29 of 7427 in the genome	1	ECO_NA_22358,ECO_A5HL78_ORYLA_20577
GO:0010769	regulation of cell morphogenesis involved in differentiation	2 of 205 in the list	29 of 7427 in the genome	1	ECO_cxcl12a_15959,ECO_cxcl12a_09228
GO:0050673	epithelial cell proliferation	2 of 205 in the list	29 of 7427 in the genome	1	ECO_NA_02916,ECO_cav2_10301
GO:0005996	monosaccharide metabolic process	5 of 205 in the list	111 of 7427 in the genome	1	ECO_NA_05450,ECO_GCK_11027,ECO_pygma_20735,ECO_NA_05640,ECO_st3gal2l_15468
GO:0006766	vitamin metabolic process	2 of 205 in the list	30 of 7427 in the genome	1	ECO_CYP24A1_20558,ECO_A5HL78_ORYLA_20577
GO:0044271	cellular nitrogen compound biosynthetic process	6 of 205 in the list	143 of 7427 in the genome	1	ECO_Q98UH9_ORYLA_02344,ECO_gucy1b3_13101,ECO_edn1_06878,ECO_NA_10567,ECO_gucy1b3_01969,ECO_KYNU_21730
GO:0008645	hexose transport	2 of 205 in the list	31 of 7427 in the genome	1	ECO_SLC2A7_20498,ECO_edn1_06878
GO:0015749	monosaccharide transport	2 of 205 in the list	31 of 7427 in the genome	1	ECO_SLC2A7_20498,ECO_edn1_06878
GO:0022604	regulation of cell morphogenesis	2 of 205 in the list	31 of 7427 in the genome	1	ECO_cxcl12a_15959,ECO_cxcl12a_09228
GO:0010035	response to inorganic substance	5 of 205 in the list	115 of 7427 in the genome	1	ECO_DUSP1_16554,ECO_ASS1_00832,ECO_cox17_02584,ECO_GATM_22692,ECO_hsd17b3_10321
GO:0007409	axonogenesis	4 of 205 in the list	87 of 7427 in the genome	1	ECO_cxcl12a_15959,ECO_cxcl12a_09228,ECO_LOC100144365_18480,ECO_NA_23013
GO:0000226	microtubule cytoskeleton organization	3 of 205 in the list	59 of 7427 in the genome	1	ECO_unknown_02667,ECO_CEP135_16832,ECO_STIL_09091
GO:0045860	positive regulation of protein kinase activity	3 of 205 in the list	59 of 7427 in the genome	1	ECO_NA_02916,ECO_NA_02825,ECO_edn1_06878
GO:0055001	muscle cell development	3 of 205 in the list	59 of 7427 in the genome	1	ECO_cxcl12a_15959,ECO_cxcl12a_09228,ECO_cav2_10301
GO:0010038	response to metal ion	4 of 205 in the list	88 of 7427 in the genome	1	ECO_ASS1_00832,ECO_cox17_02584,ECO_GATM_22692,ECO_hsd17b3_10321
GO:0046483	heterocycle metabolic process	15 of 205 in the list	438 of 7427 in the genome	1	ECO_Q98UH9_ORYLA_02344,ECO_NA_00788,ECO_CHD1L_18915,ECO_NA_12341,ECO_edn1_06878,ECO_NA_03831,ECO_KYNU_21730,ECO_CFTR_10309,ECO_NA_15615,ECO_NA_04802,ECO_CDA_03576,ECO_NT5DC4_19275,ECO_tuba8l3_16215,ECO_NA_10567,ECO_UPP1_16938
GO:0006644	phospholipid metabolic process	4 of 205 in the list	89 of 7427 in the genome	1	ECO_ENPP7_20231,ECO_NA_11025,ECO_PRDX6_21332,ECO_PIGW_05667
GO:0010975	regulation of neuron projection development	2 of 205 in the list	33 of 7427 in the genome	1	ECO_cxcl12a_15959,ECO_cxcl12a_09228
GO:0001558	regulation of cell growth	2 of 205 in the list	34 of 7427 in the genome	1	ECO_cxcl12a_15959,ECO_cxcl12a_09228
GO:0009064	glutamine family amino acid metabolic process	2 of 205 in the list	34 of 7427 in the genome	1	ECO_ASS1_00832,ECO_NA_20576
GO:0048736	appendage development	5 of 205 in the list	121 of 7427 in the genome	1	ECO_cxcl12a_15959,ECO_cxcl12a_09228,ECO_FBN1_03668,ECO_A5HL78_ORYLA_20577,ECO_BBS1_14856
GO:0001817	regulation of cytokine production	3 of 205 in the list	62 of 7427 in the genome	1	ECO_NA_11322,ECO_TGFB2_13671,ECO_serpine1_00438
GO:0031344	regulation of cell projection organization	3 of 205 in the list	62 of 7427 in the genome	1	ECO_cxcl12a_15959,ECO_ptprfb_04728,ECO_cxcl12a_09228
GO:0006887	exocytosis	3 of 205 in the list	63 of 7427 in the genome	1	ECO_NA_02916,ECO_serpine1_00438,ECO_vcl_06469
GO:0001775	cell activation	6 of 205 in the list	154 of 7427 in the genome	1	ECO_NA_02916,ECO_CR848033.1_16588,ECO_selp_18641,ECO_serpine1_00438,ECO_NA_19165,ECO_vcl_06469
GO:0046700	heterocycle catabolic process	9 of 205 in the list	250 of 7427 in the genome	1	ECO_NA_00788,ECO_CHD1L_18915,ECO_NA_12341,ECO_NA_03831,ECO_KYNU_21730,ECO_CFTR_10309,ECO_NA_04802,ECO_CDA_03576,ECO_tuba8l3_16215
GO:0006006	glucose metabolic process	3 of 205 in the list	64 of 7427 in the genome	1	ECO_NA_05450,ECO_GCK_11027,ECO_NA_05640
GO:0007126	meiosis	2 of 205 in the list	36 of 7427 in the genome	1	ECO_H3F3C_21519,ECO_PLK1_19973
GO:0031589	cell-substrate adhesion	2 of 205 in the list	36 of 7427 in the genome	1	ECO_ITGA2_11021,ECO_vcl_06469
GO:0032844	regulation of homeostatic process	2 of 205 in the list	36 of 7427 in the genome	1	ECO_TGFB2_13671,ECO_NA_02916
GO:0043627	response to estrogen stimulus	2 of 205 in the list	36 of 7427 in the genome	1	ECO_TGFB2_13671,ECO_ASS1_00832
GO:0051321	meiotic cell cycle	2 of 205 in the list	36 of 7427 in the genome	1	ECO_H3F3C_21519,ECO_PLK1_19973
GO:0051327	M phase of meiotic cell cycle	2 of 205 in the list	36 of 7427 in the genome	1	ECO_H3F3C_21519,ECO_PLK1_19973
GO:0048812	neuron projection morphogenesis	4 of 205 in the list	95 of 7427 in the genome	1	ECO_cxcl12a_15959,ECO_cxcl12a_09228,ECO_LOC100144365_18480,ECO_NA_23013
GO:0044270	cellular nitrogen compound catabolic process	9 of 205 in the list	254 of 7427 in the genome	1	ECO_NA_00788,ECO_CHD1L_18915,ECO_NA_12341,ECO_NA_03831,ECO_KYNU_21730,ECO_CFTR_10309,ECO_NA_04802,ECO_CDA_03576,ECO_tuba8l3_16215
GO:0001837	epithelial to mesenchymal transition	2 of 205 in the list	37 of 7427 in the genome	1	ECO_BAMBI_21440,ECO_TGFB2_13671
GO:0006575	cellular modified amino acid metabolic process	2 of 205 in the list	37 of 7427 in the genome	1	ECO_ASS1_00832,ECO_GATM_22692
GO:0051241	negative regulation of multicellular organismal process	2 of 205 in the list	37 of 7427 in the genome	1	ECO_serpine1_00438,ECO_mgp_22537
GO:0000904	cell morphogenesis involved in differentiation	7 of 205 in the list	192 of 7427 in the genome	1	ECO_BAMBI_21440,ECO_cxcl12a_15959,ECO_cxcl12a_09228,ECO_TGFB2_13671,ECO_LOC100144365_18480,ECO_NA_14038,ECO_NA_23013
GO:0033674	positive regulation of kinase activity	3 of 205 in the list	67 of 7427 in the genome	1	ECO_NA_02916,ECO_NA_02825,ECO_edn1_06878
GO:0051347	positive regulation of transferase activity	3 of 205 in the list	67 of 7427 in the genome	1	ECO_NA_02916,ECO_NA_02825,ECO_edn1_06878
GO:0006955	immune response	2 of 205 in the list	38 of 7427 in the genome	1	ECO_NA_11322,ECO_ASS1_00832
GO:0072527	pyrimidine-containing compound metabolic process	2 of 205 in the list	38 of 7427 in the genome	1	ECO_CDA_03576,ECO_UPP1_16938
GO:0045664	regulation of neuron differentiation	2 of 205 in the list	39 of 7427 in the genome	1	ECO_cxcl12a_15959,ECO_cxcl12a_09228
GO:0046530	photoreceptor cell differentiation	2 of 205 in the list	39 of 7427 in the genome	1	ECO_TH_06656,ECO_A5HL78_ORYLA_20577
GO:0048870	cell motility	10 of 205 in the list	294 of 7427 in the genome	1	ECO_BAMBI_21440,ECO_cxcl12a_09228,ECO_TGFB2_13671,ECO_kal1a_16376,ECO_CABZ01009047.1_10676,ECO_NA_19165,ECO_cxcl12a_15959,ECO_NA_02916,ECO_serpine1_00438,ECO_vcl_06469
GO:0051674	localization of cell	10 of 205 in the list	294 of 7427 in the genome	1	ECO_BAMBI_21440,ECO_cxcl12a_09228,ECO_TGFB2_13671,ECO_kal1a_16376,ECO_CABZ01009047.1_10676,ECO_NA_19165,ECO_cxcl12a_15959,ECO_NA_02916,ECO_serpine1_00438,ECO_vcl_06469
GO:0050896	response to stimulus	71 of 205 in the list	2427 of 7427 in the genome	1	ECO_Q98UH9_ORYLA_02344,ECO_TGFB2_13671,ECO_NA_02825,ECO_GPR44_12126,ECO_edn1_06878,ECO_NA_06301,ECO_TH_06656,ECO_TLR9_14833,ECO_selp_18641,ECO_NA_04763,ECO_NA_06671,ECO_NA_08712,ECO_NA_12823,ECO_ITGA2_11021,ECO_NA_19700,ECO_GCK_11027,ECO_pygma_20735,ECO_TEAD4_09481,ECO_NA_05640,ECO_NA_04802,ECO_DUSP1_16554,ECO_CYP24A1_20558,ECO_B1NJG8_ORYLA_04875,ECO_ghra_21703,ECO_ASS1_00832,ECO_NA_20576,ECO_NA_…
GO:0090066	regulation of anatomical structure size	3 of 205 in the list	69 of 7427 in the genome	1	ECO_cxcl12a_15959,ECO_cxcl12a_09228,ECO_edn1_06878
GO:0071704	organic substance metabolic process	13 of 205 in the list	397 of 7427 in the genome	1	ECO_NA_00788,ECO_CHD1L_18915,ECO_NA_12341,ECO_CHST6_12601,ECO_NA_03831,ECO_CFTR_10309,ECO_NA_01927,ECO_NA_15615,ECO_NA_04802,ECO_CDA_03576,ECO_phlda1_15855,ECO_tuba8l3_16215,ECO_UPP1_16938
GO:0002252	immune effector process	2 of 205 in the list	40 of 7427 in the genome	1	ECO_NA_11322,ECO_TMEM173_13584
GO:0030031	cell projection assembly	2 of 205 in the list	40 of 7427 in the genome	1	ECO_vcl_06469,ECO_BBS1_14856
GO:0019637	organophosphate metabolic process	4 of 205 in the list	101 of 7427 in the genome	1	ECO_ENPP7_20231,ECO_NA_11025,ECO_PRDX6_21332,ECO_PIGW_05667
GO:0050767	regulation of neurogenesis	3 of 205 in the list	70 of 7427 in the genome	1	ECO_cxcl12a_15959,ECO_cxcl12a_09228,ECO_dlc_10658
GO:0032990	cell part morphogenesis	5 of 205 in the list	133 of 7427 in the genome	1	ECO_cxcl12a_15959,ECO_cxcl12a_09228,ECO_LOC100144365_18480,ECO_BBS1_14856,ECO_NA_23013
GO:0048858	cell projection morphogenesis	5 of 205 in the list	133 of 7427 in the genome	1	ECO_cxcl12a_15959,ECO_cxcl12a_09228,ECO_LOC100144365_18480,ECO_BBS1_14856,ECO_NA_23013
GO:0010033	response to organic substance	14 of 205 in the list	434 of 7427 in the genome	1	ECO_TGFB2_13671,ECO_NA_02825,ECO_GCK_11027,ECO_NA_05154,ECO_edn1_06878,ECO_pygma_20735,ECO_KYNU_21730,ECO_TH_06656,ECO_DUSP1_16554,ECO_selp_18641,ECO_serpine1_00438,ECO_ASS1_00832,ECO_GATM_22692,ECO_hsd17b3_10321
GO:0033365	protein localization to organelle	3 of 205 in the list	71 of 7427 in the genome	1	ECO_BAMBI_21440,ECO_PLK1_19973,ECO_unknown_02667
GO:0009746	response to hexose stimulus	2 of 205 in the list	41 of 7427 in the genome	1	ECO_GCK_11027,ECO_NA_05154
GO:0034284	response to monosaccharide stimulus	2 of 205 in the list	41 of 7427 in the genome	1	ECO_GCK_11027,ECO_NA_05154
GO:0051656	establishment of organelle localization	2 of 205 in the list	41 of 7427 in the genome	1	ECO_unknown_02667,ECO_BBS1_14856
GO:0001934	positive regulation of protein phosphorylation	4 of 205 in the list	103 of 7427 in the genome	1	ECO_PLK1_19973,ECO_NA_02916,ECO_NA_02825,ECO_edn1_06878
GO:0010562	positive regulation of phosphorus metabolic process	4 of 205 in the list	103 of 7427 in the genome	1	ECO_PLK1_19973,ECO_NA_02916,ECO_NA_02825,ECO_edn1_06878
GO:0042327	positive regulation of phosphorylation	4 of 205 in the list	103 of 7427 in the genome	1	ECO_PLK1_19973,ECO_NA_02916,ECO_NA_02825,ECO_edn1_06878
GO:0045937	positive regulation of phosphate metabolic process	4 of 205 in the list	103 of 7427 in the genome	1	ECO_PLK1_19973,ECO_NA_02916,ECO_NA_02825,ECO_edn1_06878
GO:1901136	carbohydrate derivative catabolic process	8 of 205 in the list	235 of 7427 in the genome	1	ECO_CFTR_10309,ECO_NA_04802,ECO_NA_00788,ECO_CHD1L_18915,ECO_CDA_03576,ECO_NA_12341,ECO_tuba8l3_16215,ECO_NA_03831
GO:0008643	carbohydrate transport	2 of 205 in the list	42 of 7427 in the genome	1	ECO_SLC2A7_20498,ECO_edn1_06878
GO:0009743	response to carbohydrate stimulus	2 of 205 in the list	42 of 7427 in the genome	1	ECO_GCK_11027,ECO_NA_05154
GO:0046883	regulation of hormone secretion	2 of 205 in the list	42 of 7427 in the genome	1	ECO_GCK_11027,ECO_edn1_06878
GO:0019318	hexose metabolic process	4 of 205 in the list	105 of 7427 in the genome	1	ECO_NA_05450,ECO_GCK_11027,ECO_pygma_20735,ECO_NA_05640
GO:0072521	purine-containing compound metabolic process	11 of 205 in the list	338 of 7427 in the genome	1	ECO_Q98UH9_ORYLA_02344,ECO_NA_00788,ECO_CHD1L_18915,ECO_NA_12341,ECO_edn1_06878,ECO_NA_03831,ECO_CFTR_10309,ECO_NA_04802,ECO_NT5DC4_19275,ECO_tuba8l3_16215,ECO_NA_10567
GO:0006629	lipid metabolic process	12 of 205 in the list	372 of 7427 in the genome	1	ECO_NA_22358,ECO_APOA1_20764,ECO_ENPP7_20231,ECO_NA_11025,ECO_PRDX6_21332,ECO_CYP24A1_20558,ECO_CYP7B1_04901,ECO_NA_22691,ECO_SC5DL_12572,ECO_A5HL78_ORYLA_20577,ECO_hsd17b3_10321,ECO_PIGW_05667
GO:0040011	locomotion	14 of 205 in the list	441 of 7427 in the genome	1	ECO_BAMBI_21440,ECO_cxcl12a_09228,ECO_TGFB2_13671,ECO_kal1a_16376,ECO_CABZ01009047.1_10676,ECO_ITGA2_11021,ECO_NA_19165,ECO_cxcl12a_15959,ECO_LOC100144365_18480,ECO_NA_02916,ECO_YWHAQ_10904,ECO_serpine1_00438,ECO_vcl_06469,ECO_NA_23013
GO:0051704	multi-organism process	6 of 205 in the list	171 of 7427 in the genome	1	ECO_TH_06656,ECO_rsad2_10893,ECO_selp_18641,ECO_serpine1_00438,ECO_ASS1_00832,ECO_edn1_06878
GO:0006790	sulfur compound metabolic process	2 of 205 in the list	43 of 7427 in the genome	1	ECO_NA_08209,ECO_NA_02378
GO:0051960	regulation of nervous system development	3 of 205 in the list	74 of 7427 in the genome	1	ECO_cxcl12a_15959,ECO_cxcl12a_09228,ECO_dlc_10658
GO:0000902	cell morphogenesis	8 of 205 in the list	238 of 7427 in the genome	1	ECO_BAMBI_21440,ECO_cxcl12a_09228,ECO_TGFB2_13671,ECO_BBS1_14856,ECO_cxcl12a_15959,ECO_LOC100144365_18480,ECO_NA_14038,ECO_NA_23013
GO:0035107	appendage morphogenesis	4 of 205 in the list	106 of 7427 in the genome	1	ECO_cxcl12a_15959,ECO_cxcl12a_09228,ECO_FBN1_03668,ECO_A5HL78_ORYLA_20577
GO:0007188	adenylate cyclase-modulating G-protein coupled receptor signaling pathway	2 of 205 in the list	44 of 7427 in the genome	1	ECO_NA_02825,ECO_GPR44_12126
GO:0044262	cellular carbohydrate metabolic process	2 of 205 in the list	44 of 7427 in the genome	1	ECO_NA_18996,ECO_pygma_20735
GO:0031960	response to corticosteroid stimulus	2 of 205 in the list	45 of 7427 in the genome	1	ECO_ASS1_00832,ECO_hsd17b3_10321
GO:0045859	regulation of protein kinase activity	4 of 205 in the list	109 of 7427 in the genome	1	ECO_PLK1_19973,ECO_NA_02916,ECO_NA_02825,ECO_edn1_06878
GO:0045597	positive regulation of cell differentiation	4 of 205 in the list	110 of 7427 in the genome	1	ECO_cxcl12a_15959,ECO_cxcl12a_09228,ECO_TGFB2_13671,ECO_FBN1_03668
GO:2000026	regulation of multicellular organismal development	6 of 205 in the list	177 of 7427 in the genome	1	ECO_cxcl12a_15959,ECO_cxcl12a_09228,ECO_TGFB2_13671,ECO_serpine1_00438,ECO_NA_15632,ECO_dlc_10658
GO:0006007	glucose catabolic process	2 of 205 in the list	46 of 7427 in the genome	1	ECO_NA_05450,ECO_GCK_11027
GO:0006936	muscle contraction	2 of 205 in the list	46 of 7427 in the genome	1	ECO_myl7_02730,ECO_edn1_06878
GO:0019320	hexose catabolic process	2 of 205 in the list	46 of 7427 in the genome	1	ECO_NA_05450,ECO_GCK_11027
GO:0046365	monosaccharide catabolic process	2 of 205 in the list	46 of 7427 in the genome	1	ECO_NA_05450,ECO_GCK_11027
GO:1901135	carbohydrate derivative metabolic process	12 of 205 in the list	382 of 7427 in the genome	1	ECO_NA_00788,ECO_CHD1L_18915,ECO_NA_12341,ECO_CHST6_12601,ECO_NA_03831,ECO_NA_01927,ECO_CFTR_10309,ECO_NA_04802,ECO_CDA_03576,ECO_phlda1_15855,ECO_tuba8l3_16215,ECO_UPP1_16938
GO:0006820	anion transport	3 of 205 in the list	78 of 7427 in the genome	1	ECO_CFTR_10309,ECO_NA_18544,ECO_SLC26A11_22229
GO:0061061	muscle structure development	4 of 205 in the list	111 of 7427 in the genome	1	ECO_cxcl12a_15959,ECO_cxcl12a_09228,ECO_ASS1_00832,ECO_cav2_10301
GO:0034655	nucleobase-containing compound catabolic process	8 of 205 in the list	246 of 7427 in the genome	1	ECO_CFTR_10309,ECO_NA_04802,ECO_NA_00788,ECO_CHD1L_18915,ECO_CDA_03576,ECO_NA_12341,ECO_tuba8l3_16215,ECO_NA_03831
GO:0009967	positive regulation of signal transduction	4 of 205 in the list	112 of 7427 in the genome	1	ECO_BAMBI_21440,ECO_TGFB2_13671,ECO_NA_02916,ECO_cav2_10301
GO:0009725	response to hormone stimulus	7 of 205 in the list	213 of 7427 in the genome	1	ECO_TGFB2_13671,ECO_DUSP1_16554,ECO_NA_02825,ECO_ASS1_00832,ECO_edn1_06878,ECO_GATM_22692,ECO_hsd17b3_10321
GO:0005976	polysaccharide metabolic process	2 of 205 in the list	47 of 7427 in the genome	1	ECO_CHST6_12601,ECO_pygma_20735
GO:0006928	cellular component movement	10 of 205 in the list	316 of 7427 in the genome	1	ECO_BAMBI_21440,ECO_cxcl12a_09228,ECO_TGFB2_13671,ECO_kal1a_16376,ECO_CABZ01009047.1_10676,ECO_NA_19165,ECO_cxcl12a_15959,ECO_NA_02916,ECO_serpine1_00438,ECO_vcl_06469
GO:0000280	nuclear division	2 of 205 in the list	48 of 7427 in the genome	1	ECO_PLK1_19973,ECO_unknown_02667
GO:0007067	mitosis	2 of 205 in the list	48 of 7427 in the genome	1	ECO_PLK1_19973,ECO_unknown_02667
GO:0016477	cell migration	8 of 205 in the list	250 of 7427 in the genome	1	ECO_cxcl12a_15959,ECO_cxcl12a_09228,ECO_TGFB2_13671,ECO_kal1a_16376,ECO_CABZ01009047.1_10676,ECO_NA_02916,ECO_serpine1_00438,ECO_vcl_06469
GO:0007017	microtubule-based process	4 of 205 in the list	114 of 7427 in the genome	1	ECO_unknown_02667,ECO_CEP135_16832,ECO_tuba8l3_16215,ECO_STIL_09091
GO:0031401	positive regulation of protein modification process	4 of 205 in the list	114 of 7427 in the genome	1	ECO_PLK1_19973,ECO_NA_02916,ECO_NA_02825,ECO_edn1_06878
GO:0032270	positive regulation of cellular protein metabolic process	4 of 205 in the list	114 of 7427 in the genome	1	ECO_PLK1_19973,ECO_NA_02916,ECO_NA_02825,ECO_edn1_06878
GO:0008283	cell proliferation	9 of 205 in the list	285 of 7427 in the genome	1	ECO_BAMBI_21440,ECO_ptprfb_04728,ECO_cxcl12a_09228,ECO_cav2_10301,ECO_NA_05640,ECO_NA_14648,ECO_cxcl12a_15959,ECO_ENPP7_20231,ECO_NA_02916
GO:0002682	regulation of immune system process	6 of 205 in the list	182 of 7427 in the genome	1	ECO_NA_11322,ECO_TGFB2_13671,ECO_NA_15359,ECO_NA_19165,ECO_NA_15632,ECO_edn1_06878
GO:0043086	negative regulation of catalytic activity	3 of 205 in the list	82 of 7427 in the genome	1	ECO_Q6IZC3_ORYLA_07192,ECO_c3a_07191,ECO_serpine1_00438
GO:0003012	muscle system process	3 of 205 in the list	83 of 7427 in the genome	1	ECO_myl7_02730,ECO_edn1_06878,ECO_vcl_06469
GO:0001525	angiogenesis	2 of 205 in the list	50 of 7427 in the genome	1	ECO_NA_02916,ECO_edn1_06878
GO:0031016	pancreas development	2 of 205 in the list	50 of 7427 in the genome	1	ECO_A5HL78_ORYLA_20577,ECO_BHLHA15_02229
GO:0023056	positive regulation of signaling	4 of 205 in the list	117 of 7427 in the genome	1	ECO_BAMBI_21440,ECO_TGFB2_13671,ECO_NA_02916,ECO_cav2_10301
GO:0051098	regulation of binding	3 of 205 in the list	84 of 7427 in the genome	1	ECO_BAMBI_21440,ECO_NA_01927,ECO_PLK1_19973
GO:0018130	heterocycle biosynthetic process	4 of 205 in the list	118 of 7427 in the genome	1	ECO_Q98UH9_ORYLA_02344,ECO_edn1_06878,ECO_NA_10567,ECO_KYNU_21730
GO:0006163	purine nucleotide metabolic process	10 of 205 in the list	327 of 7427 in the genome	1	ECO_Q98UH9_ORYLA_02344,ECO_NA_00788,ECO_CHD1L_18915,ECO_NA_12341,ECO_edn1_06878,ECO_NA_03831,ECO_CFTR_10309,ECO_NA_04802,ECO_NT5DC4_19275,ECO_tuba8l3_16215
GO:0010647	positive regulation of cell communication	4 of 205 in the list	119 of 7427 in the genome	1	ECO_BAMBI_21440,ECO_TGFB2_13671,ECO_NA_02916,ECO_cav2_10301
GO:0022603	regulation of anatomical structure morphogenesis	3 of 205 in the list	85 of 7427 in the genome	1	ECO_cxcl12a_15959,ECO_cxcl12a_09228,ECO_serpine1_00438
GO:0009143	nucleoside triphosphate catabolic process	7 of 205 in the list	224 of 7427 in the genome	1	ECO_CFTR_10309,ECO_NA_04802,ECO_NA_00788,ECO_CHD1L_18915,ECO_NA_12341,ECO_tuba8l3_16215,ECO_NA_03831
GO:0009146	purine nucleoside triphosphate catabolic process	7 of 205 in the list	224 of 7427 in the genome	1	ECO_CFTR_10309,ECO_NA_04802,ECO_NA_00788,ECO_CHD1L_18915,ECO_NA_12341,ECO_tuba8l3_16215,ECO_NA_03831
GO:0009203	ribonucleoside triphosphate catabolic process	7 of 205 in the list	224 of 7427 in the genome	1	ECO_CFTR_10309,ECO_NA_04802,ECO_NA_00788,ECO_CHD1L_18915,ECO_NA_12341,ECO_tuba8l3_16215,ECO_NA_03831
GO:0009207	purine ribonucleoside triphosphate catabolic process	7 of 205 in the list	224 of 7427 in the genome	1	ECO_CFTR_10309,ECO_NA_04802,ECO_NA_00788,ECO_CHD1L_18915,ECO_NA_12341,ECO_tuba8l3_16215,ECO_NA_03831
GO:0051094	positive regulation of developmental process	4 of 205 in the list	120 of 7427 in the genome	1	ECO_cxcl12a_15959,ECO_cxcl12a_09228,ECO_TGFB2_13671,ECO_FBN1_03668
GO:0006875	cellular metal ion homeostasis	3 of 205 in the list	87 of 7427 in the genome	1	ECO_edn1_06878,ECO_pygma_20735,ECO_LOC100144362_10552
GO:0051247	positive regulation of protein metabolic process	4 of 205 in the list	122 of 7427 in the genome	1	ECO_PLK1_19973,ECO_NA_02916,ECO_NA_02825,ECO_edn1_06878
GO:0009154	purine ribonucleotide catabolic process	7 of 205 in the list	227 of 7427 in the genome	1	ECO_CFTR_10309,ECO_NA_04802,ECO_NA_00788,ECO_CHD1L_18915,ECO_NA_12341,ECO_tuba8l3_16215,ECO_NA_03831
GO:0009261	ribonucleotide catabolic process	7 of 205 in the list	228 of 7427 in the genome	1	ECO_CFTR_10309,ECO_NA_04802,ECO_NA_00788,ECO_CHD1L_18915,ECO_NA_12341,ECO_tuba8l3_16215,ECO_NA_03831
GO:0010558	negative regulation of macromolecule biosynthetic process	3 of 205 in the list	89 of 7427 in the genome	1	ECO_NA_02916,ECO_hey2_15120,ECO_edn1_06878
GO:0072522	purine-containing compound biosynthetic process	3 of 205 in the list	89 of 7427 in the genome	1	ECO_Q98UH9_ORYLA_02344,ECO_edn1_06878,ECO_NA_10567
GO:0044255	cellular lipid metabolic process	8 of 205 in the list	266 of 7427 in the genome	1	ECO_NA_22358,ECO_NA_11025,ECO_ENPP7_20231,ECO_PRDX6_21332,ECO_SC5DL_12572,ECO_A5HL78_ORYLA_20577,ECO_NA_22691,ECO_PIGW_05667
GO:0043065	positive regulation of apoptotic process	3 of 205 in the list	90 of 7427 in the genome	1	ECO_ptprfb_04728,ECO_TGFB2_13671,ECO_YWHAQ_10904
GO:0055065	metal ion homeostasis	3 of 205 in the list	90 of 7427 in the genome	1	ECO_edn1_06878,ECO_pygma_20735,ECO_LOC100144362_10552
GO:0006195	purine nucleotide catabolic process	7 of 205 in the list	232 of 7427 in the genome	1	ECO_CFTR_10309,ECO_NA_04802,ECO_NA_00788,ECO_CHD1L_18915,ECO_NA_12341,ECO_tuba8l3_16215,ECO_NA_03831
GO:0016052	carbohydrate catabolic process	2 of 205 in the list	56 of 7427 in the genome	1	ECO_NA_05450,ECO_GCK_11027
GO:0040008	regulation of growth	2 of 205 in the list	56 of 7427 in the genome	1	ECO_cxcl12a_15959,ECO_cxcl12a_09228
GO:0048285	organelle fission	2 of 205 in the list	56 of 7427 in the genome	1	ECO_PLK1_19973,ECO_unknown_02667
GO:0051093	negative regulation of developmental process	4 of 205 in the list	126 of 7427 in the genome	1	ECO_NA_12386,ECO_serpine1_00438,ECO_NA_15632,ECO_dlc_10658
GO:0031175	neuron projection development	4 of 205 in the list	127 of 7427 in the genome	1	ECO_cxcl12a_15959,ECO_cxcl12a_09228,ECO_LOC100144365_18480,ECO_NA_23013
GO:0042692	muscle cell differentiation	3 of 205 in the list	92 of 7427 in the genome	1	ECO_cxcl12a_15959,ECO_cxcl12a_09228,ECO_cav2_10301
GO:0009719	response to endogenous stimulus	8 of 205 in the list	270 of 7427 in the genome	1	ECO_H3F3C_21519,ECO_TGFB2_13671,ECO_NA_02825,ECO_edn1_06878,ECO_DUSP1_16554,ECO_ASS1_00832,ECO_hsd17b3_10321,ECO_GATM_22692
GO:0048646	anatomical structure formation involved in morphogenesis	9 of 205 in the list	307 of 7427 in the genome	1	ECO_cxcl12a_09228,ECO_edn1_06878,ECO_TEAD4_09481,ECO_BBS1_14856,ECO_cxcl12a_15959,ECO_FBN1_03668,ECO_DUSP1_16554,ECO_NA_02916,ECO_dlc_10658
GO:0030030	cell projection organization	7 of 205 in the list	236 of 7427 in the genome	1	ECO_cxcl12a_15959,ECO_cxcl12a_09228,ECO_LOC100144365_18480,ECO_NA_12386,ECO_vcl_06469,ECO_BBS1_14856,ECO_NA_23013
GO:0072523	purine-containing compound catabolic process	7 of 205 in the list	236 of 7427 in the genome	1	ECO_CFTR_10309,ECO_NA_04802,ECO_NA_00788,ECO_CHD1L_18915,ECO_NA_12341,ECO_tuba8l3_16215,ECO_NA_03831
GO:0009166	nucleotide catabolic process	7 of 205 in the list	237 of 7427 in the genome	1	ECO_CFTR_10309,ECO_NA_04802,ECO_NA_00788,ECO_CHD1L_18915,ECO_NA_12341,ECO_tuba8l3_16215,ECO_NA_03831
GO:0051640	organelle localization	2 of 205 in the list	59 of 7427 in the genome	1	ECO_unknown_02667,ECO_BBS1_14856
GO:0009966	regulation of signal transduction	13 of 205 in the list	455 of 7427 in the genome	1	ECO_BAMBI_21440,ECO_ptprfb_04728,ECO_TGFB2_13671,ECO_GPR44_12126,ECO_hey2_15120,ECO_edn1_06878,ECO_NA_02513,ECO_cav2_10301,ECO_FBN1_03668,ECO_NA_11025,ECO_NA_02916,ECO_serpine1_00438,ECO_ARAP2_19200
GO:0005975	carbohydrate metabolic process	7 of 205 in the list	239 of 7427 in the genome	1	ECO_NA_05450,ECO_NA_18996,ECO_GCK_11027,ECO_CHST6_12601,ECO_pygma_20735,ECO_NA_05640,ECO_st3gal2l_15468
GO:0042981	regulation of apoptotic process	6 of 205 in the list	204 of 7427 in the genome	1	ECO_ptprfb_04728,ECO_TGFB2_13671,ECO_CABZ01009047.1_10676,ECO_YWHAQ_10904,ECO_DUSP1_16554,ECO_edn1_06878
GO:0001503	ossification	2 of 205 in the list	60 of 7427 in the genome	1	ECO_FBN1_03668,ECO_CYP24A1_20558
GO:0022414	reproductive process	9 of 205 in the list	314 of 7427 in the genome	1	ECO_H3F3C_21519,ECO_cxcl12a_09228,ECO_TGFB2_13671,ECO_edn1_06878,ECO_foxq1a_22342,ECO_TH_06656,ECO_PLK1_19973,ECO_cxcl12a_15959,ECO_hsd17b3_10321
GO:0048667	cell morphogenesis involved in neuron differentiation	4 of 205 in the list	133 of 7427 in the genome	1	ECO_cxcl12a_15959,ECO_cxcl12a_09228,ECO_LOC100144365_18480,ECO_NA_23013
GO:0030003	cellular cation homeostasis	3 of 205 in the list	99 of 7427 in the genome	1	ECO_edn1_06878,ECO_pygma_20735,ECO_LOC100144362_10552
GO:0007187	G-protein coupled receptor signaling pathway, coupled to cyclic nucleotide second messenger	2 of 205 in the list	63 of 7427 in the genome	1	ECO_NA_02825,ECO_GPR44_12126
GO:0048610	cellular process involved in reproduction	2 of 205 in the list	63 of 7427 in the genome	1	ECO_H3F3C_21519,ECO_PLK1_19973
GO:0000003	reproduction	9 of 205 in the list	320 of 7427 in the genome	1	ECO_H3F3C_21519,ECO_cxcl12a_09228,ECO_TGFB2_13671,ECO_edn1_06878,ECO_foxq1a_22342,ECO_TH_06656,ECO_PLK1_19973,ECO_cxcl12a_15959,ECO_hsd17b3_10321
GO:0009101	glycoprotein biosynthetic process	2 of 205 in the list	64 of 7427 in the genome	1	ECO_NA_01927,ECO_phlda1_15855
GO:0009890	negative regulation of biosynthetic process	3 of 205 in the list	101 of 7427 in the genome	1	ECO_NA_02916,ECO_hey2_15120,ECO_edn1_06878
GO:0072358	cardiovascular system development	6 of 205 in the list	212 of 7427 in the genome	1	ECO_TGFB2_13671,ECO_NA_20236,ECO_NA_02916,ECO_hey2_15120,ECO_edn1_06878,ECO_NA_05640
GO:0072359	circulatory system development	6 of 205 in the list	212 of 7427 in the genome	1	ECO_TGFB2_13671,ECO_NA_20236,ECO_NA_02916,ECO_hey2_15120,ECO_edn1_06878,ECO_NA_05640
GO:0034613	cellular protein localization	5 of 205 in the list	176 of 7427 in the genome	1	ECO_BAMBI_21440,ECO_PLK1_19973,ECO_YWHAQ_10904,ECO_unknown_02667,ECO_vcl_06469
GO:0070727	cellular macromolecule localization	5 of 205 in the list	176 of 7427 in the genome	1	ECO_BAMBI_21440,ECO_PLK1_19973,ECO_YWHAQ_10904,ECO_unknown_02667,ECO_vcl_06469
GO:0007186	G-protein coupled receptor signaling pathway	5 of 205 in the list	177 of 7427 in the genome	1	ECO_GPR18_19143,ECO_PTGER3_14469,ECO_NA_02825,ECO_GPR44_12126,ECO_edn1_06878
GO:0032989	cellular component morphogenesis	8 of 205 in the list	288 of 7427 in the genome	1	ECO_BAMBI_21440,ECO_cxcl12a_09228,ECO_TGFB2_13671,ECO_BBS1_14856,ECO_cxcl12a_15959,ECO_LOC100144365_18480,ECO_NA_14038,ECO_NA_23013
GO:0048583	regulation of response to stimulus	16 of 205 in the list	582 of 7427 in the genome	1	ECO_ptprfb_04728,ECO_cxcl12a_09228,ECO_TGFB2_13671,ECO_GPR44_12126,ECO_hey2_15120,ECO_edn1_06878,ECO_NA_02513,ECO_cxcl12a_15959,ECO_NA_02916,ECO_ARAP2_19200,ECO_BAMBI_21440,ECO_cav2_10301,ECO_NA_11322,ECO_NA_11025,ECO_FBN1_03668,ECO_serpine1_00438
GO:0008610	lipid biosynthetic process	2 of 205 in the list	66 of 7427 in the genome	1	ECO_PIGW_05667,ECO_hsd17b3_10321
GO:0051046	regulation of secretion	2 of 205 in the list	67 of 7427 in the genome	1	ECO_GCK_11027,ECO_edn1_06878
GO:0071900	regulation of protein serine/threonine kinase activity	2 of 205 in the list	67 of 7427 in the genome	1	ECO_PLK1_19973,ECO_edn1_06878
GO:0008284	positive regulation of cell proliferation	2 of 205 in the list	68 of 7427 in the genome	1	ECO_hey2_15120,ECO_edn1_06878
GO:0010564	regulation of cell cycle process	2 of 205 in the list	68 of 7427 in the genome	1	ECO_PLK1_19973,ECO_CEP76_07320
GO:0010646	regulation of cell communication	8 of 205 in the list	294 of 7427 in the genome	1	ECO_BAMBI_21440,ECO_ptprfb_04728,ECO_TGFB2_13671,ECO_FBN1_03668,ECO_NA_02916,ECO_GCK_11027,ECO_edn1_06878,ECO_cav2_10301
GO:0002521	leukocyte differentiation	2 of 205 in the list	69 of 7427 in the genome	1	ECO_NA_19165,ECO_NA_15632
GO:0009058	biosynthetic process	27 of 205 in the list	996 of 7427 in the genome	1	ECO_Q98UH9_ORYLA_02344,ECO_TGFB2_13671,ECO_edn1_06878,ECO_NA_01927,ECO_LOC100144365_18480,ECO_tcea2_15476,ECO_NA_02378,ECO_dio1_18681,ECO_NA_00788,ECO_pdlim1_01129,ECO_rnaseka_14333,ECO_CHST6_12601,ECO_NA_05640,ECO_KYNU_21730,ECO_ETV7_14807,ECO_NA_08209,ECO_ENPP7_20231,ECO_gucy1b3_13101,ECO_mych_21401,ECO_CYP24A1_20558,ECO_GTF3C5_04085,ECO_NA_08161,ECO_phlda1_15855,ECO_NA_10567,ECO_gucy1b3_01969,…
GO:0048468	cell development	11 of 205 in the list	408 of 7427 in the genome	1	ECO_BAMBI_21440,ECO_cxcl12a_09228,ECO_TGFB2_13671,ECO_edn1_06878,ECO_cav2_10301,ECO_cxcl12a_15959,ECO_LOC100144365_18480,ECO_mych_21401,ECO_NA_15632,ECO_NA_14038,ECO_NA_23013
GO:0001501	skeletal system development	2 of 205 in the list	70 of 7427 in the genome	1	ECO_TGFB2_13671,ECO_edn1_06878
GO:0043434	response to peptide hormone stimulus	2 of 205 in the list	70 of 7427 in the genome	1	ECO_NA_02825,ECO_ASS1_00832
GO:0060284	regulation of cell development	3 of 205 in the list	109 of 7427 in the genome	1	ECO_cxcl12a_15959,ECO_cxcl12a_09228,ECO_dlc_10658
GO:0043067	regulation of programmed cell death	7 of 205 in the list	261 of 7427 in the genome	1	ECO_ptprfb_04728,ECO_TGFB2_13671,ECO_CABZ01009047.1_10676,ECO_YWHAQ_10904,ECO_DUSP1_16554,ECO_edn1_06878,ECO_phlda1_15855
GO:0000279	M phase	4 of 205 in the list	148 of 7427 in the genome	1	ECO_H3F3C_21519,ECO_PLK1_19973,ECO_unknown_02667,ECO_STIL_09091
GO:0048585	negative regulation of response to stimulus	3 of 205 in the list	111 of 7427 in the genome	1	ECO_ptprfb_04728,ECO_FBN1_03668,ECO_serpine1_00438
GO:0051128	regulation of cellular component organization	6 of 205 in the list	226 of 7427 in the genome	1	ECO_cxcl12a_15959,ECO_ptprfb_04728,ECO_cxcl12a_09228,ECO_CEP76_07320,ECO_serpine1_00438,ECO_edn1_06878
GO:0042127	regulation of cell proliferation	3 of 205 in the list	112 of 7427 in the genome	1	ECO_TGFB2_13671,ECO_hey2_15120,ECO_edn1_06878
GO:0043068	positive regulation of programmed cell death	4 of 205 in the list	151 of 7427 in the genome	1	ECO_ptprfb_04728,ECO_TGFB2_13671,ECO_YWHAQ_10904,ECO_phlda1_15855
GO:0043549	regulation of kinase activity	4 of 205 in the list	151 of 7427 in the genome	1	ECO_PLK1_19973,ECO_NA_02916,ECO_NA_02825,ECO_edn1_06878
GO:0051338	regulation of transferase activity	4 of 205 in the list	151 of 7427 in the genome	1	ECO_PLK1_19973,ECO_NA_02916,ECO_NA_02825,ECO_edn1_06878
GO:0009205	purine ribonucleoside triphosphate metabolic process	7 of 205 in the list	266 of 7427 in the genome	1	ECO_CFTR_10309,ECO_NA_04802,ECO_NA_00788,ECO_CHD1L_18915,ECO_NA_12341,ECO_tuba8l3_16215,ECO_NA_03831
GO:0008152	metabolic process	103 of 205 in the list	3784 of 7427 in the genome	1	ECO_Q98UH9_ORYLA_02344,ECO_TGFB2_13671,ECO_NA_02825,ECO_ube2h_06846,ECO_edn1_06878,ECO_TH_06656,ECO_mrm1_14849,ECO_dmgdh_02379,ECO_NA_03069,ECO_FAH_19476,ECO_NA_19700,ECO_tdh_16464,ECO_GCK_11027,ECO_cyp1a_20237,ECO_NA_07046,ECO_pygma_20735,ECO_NA_05640,ECO_st3gal2l_15468,ECO_NA_05450,ECO_ENPP7_20231,ECO_NA_04802,ECO_DUSP1_16554,ECO_CYP24A1_20558,ECO_ghra_21703,ECO_ASS1_00832,ECO_NA_10567,ECO_phld…
GO:0010942	positive regulation of cell death	4 of 205 in the list	152 of 7427 in the genome	1	ECO_ptprfb_04728,ECO_TGFB2_13671,ECO_YWHAQ_10904,ECO_phlda1_15855
GO:0009199	ribonucleoside triphosphate metabolic process	7 of 205 in the list	268 of 7427 in the genome	1	ECO_CFTR_10309,ECO_NA_04802,ECO_NA_00788,ECO_CHD1L_18915,ECO_NA_12341,ECO_tuba8l3_16215,ECO_NA_03831
GO:0048568	embryonic organ development	4 of 205 in the list	153 of 7427 in the genome	1	ECO_TH_06656,ECO_FBN1_03668,ECO_edn1_06878,ECO_socs3b_20126
GO:0009144	purine nucleoside triphosphate metabolic process	7 of 205 in the list	269 of 7427 in the genome	1	ECO_CFTR_10309,ECO_NA_04802,ECO_NA_00788,ECO_CHD1L_18915,ECO_NA_12341,ECO_tuba8l3_16215,ECO_NA_03831
GO:0045595	regulation of cell differentiation	7 of 205 in the list	269 of 7427 in the genome	1	ECO_cxcl12a_15959,ECO_cxcl12a_09228,ECO_TGFB2_13671,ECO_FBN1_03668,ECO_NA_12386,ECO_NA_15632,ECO_dlc_10658
GO:0000165	MAPK cascade	2 of 205 in the list	75 of 7427 in the genome	1	ECO_YWHAQ_10904,ECO_DUSP1_16554
GO:0010604	positive regulation of macromolecule metabolic process	4 of 205 in the list	154 of 7427 in the genome	1	ECO_PLK1_19973,ECO_NA_02916,ECO_NA_02825,ECO_edn1_06878
GO:0002684	positive regulation of immune system process	3 of 205 in the list	115 of 7427 in the genome	1	ECO_NA_11322,ECO_NA_15359,ECO_edn1_06878
GO:0010941	regulation of cell death	7 of 205 in the list	270 of 7427 in the genome	1	ECO_ptprfb_04728,ECO_TGFB2_13671,ECO_CABZ01009047.1_10676,ECO_YWHAQ_10904,ECO_DUSP1_16554,ECO_edn1_06878,ECO_phlda1_15855
GO:1901137	carbohydrate derivative biosynthetic process	2 of 205 in the list	76 of 7427 in the genome	1	ECO_NA_01927,ECO_phlda1_15855
GO:0044092	negative regulation of molecular function	3 of 205 in the list	116 of 7427 in the genome	1	ECO_Q6IZC3_ORYLA_07192,ECO_c3a_07191,ECO_serpine1_00438
GO:0042592	homeostatic process	9 of 205 in the list	348 of 7427 in the genome	1	ECO_TGFB2_13671,ECO_PTGER3_14469,ECO_GCK_11027,ECO_edn1_06878,ECO_pygma_20735,ECO_LOC100144362_10552,ECO_BBS1_14856,ECO_NA_05450,ECO_PRDX6_21332
GO:0045596	negative regulation of cell differentiation	3 of 205 in the list	117 of 7427 in the genome	1	ECO_NA_12386,ECO_NA_15632,ECO_dlc_10658
GO:0055080	cation homeostasis	3 of 205 in the list	117 of 7427 in the genome	1	ECO_edn1_06878,ECO_pygma_20735,ECO_LOC100144362_10552
GO:0009141	nucleoside triphosphate metabolic process	7 of 205 in the list	273 of 7427 in the genome	1	ECO_CFTR_10309,ECO_NA_04802,ECO_NA_00788,ECO_CHD1L_18915,ECO_NA_12341,ECO_tuba8l3_16215,ECO_NA_03831
GO:0048522	positive regulation of cellular process	17 of 205 in the list	652 of 7427 in the genome	1	ECO_ptprfb_04728,ECO_cxcl12a_09228,ECO_TGFB2_13671,ECO_NA_02825,ECO_NA_15359,ECO_hey2_15120,ECO_edn1_06878,ECO_PLK1_19973,ECO_cxcl12a_15959,ECO_NA_02916,ECO_BAMBI_21440,ECO_cav2_10301,ECO_FBN1_03668,ECO_YWHAQ_10904,ECO_NA_04307,ECO_serpine1_00438,ECO_phlda1_15855
GO:0006732	coenzyme metabolic process	2 of 205 in the list	78 of 7427 in the genome	1	ECO_NA_00950,ECO_KYNU_21730
GO:0035108	limb morphogenesis	2 of 205 in the list	79 of 7427 in the genome	1	ECO_FBN1_03668,ECO_A5HL78_ORYLA_20577
GO:0045934	negative regulation of nucleobase-containing compound metabolic process	2 of 205 in the list	79 of 7427 in the genome	1	ECO_hey2_15120,ECO_edn1_06878
GO:0051172	negative regulation of nitrogen compound metabolic process	2 of 205 in the list	79 of 7427 in the genome	1	ECO_hey2_15120,ECO_edn1_06878
GO:0060173	limb development	2 of 205 in the list	79 of 7427 in the genome	1	ECO_FBN1_03668,ECO_A5HL78_ORYLA_20577
GO:0009150	purine ribonucleotide metabolic process	7 of 205 in the list	277 of 7427 in the genome	1	ECO_CFTR_10309,ECO_NA_04802,ECO_NA_00788,ECO_CHD1L_18915,ECO_NA_12341,ECO_tuba8l3_16215,ECO_NA_03831
GO:0048562	embryonic organ morphogenesis	3 of 205 in the list	120 of 7427 in the genome	1	ECO_TH_06656,ECO_FBN1_03668,ECO_edn1_06878
GO:0051239	regulation of multicellular organismal process	10 of 205 in the list	395 of 7427 in the genome	1	ECO_cxcl12a_09228,ECO_TGFB2_13671,ECO_edn1_06878,ECO_TH_06656,ECO_cxcl12a_15959,ECO_NA_11322,ECO_serpine1_00438,ECO_mgp_22537,ECO_NA_15632,ECO_dlc_10658
GO:0043583	ear development	2 of 205 in the list	81 of 7427 in the genome	1	ECO_hey2_15120,ECO_edn1_06878
GO:0016568	chromatin modification	3 of 205 in the list	123 of 7427 in the genome	1	ECO_BAZ1A_14208,ECO_CHD1L_18915,ECO_USP21_14819
GO:0050953	sensory perception of light stimulus	2 of 205 in the list	82 of 7427 in the genome	1	ECO_NA_22358,ECO_TH_06656
GO:0023051	regulation of signaling	14 of 205 in the list	551 of 7427 in the genome	1	ECO_BAMBI_21440,ECO_ptprfb_04728,ECO_TGFB2_13671,ECO_GCK_11027,ECO_GPR44_12126,ECO_hey2_15120,ECO_edn1_06878,ECO_NA_02513,ECO_cav2_10301,ECO_FBN1_03668,ECO_NA_11025,ECO_NA_02916,ECO_serpine1_00438,ECO_ARAP2_19200
GO:0009100	glycoprotein metabolic process	2 of 205 in the list	83 of 7427 in the genome	1	ECO_NA_01927,ECO_phlda1_15855
GO:0010608	posttranscriptional regulation of gene expression	2 of 205 in the list	83 of 7427 in the genome	1	ECO_PLK1_19973,ECO_GATC_17503
GO:0014706	striated muscle tissue development	2 of 205 in the list	83 of 7427 in the genome	1	ECO_TGFB2_13671,ECO_NA_05443
GO:0050776	regulation of immune response	2 of 205 in the list	83 of 7427 in the genome	1	ECO_NA_11322,ECO_TGFB2_13671
GO:0009888	tissue development	12 of 205 in the list	477 of 7427 in the genome	1	ECO_BAMBI_21440,ECO_TGFB2_13671,ECO_NA_05443,ECO_edn1_06878,ECO_BBS1_14856,ECO_FBN1_03668,ECO_NA_15088,ECO_mych_21401,ECO_mgp_22537,ECO_Q9W7R1_ORYLA_05101,ECO_vcl_06469,ECO_GATM_22692
GO:0009259	ribonucleotide metabolic process	7 of 205 in the list	284 of 7427 in the genome	1	ECO_CFTR_10309,ECO_NA_04802,ECO_NA_00788,ECO_CHD1L_18915,ECO_NA_12341,ECO_tuba8l3_16215,ECO_NA_03831
GO:0051246	regulation of protein metabolic process	7 of 205 in the list	285 of 7427 in the genome	1	ECO_PLK1_19973,ECO_NA_02916,ECO_WFIKKN1_22285,ECO_NA_02825,ECO_serpine1_00438,ECO_GATC_17503,ECO_edn1_06878
GO:0001667	ameboidal cell migration	2 of 205 in the list	84 of 7427 in the genome	1	ECO_cxcl12a_15959,ECO_cxcl12a_09228
GO:0046486	glycerolipid metabolic process	2 of 205 in the list	84 of 7427 in the genome	1	ECO_NA_11025,ECO_PIGW_05667
GO:0031324	negative regulation of cellular metabolic process	3 of 205 in the list	126 of 7427 in the genome	1	ECO_NA_02916,ECO_hey2_15120,ECO_edn1_06878
GO:0007010	cytoskeleton organization	6 of 205 in the list	247 of 7427 in the genome	1	ECO_FMNL3_06507,ECO_unknown_02667,ECO_CEP135_16832,ECO_NA_14038,ECO_NA_02513,ECO_STIL_09091
GO:0006164	purine nucleotide biosynthetic process	2 of 205 in the list	85 of 7427 in the genome	1	ECO_Q98UH9_ORYLA_02344,ECO_edn1_06878
GO:0051276	chromosome organization	5 of 205 in the list	210 of 7427 in the genome	1	ECO_H3F3C_21519,ECO_unknown_02667,ECO_BAZ1A_14208,ECO_CHD1L_18915,ECO_USP21_14819
GO:0032504	multicellular organism reproduction	3 of 205 in the list	129 of 7427 in the genome	1	ECO_cxcl12a_15959,ECO_cxcl12a_09228,ECO_edn1_06878
GO:0048609	multicellular organismal reproductive process	3 of 205 in the list	129 of 7427 in the genome	1	ECO_cxcl12a_15959,ECO_cxcl12a_09228,ECO_edn1_06878
GO:0071844	cellular component assembly at cellular level	6 of 205 in the list	251 of 7427 in the genome	1	ECO_cxcl12a_15959,ECO_cxcl12a_09228,ECO_vcl_06469,ECO_tuba8l3_16215,ECO_cav2_10301,ECO_BBS1_14856
GO:0044093	positive regulation of molecular function	5 of 205 in the list	211 of 7427 in the genome	1	ECO_NA_01927,ECO_YWHAQ_10904,ECO_NA_02916,ECO_NA_02825,ECO_edn1_06878
GO:0050790	regulation of catalytic activity	9 of 205 in the list	370 of 7427 in the genome	1	ECO_TGFB2_13671,ECO_Q6IZC3_ORYLA_07192,ECO_WFIKKN1_22285,ECO_NA_02825,ECO_edn1_06878,ECO_PLK1_19973,ECO_NA_02916,ECO_serpine1_00438,ECO_c3a_07191
GO:0006325	chromatin organization	4 of 205 in the list	172 of 7427 in the genome	1	ECO_H3F3C_21519,ECO_BAZ1A_14208,ECO_CHD1L_18915,ECO_USP21_14819
GO:0006091	generation of precursor metabolites and energy	3 of 205 in the list	131 of 7427 in the genome	1	ECO_NA_02825,ECO_NA_14693,ECO_pygma_20735
GO:0009968	negative regulation of signal transduction	2 of 205 in the list	89 of 7427 in the genome	1	ECO_ptprfb_04728,ECO_FBN1_03668
GO:0010648	negative regulation of cell communication	2 of 205 in the list	89 of 7427 in the genome	1	ECO_ptprfb_04728,ECO_FBN1_03668
GO:0023057	negative regulation of signaling	2 of 205 in the list	89 of 7427 in the genome	1	ECO_ptprfb_04728,ECO_FBN1_03668
GO:0060537	muscle tissue development	2 of 205 in the list	89 of 7427 in the genome	1	ECO_TGFB2_13671,ECO_NA_05443
GO:0050793	regulation of developmental process	8 of 205 in the list	335 of 7427 in the genome	1	ECO_cxcl12a_15959,ECO_cxcl12a_09228,ECO_TGFB2_13671,ECO_FBN1_03668,ECO_NA_12386,ECO_serpine1_00438,ECO_NA_15632,ECO_dlc_10658
GO:0007169	transmembrane receptor protein tyrosine kinase signaling pathway	5 of 205 in the list	215 of 7427 in the genome	1	ECO_NA_22358,ECO_ptprfb_04728,ECO_YWHAQ_10904,ECO_NA_02825,ECO_NA_05640
GO:0032940	secretion by cell	3 of 205 in the list	134 of 7427 in the genome	1	ECO_NA_02916,ECO_serpine1_00438,ECO_vcl_06469
GO:0031327	negative regulation of cellular biosynthetic process	2 of 205 in the list	91 of 7427 in the genome	1	ECO_hey2_15120,ECO_edn1_06878
GO:0012502	induction of programmed cell death	3 of 205 in the list	135 of 7427 in the genome	1	ECO_TGFB2_13671,ECO_YWHAQ_10904,ECO_phlda1_15855
GO:0033043	regulation of organelle organization	2 of 205 in the list	92 of 7427 in the genome	1	ECO_CEP76_07320,ECO_edn1_06878
GO:0060341	regulation of cellular localization	2 of 205 in the list	92 of 7427 in the genome	1	ECO_GCK_11027,ECO_edn1_06878
GO:0048518	positive regulation of biological process	19 of 205 in the list	768 of 7427 in the genome	1	ECO_ptprfb_04728,ECO_cxcl12a_09228,ECO_TGFB2_13671,ECO_NA_02825,ECO_NA_15359,ECO_hey2_15120,ECO_edn1_06878,ECO_PLK1_19973,ECO_cxcl12a_15959,ECO_NA_02916,ECO_BAMBI_21440,ECO_cav2_10301,ECO_NA_11322,ECO_FBN1_03668,ECO_YWHAQ_10904,ECO_NA_04307,ECO_C5_12903,ECO_serpine1_00438,ECO_phlda1_15855
GO:0009056	catabolic process	14 of 205 in the list	579 of 7427 in the genome	1	ECO_NA_00788,ECO_GCK_11027,ECO_CHD1L_18915,ECO_NA_12341,ECO_ube2h_06846,ECO_adamts9_12347,ECO_NA_03831,ECO_KYNU_21730,ECO_CFTR_10309,ECO_NA_05450,ECO_NA_04802,ECO_CYP24A1_20558,ECO_CDA_03576,ECO_tuba8l3_16215
GO:0043009	chordate embryonic development	4 of 205 in the list	180 of 7427 in the genome	1	ECO_edn1_06878,ECO_TEAD4_09481,ECO_dlc_10658,ECO_socs3b_20126
GO:0043085	positive regulation of catalytic activity	3 of 205 in the list	138 of 7427 in the genome	1	ECO_NA_02916,ECO_NA_02825,ECO_edn1_06878
GO:0055114	oxidation-reduction process	3 of 205 in the list	138 of 7427 in the genome	1	ECO_NA_02825,ECO_NA_19700,ECO_pygma_20735
GO:0048869	cellular developmental process	24 of 205 in the list	965 of 7427 in the genome	1	ECO_cxcl12a_09228,ECO_TGFB2_13671,ECO_hey2_15120,ECO_edn1_06878,ECO_BBS1_14856,ECO_socs3b_20126,ECO_NA_01927,ECO_cxcl12a_15959,ECO_TH_06656,ECO_LOC100144365_18480,ECO_NA_02916,ECO_BAMBI_21440,ECO_NA_05443,ECO_NA_19165,ECO_TEAD4_09481,ECO_cav2_10301,ECO_ETV7_14807,ECO_mych_21401,ECO_mgp_22537,ECO_NA_15632,ECO_NA_14038,ECO_A5HL78_ORYLA_20577,ECO_dlc_10658,ECO_NA_23013
GO:0048534	hemopoietic or lymphoid organ development	4 of 205 in the list	181 of 7427 in the genome	1	ECO_TGFB2_13671,ECO_mych_21401,ECO_NA_19165,ECO_NA_15632
GO:0065009	regulation of molecular function	12 of 205 in the list	505 of 7427 in the genome	1	ECO_BAMBI_21440,ECO_TGFB2_13671,ECO_Q6IZC3_ORYLA_07192,ECO_WFIKKN1_22285,ECO_NA_02825,ECO_edn1_06878,ECO_PLK1_19973,ECO_NA_01927,ECO_NA_02916,ECO_YWHAQ_10904,ECO_c3a_07191,ECO_serpine1_00438
GO:0006631	fatty acid metabolic process	2 of 205 in the list	96 of 7427 in the genome	1	ECO_NA_22691,ECO_SC5DL_12572
GO:0010605	negative regulation of macromolecule metabolic process	3 of 205 in the list	141 of 7427 in the genome	1	ECO_NA_02916,ECO_hey2_15120,ECO_edn1_06878
GO:0045165	cell fate commitment	2 of 205 in the list	97 of 7427 in the genome	1	ECO_TGFB2_13671,ECO_TEAD4_09481
GO:0009792	embryo development ending in birth or egg hatching	4 of 205 in the list	187 of 7427 in the genome	1	ECO_edn1_06878,ECO_TEAD4_09481,ECO_dlc_10658,ECO_socs3b_20126
GO:0030182	neuron differentiation	6 of 205 in the list	271 of 7427 in the genome	1	ECO_cxcl12a_15959,ECO_cxcl12a_09228,ECO_TH_06656,ECO_LOC100144365_18480,ECO_A5HL78_ORYLA_20577,ECO_NA_23013
GO:0051186	cofactor metabolic process	2 of 205 in the list	100 of 7427 in the genome	1	ECO_NA_00950,ECO_KYNU_21730
GO:0000087	M phase of mitotic cell cycle	2 of 205 in the list	101 of 7427 in the genome	1	ECO_PLK1_19973,ECO_unknown_02667
GO:0007276	gamete generation	2 of 205 in the list	101 of 7427 in the genome	1	ECO_cxcl12a_15959,ECO_cxcl12a_09228
GO:0009628	response to abiotic stimulus	3 of 205 in the list	146 of 7427 in the genome	1	ECO_NA_12823,ECO_TGFB2_13671,ECO_NA_23013
GO:0051336	regulation of hydrolase activity	4 of 205 in the list	190 of 7427 in the genome	1	ECO_Q6IZC3_ORYLA_07192,ECO_NA_02825,ECO_c3a_07191,ECO_serpine1_00438
GO:0019220	regulation of phosphate metabolic process	5 of 205 in the list	233 of 7427 in the genome	1	ECO_PLK1_19973,ECO_TGFB2_13671,ECO_NA_02916,ECO_NA_02825,ECO_edn1_06878
GO:0051174	regulation of phosphorus metabolic process	5 of 205 in the list	233 of 7427 in the genome	1	ECO_PLK1_19973,ECO_TGFB2_13671,ECO_NA_02916,ECO_NA_02825,ECO_edn1_06878
GO:0002520	immune system development	4 of 205 in the list	191 of 7427 in the genome	1	ECO_TGFB2_13671,ECO_mych_21401,ECO_NA_19165,ECO_NA_15632
GO:0031325	positive regulation of cellular metabolic process	4 of 205 in the list	192 of 7427 in the genome	1	ECO_PLK1_19973,ECO_NA_02916,ECO_NA_02825,ECO_edn1_06878
GO:0030154	cell differentiation	20 of 205 in the list	836 of 7427 in the genome	1	ECO_cxcl12a_09228,ECO_TGFB2_13671,ECO_hey2_15120,ECO_edn1_06878,ECO_socs3b_20126,ECO_NA_01927,ECO_cxcl12a_15959,ECO_TH_06656,ECO_LOC100144365_18480,ECO_NA_02916,ECO_BAMBI_21440,ECO_NA_19165,ECO_TEAD4_09481,ECO_cav2_10301,ECO_mych_21401,ECO_NA_14038,ECO_NA_15632,ECO_A5HL78_ORYLA_20577,ECO_dlc_10658,ECO_NA_23013
GO:0015980	energy derivation by oxidation of organic compounds	2 of 205 in the list	106 of 7427 in the genome	1	ECO_NA_02825,ECO_pygma_20735
GO:0048666	neuron development	4 of 205 in the list	198 of 7427 in the genome	1	ECO_cxcl12a_15959,ECO_cxcl12a_09228,ECO_LOC100144365_18480,ECO_NA_23013
GO:0048856	anatomical structure development	46 of 205 in the list	1839 of 7427 in the genome	1	ECO_H3F3C_21519,ECO_TGFB2_13671,ECO_NA_12386,ECO_hey2_15120,ECO_edn1_06878,ECO_BBS1_14856,ECO_NA_14648,ECO_NA_06301,ECO_TH_06656,ECO_vcl_06469,ECO_BHLHA15_02229,ECO_NA_18280,ECO_kal1a_16376,ECO_ITGA2_11021,ECO_NA_19165,ECO_cav2_10301,ECO_TEAD4_09481,ECO_NA_05640,ECO_NA_20236,ECO_DUSP1_16554,ECO_mgp_22537,ECO_A5HL78_ORYLA_20577,ECO_ASS1_00832,ECO_NA_15632,ECO_NA_23013,ECO_cxcl12a_09228,ECO_ptprfb_…
GO:0001932	regulation of protein phosphorylation	4 of 205 in the list	199 of 7427 in the genome	1	ECO_PLK1_19973,ECO_NA_02916,ECO_NA_02825,ECO_edn1_06878
GO:0007178	transmembrane receptor protein serine/threonine kinase signaling pathway	2 of 205 in the list	109 of 7427 in the genome	1	ECO_BAMBI_21440,ECO_TGFB2_13671
GO:0071842	cellular component organization at cellular level	24 of 205 in the list	1008 of 7427 in the genome	1	ECO_tnxb_16875,ECO_H3F3C_21519,ECO_cxcl12a_09228,ECO_TGFB2_13671,ECO_unknown_02667,ECO_NA_12386,ECO_NA_02513,ECO_BBS1_14856,ECO_HAUS5_03645,ECO_PLK1_19973,ECO_cxcl12a_15959,ECO_LOC100144365_18480,ECO_NA_02916,ECO_FMNL3_06507,ECO_USP21_14819,ECO_vcl_06469,ECO_tuba8l3_16215,ECO_BAZ1A_14208,ECO_CHD1L_18915,ECO_cav2_10301,ECO_CEP135_16832,ECO_NA_14038,ECO_STIL_09091,ECO_NA_23013
GO:0048699	generation of neurons	7 of 205 in the list	331 of 7427 in the genome	1	ECO_cxcl12a_15959,ECO_cxcl12a_09228,ECO_TH_06656,ECO_LOC100144365_18480,ECO_A5HL78_ORYLA_20577,ECO_dlc_10658,ECO_NA_23013
GO:0070887	cellular response to chemical stimulus	2 of 205 in the list	112 of 7427 in the genome	1	ECO_serpine1_00438,ECO_hsd17b3_10321
GO:0044238	primary metabolic process	79 of 205 in the list	3076 of 7427 in the genome	1	ECO_Q98UH9_ORYLA_02344,ECO_TGFB2_13671,ECO_ube2h_06846,ECO_edn1_06878,ECO_TH_06656,ECO_mrm1_14849,ECO_dmgdh_02379,ECO_NA_03069,ECO_FAH_19476,ECO_GCK_11027,ECO_NA_07046,ECO_pygma_20735,ECO_NA_05640,ECO_st3gal2l_15468,ECO_NA_05450,ECO_ENPP7_20231,ECO_NA_04802,ECO_DUSP1_16554,ECO_CYP24A1_20558,ECO_ghra_21703,ECO_ASS1_00832,ECO_NA_10567,ECO_phlda1_15855,ECO_NA_20576,ECO_gucy1b3_01969,ECO_ptprfb_04728…
GO:0046903	secretion	3 of 205 in the list	160 of 7427 in the genome	1	ECO_NA_02916,ECO_serpine1_00438,ECO_vcl_06469
GO:0033036	macromolecule localization	10 of 205 in the list	461 of 7427 in the genome	1	ECO_BAMBI_21440,ECO_TGFB2_13671,ECO_CABZ01009047.1_10676,ECO_unknown_02667,ECO_PLK1_19973,ECO_NA_02916,ECO_YWHAQ_10904,ECO_NA_22691,ECO_NA_10426,ECO_vcl_06469
GO:0048598	embryonic morphogenesis	7 of 205 in the list	338 of 7427 in the genome	1	ECO_TH_06656,ECO_TGFB2_13671,ECO_FBN1_03668,ECO_DUSP1_16554,ECO_A5HL78_ORYLA_20577,ECO_edn1_06878,ECO_BBS1_14856
GO:0051259	protein oligomerization	2 of 205 in the list	115 of 7427 in the genome	1	ECO_YWHAQ_10904,ECO_C1QTNF7_18890
GO:0032502	developmental process	51 of 205 in the list	2052 of 7427 in the genome	1	ECO_H3F3C_21519,ECO_TGFB2_13671,ECO_NA_12386,ECO_hey2_15120,ECO_edn1_06878,ECO_BBS1_14856,ECO_NA_14648,ECO_NA_06301,ECO_TH_06656,ECO_vcl_06469,ECO_BHLHA15_02229,ECO_NA_18280,ECO_ntrk3b_12932,ECO_kal1a_16376,ECO_ITGA2_11021,ECO_NA_19165,ECO_cav2_10301,ECO_TEAD4_09481,ECO_NA_05640,ECO_ETV7_14807,ECO_NA_20236,ECO_DUSP1_16554,ECO_serpine1_00438,ECO_mgp_22537,ECO_A5HL78_ORYLA_20577,ECO_ASS1_00832,ECO_…
GO:0009892	negative regulation of metabolic process	3 of 205 in the list	164 of 7427 in the genome	1	ECO_NA_02916,ECO_hey2_15120,ECO_edn1_06878
GO:0019953	sexual reproduction	2 of 205 in the list	118 of 7427 in the genome	1	ECO_cxcl12a_15959,ECO_cxcl12a_09228
GO:0007167	enzyme linked receptor protein signaling pathway	7 of 205 in the list	343 of 7427 in the genome	1	ECO_BAMBI_21440,ECO_NA_22358,ECO_ptprfb_04728,ECO_TGFB2_13671,ECO_YWHAQ_10904,ECO_NA_02825,ECO_NA_05640
GO:0007600	sensory perception	3 of 205 in the list	168 of 7427 in the genome	1	ECO_NA_22358,ECO_TH_06656,ECO_NA_19469
GO:0006357	regulation of transcription from RNA polymerase II promoter	6 of 205 in the list	304 of 7427 in the genome	1	ECO_NA_01927,ECO_tcea2_15476,ECO_meis2.1_04019,ECO_hey2_15120,ECO_TEAD4_09481,ECO_NA_05640
GO:0019725	cellular homeostasis	4 of 205 in the list	216 of 7427 in the genome	1	ECO_PRDX6_21332,ECO_edn1_06878,ECO_pygma_20735,ECO_LOC100144362_10552
GO:0034641	cellular nitrogen compound metabolic process	33 of 205 in the list	1387 of 7427 in the genome	1	ECO_Q98UH9_ORYLA_02344,ECO_TGFB2_13671,ECO_edn1_06878,ECO_NA_03831,ECO_mrm1_14849,ECO_TH_06656,ECO_LOC100144365_18480,ECO_tcea2_15476,ECO_CDA_03576,ECO_NT5DC4_19275,ECO_tuba8l3_16215,ECO_UPP1_16938,ECO_NA_00788,ECO_pdlim1_01129,ECO_rnaseka_14333,ECO_CHD1L_18915,ECO_NA_07046,ECO_NA_12341,ECO_ETV7_14807,ECO_KYNU_21730,ECO_CFTR_10309,ECO_NA_15615,ECO_ENPP7_20231,ECO_gucy1b3_13101,ECO_NA_04802,ECO_YW…
GO:0006811	ion transport	10 of 205 in the list	477 of 7427 in the genome	1	ECO_NA_18544,ECO_LOC100144362_10552,ECO_CFTR_10309,ECO_P2RX5_03956,ECO_SLC44A4_02425,ECO_PKD2L1_01141,ECO_SCARA5_03630,ECO_cox17_02584,ECO_SLC26A11_22229,ECO_NA_23013
GO:0006886	intracellular protein transport	2 of 205 in the list	123 of 7427 in the genome	1	ECO_BAMBI_21440,ECO_YWHAQ_10904
GO:0032268	regulation of cellular protein metabolic process	5 of 205 in the list	264 of 7427 in the genome	1	ECO_PLK1_19973,ECO_NA_02916,ECO_NA_02825,ECO_GATC_17503,ECO_edn1_06878
GO:0006812	cation transport	6 of 205 in the list	311 of 7427 in the genome	1	ECO_NA_18544,ECO_SLC44A4_02425,ECO_cox17_02584,ECO_SCARA5_03630,ECO_LOC100144362_10552,ECO_NA_23013
GO:0030001	metal ion transport	5 of 205 in the list	267 of 7427 in the genome	1	ECO_NA_18544,ECO_cox17_02584,ECO_SCARA5_03630,ECO_LOC100144362_10552,ECO_NA_23013
GO:0030097	hemopoiesis	2 of 205 in the list	126 of 7427 in the genome	1	ECO_NA_19165,ECO_NA_15632
GO:0030900	forebrain development	2 of 205 in the list	126 of 7427 in the genome	1	ECO_LOC100144365_18480,ECO_hsd17b3_10321
GO:0048523	negative regulation of cellular process	11 of 205 in the list	526 of 7427 in the genome	1	ECO_ptprfb_04728,ECO_TGFB2_13671,ECO_NA_12386,ECO_hey2_15120,ECO_edn1_06878,ECO_NA_05640,ECO_FBN1_03668,ECO_NA_02916,ECO_serpine1_00438,ECO_NA_15632,ECO_dlc_10658
GO:0009653	anatomical structure morphogenesis	20 of 205 in the list	892 of 7427 in the genome	1	ECO_cxcl12a_09228,ECO_TGFB2_13671,ECO_hey2_15120,ECO_edn1_06878,ECO_BBS1_14856,ECO_cxcl12a_15959,ECO_TH_06656,ECO_LOC100144365_18480,ECO_NA_02916,ECO_vcl_06469,ECO_BAMBI_21440,ECO_ITGA2_11021,ECO_TEAD4_09481,ECO_FBN1_03668,ECO_NA_20236,ECO_DUSP1_16554,ECO_NA_14038,ECO_A5HL78_ORYLA_20577,ECO_dlc_10658,ECO_NA_23013
GO:0006873	cellular ion homeostasis	3 of 205 in the list	176 of 7427 in the genome	1	ECO_edn1_06878,ECO_pygma_20735,ECO_LOC100144362_10552
GO:0051726	regulation of cell cycle	3 of 205 in the list	176 of 7427 in the genome	1	ECO_PLK1_19973,ECO_TGFB2_13671,ECO_CEP76_07320
GO:0009893	positive regulation of metabolic process	4 of 205 in the list	223 of 7427 in the genome	1	ECO_PLK1_19973,ECO_NA_02916,ECO_NA_02825,ECO_edn1_06878
GO:0022403	cell cycle phase	4 of 205 in the list	223 of 7427 in the genome	1	ECO_H3F3C_21519,ECO_PLK1_19973,ECO_unknown_02667,ECO_STIL_09091
GO:0009790	embryo development	10 of 205 in the list	486 of 7427 in the genome	1	ECO_TGFB2_13671,ECO_edn1_06878,ECO_TEAD4_09481,ECO_BBS1_14856,ECO_socs3b_20126,ECO_TH_06656,ECO_FBN1_03668,ECO_DUSP1_16554,ECO_A5HL78_ORYLA_20577,ECO_dlc_10658
GO:0055082	cellular chemical homeostasis	3 of 205 in the list	178 of 7427 in the genome	1	ECO_edn1_06878,ECO_pygma_20735,ECO_LOC100144362_10552
GO:0032879	regulation of localization	5 of 205 in the list	271 of 7427 in the genome	1	ECO_TGFB2_13671,ECO_NA_02916,ECO_GCK_11027,ECO_serpine1_00438,ECO_edn1_06878
GO:0022607	cellular component assembly	8 of 205 in the list	404 of 7427 in the genome	1	ECO_cxcl12a_09228,ECO_C1QTNF7_18890,ECO_cav2_10301,ECO_BBS1_14856,ECO_cxcl12a_15959,ECO_YWHAQ_10904,ECO_tuba8l3_16215,ECO_vcl_06469
GO:0044249	cellular biosynthetic process	21 of 205 in the list	938 of 7427 in the genome	1	ECO_Q98UH9_ORYLA_02344,ECO_edn1_06878,ECO_NA_01927,ECO_LOC100144365_18480,ECO_tcea2_15476,ECO_NA_02378,ECO_NA_00788,ECO_pdlim1_01129,ECO_rnaseka_14333,ECO_KYNU_21730,ECO_ETV7_14807,ECO_NA_08209,ECO_ENPP7_20231,ECO_gucy1b3_13101,ECO_mych_21401,ECO_NA_08161,ECO_GTF3C5_04085,ECO_NA_10567,ECO_phlda1_15855,ECO_gucy1b3_01969,ECO_PIGW_05667
GO:0022008	neurogenesis	7 of 205 in the list	361 of 7427 in the genome	1	ECO_cxcl12a_15959,ECO_cxcl12a_09228,ECO_TH_06656,ECO_LOC100144365_18480,ECO_A5HL78_ORYLA_20577,ECO_dlc_10658,ECO_NA_23013
GO:0042325	regulation of phosphorylation	4 of 205 in the list	227 of 7427 in the genome	1	ECO_PLK1_19973,ECO_NA_02916,ECO_NA_02825,ECO_edn1_06878
GO:0007423	sensory organ development	4 of 205 in the list	228 of 7427 in the genome	1	ECO_TH_06656,ECO_TGFB2_13671,ECO_hey2_15120,ECO_edn1_06878
GO:0071841	cellular component organization or biogenesis at cellular level	24 of 205 in the list	1061 of 7427 in the genome	1	ECO_tnxb_16875,ECO_H3F3C_21519,ECO_cxcl12a_09228,ECO_TGFB2_13671,ECO_unknown_02667,ECO_NA_12386,ECO_NA_02513,ECO_BBS1_14856,ECO_HAUS5_03645,ECO_PLK1_19973,ECO_cxcl12a_15959,ECO_LOC100144365_18480,ECO_NA_02916,ECO_FMNL3_06507,ECO_USP21_14819,ECO_vcl_06469,ECO_tuba8l3_16215,ECO_BAZ1A_14208,ECO_CHD1L_18915,ECO_cav2_10301,ECO_CEP135_16832,ECO_NA_14038,ECO_STIL_09091,ECO_NA_23013
GO:0003006	developmental process involved in reproduction	2 of 205 in the list	131 of 7427 in the genome	1	ECO_foxq1a_22342,ECO_hsd17b3_10321
GO:0016043	cellular component organization	30 of 205 in the list	1299 of 7427 in the genome	1	ECO_tnxb_16875,ECO_H3F3C_21519,ECO_cxcl12a_09228,ECO_TGFB2_13671,ECO_unknown_02667,ECO_NA_12386,ECO_C1QTNF7_18890,ECO_edn1_06878,ECO_NA_02513,ECO_BBS1_14856,ECO_HAUS5_03645,ECO_cxcl12a_15959,ECO_PLK1_19973,ECO_LOC100144365_18480,ECO_NA_02916,ECO_FMNL3_06507,ECO_USP21_14819,ECO_cyr61l1_21604,ECO_vcl_06469,ECO_tuba8l3_16215,ECO_SCARA5_03630,ECO_BAMBI_21440,ECO_BAZ1A_14208,ECO_CHD1L_18915,ECO_cav2_1…
GO:0032501	multicellular organismal process	58 of 205 in the list	2369 of 7427 in the genome	1	ECO_NA_22358,ECO_H3F3C_21519,ECO_TGFB2_13671,ECO_PTGER3_14469,ECO_NA_12386,ECO_hey2_15120,ECO_edn1_06878,ECO_BBS1_14856,ECO_NA_14648,ECO_NA_06301,ECO_TH_06656,ECO_CR848033.1_16588,ECO_selp_18641,ECO_vcl_06469,ECO_BHLHA15_02229,ECO_NA_18280,ECO_ntrk3b_12932,ECO_kal1a_16376,ECO_ITGA2_11021,ECO_NA_19469,ECO_NA_19165,ECO_adamts9_12347,ECO_A4UWM7_ORYLA_02316,ECO_TEAD4_09481,ECO_NA_05640,ECO_NA_20236,E…
GO:0006807	nitrogen compound metabolic process	33 of 205 in the list	1422 of 7427 in the genome	1	ECO_Q98UH9_ORYLA_02344,ECO_TGFB2_13671,ECO_edn1_06878,ECO_NA_03831,ECO_mrm1_14849,ECO_TH_06656,ECO_LOC100144365_18480,ECO_tcea2_15476,ECO_CDA_03576,ECO_NT5DC4_19275,ECO_tuba8l3_16215,ECO_UPP1_16938,ECO_NA_00788,ECO_pdlim1_01129,ECO_rnaseka_14333,ECO_CHD1L_18915,ECO_NA_07046,ECO_NA_12341,ECO_ETV7_14807,ECO_KYNU_21730,ECO_CFTR_10309,ECO_NA_15615,ECO_ENPP7_20231,ECO_gucy1b3_13101,ECO_NA_04802,ECO_YW…
GO:0034621	cellular macromolecular complex subunit organization	2 of 205 in the list	135 of 7427 in the genome	1	ECO_H3F3C_21519,ECO_tuba8l3_16215
GO:0032787	monocarboxylic acid metabolic process	2 of 205 in the list	136 of 7427 in the genome	1	ECO_NA_22691,ECO_SC5DL_12572
GO:0051049	regulation of transport	4 of 205 in the list	235 of 7427 in the genome	1	ECO_TGFB2_13671,ECO_GCK_11027,ECO_serpine1_00438,ECO_edn1_06878
GO:0008104	protein localization	6 of 205 in the list	330 of 7427 in the genome	1	ECO_BAMBI_21440,ECO_PLK1_19973,ECO_TGFB2_13671,ECO_YWHAQ_10904,ECO_unknown_02667,ECO_vcl_06469
GO:0044248	cellular catabolic process	10 of 205 in the list	506 of 7427 in the genome	1	ECO_NA_00788,ECO_CHD1L_18915,ECO_NA_12341,ECO_ube2h_06846,ECO_NA_03831,ECO_KYNU_21730,ECO_CFTR_10309,ECO_NA_04802,ECO_CDA_03576,ECO_tuba8l3_16215
GO:0031399	regulation of protein modification process	4 of 205 in the list	241 of 7427 in the genome	1	ECO_PLK1_19973,ECO_NA_02916,ECO_NA_02825,ECO_edn1_06878
GO:0007049	cell cycle	7 of 205 in the list	380 of 7427 in the genome	1	ECO_HAUS5_03645,ECO_H3F3C_21519,ECO_PLK1_19973,ECO_unknown_02667,ECO_CEP135_16832,ECO_ERCC6L_12913,ECO_STIL_09091
GO:0051234	establishment of localization	37 of 205 in the list	1601 of 7427 in the genome	1	ECO_TGFB2_13671,ECO_SLC2A7_20498,ECO_NA_02825,ECO_unknown_02667,ECO_edn1_06878,ECO_BBS1_14856,ECO_NA_17218,ECO_TH_06656,ECO_vcl_06469,ECO_SCARA5_03630,ECO_NA_04763,ECO_NA_06671,ECO_NA_12823,ECO_Q8AYQ1_ORYLA_02258,ECO_NA_18544,ECO_cav2_10301,ECO_YWHAQ_10904,ECO_serpine1_00438,ECO_cox17_02584,ECO_NA_10426,ECO_PKD2L1_01141,ECO_NA_23013,ECO_CABZ01009047.1_10676,ECO_LOC100144362_10552,ECO_HBM_02259,EC…
GO:0050801	ion homeostasis	3 of 205 in the list	196 of 7427 in the genome	1	ECO_edn1_06878,ECO_pygma_20735,ECO_LOC100144362_10552
GO:0048878	chemical homeostasis	4 of 205 in the list	246 of 7427 in the genome	1	ECO_GCK_11027,ECO_edn1_06878,ECO_pygma_20735,ECO_LOC100144362_10552
GO:0048729	tissue morphogenesis	3 of 205 in the list	197 of 7427 in the genome	1	ECO_edn1_06878,ECO_vcl_06469,ECO_BBS1_14856
GO:0007389	pattern specification process	4 of 205 in the list	247 of 7427 in the genome	1	ECO_LOC100144365_18480,ECO_edn1_06878,ECO_dlc_10658,ECO_BBS1_14856
GO:0009889	regulation of biosynthetic process	13 of 205 in the list	650 of 7427 in the genome	1	ECO_BAMBI_21440,ECO_NA_02825,ECO_GCK_11027,ECO_hey2_15120,ECO_edn1_06878,ECO_TEAD4_09481,ECO_NA_05640,ECO_NA_01927,ECO_NA_02916,ECO_tcea2_15476,ECO_USP21_14819,ECO_meis2.1_04019,ECO_GATC_17503
GO:0033554	cellular response to stress	3 of 205 in the list	201 of 7427 in the genome	1	ECO_PLK1_19973,ECO_CHD1L_18915,ECO_NA_05640
GO:0006996	organelle organization	13 of 205 in the list	653 of 7427 in the genome	1	ECO_H3F3C_21519,ECO_unknown_02667,ECO_BAZ1A_14208,ECO_CHD1L_18915,ECO_NA_02513,ECO_cav2_10301,ECO_PLK1_19973,ECO_HAUS5_03645,ECO_FMNL3_06507,ECO_CEP135_16832,ECO_USP21_14819,ECO_NA_14038,ECO_STIL_09091
GO:0007275	multicellular organismal development	39 of 205 in the list	1698 of 7427 in the genome	1	ECO_H3F3C_21519,ECO_TGFB2_13671,ECO_NA_12386,ECO_hey2_15120,ECO_edn1_06878,ECO_BBS1_14856,ECO_NA_14648,ECO_NA_06301,ECO_TH_06656,ECO_BHLHA15_02229,ECO_NA_18280,ECO_ntrk3b_12932,ECO_kal1a_16376,ECO_NA_19165,ECO_TEAD4_09481,ECO_NA_05640,ECO_NA_20236,ECO_DUSP1_16554,ECO_A5HL78_ORYLA_20577,ECO_ASS1_00832,ECO_NA_15632,ECO_NA_23013,ECO_cxcl12a_09228,ECO_ptprfb_04728,ECO_socs3b_20126,ECO_cxcl12a_15959,E…
GO:0003002	regionalization	3 of 205 in the list	203 of 7427 in the genome	1	ECO_LOC100144365_18480,ECO_edn1_06878,ECO_dlc_10658
GO:0006461	protein complex assembly	3 of 205 in the list	204 of 7427 in the genome	1	ECO_YWHAQ_10904,ECO_C1QTNF7_18890,ECO_tuba8l3_16215
GO:0070271	protein complex biogenesis	3 of 205 in the list	204 of 7427 in the genome	1	ECO_YWHAQ_10904,ECO_C1QTNF7_18890,ECO_tuba8l3_16215
GO:0048519	negative regulation of biological process	12 of 205 in the list	616 of 7427 in the genome	1	ECO_ptprfb_04728,ECO_TGFB2_13671,ECO_NA_12386,ECO_hey2_15120,ECO_edn1_06878,ECO_NA_05640,ECO_FBN1_03668,ECO_NA_02916,ECO_serpine1_00438,ECO_mgp_22537,ECO_NA_15632,ECO_dlc_10658
GO:0071840	cellular component organization or biogenesis	30 of 205 in the list	1352 of 7427 in the genome	1	ECO_tnxb_16875,ECO_H3F3C_21519,ECO_cxcl12a_09228,ECO_TGFB2_13671,ECO_unknown_02667,ECO_NA_12386,ECO_C1QTNF7_18890,ECO_edn1_06878,ECO_NA_02513,ECO_BBS1_14856,ECO_HAUS5_03645,ECO_cxcl12a_15959,ECO_PLK1_19973,ECO_LOC100144365_18480,ECO_NA_02916,ECO_FMNL3_06507,ECO_USP21_14819,ECO_cyr61l1_21604,ECO_vcl_06469,ECO_tuba8l3_16215,ECO_SCARA5_03630,ECO_BAMBI_21440,ECO_BAZ1A_14208,ECO_CHD1L_18915,ECO_cav2_1…
GO:0006351	transcription, DNA-dependent	8 of 205 in the list	442 of 7427 in the genome	1	ECO_pdlim1_01129,ECO_rnaseka_14333,ECO_ETV7_14807,ECO_LOC100144365_18480,ECO_mych_21401,ECO_NA_08161,ECO_GTF3C5_04085,ECO_tcea2_15476
GO:0044237	cellular metabolic process	75 of 205 in the list	3067 of 7427 in the genome	1	ECO_Q98UH9_ORYLA_02344,ECO_TGFB2_13671,ECO_NA_02825,ECO_ube2h_06846,ECO_edn1_06878,ECO_TH_06656,ECO_mrm1_14849,ECO_dmgdh_02379,ECO_NA_03069,ECO_FAH_19476,ECO_GCK_11027,ECO_NA_07046,ECO_pygma_20735,ECO_st3gal2l_15468,ECO_ENPP7_20231,ECO_NA_04802,ECO_DUSP1_16554,ECO_CYP24A1_20558,ECO_ghra_21703,ECO_ASS1_00832,ECO_NA_10567,ECO_phlda1_15855,ECO_NA_20576,ECO_gucy1b3_01969,ECO_ptprfb_04728,ECO_ptprfa_0…
GO:0032774	RNA biosynthetic process	8 of 205 in the list	443 of 7427 in the genome	1	ECO_pdlim1_01129,ECO_rnaseka_14333,ECO_ETV7_14807,ECO_LOC100144365_18480,ECO_mych_21401,ECO_NA_08161,ECO_GTF3C5_04085,ECO_tcea2_15476
GO:0010556	regulation of macromolecule biosynthetic process	12 of 205 in the list	618 of 7427 in the genome	1	ECO_BAMBI_21440,ECO_GCK_11027,ECO_hey2_15120,ECO_edn1_06878,ECO_TEAD4_09481,ECO_NA_05640,ECO_NA_01927,ECO_NA_02916,ECO_USP21_14819,ECO_tcea2_15476,ECO_meis2.1_04019,ECO_GATC_17503
GO:0007610	behavior	2 of 205 in the list	157 of 7427 in the genome	1	ECO_TH_06656,ECO_NA_23013
GO:0044057	regulation of system process	2 of 205 in the list	159 of 7427 in the genome	1	ECO_TH_06656,ECO_edn1_06878
GO:0006464	cellular protein modification process	18 of 205 in the list	885 of 7427 in the genome	1	ECO_ptprfb_04728,ECO_Q98UH9_ORYLA_02344,ECO_TGFB2_13671,ECO_FKBP5_15190,ECO_ube2h_06846,ECO_ptprfa_15525,ECO_NA_07979,ECO_USP21_14819,ECO_NA_02378,ECO_PTPN18_18430,ECO_NA_03069,ECO_ptprfa_02601,ECO_NA_05443,ECO_PTP4A3_02504,ECO_st3gal2l_15468,ECO_DUSP1_16554,ECO_YWHAQ_10904,ECO_PIGW_05667
GO:0036211	protein modification process	18 of 205 in the list	885 of 7427 in the genome	1	ECO_ptprfb_04728,ECO_Q98UH9_ORYLA_02344,ECO_TGFB2_13671,ECO_FKBP5_15190,ECO_ube2h_06846,ECO_ptprfa_15525,ECO_NA_07979,ECO_USP21_14819,ECO_NA_02378,ECO_PTPN18_18430,ECO_NA_03069,ECO_ptprfa_02601,ECO_NA_05443,ECO_PTP4A3_02504,ECO_st3gal2l_15468,ECO_DUSP1_16554,ECO_YWHAQ_10904,ECO_PIGW_05667
GO:0006412	translation	3 of 205 in the list	215 of 7427 in the genome	1	ECO_NA_01927,ECO_NA_00788,ECO_phlda1_15855
GO:0031326	regulation of cellular biosynthetic process	12 of 205 in the list	632 of 7427 in the genome	1	ECO_BAMBI_21440,ECO_NA_02825,ECO_GCK_11027,ECO_hey2_15120,ECO_edn1_06878,ECO_TEAD4_09481,ECO_NA_05640,ECO_NA_01927,ECO_USP21_14819,ECO_tcea2_15476,ECO_meis2.1_04019,ECO_GATC_17503
GO:0071822	protein complex subunit organization	3 of 205 in the list	216 of 7427 in the genome	1	ECO_YWHAQ_10904,ECO_C1QTNF7_18890,ECO_tuba8l3_16215
GO:0044085	cellular component biogenesis	8 of 205 in the list	457 of 7427 in the genome	1	ECO_cxcl12a_09228,ECO_C1QTNF7_18890,ECO_cav2_10301,ECO_BBS1_14856,ECO_cxcl12a_15959,ECO_YWHAQ_10904,ECO_tuba8l3_16215,ECO_vcl_06469
GO:0000278	mitotic cell cycle	2 of 205 in the list	163 of 7427 in the genome	1	ECO_PLK1_19973,ECO_unknown_02667
GO:0007243	intracellular protein kinase cascade	2 of 205 in the list	163 of 7427 in the genome	1	ECO_YWHAQ_10904,ECO_DUSP1_16554
GO:0007267	cell-cell signaling	4 of 205 in the list	271 of 7427 in the genome	1	ECO_TH_06656,ECO_NA_19469,ECO_NA_02825,ECO_NA_20576
GO:0051649	establishment of localization in cell	8 of 205 in the list	463 of 7427 in the genome	1	ECO_BAMBI_21440,ECO_TGFB2_13671,ECO_unknown_02667,ECO_BBS1_14856,ECO_NA_02916,ECO_YWHAQ_10904,ECO_serpine1_00438,ECO_vcl_06469
GO:0006139	nucleobase-containing compound metabolic process	28 of 205 in the list	1307 of 7427 in the genome	1	ECO_Q98UH9_ORYLA_02344,ECO_edn1_06878,ECO_NA_03831,ECO_mrm1_14849,ECO_LOC100144365_18480,ECO_tcea2_15476,ECO_CDA_03576,ECO_NT5DC4_19275,ECO_tuba8l3_16215,ECO_UPP1_16938,ECO_NA_00788,ECO_pdlim1_01129,ECO_rnaseka_14333,ECO_CHD1L_18915,ECO_NA_12341,ECO_NA_07046,ECO_KYNU_21730,ECO_ETV7_14807,ECO_CFTR_10309,ECO_ENPP7_20231,ECO_gucy1b3_13101,ECO_NA_04802,ECO_YWHAQ_10904,ECO_mych_21401,ECO_GTF3C5_04085,…
GO:0009059	macromolecule biosynthetic process	14 of 205 in the list	731 of 7427 in the genome	1	ECO_NA_00788,ECO_pdlim1_01129,ECO_rnaseka_14333,ECO_CHST6_12601,ECO_ETV7_14807,ECO_NA_01927,ECO_LOC100144365_18480,ECO_ENPP7_20231,ECO_mych_21401,ECO_tcea2_15476,ECO_GTF3C5_04085,ECO_NA_08161,ECO_phlda1_15855,ECO_PIGW_05667
GO:0022402	cell cycle process	5 of 205 in the list	326 of 7427 in the genome	1	ECO_H3F3C_21519,ECO_PLK1_19973,ECO_unknown_02667,ECO_CEP135_16832,ECO_STIL_09091
GO:0043412	macromolecule modification	19 of 205 in the list	945 of 7427 in the genome	1	ECO_ptprfb_04728,ECO_Q98UH9_ORYLA_02344,ECO_TGFB2_13671,ECO_FKBP5_15190,ECO_ube2h_06846,ECO_ptprfa_15525,ECO_NA_07979,ECO_USP21_14819,ECO_NA_02378,ECO_PTPN18_18430,ECO_NA_03069,ECO_ptprfa_02601,ECO_NA_05443,ECO_PTP4A3_02504,ECO_NA_07046,ECO_st3gal2l_15468,ECO_DUSP1_16554,ECO_YWHAQ_10904,ECO_PIGW_05667
GO:0060255	regulation of macromolecule metabolic process	18 of 205 in the list	906 of 7427 in the genome	1	ECO_NA_22358,ECO_TGFB2_13671,ECO_NA_02825,ECO_hey2_15120,ECO_edn1_06878,ECO_NA_01927,ECO_PLK1_19973,ECO_NA_02916,ECO_tcea2_15476,ECO_USP21_14819,ECO_meis2.1_04019,ECO_GATC_17503,ECO_BAMBI_21440,ECO_WFIKKN1_22285,ECO_GCK_11027,ECO_TEAD4_09481,ECO_NA_05640,ECO_serpine1_00438
GO:0006915	apoptotic process	3 of 205 in the list	229 of 7427 in the genome	1	ECO_LOC100144365_18480,ECO_serpine1_00438,ECO_NA_14799
GO:0015031	protein transport	3 of 205 in the list	230 of 7427 in the genome	1	ECO_BAMBI_21440,ECO_TGFB2_13671,ECO_YWHAQ_10904
GO:0051179	localization	43 of 205 in the list	1917 of 7427 in the genome	1	ECO_TGFB2_13671,ECO_SLC2A7_20498,ECO_NA_02825,ECO_unknown_02667,ECO_edn1_06878,ECO_BBS1_14856,ECO_NA_17218,ECO_TH_06656,ECO_selp_18641,ECO_vcl_06469,ECO_SCARA5_03630,ECO_NA_04763,ECO_NA_06671,ECO_NA_12823,ECO_kal1a_16376,ECO_Q8AYQ1_ORYLA_02258,ECO_NA_18544,ECO_NA_19165,ECO_cav2_10301,ECO_YWHAQ_10904,ECO_serpine1_00438,ECO_cox17_02584,ECO_NA_10426,ECO_PKD2L1_01141,ECO_NA_23013,ECO_cxcl12a_09228,EC…
GO:0007420	brain development	3 of 205 in the list	231 of 7427 in the genome	1	ECO_TGFB2_13671,ECO_LOC100144365_18480,ECO_hsd17b3_10321
GO:0045184	establishment of protein localization	3 of 205 in the list	231 of 7427 in the genome	1	ECO_BAMBI_21440,ECO_TGFB2_13671,ECO_YWHAQ_10904
GO:0006810	transport	32 of 205 in the list	1486 of 7427 in the genome	1	ECO_TGFB2_13671,ECO_SLC2A7_20498,ECO_CABZ01009047.1_10676,ECO_NA_02825,ECO_edn1_06878,ECO_LOC100144362_10552,ECO_HBM_02259,ECO_NA_17218,ECO_TH_06656,ECO_NA_02916,ECO_cngb3_00018,ECO_SLC44A4_02425,ECO_NA_22691,ECO_vcl_06469,ECO_tuba8l3_16215,ECO_SCARA5_03630,ECO_NA_04763,ECO_BAMBI_21440,ECO_NA_06671,ECO_Q8AYQ1_ORYLA_02258,ECO_NA_18544,ECO_cav2_10301,ECO_CFTR_10309,ECO_P2RX5_03956,ECO_YWHAQ_10904,E…
GO:0051641	cellular localization	9 of 205 in the list	524 of 7427 in the genome	1	ECO_BAMBI_21440,ECO_TGFB2_13671,ECO_unknown_02667,ECO_BBS1_14856,ECO_PLK1_19973,ECO_NA_02916,ECO_YWHAQ_10904,ECO_serpine1_00438,ECO_vcl_06469
GO:0023052	signaling	40 of 205 in the list	1814 of 7427 in the genome	1	ECO_NA_22358,ECO_Q98UH9_ORYLA_02344,ECO_TGFB2_13671,ECO_PTGER3_14469,ECO_NA_02825,ECO_GPR44_12126,ECO_edn1_06878,ECO_TH_06656,ECO_TLR9_14833,ECO_CR848033.1_16588,ECO_NA_18280,ECO_NA_06671,ECO_NA_08712,ECO_NA_19469,ECO_NA_15226,ECO_TEAD4_09481,ECO_NA_05640,ECO_YWHAQ_10904,ECO_DUSP1_16554,ECO_NA_04802,ECO_CYP24A1_20558,ECO_B1NJG8_ORYLA_04875,ECO_PKD2L1_01141,ECO_NA_20576,ECO_NA_03849,ECO_ptprfb_047…
GO:0048731	system development	31 of 205 in the list	1462 of 7427 in the genome	1	ECO_H3F3C_21519,ECO_ptprfb_04728,ECO_cxcl12a_09228,ECO_TGFB2_13671,ECO_NA_12386,ECO_hey2_15120,ECO_edn1_06878,ECO_socs3b_20126,ECO_cxcl12a_15959,ECO_NA_14648,ECO_NA_06301,ECO_TH_06656,ECO_LOC100144365_18480,ECO_NA_02916,ECO_cyr61l1_21604,ECO_NA_18280,ECO_BHLHA15_02229,ECO_BAMBI_21440,ECO_kal1a_16376,ECO_NA_19165,ECO_NA_05640,ECO_FBN1_03668,ECO_NA_20236,ECO_mych_21401,ECO_NA_08161,ECO_A5HL78_ORYLA…
GO:0065007	biological regulation	77 of 205 in the list	3225 of 7427 in the genome	1	ECO_Q98UH9_ORYLA_02344,ECO_TGFB2_13671,ECO_NA_02825,ECO_unknown_02667,ECO_NA_12386,ECO_GPR44_12126,ECO_hey2_15120,ECO_edn1_06878,ECO_NA_06301,ECO_TH_06656,ECO_CR848033.1_16588,ECO_selp_18641,ECO_NA_06671,ECO_NA_08712,ECO_ITGA2_11021,ECO_WFIKKN1_22285,ECO_NA_19700,ECO_GCK_11027,ECO_pygma_20735,ECO_TEAD4_09481,ECO_NA_05640,ECO_NA_05450,ECO_NA_04802,ECO_DUSP1_16554,ECO_CYP24A1_20558,ECO_B1NJG8_ORYLA…
GO:0010468	regulation of gene expression	12 of 205 in the list	672 of 7427 in the genome	1	ECO_BAMBI_21440,ECO_NA_22358,ECO_hey2_15120,ECO_TEAD4_09481,ECO_NA_05640,ECO_PLK1_19973,ECO_NA_01927,ECO_USP21_14819,ECO_serpine1_00438,ECO_tcea2_15476,ECO_meis2.1_04019,ECO_GATC_17503
GO:0034645	cellular macromolecule biosynthetic process	13 of 205 in the list	717 of 7427 in the genome	1	ECO_NA_00788,ECO_pdlim1_01129,ECO_rnaseka_14333,ECO_ETV7_14807,ECO_NA_01927,ECO_LOC100144365_18480,ECO_ENPP7_20231,ECO_mych_21401,ECO_tcea2_15476,ECO_GTF3C5_04085,ECO_NA_08161,ECO_phlda1_15855,ECO_PIGW_05667
GO:0007399	nervous system development	12 of 205 in the list	678 of 7427 in the genome	1	ECO_H3F3C_21519,ECO_cxcl12a_09228,ECO_TGFB2_13671,ECO_NA_12386,ECO_TH_06656,ECO_NA_14648,ECO_cxcl12a_15959,ECO_LOC100144365_18480,ECO_A5HL78_ORYLA_20577,ECO_dlc_10658,ECO_NA_23013,ECO_hsd17b3_10321
GO:0035556	intracellular signal transduction	9 of 205 in the list	543 of 7427 in the genome	1	ECO_NA_06671,ECO_TGFB2_13671,ECO_edn1_06878,ECO_TEAD4_09481,ECO_DUSP1_16554,ECO_YWHAQ_10904,ECO_ARAP2_19200,ECO_NA_03849,ECO_NA_18280
GO:0016192	vesicle-mediated transport	4 of 205 in the list	300 of 7427 in the genome	1	ECO_NA_02916,ECO_serpine1_00438,ECO_vcl_06469,ECO_cav2_10301
GO:0040007	growth	2 of 205 in the list	190 of 7427 in the genome	1	ECO_TGFB2_13671,ECO_edn1_06878
GO:0007417	central nervous system development	5 of 205 in the list	353 of 7427 in the genome	1	ECO_H3F3C_21519,ECO_TGFB2_13671,ECO_LOC100144365_18480,ECO_NA_12386,ECO_hsd17b3_10321
GO:2000112	regulation of cellular macromolecule biosynthetic process	10 of 205 in the list	593 of 7427 in the genome	1	ECO_BAMBI_21440,ECO_GCK_11027,ECO_hey2_15120,ECO_TEAD4_09481,ECO_NA_05640,ECO_NA_01927,ECO_USP21_14819,ECO_tcea2_15476,ECO_meis2.1_04019,ECO_GATC_17503
GO:0043933	macromolecular complex subunit organization	4 of 205 in the list	307 of 7427 in the genome	1	ECO_H3F3C_21519,ECO_YWHAQ_10904,ECO_C1QTNF7_18890,ECO_tuba8l3_16215
GO:0065003	macromolecular complex assembly	3 of 205 in the list	262 of 7427 in the genome	1	ECO_YWHAQ_10904,ECO_C1QTNF7_18890,ECO_tuba8l3_16215
GO:0009057	macromolecule catabolic process	2 of 205 in the list	207 of 7427 in the genome	1	ECO_ube2h_06846,ECO_adamts9_12347
GO:0003008	system process	7 of 205 in the list	477 of 7427 in the genome	1	ECO_myl7_02730,ECO_NA_22358,ECO_TH_06656,ECO_NA_19469,ECO_edn1_06878,ECO_vcl_06469,ECO_NA_20576
GO:0009887	organ morphogenesis	4 of 205 in the list	327 of 7427 in the genome	1	ECO_TH_06656,ECO_TGFB2_13671,ECO_FBN1_03668,ECO_edn1_06878
GO:0050877	neurological system process	4 of 205 in the list	329 of 7427 in the genome	1	ECO_NA_22358,ECO_TH_06656,ECO_NA_19469,ECO_NA_20576
GO:0044267	cellular protein metabolic process	22 of 205 in the list	1172 of 7427 in the genome	1	ECO_ptprfb_04728,ECO_Q98UH9_ORYLA_02344,ECO_TGFB2_13671,ECO_FKBP5_15190,ECO_ube2h_06846,ECO_ptprfa_15525,ECO_NA_01927,ECO_NA_07979,ECO_USP21_14819,ECO_NA_02378,ECO_tuba8l3_16215,ECO_PTPN18_18430,ECO_ptprfa_02601,ECO_NA_03069,ECO_NA_05443,ECO_PTP4A3_02504,ECO_NA_00788,ECO_st3gal2l_15468,ECO_DUSP1_16554,ECO_YWHAQ_10904,ECO_phlda1_15855,ECO_PIGW_05667
GO:0051716	cellular response to stimulus	33 of 205 in the list	1633 of 7427 in the genome	1	ECO_NA_22358,ECO_Q98UH9_ORYLA_02344,ECO_TGFB2_13671,ECO_PTGER3_14469,ECO_NA_02825,ECO_GPR44_12126,ECO_edn1_06878,ECO_NA_06301,ECO_NA_18280,ECO_NA_06671,ECO_NA_08712,ECO_NA_15226,ECO_CHD1L_18915,ECO_TEAD4_09481,ECO_NA_05640,ECO_YWHAQ_10904,ECO_DUSP1_16554,ECO_NA_04802,ECO_CYP24A1_20558,ECO_serpine1_00438,ECO_B1NJG8_ORYLA_04875,ECO_NA_03849,ECO_ptprfb_04728,ECO_socs3b_20126,ECO_PLK1_19973,ECO_NA_02…
GO:0009987	cellular process	143 of 205 in the list	5660 of 7427 in the genome	1	ECO_NA_02825,ECO_GPR44_12126,ECO_ube2h_06846,ECO_edn1_06878,ECO_NA_06301,ECO_TH_06656,ECO_mrm1_14849,ECO_selp_18641,ECO_GJB3_14733,ECO_dmgdh_02379,ECO_NA_06671,ECO_NA_03069,ECO_ntrk3b_12932,ECO_GCK_11027,ECO_NA_21385,ECO_pygma_20735,ECO_TEAD4_09481,ECO_NA_04802,ECO_DUSP1_16554,ECO_NA_10567,ECO_NA_03849,ECO_cxcl12a_09228,ECO_CABZ01009047.1_10676,ECO_NA_06780,ECO_LOC100144362_10552,ECO_NA_01927,ECO…
GO:0006355	regulation of transcription, DNA-dependent	8 of 205 in the list	553 of 7427 in the genome	1	ECO_BAMBI_21440,ECO_hey2_15120,ECO_TEAD4_09481,ECO_NA_05640,ECO_NA_01927,ECO_USP21_14819,ECO_tcea2_15476,ECO_meis2.1_04019
GO:2001141	regulation of RNA biosynthetic process	8 of 205 in the list	553 of 7427 in the genome	1	ECO_BAMBI_21440,ECO_hey2_15120,ECO_TEAD4_09481,ECO_NA_05640,ECO_NA_01927,ECO_USP21_14819,ECO_tcea2_15476,ECO_meis2.1_04019
GO:0051252	regulation of RNA metabolic process	8 of 205 in the list	557 of 7427 in the genome	1	ECO_BAMBI_21440,ECO_hey2_15120,ECO_TEAD4_09481,ECO_NA_05640,ECO_NA_01927,ECO_USP21_14819,ECO_tcea2_15476,ECO_meis2.1_04019
GO:0007166	cell surface receptor signaling pathway	14 of 205 in the list	843 of 7427 in the genome	1	ECO_BAMBI_21440,ECO_NA_22358,ECO_ptprfb_04728,ECO_TGFB2_13671,ECO_PTGER3_14469,ECO_NA_02825,ECO_GPR44_12126,ECO_edn1_06878,ECO_NA_05640,ECO_GPR18_19143,ECO_NA_04802,ECO_NA_02916,ECO_YWHAQ_10904,ECO_BX649292.1_11873
GO:0019538	protein metabolic process	26 of 205 in the list	1368 of 7427 in the genome	1	ECO_ptprfb_04728,ECO_Q98UH9_ORYLA_02344,ECO_TGFB2_13671,ECO_FKBP5_15190,ECO_TINAGL1_10018,ECO_ube2h_06846,ECO_ptprfa_15525,ECO_NA_01927,ECO_NA_07979,ECO_USP21_14819,ECO_NA_02378,ECO_tuba8l3_16215,ECO_PTPN18_18430,ECO_ptprfa_02601,ECO_NA_03069,ECO_NA_05443,ECO_PTP4A3_02504,ECO_NA_00788,ECO_adamts9_12347,ECO_A4UWM7_ORYLA_02316,ECO_st3gal2l_15468,ECO_NA_11322,ECO_YWHAQ_10904,ECO_DUSP1_16554,ECO_phld…
GO:0080090	regulation of primary metabolic process	16 of 205 in the list	943 of 7427 in the genome	1	ECO_NA_02825,ECO_hey2_15120,ECO_edn1_06878,ECO_NA_01927,ECO_PLK1_19973,ECO_NA_02916,ECO_tcea2_15476,ECO_USP21_14819,ECO_meis2.1_04019,ECO_GATC_17503,ECO_BAMBI_21440,ECO_WFIKKN1_22285,ECO_GCK_11027,ECO_TEAD4_09481,ECO_NA_05640,ECO_serpine1_00438
GO:0016070	RNA metabolic process	11 of 205 in the list	716 of 7427 in the genome	1	ECO_pdlim1_01129,ECO_rnaseka_14333,ECO_NA_07046,ECO_ETV7_14807,ECO_mrm1_14849,ECO_LOC100144365_18480,ECO_YWHAQ_10904,ECO_mych_21401,ECO_tcea2_15476,ECO_NA_08161,ECO_GTF3C5_04085
GO:0006259	DNA metabolic process	2 of 205 in the list	242 of 7427 in the genome	1	ECO_ENPP7_20231,ECO_CHD1L_18915
GO:0007165	signal transduction	28 of 205 in the list	1476 of 7427 in the genome	1	ECO_NA_22358,ECO_ptprfb_04728,ECO_Q98UH9_ORYLA_02344,ECO_TGFB2_13671,ECO_PTGER3_14469,ECO_NA_02825,ECO_GPR44_12126,ECO_edn1_06878,ECO_socs3b_20126,ECO_NA_02916,ECO_ARAP2_19200,ECO_NA_18280,ECO_BAMBI_21440,ECO_NA_06671,ECO_NA_08712,ECO_NA_15226,ECO_TEAD4_09481,ECO_NA_05640,ECO_NA_06357,ECO_GPR18_19143,ECO_NA_11322,ECO_DUSP1_16554,ECO_NA_04802,ECO_YWHAQ_10904,ECO_CYP24A1_20558,ECO_B1NJG8_ORYLA_0487…
GO:0012501	programmed cell death	3 of 205 in the list	311 of 7427 in the genome	1	ECO_LOC100144365_18480,ECO_serpine1_00438,ECO_NA_14799
GO:0050789	regulation of biological process	64 of 205 in the list	2916 of 7427 in the genome	1	ECO_Q98UH9_ORYLA_02344,ECO_TGFB2_13671,ECO_NA_02825,ECO_NA_12386,ECO_GPR44_12126,ECO_hey2_15120,ECO_edn1_06878,ECO_NA_06301,ECO_TH_06656,ECO_selp_18641,ECO_NA_06671,ECO_NA_08712,ECO_WFIKKN1_22285,ECO_NA_19700,ECO_GCK_11027,ECO_TEAD4_09481,ECO_NA_05640,ECO_NA_04802,ECO_DUSP1_16554,ECO_CYP24A1_20558,ECO_B1NJG8_ORYLA_04875,ECO_mgp_22537,ECO_ghra_21703,ECO_phlda1_15855,ECO_NA_03849,ECO_cxcl12a_09228,…
GO:0048513	organ development	17 of 205 in the list	1015 of 7427 in the genome	1	ECO_TGFB2_13671,ECO_hey2_15120,ECO_edn1_06878,ECO_socs3b_20126,ECO_TH_06656,ECO_LOC100144365_18480,ECO_NA_18280,ECO_BHLHA15_02229,ECO_BAMBI_21440,ECO_NA_19165,ECO_FBN1_03668,ECO_mych_21401,ECO_NA_08161,ECO_ASS1_00832,ECO_NA_15632,ECO_A5HL78_ORYLA_20577,ECO_hsd17b3_10321
GO:0019219	regulation of nucleobase-containing compound metabolic process	10 of 205 in the list	697 of 7427 in the genome	1	ECO_BAMBI_21440,ECO_NA_02825,ECO_hey2_15120,ECO_edn1_06878,ECO_TEAD4_09481,ECO_NA_05640,ECO_NA_01927,ECO_USP21_14819,ECO_tcea2_15476,ECO_meis2.1_04019
GO:0008219	cell death	3 of 205 in the list	327 of 7427 in the genome	1	ECO_LOC100144365_18480,ECO_serpine1_00438,ECO_NA_14799
GO:0016265	death	3 of 205 in the list	328 of 7427 in the genome	1	ECO_LOC100144365_18480,ECO_serpine1_00438,ECO_NA_14799
GO:0051171	regulation of nitrogen compound metabolic process	10 of 205 in the list	703 of 7427 in the genome	1	ECO_BAMBI_21440,ECO_NA_02825,ECO_hey2_15120,ECO_edn1_06878,ECO_TEAD4_09481,ECO_NA_05640,ECO_NA_01927,ECO_USP21_14819,ECO_tcea2_15476,ECO_meis2.1_04019
GO:0007154	cell communication	31 of 205 in the list	1661 of 7427 in the genome	1	ECO_NA_22358,ECO_ptprfb_04728,ECO_Q98UH9_ORYLA_02344,ECO_TGFB2_13671,ECO_PTGER3_14469,ECO_NA_02825,ECO_GPR44_12126,ECO_edn1_06878,ECO_socs3b_20126,ECO_TH_06656,ECO_NA_02916,ECO_ARAP2_19200,ECO_NA_18280,ECO_BAMBI_21440,ECO_NA_06671,ECO_NA_08712,ECO_NA_19469,ECO_NA_15226,ECO_TEAD4_09481,ECO_NA_05640,ECO_NA_06357,ECO_NA_11322,ECO_GPR18_19143,ECO_YWHAQ_10904,ECO_DUSP1_16554,ECO_NA_04802,ECO_CYP24A1_2…
GO:0019222	regulation of metabolic process	20 of 205 in the list	1197 of 7427 in the genome	1	ECO_NA_22358,ECO_TGFB2_13671,ECO_Q6IZC3_ORYLA_07192,ECO_NA_02825,ECO_hey2_15120,ECO_edn1_06878,ECO_NA_01927,ECO_PLK1_19973,ECO_NA_02916,ECO_tcea2_15476,ECO_c3a_07191,ECO_USP21_14819,ECO_meis2.1_04019,ECO_GATC_17503,ECO_BAMBI_21440,ECO_WFIKKN1_22285,ECO_GCK_11027,ECO_TEAD4_09481,ECO_NA_05640,ECO_serpine1_00438
GO:0050794	regulation of cellular process	55 of 205 in the list	2653 of 7427 in the genome	1	ECO_NA_22358,ECO_Q98UH9_ORYLA_02344,ECO_TGFB2_13671,ECO_PTGER3_14469,ECO_NA_02825,ECO_NA_15359,ECO_NA_12386,ECO_GPR44_12126,ECO_hey2_15120,ECO_edn1_06878,ECO_NA_02513,ECO_NA_06301,ECO_selp_18641,ECO_NA_18280,ECO_NA_06671,ECO_NA_08712,ECO_NA_19700,ECO_GCK_11027,ECO_NA_15226,ECO_cav2_10301,ECO_TEAD4_09481,ECO_NA_05640,ECO_YWHAQ_10904,ECO_NA_04802,ECO_DUSP1_16554,ECO_CYP24A1_20558,ECO_serpine1_00438…
GO:0031323	regulation of cellular metabolic process	15 of 205 in the list	988 of 7427 in the genome	1	ECO_BAMBI_21440,ECO_TGFB2_13671,ECO_NA_02825,ECO_GCK_11027,ECO_hey2_15120,ECO_edn1_06878,ECO_TEAD4_09481,ECO_NA_05640,ECO_NA_01927,ECO_PLK1_19973,ECO_NA_02916,ECO_tcea2_15476,ECO_USP21_14819,ECO_meis2.1_04019,ECO_GATC_17503
GO:0010467	gene expression	14 of 205 in the list	963 of 7427 in the genome	1	ECO_MOV10_14781,ECO_PTGER3_14469,ECO_NA_00788,ECO_pdlim1_01129,ECO_rnaseka_14333,ECO_NA_19933,ECO_ETV7_14807,ECO_NA_01927,ECO_LOC100144365_18480,ECO_mych_21401,ECO_tcea2_15476,ECO_NA_08161,ECO_GTF3C5_04085,ECO_phlda1_15855
GO:0090304	nucleic acid metabolic process	13 of 205 in the list	922 of 7427 in the genome	1	ECO_pdlim1_01129,ECO_rnaseka_14333,ECO_CHD1L_18915,ECO_NA_07046,ECO_ETV7_14807,ECO_mrm1_14849,ECO_ENPP7_20231,ECO_LOC100144365_18480,ECO_YWHAQ_10904,ECO_mych_21401,ECO_tcea2_15476,ECO_GTF3C5_04085,ECO_NA_08161
GO:0046907	intracellular transport	2 of 205 in the list	316 of 7427 in the genome	1	ECO_BAMBI_21440,ECO_YWHAQ_10904
GO:0044260	cellular macromolecule metabolic process	35 of 205 in the list	2009 of 7427 in the genome	1	ECO_Q98UH9_ORYLA_02344,ECO_TGFB2_13671,ECO_ube2h_06846,ECO_mrm1_14849,ECO_ptprfa_02601,ECO_NA_03069,ECO_NA_00788,ECO_CHD1L_18915,ECO_NA_07046,ECO_pygma_20735,ECO_ETV7_14807,ECO_st3gal2l_15468,ECO_ENPP7_20231,ECO_YWHAQ_10904,ECO_DUSP1_16554,ECO_GTF3C5_04085,ECO_phlda1_15855,ECO_ptprfb_04728,ECO_FKBP5_15190,ECO_ptprfa_15525,ECO_NA_01927,ECO_LOC100144365_18480,ECO_NA_07979,ECO_USP21_14819,ECO_tcea2_…
GO:0043170	macromolecule metabolic process	43 of 205 in the list	2356 of 7427 in the genome	1	ECO_Q98UH9_ORYLA_02344,ECO_TGFB2_13671,ECO_PTGER3_14469,ECO_ube2h_06846,ECO_mrm1_14849,ECO_ptprfa_02601,ECO_NA_03069,ECO_NA_00788,ECO_CHD1L_18915,ECO_NA_07046,ECO_pygma_20735,ECO_adamts9_12347,ECO_A4UWM7_ORYLA_02316,ECO_ETV7_14807,ECO_st3gal2l_15468,ECO_ENPP7_20231,ECO_YWHAQ_10904,ECO_DUSP1_16554,ECO_GTF3C5_04085,ECO_phlda1_15855,ECO_ptprfb_04728,ECO_FKBP5_15190,ECO_TINAGL1_10018,ECO_ptprfa_15525…
