# Supplementary material for: Transcriptome analysis reveals the molecular mechanisms underlying growth superiority in a novel grouper hybrid (Epinephelus fuscogutatus♀ × E. lanceolatus♂)
Source: BMC Genet. 2016 Jan 19;17:24. doi: 10.1186/s12863-016-0328-y (PMC4719697; doi:10.1186/s12863-016-0328-y)
Supplement: Additional file 12: — GO enrichment of DEGs between the brains of Hybrid F1 and paternal E. lanceolatus. (XLSX 51 kb) [file 12863_2016_328_MOESM12_ESM.xlsx]

## Sheet: Sheet1
GO ID	GO term	Cluster frequency	Genome frequency of use	Corrected P-value（Q-value）	Gene ID
GO:0042611	MHC protein complex	2 of 154 in the list	6 of 7379 in the genome	0.46688	ECO_Q8UUL6_ORYLA_04455,ECO_Q8UUL6_ORYLA_04454
GO:0016020	membrane	77 of 154 in the list	3128 of 7379 in the genome	1	ECO_SLC25A26_12349,ECO_NA_15511,ECO_NA_05670,ECO_NA_02825,ECO_msnb_13533,ECO_scn8ab_21265,ECO_GPR44_12126,ECO_NA_00657,ECO_NA_01070,ECO_NA_13110,ECO_GNGT1_16087,ECO_KL_20657,ECO_NA_16218,ECO_NA_04253,ECO_SCARF1_08383,ECO_NA_21958,ECO_NA_17052,ECO_NA_01317,ECO_Q8UUL6_ORYLA_04455,ECO_CYP24A1_20558,ECO_TMC3_01899,ECO_NA_12739,ECO_CABZ01009047.1_10676,ECO_NA_19671,ECO_ctgf_00327,ECO_NA_16672,ECO_NA_0…
GO:0044425	membrane part	50 of 154 in the list	1946 of 7379 in the genome	1	ECO_SLC25A26_12349,ECO_NA_15511,ECO_msnb_13533,ECO_scn8ab_21265,ECO_GPR44_12126,ECO_NA_00657,ECO_NA_13110,ECO_NA_17208,ECO_GNGT1_16087,ECO_cybb_21702,ECO_LHX8_18674,ECO_NA_16218,ECO_NA_21295,ECO_NA_17674,ECO_NA_18544,ECO_NA_07970,ECO_NA_13248,ECO_BX546446.1_03377,ECO_NA_17052,ECO_ptgs2_11582,ECO_NA_01317,ECO_NA_08297,ECO_Q8UUL6_ORYLA_04455,ECO_NA_12739,ECO_CABZ01009047.1_10676,ECO_NA_19671,ECO_BE…
GO:0005576	extracellular region	10 of 154 in the list	270 of 7379 in the genome	1	ECO_ogn_15452,ECO_NA_17703,ECO_ANFC4_ORYLA_11865,ECO_cetp_01675,ECO_c3a_07191,ECO_SCUBE2_10931,ECO_mgp_22537,ECO_NA_09417,ECO_BX511121.1_13234,ECO_BMP5_09180
GO:0031224	intrinsic to membrane	38 of 154 in the list	1434 of 7379 in the genome	1	ECO_SLC25A26_12349,ECO_NA_15511,ECO_scn8ab_21265,ECO_GPR44_12126,ECO_NA_00657,ECO_NA_13110,ECO_NA_17208,ECO_cybb_21702,ECO_LHX8_18674,ECO_NA_16218,ECO_NA_21295,ECO_NA_18544,ECO_NA_07970,ECO_NA_13248,ECO_NA_17052,ECO_NA_01317,ECO_NA_08297,ECO_NA_12739,ECO_NA_19671,ECO_CABZ01009047.1_10676,ECO_NA_16672,ECO_tmem64_10061,ECO_CLIC6_16395,ECO_MC4R_03670,ECO_NA_04528,ECO_rrh_11912,ECO_SLC5A5_11889,ECO_T…
GO:0000785	chromatin	3 of 154 in the list	50 of 7379 in the genome	1	ECO_H3F3C_21519,ECO_hist2h2l_20893,ECO_H1F0_02141
GO:0008021	synaptic vesicle	2 of 154 in the list	29 of 7379 in the genome	1	ECO_NA_13248,ECO_NA_15240
GO:0016023	cytoplasmic membrane-bounded vesicle	8 of 154 in the list	249 of 7379 in the genome	1	ECO_gipc2_12290,ECO_NA_17674,ECO_msnb_13533,ECO_BX571884.1_18711,ECO_NA_13248,ECO_NA_15240,ECO_NA_09331,ECO_SCUBE2_10931
GO:0031410	cytoplasmic vesicle	9 of 154 in the list	290 of 7379 in the genome	1	ECO_gipc2_12290,ECO_NA_17674,ECO_msnb_13533,ECO_BX571884.1_18711,ECO_NA_13248,ECO_NA_15240,ECO_NA_09331,ECO_PRDX6_21332,ECO_SCUBE2_10931
GO:0005875	microtubule associated complex	2 of 154 in the list	34 of 7379 in the genome	1	ECO_DNAH2_03918,ECO_dnah7l_05972
GO:0044421	extracellular region part	7 of 154 in the list	215 of 7379 in the genome	1	ECO_ogn_15452,ECO_ANFC4_ORYLA_11865,ECO_cetp_01675,ECO_c3a_07191,ECO_mgp_22537,ECO_SCUBE2_10931,ECO_BMP5_09180
GO:0045202	synapse	3 of 154 in the list	67 of 7379 in the genome	1	ECO_BX571884.1_18711,ECO_NA_13248,ECO_NA_15240
GO:0044456	synapse part	2 of 154 in the list	35 of 7379 in the genome	1	ECO_NA_13248,ECO_NA_15240
GO:0016021	integral to membrane	12 of 154 in the list	439 of 7379 in the genome	1	ECO_CABZ01009047.1_10676,ECO_NA_07970,ECO_scn8ab_21265,ECO_GPR44_12126,ECO_NA_02435,ECO_NA_16672,ECO_NA_05218,ECO_NA_13110,ECO_CLIC6_16395,ECO_OPN3_01152,ECO_NA_04528,ECO_rrh_11912
GO:0031988	membrane-bounded vesicle	8 of 154 in the list	273 of 7379 in the genome	1	ECO_gipc2_12290,ECO_NA_17674,ECO_msnb_13533,ECO_BX571884.1_18711,ECO_NA_13248,ECO_NA_15240,ECO_NA_09331,ECO_SCUBE2_10931
GO:0044459	plasma membrane part	13 of 154 in the list	490 of 7379 in the genome	1	ECO_CABZ01009047.1_10676,ECO_NA_18544,ECO_BEST1_15606,ECO_NA_07970,ECO_msnb_13533,ECO_scn8ab_21265,ECO_NA_13248,ECO_NA_02435,ECO_Q8UUL6_ORYLA_04454,ECO_GNGT1_16087,ECO_ptgs2_11582,ECO_MYO1G_06880,ECO_Q8UUL6_ORYLA_04455
GO:0019898	extrinsic to membrane	2 of 154 in the list	49 of 7379 in the genome	1	ECO_GNGT1_16087,ECO_NA_17674
GO:0030136	clathrin-coated vesicle	3 of 154 in the list	90 of 7379 in the genome	1	ECO_gipc2_12290,ECO_NA_13248,ECO_NA_15240
GO:0031982	vesicle	9 of 154 in the list	346 of 7379 in the genome	1	ECO_gipc2_12290,ECO_NA_17674,ECO_msnb_13533,ECO_BX571884.1_18711,ECO_NA_13248,ECO_NA_15240,ECO_NA_09331,ECO_PRDX6_21332,ECO_SCUBE2_10931
GO:0005886	plasma membrane	14 of 154 in the list	589 of 7379 in the genome	1	ECO_CABZ01009047.1_10676,ECO_NA_18544,ECO_BEST1_15606,ECO_NA_07970,ECO_msnb_13533,ECO_scn8ab_21265,ECO_NA_13248,ECO_NA_16237,ECO_NA_02435,ECO_Q8UUL6_ORYLA_04454,ECO_GNGT1_16087,ECO_ptgs2_11582,ECO_MYO1G_06880,ECO_Q8UUL6_ORYLA_04455
GO:0030659	cytoplasmic vesicle membrane	2 of 154 in the list	60 of 7379 in the genome	1	ECO_NA_09331,ECO_NA_15240
GO:0044433	cytoplasmic vesicle part	2 of 154 in the list	60 of 7379 in the genome	1	ECO_NA_09331,ECO_NA_15240
GO:0071944	cell periphery	14 of 154 in the list	608 of 7379 in the genome	1	ECO_CABZ01009047.1_10676,ECO_NA_18544,ECO_BEST1_15606,ECO_NA_07970,ECO_msnb_13533,ECO_scn8ab_21265,ECO_NA_13248,ECO_NA_16237,ECO_NA_02435,ECO_Q8UUL6_ORYLA_04454,ECO_GNGT1_16087,ECO_ptgs2_11582,ECO_MYO1G_06880,ECO_Q8UUL6_ORYLA_04455
GO:0031012	extracellular matrix	3 of 154 in the list	110 of 7379 in the genome	1	ECO_chad_04206,ECO_ctgf_00327,ECO_adamts9_12347
GO:0030135	coated vesicle	3 of 154 in the list	114 of 7379 in the genome	1	ECO_gipc2_12290,ECO_NA_13248,ECO_NA_15240
GO:0044463	cell projection part	2 of 154 in the list	73 of 7379 in the genome	1	ECO_MYO1G_06880,ECO_dnah7l_05972
GO:0019866	organelle inner membrane	4 of 154 in the list	171 of 7379 in the genome	1	ECO_ATP5S_11209,ECO_SLC25A26_12349,ECO_CPS1_22925,ECO_CYP24A1_20558
GO:0005783	endoplasmic reticulum	3 of 154 in the list	130 of 7379 in the genome	1	ECO_ptgs2_11582,ECO_MYO1G_06880,ECO_CASQ2_19090
GO:0005911	cell-cell junction	2 of 154 in the list	85 of 7379 in the genome	1	ECO_GJA5_04712,ECO_NA_15500
GO:0012506	vesicle membrane	2 of 154 in the list	86 of 7379 in the genome	1	ECO_NA_09331,ECO_NA_15240
GO:0005887	integral to plasma membrane	2 of 154 in the list	92 of 7379 in the genome	1	ECO_scn8ab_21265,ECO_NA_02435
GO:0031226	intrinsic to plasma membrane	2 of 154 in the list	92 of 7379 in the genome	1	ECO_scn8ab_21265,ECO_NA_02435
GO:0044432	endoplasmic reticulum part	2 of 154 in the list	93 of 7379 in the genome	1	ECO_ptgs2_11582,ECO_CASQ2_19090
GO:0044427	chromosomal part	3 of 154 in the list	144 of 7379 in the genome	1	ECO_H3F3C_21519,ECO_hist2h2l_20893,ECO_H1F0_02141
GO:0044430	cytoskeletal part	6 of 154 in the list	304 of 7379 in the genome	1	ECO_Q76N20_ORYLA_00910,ECO_HAUS5_03645,ECO_DNAH2_03918,ECO_NA_15156,ECO_CEP135_16832,ECO_dnah7l_05972
GO:0015629	actin cytoskeleton	2 of 154 in the list	100 of 7379 in the genome	1	ECO_Q76N20_ORYLA_00910,ECO_MYO1G_06880
GO:0005815	microtubule organizing center	2 of 154 in the list	107 of 7379 in the genome	1	ECO_NA_15156,ECO_CEP135_16832
GO:0042995	cell projection	8 of 154 in the list	421 of 7379 in the genome	1	ECO_gipc2_12290,ECO_DNAH2_03918,ECO_NA_02825,ECO_msnb_13533,ECO_TRPV1_05673,ECO_ptgs2_11582,ECO_MYO1G_06880,ECO_dnah7l_05972
GO:0031252	cell leading edge	2 of 154 in the list	108 of 7379 in the genome	1	ECO_MYO1G_06880,ECO_NA_16672
GO:0042598	vesicular fraction	2 of 154 in the list	108 of 7379 in the genome	1	ECO_ptgs2_11582,ECO_BX546446.1_03377
GO:0015630	microtubule cytoskeleton	5 of 154 in the list	270 of 7379 in the genome	1	ECO_HAUS5_03645,ECO_DNAH2_03918,ECO_NA_15156,ECO_CEP135_16832,ECO_dnah7l_05972
GO:0005694	chromosome	3 of 154 in the list	172 of 7379 in the genome	1	ECO_H3F3C_21519,ECO_hist2h2l_20893,ECO_H1F0_02141
GO:0043005	neuron projection	4 of 154 in the list	242 of 7379 in the genome	1	ECO_gipc2_12290,ECO_NA_02825,ECO_MYO1G_06880,ECO_TRPV1_05673
GO:0044431	Golgi apparatus part	2 of 154 in the list	137 of 7379 in the genome	1	ECO_ctgf_00327,ECO_NA_00657
GO:0031090	organelle membrane	11 of 154 in the list	653 of 7379 in the genome	1	ECO_SLC25A26_12349,ECO_NA_08744,ECO_NA_13248,ECO_NA_15240,ECO_NA_00657,ECO_G6PC2_02546,ECO_ptgs2_11582,ECO_ATP5S_11209,ECO_NA_09331,ECO_CPS1_22925,ECO_CYP24A1_20558
GO:0005794	Golgi apparatus	2 of 154 in the list	155 of 7379 in the genome	1	ECO_ctgf_00327,ECO_NA_00657
GO:0000267	cell fraction	8 of 154 in the list	521 of 7379 in the genome	1	ECO_Q76N20_ORYLA_00910,ECO_ptgs2_11582,ECO_gipc2_12290,ECO_NA_17674,ECO_NA_02825,ECO_msnb_13533,ECO_NA_00657,ECO_BX546446.1_03377
GO:0030054	cell junction	2 of 154 in the list	167 of 7379 in the genome	1	ECO_GJA5_04712,ECO_NA_15500
GO:0031967	organelle envelope	4 of 154 in the list	304 of 7379 in the genome	1	ECO_ATP5S_11209,ECO_SLC25A26_12349,ECO_CPS1_22925,ECO_CYP24A1_20558
GO:0031975	envelope	4 of 154 in the list	317 of 7379 in the genome	1	ECO_ATP5S_11209,ECO_SLC25A26_12349,ECO_CPS1_22925,ECO_CYP24A1_20558
GO:0005626	insoluble fraction	5 of 154 in the list	384 of 7379 in the genome	1	ECO_ptgs2_11582,ECO_gipc2_12290,ECO_NA_17674,ECO_NA_02825,ECO_BX546446.1_03377
GO:0005856	cytoskeleton	8 of 154 in the list	568 of 7379 in the genome	1	ECO_Q76N20_ORYLA_00910,ECO_H1F0_02141,ECO_DNAH2_03918,ECO_HAUS5_03645,ECO_MYO1G_06880,ECO_CEP135_16832,ECO_NA_15156,ECO_dnah7l_05972
GO:0005624	membrane fraction	2 of 154 in the list	207 of 7379 in the genome	1	ECO_ptgs2_11582,ECO_BX546446.1_03377
GO:0012505	endomembrane system	5 of 154 in the list	429 of 7379 in the genome	1	ECO_ptgs2_11582,ECO_gipc2_12290,ECO_NA_09331,ECO_NA_15240,ECO_NA_00657
GO:0043234	protein complex	13 of 154 in the list	960 of 7379 in the genome	1	ECO_Q76N20_ORYLA_00910,ECO_Q8AYQ1_ORYLA_02258,ECO_DNAH2_03918,ECO_HBAE_ORYLA_16346,ECO_hes6_10559,ECO_foxq1a_22342,ECO_CLIC6_16395,ECO_Q8UUL6_ORYLA_04454,ECO_ATP5S_11209,ECO_C1K2Z2_ORYLA_01182,ECO_Q8UUL6_ORYLA_04455,ECO_MLXIPL_05650,ECO_dnah7l_05972
GO:0043228	non-membrane-bounded organelle	12 of 154 in the list	921 of 7379 in the genome	1	ECO_Q76N20_ORYLA_00910,ECO_H3F3C_21519,ECO_H1F0_02141,ECO_DNAH2_03918,ECO_msnb_13533,ECO_NA_16237,ECO_HAUS5_03645,ECO_hist2h2l_20893,ECO_MYO1G_06880,ECO_NA_15156,ECO_CEP135_16832,ECO_dnah7l_05972
GO:0043232	intracellular non-membrane-bounded organelle	12 of 154 in the list	921 of 7379 in the genome	1	ECO_Q76N20_ORYLA_00910,ECO_H3F3C_21519,ECO_H1F0_02141,ECO_DNAH2_03918,ECO_msnb_13533,ECO_NA_16237,ECO_HAUS5_03645,ECO_hist2h2l_20893,ECO_MYO1G_06880,ECO_NA_15156,ECO_CEP135_16832,ECO_dnah7l_05972
GO:0032991	macromolecular complex	17 of 154 in the list	1317 of 7379 in the genome	1	ECO_Q76N20_ORYLA_00910,ECO_RPL22L1_17336,ECO_Q8AYQ1_ORYLA_02258,ECO_DNAH2_03918,ECO_NA_02825,ECO_HBAE_ORYLA_16346,ECO_hes6_10559,ECO_foxq1a_22342,ECO_CLIC6_16395,ECO_Q8UUL6_ORYLA_04454,ECO_ATP5S_11209,ECO_C1K2Z2_ORYLA_01182,ECO_ptgs2_11582,ECO_CPS1_22925,ECO_Q8UUL6_ORYLA_04455,ECO_MLXIPL_05650,ECO_dnah7l_05972
GO:0043233	organelle lumen	8 of 154 in the list	790 of 7379 in the genome	1	ECO_H3F3C_21519,ECO_CPS1_22925,ECO_msnb_13533,ECO_GLTSCR2_21520,ECO_MLXIPL_05650,ECO_DUSP2_19957,ECO_arl4ab_07436,ECO_CASQ2_19090
GO:0070013	intracellular organelle lumen	8 of 154 in the list	790 of 7379 in the genome	1	ECO_H3F3C_21519,ECO_CPS1_22925,ECO_msnb_13533,ECO_GLTSCR2_21520,ECO_MLXIPL_05650,ECO_DUSP2_19957,ECO_arl4ab_07436,ECO_CASQ2_19090
GO:0031974	membrane-enclosed lumen	8 of 154 in the list	797 of 7379 in the genome	1	ECO_H3F3C_21519,ECO_CPS1_22925,ECO_msnb_13533,ECO_GLTSCR2_21520,ECO_MLXIPL_05650,ECO_DUSP2_19957,ECO_arl4ab_07436,ECO_CASQ2_19090
GO:0005737	cytoplasm	28 of 154 in the list	1988 of 7379 in the genome	1	ECO_gipc2_12290,ECO_msnb_13533,ECO_ctgf_00327,ECO_NA_00657,ECO_sult4a1_18460,ECO_NA_09331,ECO_PRDX6_21332,ECO_NA_17562,ECO_NA_15156,ECO_SCUBE2_10931,ECO_NT5DC4_19275,ECO_CASQ2_19090,ECO_Q76N20_ORYLA_00910,ECO_NA_17674,ECO_NA_13248,ECO_BX571884.1_18711,ECO_NA_15240,ECO_NA_16237,ECO_RQCD1_16392,ECO_HEBP1_22524,ECO_trim25_17834,ECO_TRPV1_05673,ECO_ptgs2_11582,ECO_CABZ01117575.1_11244,ECO_CPS1_22925,…
GO:0044444	cytoplasmic part	26 of 154 in the list	1912 of 7379 in the genome	1	ECO_gipc2_12290,ECO_msnb_13533,ECO_ctgf_00327,ECO_NA_00657,ECO_sult4a1_18460,ECO_NA_09331,ECO_PRDX6_21332,ECO_NA_17562,ECO_NA_15156,ECO_SCUBE2_10931,ECO_NT5DC4_19275,ECO_CASQ2_19090,ECO_Q76N20_ORYLA_00910,ECO_NA_17674,ECO_NA_13248,ECO_BX571884.1_18711,ECO_NA_15240,ECO_RQCD1_16392,ECO_NA_16237,ECO_TRPV1_05673,ECO_ptgs2_11582,ECO_CABZ01117575.1_11244,ECO_CPS1_22925,ECO_MYO1G_06880,ECO_MLXIPL_05650,…
GO:0044446	intracellular organelle part	24 of 154 in the list	1809 of 7379 in the genome	1	ECO_H3F3C_21519,ECO_SLC25A26_12349,ECO_H1F0_02141,ECO_msnb_13533,ECO_ctgf_00327,ECO_NA_00657,ECO_HAUS5_03645,ECO_NA_09331,ECO_NA_15156,ECO_CASQ2_19090,ECO_Q76N20_ORYLA_00910,ECO_DNAH2_03918,ECO_GLTSCR2_21520,ECO_NA_15240,ECO_arl4ab_07436,ECO_ATP5S_11209,ECO_ptgs2_11582,ECO_hist2h2l_20893,ECO_CPS1_22925,ECO_CYP24A1_20558,ECO_MLXIPL_05650,ECO_CEP135_16832,ECO_DUSP2_19957,ECO_dnah7l_05972
GO:0044422	organelle part	27 of 154 in the list	2011 of 7379 in the genome	1	ECO_H3F3C_21519,ECO_SLC25A26_12349,ECO_H1F0_02141,ECO_msnb_13533,ECO_ctgf_00327,ECO_NA_00657,ECO_HAUS5_03645,ECO_NA_09331,ECO_NA_15156,ECO_CASQ2_19090,ECO_Q76N20_ORYLA_00910,ECO_NA_08744,ECO_DNAH2_03918,ECO_NA_13248,ECO_GLTSCR2_21520,ECO_NA_15240,ECO_arl4ab_07436,ECO_G6PC2_02546,ECO_ATP5S_11209,ECO_ptgs2_11582,ECO_hist2h2l_20893,ECO_CPS1_22925,ECO_CYP24A1_20558,ECO_MLXIPL_05650,ECO_CEP135_16832,E…
GO:0005634	nucleus	9 of 154 in the list	945 of 7379 in the genome	1	ECO_H3F3C_21519,ECO_CABZ01009047.1_10676,ECO_msnb_13533,ECO_GLTSCR2_21520,ECO_MLXIPL_05650,ECO_DUSP2_19957,ECO_arl4ab_07436,ECO_trim25_17834,ECO_NA_01307
GO:0031981	nuclear lumen	6 of 154 in the list	768 of 7379 in the genome	1	ECO_H3F3C_21519,ECO_msnb_13533,ECO_GLTSCR2_21520,ECO_MLXIPL_05650,ECO_DUSP2_19957,ECO_arl4ab_07436
GO:0043231	intracellular membrane-bounded organelle	56 of 154 in the list	3583 of 7379 in the genome	1	ECO_H3F3C_21519,ECO_SLC25A26_12349,ECO_H1F0_02141,ECO_rsad2_10893,ECO_msnb_13533,ECO_NA_00657,ECO_C1K2Y3_ORYLA_12685,ECO_PRDX6_21332,ECO_C3VV17_ORYLA_09253,ECO_LHX8_18674,ECO_SCUBE2_10931,ECO_AIPL1_08370,ECO_foxq1b_01183,ECO_NA_17674,ECO_NA_13248,ECO_NA_04982,ECO_trim25_17834,ECO_BX546446.1_03377,ECO_ptgs2_11582,ECO_Q3V611_ORYLA_04832,ECO_BATF3_22610,ECO_CYP24A1_20558,ECO_adh5_09000,ECO_CABZ01009…
GO:0043227	membrane-bounded organelle	57 of 154 in the list	3640 of 7379 in the genome	1	ECO_H3F3C_21519,ECO_SLC25A26_12349,ECO_H1F0_02141,ECO_rsad2_10893,ECO_msnb_13533,ECO_NA_00657,ECO_C1K2Y3_ORYLA_12685,ECO_PRDX6_21332,ECO_C3VV17_ORYLA_09253,ECO_LHX8_18674,ECO_SCUBE2_10931,ECO_NA_04253,ECO_AIPL1_08370,ECO_foxq1b_01183,ECO_NA_17674,ECO_NA_13248,ECO_NA_04982,ECO_trim25_17834,ECO_BX546446.1_03377,ECO_ptgs2_11582,ECO_Q3V611_ORYLA_04832,ECO_BATF3_22610,ECO_CYP24A1_20558,ECO_adh5_09000,…
GO:0044428	nuclear part	6 of 154 in the list	875 of 7379 in the genome	1	ECO_H3F3C_21519,ECO_msnb_13533,ECO_GLTSCR2_21520,ECO_MLXIPL_05650,ECO_DUSP2_19957,ECO_arl4ab_07436
GO:0043229	intracellular organelle	62 of 154 in the list	4081 of 7379 in the genome	1	ECO_H3F3C_21519,ECO_SLC25A26_12349,ECO_H1F0_02141,ECO_rsad2_10893,ECO_msnb_13533,ECO_NA_00657,ECO_C1K2Y3_ORYLA_12685,ECO_PRDX6_21332,ECO_C3VV17_ORYLA_09253,ECO_LHX8_18674,ECO_SCUBE2_10931,ECO_AIPL1_08370,ECO_foxq1b_01183,ECO_NA_17674,ECO_DNAH2_03918,ECO_NA_13248,ECO_NA_04982,ECO_trim25_17834,ECO_BX546446.1_03377,ECO_ptgs2_11582,ECO_Q3V611_ORYLA_04832,ECO_BATF3_22610,ECO_CYP24A1_20558,ECO_adh5_090…
GO:0043226	organelle	63 of 154 in the list	4134 of 7379 in the genome	1	ECO_H3F3C_21519,ECO_SLC25A26_12349,ECO_H1F0_02141,ECO_rsad2_10893,ECO_msnb_13533,ECO_NA_00657,ECO_C1K2Y3_ORYLA_12685,ECO_PRDX6_21332,ECO_C3VV17_ORYLA_09253,ECO_LHX8_18674,ECO_SCUBE2_10931,ECO_NA_04253,ECO_AIPL1_08370,ECO_foxq1b_01183,ECO_NA_17674,ECO_DNAH2_03918,ECO_NA_13248,ECO_NA_04982,ECO_trim25_17834,ECO_BX546446.1_03377,ECO_ptgs2_11582,ECO_Q3V611_ORYLA_04832,ECO_BATF3_22610,ECO_CYP24A1_20558…
GO:0044424	intracellular part	81 of 154 in the list	5140 of 7379 in the genome	1	ECO_WDR36_03685,ECO_SLC25A26_12349,ECO_H1F0_02141,ECO_NA_02825,ECO_msnb_13533,ECO_NA_00657,ECO_GNGT1_16087,ECO_SCUBE2_10931,ECO_AIPL1_08370,ECO_DNAH2_03918,ECO_trim25_17834,ECO_Q3V611_ORYLA_04832,ECO_CYP24A1_20558,ECO_CABZ01009047.1_10676,ECO_ctgf_00327,ECO_hes6_10559,ECO_STAT1_21711,ECO_HAUS5_03645,ECO_LOC100144365_18480,ECO_NA_09331,ECO_USP21_14819,ECO_NA_15156,ECO_NA_06697,ECO_Q76B16_ORYLA_041…
GO:0005622	intracellular	81 of 154 in the list	5199 of 7379 in the genome	1	ECO_WDR36_03685,ECO_SLC25A26_12349,ECO_H1F0_02141,ECO_NA_02825,ECO_msnb_13533,ECO_NA_00657,ECO_GNGT1_16087,ECO_SCUBE2_10931,ECO_AIPL1_08370,ECO_DNAH2_03918,ECO_trim25_17834,ECO_Q3V611_ORYLA_04832,ECO_CYP24A1_20558,ECO_CABZ01009047.1_10676,ECO_ctgf_00327,ECO_hes6_10559,ECO_STAT1_21711,ECO_HAUS5_03645,ECO_LOC100144365_18480,ECO_NA_09331,ECO_USP21_14819,ECO_NA_15156,ECO_NA_06697,ECO_Q76B16_ORYLA_041…
GO:0044464	cell part	98 of 154 in the list	5981 of 7379 in the genome	1	ECO_WDR36_03685,ECO_SLC25A26_12349,ECO_H1F0_02141,ECO_NA_02825,ECO_msnb_13533,ECO_scn8ab_21265,ECO_NDUFS8_14578,ECO_NA_00657,ECO_GNGT1_16087,ECO_NA_11337,ECO_SCUBE2_10931,ECO_NA_12823,ECO_NA_03069,ECO_AIPL1_08370,ECO_DNAH2_03918,ECO_trim25_17834,ECO_Q3V611_ORYLA_04832,ECO_Q8UUL6_ORYLA_04455,ECO_CYP24A1_20558,ECO_ghra_21703,ECO_CABZ01009047.1_10676,ECO_ctgf_00327,ECO_hes6_10559,ECO_NA_16672,ECO_ST…
GO:0005623	cell	98 of 154 in the list	5982 of 7379 in the genome	1	ECO_WDR36_03685,ECO_SLC25A26_12349,ECO_H1F0_02141,ECO_NA_02825,ECO_msnb_13533,ECO_scn8ab_21265,ECO_NDUFS8_14578,ECO_NA_00657,ECO_GNGT1_16087,ECO_NA_11337,ECO_SCUBE2_10931,ECO_NA_12823,ECO_NA_03069,ECO_AIPL1_08370,ECO_DNAH2_03918,ECO_trim25_17834,ECO_Q3V611_ORYLA_04832,ECO_Q8UUL6_ORYLA_04455,ECO_CYP24A1_20558,ECO_ghra_21703,ECO_CABZ01009047.1_10676,ECO_ctgf_00327,ECO_hes6_10559,ECO_NA_16672,ECO_ST…
GO:0022804	active transmembrane transporter activity	11 of 181 in the list	199 of 7635 in the genome	0.93208	ECO_SLC5A5_11889,ECO_CABZ01009047.1_10676,ECO_NA_15511,ECO_NA_18544,ECO_NA_07970,ECO_atp10a_08555,ECO_NA_01070,ECO_NA_05218,ECO_slc43a1a_14571,ECO_NA_17208,ECO_NA_01317
GO:0005215	transporter activity	26 of 181 in the list	692 of 7635 in the genome	1	ECO_CABZ01009047.1_10676,ECO_SLC25A26_12349,ECO_NA_15511,ECO_BEST1_15606,ECO_scn8ab_21265,ECO_NA_01070,ECO_slc43a1a_14571,ECO_CLIC6_16395,ECO_NA_17208,ECO_NA_16218,ECO_NA_04528,ECO_SLC5A5_11889,ECO_Q8AYQ1_ORYLA_02258,ECO_Q5MQ82_ORYLA_08559,ECO_ATP8B1_12708,ECO_NA_18544,ECO_NA_07970,ECO_atp10a_08555,ECO_HBAE_ORYLA_16346,ECO_NA_02435,ECO_NA_05218,ECO_TRPV1_05673,ECO_GJA5_04712,ECO_P2RX5_03956,ECO_N…
GO:0046943	carboxylic acid transmembrane transporter activity	5 of 181 in the list	61 of 7635 in the genome	1	ECO_CABZ01009047.1_10676,ECO_Q5MQ82_ORYLA_08559,ECO_NA_07970,ECO_NA_01070,ECO_slc43a1a_14571
GO:0022857	transmembrane transporter activity	23 of 181 in the list	607 of 7635 in the genome	1	ECO_CABZ01009047.1_10676,ECO_SLC25A26_12349,ECO_NA_15511,ECO_BEST1_15606,ECO_scn8ab_21265,ECO_NA_01070,ECO_slc43a1a_14571,ECO_CLIC6_16395,ECO_NA_17208,ECO_NA_16218,ECO_NA_04528,ECO_SLC5A5_11889,ECO_Q5MQ82_ORYLA_08559,ECO_ATP8B1_12708,ECO_NA_18544,ECO_NA_07970,ECO_NA_02435,ECO_atp10a_08555,ECO_NA_05218,ECO_TRPV1_05673,ECO_GJA5_04712,ECO_NA_01317,ECO_P2RX5_03956
GO:0015171	amino acid transmembrane transporter activity	4 of 181 in the list	42 of 7635 in the genome	1	ECO_CABZ01009047.1_10676,ECO_NA_07970,ECO_NA_01070,ECO_slc43a1a_14571
GO:0008528	G-protein coupled peptide receptor activity	4 of 181 in the list	43 of 7635 in the genome	1	ECO_NA_21295,ECO_NA_08297,ECO_MC4R_03670,ECO_ednr_13559
GO:0005342	organic acid transmembrane transporter activity	5 of 181 in the list	67 of 7635 in the genome	1	ECO_CABZ01009047.1_10676,ECO_Q5MQ82_ORYLA_08559,ECO_NA_07970,ECO_NA_01070,ECO_slc43a1a_14571
GO:0005272	sodium channel activity	2 of 181 in the list	10 of 7635 in the genome	1	ECO_scn8ab_21265,ECO_NA_02435
GO:0016755	transferase activity, transferring amino-acyl groups	2 of 181 in the list	10 of 7635 in the genome	1	ECO_tgm2b_11359,ECO_A2LD1_04744
GO:0019838	growth factor binding	3 of 181 in the list	26 of 7635 in the genome	1	ECO_KL_20657,ECO_CSF3R_22900,ECO_ctgf_00327
GO:0001653	peptide receptor activity	4 of 181 in the list	47 of 7635 in the genome	1	ECO_NA_21295,ECO_NA_08297,ECO_MC4R_03670,ECO_ednr_13559
GO:0005319	lipid transporter activity	3 of 181 in the list	27 of 7635 in the genome	1	ECO_CABZ01009047.1_10676,ECO_cetp_01675,ECO_atp10a_08555
GO:0004872	receptor activity	18 of 181 in the list	463 of 7635 in the genome	1	ECO_NA_12739,ECO_NA_19671,ECO_NR1D2_11630,ECO_GPR44_12126,ECO_NA_16672,ECO_NA_13110,ECO_crfb2_02373,ECO_MC4R_03670,ECO_rrh_11912,ECO_NA_21295,ECO_SCARF1_08383,ECO_CSF3R_22900,ECO_ednr_13559,ECO_NA_21676,ECO_OPN3_01152,ECO_P2RX5_03956,ECO_NA_08297,ECO_NA_09417
GO:0015081	sodium ion transmembrane transporter activity	4 of 181 in the list	48 of 7635 in the genome	1	ECO_SLC5A5_11889,ECO_NA_18544,ECO_scn8ab_21265,ECO_NA_02435
GO:0008138	protein tyrosine/serine/threonine phosphatase activity	2 of 181 in the list	11 of 7635 in the genome	1	ECO_CABZ01071036.1_15788,ECO_DUSP2_19957
GO:0019203	carbohydrate phosphatase activity	2 of 181 in the list	11 of 7635 in the genome	1	ECO_FBP2_03280,ECO_G6PC2_02546
GO:0008509	anion transmembrane transporter activity	5 of 181 in the list	75 of 7635 in the genome	1	ECO_SLC5A5_11889,ECO_Q5MQ82_ORYLA_08559,ECO_NA_18544,ECO_BEST1_15606,ECO_CLIC6_16395
GO:0015103	inorganic anion transmembrane transporter activity	3 of 181 in the list	34 of 7635 in the genome	1	ECO_SLC5A5_11889,ECO_Q5MQ82_ORYLA_08559,ECO_CLIC6_16395
GO:0016209	antioxidant activity	2 of 181 in the list	15 of 7635 in the genome	1	ECO_ptgs2_11582,ECO_PRDX6_21332
GO:0005275	amine transmembrane transporter activity	4 of 181 in the list	58 of 7635 in the genome	1	ECO_CABZ01009047.1_10676,ECO_NA_07970,ECO_NA_01070,ECO_slc43a1a_14571
GO:0004930	G-protein coupled receptor activity	7 of 181 in the list	142 of 7635 in the genome	1	ECO_NA_21295,ECO_OPN3_01152,ECO_NA_08297,ECO_MC4R_03670,ECO_GPR44_12126,ECO_ednr_13559,ECO_NA_21676
GO:0005506	iron ion binding	5 of 181 in the list	88 of 7635 in the genome	1	ECO_ptgs2_11582,ECO_Q8AYQ1_ORYLA_02258,ECO_CYP24A1_20558,ECO_CYP2C9_11084,ECO_HBAE_ORYLA_16346
GO:0022892	substrate-specific transporter activity	21 of 181 in the list	617 of 7635 in the genome	1	ECO_CABZ01009047.1_10676,ECO_SLC25A26_12349,ECO_BEST1_15606,ECO_scn8ab_21265,ECO_NA_01070,ECO_slc43a1a_14571,ECO_CLIC6_16395,ECO_NA_16218,ECO_NA_04528,ECO_SLC5A5_11889,ECO_Q8AYQ1_ORYLA_02258,ECO_ATP8B1_12708,ECO_NA_18544,ECO_Q5MQ82_ORYLA_08559,ECO_NA_07970,ECO_HBAE_ORYLA_16346,ECO_NA_02435,ECO_atp10a_08555,ECO_TRPV1_05673,ECO_P2RX5_03956,ECO_cetp_01675
GO:0016616	oxidoreductase activity, acting on the CH-OH group of donors, NAD or NADP as acceptor	4 of 181 in the list	62 of 7635 in the genome	1	ECO_NA_08744,ECO_NA_04253,ECO_BX546446.1_03377,ECO_adh5_09000
GO:0004888	transmembrane signaling receptor activity	13 of 181 in the list	340 of 7635 in the genome	1	ECO_NA_21295,ECO_SCARF1_08383,ECO_CSF3R_22900,ECO_GPR44_12126,ECO_NA_16672,ECO_ednr_13559,ECO_NA_13110,ECO_NA_21676,ECO_OPN3_01152,ECO_P2RX5_03956,ECO_MC4R_03670,ECO_NA_08297,ECO_rrh_11912
GO:0003774	motor activity	3 of 181 in the list	39 of 7635 in the genome	1	ECO_DNAH2_03918,ECO_MYO1G_06880,ECO_dnah7l_05972
GO:0016491	oxidoreductase activity	14 of 181 in the list	395 of 7635 in the genome	1	ECO_NA_08744,ECO_NDUFS8_14578,ECO_CYP2C9_11084,ECO_BX546446.1_03377,ECO_AOC2_14996,ECO_NCF4_10513,ECO_ptgs2_11582,ECO_NA_09331,ECO_NA_15088,ECO_PRDX6_21332,ECO_CYP24A1_20558,ECO_NA_04253,ECO_HGD_23021,ECO_adh5_09000
GO:0004519	endonuclease activity	2 of 181 in the list	21 of 7635 in the genome	1	ECO_NA_17616,ECO_ELAC1_12630
GO:0008289	lipid binding	7 of 181 in the list	161 of 7635 in the genome	1	ECO_NCF4_10513,ECO_NA_17674,ECO_CPS1_22925,ECO_cetp_01675,ECO_snx4_18458,ECO_adh5_09000,ECO_RBP7_16674
GO:0004713	protein tyrosine kinase activity	4 of 181 in the list	72 of 7635 in the genome	1	ECO_NA_16237,ECO_NA_16672,ECO_NA_21958,ECO_NA_13110
GO:0016614	oxidoreductase activity, acting on CH-OH group of donors	4 of 181 in the list	72 of 7635 in the genome	1	ECO_NA_08744,ECO_NA_04253,ECO_BX546446.1_03377,ECO_adh5_09000
GO:0043492	ATPase activity, coupled to movement of substances	3 of 181 in the list	47 of 7635 in the genome	1	ECO_CABZ01009047.1_10676,ECO_ATP8B1_12708,ECO_atp10a_08555
GO:0016820	hydrolase activity, acting on acid anhydrides, catalyzing transmembrane movement of substances	3 of 181 in the list	48 of 7635 in the genome	1	ECO_CABZ01009047.1_10676,ECO_ATP8B1_12708,ECO_atp10a_08555
GO:0060089	molecular transducer activity	21 of 181 in the list	676 of 7635 in the genome	1	ECO_NA_08752,ECO_GPR44_12126,ECO_NA_16672,ECO_NA_13110,ECO_STAT1_21711,ECO_GNGT1_16087,ECO_NA_08170,ECO_MC4R_03670,ECO_NA_16218,ECO_rrh_11912,ECO_NA_06697,ECO_NA_21295,ECO_SCARF1_08383,ECO_CSF3R_22900,ECO_ednr_13559,ECO_NA_21958,ECO_NA_21676,ECO_OPN3_01152,ECO_P2RX5_03956,ECO_CLEC6A_00069,ECO_NA_08297
GO:0038023	signaling receptor activity	13 of 181 in the list	386 of 7635 in the genome	1	ECO_NA_21295,ECO_SCARF1_08383,ECO_CSF3R_22900,ECO_GPR44_12126,ECO_NA_16672,ECO_ednr_13559,ECO_NA_13110,ECO_NA_21676,ECO_OPN3_01152,ECO_P2RX5_03956,ECO_MC4R_03670,ECO_NA_08297,ECO_rrh_11912
GO:0015291	secondary active transmembrane transporter activity	5 of 181 in the list	113 of 7635 in the genome	1	ECO_SLC5A5_11889,ECO_NA_01317,ECO_NA_18544,ECO_NA_05218,ECO_NA_17208
GO:0022891	substrate-specific transmembrane transporter activity	17 of 181 in the list	542 of 7635 in the genome	1	ECO_CABZ01009047.1_10676,ECO_SLC25A26_12349,ECO_BEST1_15606,ECO_scn8ab_21265,ECO_NA_01070,ECO_slc43a1a_14571,ECO_CLIC6_16395,ECO_NA_16218,ECO_NA_04528,ECO_SLC5A5_11889,ECO_NA_18544,ECO_Q5MQ82_ORYLA_08559,ECO_NA_07970,ECO_NA_02435,ECO_atp10a_08555,ECO_TRPV1_05673,ECO_P2RX5_03956
GO:0005102	receptor binding	12 of 181 in the list	362 of 7635 in the genome	1	ECO_Q7ZZK2_ORYLA_11272,ECO_NA_08744,ECO_A7UDN9_ORYLA_09720,ECO_CABZ01041002.1_00522,ECO_ctgf_00327,ECO_fshb_11385,ECO_NA_17703,ECO_CLIC6_16395,ECO_Q05K84_ORYLA_11224,ECO_KL_20657,ECO_ANFC4_ORYLA_11865,ECO_BMP5_09180
GO:0001071	nucleic acid binding transcription factor activity	13 of 181 in the list	399 of 7635 in the genome	1	ECO_foxq1b_01183,ECO_NA_03120,ECO_C1K2Y3_ORYLA_12685,ECO_foxq1a_22342,ECO_STAT1_21711,ECO_Q3V607_ORYLA_14768,ECO_C1K2Z2_ORYLA_01182,ECO_LOC100144365_18480,ECO_Q3V611_ORYLA_04832,ECO_BATF3_22610,ECO_LHX8_18674,ECO_MLXIPL_05650,ECO_Q76B16_ORYLA_04134
GO:0015399	primary active transmembrane transporter activity	3 of 181 in the list	58 of 7635 in the genome	1	ECO_CABZ01009047.1_10676,ECO_NA_15511,ECO_atp10a_08555
GO:0015405	P-P-bond-hydrolysis-driven transmembrane transporter activity	3 of 181 in the list	58 of 7635 in the genome	1	ECO_CABZ01009047.1_10676,ECO_NA_15511,ECO_atp10a_08555
GO:0016701	oxidoreductase activity, acting on single donors with incorporation of molecular oxygen	2 of 181 in the list	30 of 7635 in the genome	1	ECO_ptgs2_11582,ECO_HGD_23021
GO:0004714	transmembrane receptor protein tyrosine kinase activity	2 of 181 in the list	32 of 7635 in the genome	1	ECO_NA_16672,ECO_NA_13110
GO:0003824	catalytic activity	87 of 181 in the list	3396 of 7635 in the genome	1	ECO_NA_15511,ECO_NA_21072,ECO_NA_02825,ECO_NDUFS8_14578,ECO_NA_00657,ECO_tgm2b_11359,ECO_NA_13110,ECO_NA_21376,ECO_GNGT1_16087,ECO_AOC2_14996,ECO_KL_20657,ECO_NA_16218,ECO_NA_13845,ECO_NA_04253,ECO_DNAH2_03918,ECO_GCK_11027,ECO_NA_05724,ECO_NA_21958,ECO_trim25_17834,ECO_ugt2a4_03692,ECO_NA_06273,ECO_CYP24A1_20558,ECO_HGD_23021,ECO_NA_00578,ECO_CABZ01009047.1_10676,ECO_mos_00414,ECO_NA_16672,ECO_N…
GO:0061135	endopeptidase regulator activity	2 of 181 in the list	33 of 7635 in the genome	1	ECO_ITIH2_17922,ECO_c3a_07191
GO:0016787	hydrolase activity	37 of 181 in the list	1349 of 7635 in the genome	1	ECO_mnep_03107,ECO_NA_15511,ECO_GNGT1_16087,ECO_KL_20657,ECO_naglu_20225,ECO_PRDX6_21332,ECO_DNAH2_03918,ECO_NUDT2_01445,ECO_adamts9_12347,ECO_NA_06273,ECO_C2_20777,ECO_USP18_07115,ECO_NA_00578,ECO_CABZ01009047.1_10676,ECO_CABZ01071036.1_15788,ECO_DHX58_02893,ECO_USP21_14819,ECO_NT5DC4_19275,ECO_Q76N20_ORYLA_00910,ECO_MOV10_14781,ECO_ATP8B1_12708,ECO_NA_17616,ECO_RERGL_11228,ECO_NA_12341,ECO_atp1…
GO:0017111	nucleoside-triphosphatase activity	13 of 181 in the list	416 of 7635 in the genome	1	ECO_Q76N20_ORYLA_00910,ECO_CABZ01009047.1_10676,ECO_NA_15511,ECO_ATP8B1_12708,ECO_DNAH2_03918,ECO_RERGL_11228,ECO_atp10a_08555,ECO_NA_12341,ECO_arl4ab_07436,ECO_GNGT1_16087,ECO_MYO1G_06880,ECO_DHX58_02893,ECO_dnah7l_05972
GO:0016462	pyrophosphatase activity	14 of 181 in the list	454 of 7635 in the genome	1	ECO_Q76N20_ORYLA_00910,ECO_CABZ01009047.1_10676,ECO_NA_15511,ECO_ATP8B1_12708,ECO_DNAH2_03918,ECO_NUDT2_01445,ECO_RERGL_11228,ECO_atp10a_08555,ECO_NA_12341,ECO_arl4ab_07436,ECO_GNGT1_16087,ECO_MYO1G_06880,ECO_DHX58_02893,ECO_dnah7l_05972
GO:0003677	DNA binding	14 of 181 in the list	455 of 7635 in the genome	1	ECO_foxq1b_01183,ECO_NA_03120,ECO_C3VV16_ORYLA_19077,ECO_C1K2Y3_ORYLA_12685,ECO_foxq1a_22342,ECO_Q3V607_ORYLA_14768,ECO_C1K2Z2_ORYLA_01182,ECO_LOC100144365_18480,ECO_Q3V611_ORYLA_04832,ECO_BATF3_22610,ECO_C3VV17_ORYLA_09253,ECO_LHX8_18674,ECO_NA_07577,ECO_Q76B16_ORYLA_04134
GO:0004871	signal transducer activity	17 of 181 in the list	569 of 7635 in the genome	1	ECO_GPR44_12126,ECO_NA_16672,ECO_NA_13110,ECO_NA_08170,ECO_MC4R_03670,ECO_rrh_11912,ECO_NA_06697,ECO_NA_21295,ECO_SCARF1_08383,ECO_CSF3R_22900,ECO_ednr_13559,ECO_NA_21958,ECO_NA_21676,ECO_OPN3_01152,ECO_P2RX5_03956,ECO_CLEC6A_00069,ECO_NA_08297
GO:0016818	hydrolase activity, acting on acid anhydrides, in phosphorus-containing anhydrides	14 of 181 in the list	456 of 7635 in the genome	1	ECO_Q76N20_ORYLA_00910,ECO_CABZ01009047.1_10676,ECO_NA_15511,ECO_ATP8B1_12708,ECO_DNAH2_03918,ECO_NUDT2_01445,ECO_RERGL_11228,ECO_atp10a_08555,ECO_NA_12341,ECO_arl4ab_07436,ECO_GNGT1_16087,ECO_MYO1G_06880,ECO_DHX58_02893,ECO_dnah7l_05972
GO:0016817	hydrolase activity, acting on acid anhydrides	14 of 181 in the list	461 of 7635 in the genome	1	ECO_Q76N20_ORYLA_00910,ECO_CABZ01009047.1_10676,ECO_NA_15511,ECO_ATP8B1_12708,ECO_DNAH2_03918,ECO_NUDT2_01445,ECO_RERGL_11228,ECO_atp10a_08555,ECO_NA_12341,ECO_arl4ab_07436,ECO_GNGT1_16087,ECO_MYO1G_06880,ECO_DHX58_02893,ECO_dnah7l_05972
GO:0015077	monovalent inorganic cation transmembrane transporter activity	6 of 181 in the list	169 of 7635 in the genome	1	ECO_SLC5A5_11889,ECO_NA_18544,ECO_scn8ab_21265,ECO_NA_16218,ECO_NA_04528,ECO_NA_02435
GO:0005253	anion channel activity	2 of 181 in the list	37 of 7635 in the genome	1	ECO_BEST1_15606,ECO_CLIC6_16395
GO:0008234	cysteine-type peptidase activity	2 of 181 in the list	38 of 7635 in the genome	1	ECO_NA_06273,ECO_USP21_14819
GO:0019199	transmembrane receptor protein kinase activity	2 of 181 in the list	39 of 7635 in the genome	1	ECO_NA_16672,ECO_NA_13110
GO:0046872	metal ion binding	30 of 181 in the list	1110 of 7635 in the genome	1	ECO_mnep_03107,ECO_CYP4B1_02286,ECO_NDUFS8_14578,ECO_STAT1_21711,ECO_AOC2_14996,ECO_LOC100144365_18480,ECO_NA_09331,ECO_cybb_21702,ECO_CA12_10448,ECO_LHX8_18674,ECO_SCUBE2_10931,ECO_NA_06697,ECO_CASQ2_19090,ECO_Q76B16_ORYLA_04134,ECO_NA_03069,ECO_Q8AYQ1_ORYLA_02258,ECO_ATP8B1_12708,ECO_NA_13248,ECO_atp10a_08555,ECO_HBAE_ORYLA_16346,ECO_CYP2C9_11084,ECO_adamts9_12347,ECO_ptgs2_11582,ECO_CPS1_22925…
GO:0016782	transferase activity, transferring sulfur-containing groups	2 of 181 in the list	40 of 7635 in the genome	1	ECO_NA_05724,ECO_sult4a1_18460
GO:0051540	metal cluster binding	2 of 181 in the list	42 of 7635 in the genome	1	ECO_rsad2_10893,ECO_NDUFS8_14578
GO:0046873	metal ion transmembrane transporter activity	6 of 181 in the list	185 of 7635 in the genome	1	ECO_SLC5A5_11889,ECO_NA_18544,ECO_scn8ab_21265,ECO_NA_16218,ECO_NA_04528,ECO_NA_02435
GO:0015267	channel activity	9 of 181 in the list	299 of 7635 in the genome	1	ECO_BEST1_15606,ECO_scn8ab_21265,ECO_NA_02435,ECO_TRPV1_05673,ECO_CLIC6_16395,ECO_GJA5_04712,ECO_P2RX5_03956,ECO_NA_04528,ECO_NA_16218
GO:0022803	passive transmembrane transporter activity	9 of 181 in the list	299 of 7635 in the genome	1	ECO_BEST1_15606,ECO_scn8ab_21265,ECO_NA_02435,ECO_TRPV1_05673,ECO_CLIC6_16395,ECO_GJA5_04712,ECO_P2RX5_03956,ECO_NA_04528,ECO_NA_16218
GO:0004497	monooxygenase activity	2 of 181 in the list	45 of 7635 in the genome	1	ECO_NA_09331,ECO_CYP24A1_20558
GO:0042626	ATPase activity, coupled to transmembrane movement of substances	2 of 181 in the list	45 of 7635 in the genome	1	ECO_CABZ01009047.1_10676,ECO_atp10a_08555
GO:0015075	ion transmembrane transporter activity	13 of 181 in the list	460 of 7635 in the genome	1	ECO_SLC5A5_11889,ECO_Q5MQ82_ORYLA_08559,ECO_NA_18544,ECO_BEST1_15606,ECO_NA_07970,ECO_scn8ab_21265,ECO_atp10a_08555,ECO_NA_02435,ECO_TRPV1_05673,ECO_CLIC6_16395,ECO_P2RX5_03956,ECO_NA_16218,ECO_NA_04528
GO:0016757	transferase activity, transferring glycosyl groups	5 of 181 in the list	153 of 7635 in the genome	1	ECO_ugt2a4_03692,ECO_UPP1_16939,ECO_LHX8_18674,ECO_NA_00657,ECO_NA_21279
GO:0043169	cation binding	36 of 181 in the list	1388 of 7635 in the genome	1	ECO_mnep_03107,ECO_rsad2_10893,ECO_CYP4B1_02286,ECO_NDUFS8_14578,ECO_NA_00657,ECO_AOC2_14996,ECO_cybb_21702,ECO_CA12_10448,ECO_LHX8_18674,ECO_SCUBE2_10931,ECO_NA_03069,ECO_Q8AYQ1_ORYLA_02258,ECO_NA_13248,ECO_adamts9_12347,ECO_ptgs2_11582,ECO_CYP24A1_20558,ECO_mgp_22537,ECO_PARP12_03169,ECO_HGD_23021,ECO_adh5_09000,ECO_STAT1_21711,ECO_NA_09331,ECO_LOC100144365_18480,ECO_NT5DC4_19275,ECO_Q76B16_ORY…
GO:0042623	ATPase activity, coupled	4 of 181 in the list	118 of 7635 in the genome	1	ECO_CABZ01009047.1_10676,ECO_ATP8B1_12708,ECO_MYO1G_06880,ECO_atp10a_08555
GO:0061134	peptidase regulator activity	2 of 181 in the list	47 of 7635 in the genome	1	ECO_ITIH2_17922,ECO_c3a_07191
GO:0016887	ATPase activity	4 of 181 in the list	121 of 7635 in the genome	1	ECO_CABZ01009047.1_10676,ECO_ATP8B1_12708,ECO_MYO1G_06880,ECO_atp10a_08555
GO:0043167	ion binding	36 of 181 in the list	1410 of 7635 in the genome	1	ECO_mnep_03107,ECO_rsad2_10893,ECO_CYP4B1_02286,ECO_NDUFS8_14578,ECO_NA_00657,ECO_AOC2_14996,ECO_cybb_21702,ECO_CA12_10448,ECO_LHX8_18674,ECO_SCUBE2_10931,ECO_NA_03069,ECO_Q8AYQ1_ORYLA_02258,ECO_NA_13248,ECO_adamts9_12347,ECO_ptgs2_11582,ECO_CYP24A1_20558,ECO_mgp_22537,ECO_PARP12_03169,ECO_HGD_23021,ECO_adh5_09000,ECO_STAT1_21711,ECO_NA_09331,ECO_LOC100144365_18480,ECO_NT5DC4_19275,ECO_Q76B16_ORY…
GO:0005261	cation channel activity	5 of 181 in the list	162 of 7635 in the genome	1	ECO_scn8ab_21265,ECO_NA_16218,ECO_NA_04528,ECO_NA_02435,ECO_TRPV1_05673
GO:0005543	phospholipid binding	3 of 181 in the list	87 of 7635 in the genome	1	ECO_NCF4_10513,ECO_NA_17674,ECO_snx4_18458
GO:0030246	carbohydrate binding	3 of 181 in the list	88 of 7635 in the genome	1	ECO_GCK_11027,ECO_CLEC6A_00069,ECO_ctgf_00327
GO:0004518	nuclease activity	2 of 181 in the list	52 of 7635 in the genome	1	ECO_NA_17616,ECO_ELAC1_12630
GO:0008324	cation transmembrane transporter activity	8 of 181 in the list	282 of 7635 in the genome	1	ECO_SLC5A5_11889,ECO_NA_18544,ECO_NA_07970,ECO_scn8ab_21265,ECO_NA_02435,ECO_TRPV1_05673,ECO_NA_04528,ECO_NA_16218
GO:0005216	ion channel activity	8 of 181 in the list	287 of 7635 in the genome	1	ECO_BEST1_15606,ECO_scn8ab_21265,ECO_NA_02435,ECO_TRPV1_05673,ECO_CLIC6_16395,ECO_P2RX5_03956,ECO_NA_04528,ECO_NA_16218
GO:0022838	substrate-specific channel activity	8 of 181 in the list	287 of 7635 in the genome	1	ECO_BEST1_15606,ECO_scn8ab_21265,ECO_NA_02435,ECO_TRPV1_05673,ECO_CLIC6_16395,ECO_P2RX5_03956,ECO_NA_04528,ECO_NA_16218
GO:0022890	inorganic cation transmembrane transporter activity	6 of 181 in the list	209 of 7635 in the genome	1	ECO_SLC5A5_11889,ECO_NA_18544,ECO_scn8ab_21265,ECO_NA_16218,ECO_NA_04528,ECO_NA_02435
GO:0016788	hydrolase activity, acting on ester bonds	10 of 181 in the list	371 of 7635 in the genome	1	ECO_NA_17616,ECO_FBP2_03280,ECO_G6PC2_02546,ECO_CABZ01071036.1_15788,ECO_PRDX6_21332,ECO_USP21_14819,ECO_ELAC1_12630,ECO_NT5DC4_19275,ECO_ARSK_13994,ECO_DUSP2_19957
GO:0016791	phosphatase activity	5 of 181 in the list	173 of 7635 in the genome	1	ECO_CABZ01071036.1_15788,ECO_DUSP2_19957,ECO_NT5DC4_19275,ECO_FBP2_03280,ECO_G6PC2_02546
GO:0016705	oxidoreductase activity, acting on paired donors, with incorporation or reduction of molecular oxygen	2 of 181 in the list	57 of 7635 in the genome	1	ECO_ptgs2_11582,ECO_PRDX6_21332
GO:0008194	UDP-glycosyltransferase activity	2 of 181 in the list	59 of 7635 in the genome	1	ECO_ugt2a4_03692,ECO_NA_00657
GO:0046914	transition metal ion binding	15 of 181 in the list	597 of 7635 in the genome	1	ECO_mnep_03107,ECO_Q8AYQ1_ORYLA_02258,ECO_NDUFS8_14578,ECO_CYP2C9_11084,ECO_HBAE_ORYLA_16346,ECO_ptgs2_11582,ECO_AOC2_14996,ECO_LOC100144365_18480,ECO_NA_09331,ECO_RABIF_12781,ECO_cybb_21702,ECO_LHX8_18674,ECO_CYP24A1_20558,ECO_ELAC1_12630,ECO_adh5_09000
GO:0016810	hydrolase activity, acting on carbon-nitrogen (but not peptide) bonds	2 of 181 in the list	64 of 7635 in the genome	1	ECO_CABZ01117575.1_11244,ECO_UPB1_02994
GO:0016798	hydrolase activity, acting on glycosyl bonds	2 of 181 in the list	65 of 7635 in the genome	1	ECO_KL_20657,ECO_naglu_20225
GO:0016301	kinase activity	12 of 181 in the list	484 of 7635 in the genome	1	ECO_TRIB3_15472,ECO_GCK_11027,ECO_mos_00414,ECO_NA_16237,ECO_NA_16672,ECO_NA_21958,ECO_NA_13110,ECO_NA_21376,ECO_NA_16218,ECO_NA_21374,ECO_NA_21373,ECO_NA_06697
GO:0042802	identical protein binding	5 of 181 in the list	192 of 7635 in the genome	1	ECO_gipc2_12290,ECO_ANFC4_ORYLA_11865,ECO_MLXIPL_05650,ECO_CLIC6_16395,ECO_adh5_09000
GO:0016853	isomerase activity	2 of 181 in the list	70 of 7635 in the genome	1	ECO_NA_06247,ECO_C14orf149_16217
GO:0005267	potassium channel activity	2 of 181 in the list	81 of 7635 in the genome	1	ECO_NA_16218,ECO_NA_04528
GO:0016758	transferase activity, transferring hexosyl groups	2 of 181 in the list	84 of 7635 in the genome	1	ECO_LHX8_18674,ECO_NA_00657
GO:0015079	potassium ion transmembrane transporter activity	2 of 181 in the list	85 of 7635 in the genome	1	ECO_NA_16218,ECO_NA_04528
GO:0042578	phosphoric ester hydrolase activity	5 of 181 in the list	225 of 7635 in the genome	1	ECO_CABZ01071036.1_15788,ECO_DUSP2_19957,ECO_NT5DC4_19275,ECO_FBP2_03280,ECO_G6PC2_02546
GO:0008233	peptidase activity	7 of 181 in the list	322 of 7635 in the genome	1	ECO_mnep_03107,ECO_NA_06273,ECO_CPS1_22925,ECO_USP21_14819,ECO_C2_20777,ECO_adamts9_12347,ECO_NA_00578
GO:0004721	phosphoprotein phosphatase activity	2 of 181 in the list	94 of 7635 in the genome	1	ECO_CABZ01071036.1_15788,ECO_DUSP2_19957
GO:0070011	peptidase activity, acting on L-amino acid peptides	6 of 181 in the list	284 of 7635 in the genome	1	ECO_mnep_03107,ECO_NA_06273,ECO_CPS1_22925,ECO_USP21_14819,ECO_C2_20777,ECO_adamts9_12347
GO:0016773	phosphotransferase activity, alcohol group as acceptor	8 of 181 in the list	378 of 7635 in the genome	1	ECO_GCK_11027,ECO_mos_00414,ECO_NA_16218,ECO_NA_16237,ECO_NA_16672,ECO_NA_21958,ECO_NA_13110,ECO_NA_06697
GO:0016829	lyase activity	2 of 181 in the list	99 of 7635 in the genome	1	ECO_NA_02825,ECO_CA12_10448
GO:0016740	transferase activity	25 of 181 in the list	1151 of 7635 in the genome	1	ECO_NA_21072,ECO_UPP1_16939,ECO_mos_00414,ECO_NA_00657,ECO_NA_16672,ECO_tgm2b_11359,ECO_NA_13110,ECO_sult4a1_18460,ECO_NA_21376,ECO_NA_08793,ECO_LHX8_18674,ECO_NA_16218,ECO_NA_21374,ECO_NA_21373,ECO_NA_06697,ECO_A2LD1_04744,ECO_TRIB3_15472,ECO_GCK_11027,ECO_NA_05724,ECO_NA_21279,ECO_NA_16237,ECO_NA_21958,ECO_ugt2a4_03692,ECO_NA_19464,ECO_NA_01307
GO:0016772	transferase activity, transferring phosphorus-containing groups	13 of 181 in the list	624 of 7635 in the genome	1	ECO_TRIB3_15472,ECO_GCK_11027,ECO_mos_00414,ECO_NA_16237,ECO_NA_16672,ECO_NA_21958,ECO_NA_13110,ECO_NA_21376,ECO_NA_19464,ECO_NA_16218,ECO_NA_21374,ECO_NA_21373,ECO_NA_06697
GO:0004672	protein kinase activity	7 of 181 in the list	354 of 7635 in the genome	1	ECO_mos_00414,ECO_NA_16218,ECO_NA_16237,ECO_NA_16672,ECO_NA_21958,ECO_NA_13110,ECO_NA_06697
GO:0000166	nucleotide binding	25 of 181 in the list	1176 of 7635 in the genome	1	ECO_CABZ01009047.1_10676,ECO_NA_15511,ECO_mos_00414,ECO_NA_02193,ECO_NA_16672,ECO_NA_13110,ECO_NA_21376,ECO_hspa8_11310,ECO_DHX58_02893,ECO_NA_06697,ECO_Q76N20_ORYLA_00910,ECO_DNAH2_03918,ECO_ATP8B1_12708,ECO_GCK_11027,ECO_RERGL_11228,ECO_NA_12341,ECO_atp10a_08555,ECO_NA_21958,ECO_BX571714.2_22988,ECO_arl4ab_07436,ECO_hao2_02589,ECO_CPS1_22925,ECO_NA_19464,ECO_MYO1G_06880,ECO_dnah7l_05972
GO:0004175	endopeptidase activity	3 of 181 in the list	170 of 7635 in the genome	1	ECO_mnep_03107,ECO_NA_06273,ECO_C2_20777
GO:0008047	enzyme activator activity	2 of 181 in the list	118 of 7635 in the genome	1	ECO_gipc2_12290,ECO_NA_08752
GO:0016746	transferase activity, transferring acyl groups	2 of 181 in the list	120 of 7635 in the genome	1	ECO_tgm2b_11359,ECO_A2LD1_04744
GO:0036094	small molecule binding	25 of 181 in the list	1199 of 7635 in the genome	1	ECO_CABZ01009047.1_10676,ECO_NA_15511,ECO_mos_00414,ECO_NA_02193,ECO_NA_16672,ECO_NA_13110,ECO_NA_21376,ECO_hspa8_11310,ECO_DHX58_02893,ECO_NA_06697,ECO_Q76N20_ORYLA_00910,ECO_DNAH2_03918,ECO_ATP8B1_12708,ECO_GCK_11027,ECO_RERGL_11228,ECO_NA_12341,ECO_atp10a_08555,ECO_NA_21958,ECO_BX571714.2_22988,ECO_arl4ab_07436,ECO_hao2_02589,ECO_CPS1_22925,ECO_NA_19464,ECO_MYO1G_06880,ECO_dnah7l_05972
GO:0046983	protein dimerization activity	2 of 181 in the list	132 of 7635 in the genome	1	ECO_BATF3_22610,ECO_MLXIPL_05650
GO:0032559	adenyl ribonucleotide binding	13 of 181 in the list	705 of 7635 in the genome	1	ECO_Q76N20_ORYLA_00910,ECO_NA_15511,ECO_DNAH2_03918,ECO_GCK_11027,ECO_NA_02193,ECO_atp10a_08555,ECO_NA_13110,ECO_hspa8_11310,ECO_CPS1_22925,ECO_NA_19464,ECO_DHX58_02893,ECO_dnah7l_05972,ECO_NA_06697
GO:0030554	adenyl nucleotide binding	13 of 181 in the list	706 of 7635 in the genome	1	ECO_Q76N20_ORYLA_00910,ECO_NA_15511,ECO_DNAH2_03918,ECO_GCK_11027,ECO_NA_02193,ECO_atp10a_08555,ECO_NA_13110,ECO_hspa8_11310,ECO_CPS1_22925,ECO_NA_19464,ECO_DHX58_02893,ECO_dnah7l_05972,ECO_NA_06697
GO:0019001	guanyl nucleotide binding	4 of 181 in the list	269 of 7635 in the genome	1	ECO_RERGL_11228,ECO_NA_12341,ECO_arl4ab_07436,ECO_BX571714.2_22988
GO:0032561	guanyl ribonucleotide binding	4 of 181 in the list	269 of 7635 in the genome	1	ECO_RERGL_11228,ECO_NA_12341,ECO_arl4ab_07436,ECO_BX571714.2_22988
GO:0003676	nucleic acid binding	20 of 181 in the list	1054 of 7635 in the genome	1	ECO_H3F3C_21519,ECO_H1F0_02141,ECO_C1K2Y3_ORYLA_12685,ECO_hes6_10559,ECO_NA_21376,ECO_LOC100144365_18480,ECO_C3VV17_ORYLA_09253,ECO_LHX8_18674,ECO_DHX58_02893,ECO_NA_07577,ECO_Q76B16_ORYLA_04134,ECO_foxq1b_01183,ECO_NA_03120,ECO_C3VV16_ORYLA_19077,ECO_foxq1a_22342,ECO_C1K2Z2_ORYLA_01182,ECO_Q3V607_ORYLA_14768,ECO_hist2h2l_20893,ECO_Q3V611_ORYLA_04832,ECO_BATF3_22610
GO:0030234	enzyme regulator activity	6 of 181 in the list	387 of 7635 in the genome	1	ECO_ITIH2_17922,ECO_gipc2_12290,ECO_NA_08752,ECO_RABIF_12781,ECO_NA_15156,ECO_c3a_07191
GO:0030695	GTPase regulator activity	2 of 181 in the list	166 of 7635 in the genome	1	ECO_RABIF_12781,ECO_NA_15156
GO:0060589	nucleoside-triphosphatase regulator activity	2 of 181 in the list	167 of 7635 in the genome	1	ECO_RABIF_12781,ECO_NA_15156
GO:0019904	protein domain specific binding	2 of 181 in the list	169 of 7635 in the genome	1	ECO_WIPF3_16120,ECO_gipc2_12290
GO:0008092	cytoskeletal protein binding	3 of 181 in the list	235 of 7635 in the genome	1	ECO_Q76N20_ORYLA_00910,ECO_gipc2_12290,ECO_NA_15156
GO:0032553	ribonucleotide binding	17 of 181 in the list	954 of 7635 in the genome	1	ECO_Q76N20_ORYLA_00910,ECO_NA_15511,ECO_DNAH2_03918,ECO_GCK_11027,ECO_RERGL_11228,ECO_NA_02193,ECO_atp10a_08555,ECO_NA_12341,ECO_arl4ab_07436,ECO_BX571714.2_22988,ECO_NA_13110,ECO_hspa8_11310,ECO_CPS1_22925,ECO_NA_19464,ECO_DHX58_02893,ECO_dnah7l_05972,ECO_NA_06697
GO:0032555	purine ribonucleotide binding	17 of 181 in the list	954 of 7635 in the genome	1	ECO_Q76N20_ORYLA_00910,ECO_NA_15511,ECO_DNAH2_03918,ECO_GCK_11027,ECO_RERGL_11228,ECO_NA_02193,ECO_atp10a_08555,ECO_NA_12341,ECO_arl4ab_07436,ECO_BX571714.2_22988,ECO_NA_13110,ECO_hspa8_11310,ECO_CPS1_22925,ECO_NA_19464,ECO_DHX58_02893,ECO_dnah7l_05972,ECO_NA_06697
GO:0017076	purine nucleotide binding	17 of 181 in the list	955 of 7635 in the genome	1	ECO_Q76N20_ORYLA_00910,ECO_NA_15511,ECO_DNAH2_03918,ECO_GCK_11027,ECO_RERGL_11228,ECO_NA_02193,ECO_atp10a_08555,ECO_NA_12341,ECO_arl4ab_07436,ECO_BX571714.2_22988,ECO_NA_13110,ECO_hspa8_11310,ECO_CPS1_22925,ECO_NA_19464,ECO_DHX58_02893,ECO_dnah7l_05972,ECO_NA_06697
GO:0005515	protein binding	38 of 181 in the list	1989 of 7635 in the genome	1	ECO_NA_02825,ECO_msnb_13533,ECO_CABZ01041002.1_00522,ECO_KL_20657,ECO_C3VV17_ORYLA_09253,ECO_NA_16218,ECO_NA_04253,ECO_AIPL1_08370,ECO_NA_17674,ECO_ctgf_15596,ECO_NA_17703,ECO_ptgs2_11582,ECO_Q05K84_ORYLA_11224,ECO_BATF3_22610,ECO_adh5_09000,ECO_gipc2_12290,ECO_Q7ZZK2_ORYLA_11272,ECO_ctgf_00327,ECO_fshb_11385,ECO_CLIC6_16395,ECO_ANFC4_ORYLA_11865,ECO_NA_15156,ECO_Q76B16_ORYLA_04134,ECO_Q76N20_ORY…
GO:0016874	ligase activity	2 of 181 in the list	230 of 7635 in the genome	1	ECO_NA_02193,ECO_trim25_17834
GO:0005488	binding	118 of 181 in the list	5576 of 7635 in the genome	1	ECO_NA_15511,ECO_H1F0_02141,ECO_CYP4B1_02286,ECO_NA_02825,ECO_msnb_13533,ECO_NDUFS8_14578,ECO_NA_00657,ECO_NA_13110,ECO_NA_21376,ECO_AOC2_14996,ECO_KL_20657,ECO_NA_16218,ECO_SCUBE2_10931,ECO_NA_04253,ECO_NA_03069,ECO_AIPL1_08370,ECO_DNAH2_03918,ECO_GCK_11027,ECO_NA_21958,ECO_Q05K84_ORYLA_11224,ECO_Q3V611_ORYLA_04832,ECO_cetp_01675,ECO_CYP24A1_20558,ECO_mgp_22537,ECO_PARP12_03169,ECO_HGD_23021,ECO…
GO:0035150	regulation of tube size	5 of 167 in the list	16 of 7427 in the genome	0.0087	ECO_Q05K84_ORYLA_11224,ECO_CPS1_22925,ECO_EDN2_20104,ECO_ANFC4_ORYLA_11865,ECO_NA_08297
GO:0050880	regulation of blood vessel size	5 of 167 in the list	16 of 7427 in the genome	0.0087	ECO_Q05K84_ORYLA_11224,ECO_CPS1_22925,ECO_EDN2_20104,ECO_ANFC4_ORYLA_11865,ECO_NA_08297
GO:0003018	vascular process in circulatory system	5 of 167 in the list	25 of 7427 in the genome	0.08987	ECO_Q05K84_ORYLA_11224,ECO_CPS1_22925,ECO_EDN2_20104,ECO_ANFC4_ORYLA_11865,ECO_NA_08297
GO:0003013	circulatory system process	8 of 167 in the list	80 of 7427 in the genome	0.18197	ECO_Q76N20_ORYLA_00910,ECO_Q05K84_ORYLA_11224,ECO_CPS1_22925,ECO_EDN2_20104,ECO_ANFC4_ORYLA_11865,ECO_NA_08297,ECO_SCUBE2_10931,ECO_adh5_09000
GO:0006939	smooth muscle contraction	4 of 167 in the list	18 of 7427 in the genome	0.26538	ECO_ptgs2_11582,ECO_EDN2_20104,ECO_NA_08297,ECO_TRPV1_05673
GO:0008015	blood circulation	6 of 167 in the list	48 of 7427 in the genome	0.29832	ECO_Q05K84_ORYLA_11224,ECO_CPS1_22925,ECO_EDN2_20104,ECO_ANFC4_ORYLA_11865,ECO_NA_08297,ECO_adh5_09000
GO:0015698	inorganic anion transport	6 of 167 in the list	54 of 7427 in the genome	0.56188	ECO_SLC5A5_11889,ECO_NA_01317,ECO_Q5MQ82_ORYLA_08559,ECO_NA_18544,ECO_BEST1_15606,ECO_CLIC6_16395
GO:0006820	anion transport	7 of 167 in the list	78 of 7427 in the genome	0.79698	ECO_SLC5A5_11889,ECO_NA_01317,ECO_Q5MQ82_ORYLA_08559,ECO_NA_18544,ECO_BEST1_15606,ECO_CLIC6_16395,ECO_NA_17208
GO:0006775	fat-soluble vitamin metabolic process	3 of 167 in the list	12 of 7427 in the genome	0.95202	ECO_CYP24A1_20558,ECO_A5HL78_ORYLA_20577,ECO_BX546446.1_03377
GO:0021536	diencephalon development	5 of 167 in the list	44 of 7427 in the genome	1	ECO_LOC100144365_18480,ECO_NA_03120,ECO_C3VV16_ORYLA_19077,ECO_C1K2Y3_ORYLA_12685,ECO_Q76B16_ORYLA_04134
GO:0006953	acute-phase response	2 of 167 in the list	4 of 7427 in the genome	1	ECO_ptgs2_11582,ECO_TRPV1_05673
GO:0042311	vasodilation	2 of 167 in the list	4 of 7427 in the genome	1	ECO_CPS1_22925,ECO_ANFC4_ORYLA_11865
GO:0006936	muscle contraction	5 of 167 in the list	46 of 7427 in the genome	1	ECO_Q76N20_ORYLA_00910,ECO_ptgs2_11582,ECO_EDN2_20104,ECO_NA_08297,ECO_TRPV1_05673
GO:0016101	diterpenoid metabolic process	3 of 167 in the list	18 of 7427 in the genome	1	ECO_A5HL78_ORYLA_20577,ECO_BX546446.1_03377,ECO_adh5_09000
GO:0009891	positive regulation of biosynthetic process	5 of 167 in the list	56 of 7427 in the genome	1	ECO_ptgs2_11582,ECO_NA_02825,ECO_ctgf_00327,ECO_MLXIPL_05650,ECO_TRPV1_05673
GO:0006721	terpenoid metabolic process	3 of 167 in the list	19 of 7427 in the genome	1	ECO_A5HL78_ORYLA_20577,ECO_BX546446.1_03377,ECO_adh5_09000
GO:0048871	multicellular organismal homeostasis	4 of 167 in the list	37 of 7427 in the genome	1	ECO_ptgs2_11582,ECO_AIPL1_08370,ECO_NA_16237,ECO_TRPV1_05673
GO:0051606	detection of stimulus	4 of 167 in the list	37 of 7427 in the genome	1	ECO_OPN3_01152,ECO_AIPL1_08370,ECO_GCK_11027,ECO_TRPV1_05673
GO:0022404	molting cycle process	3 of 167 in the list	20 of 7427 in the genome	1	ECO_ptgs2_11582,ECO_foxq1b_01183,ECO_TRPV1_05673
GO:0022405	hair cycle process	3 of 167 in the list	20 of 7427 in the genome	1	ECO_ptgs2_11582,ECO_foxq1b_01183,ECO_TRPV1_05673
GO:0006776	vitamin A metabolic process	2 of 167 in the list	7 of 7427 in the genome	1	ECO_A5HL78_ORYLA_20577,ECO_BX546446.1_03377
GO:0015669	gas transport	2 of 167 in the list	7 of 7427 in the genome	1	ECO_Q8AYQ1_ORYLA_02258,ECO_HBAE_ORYLA_16346
GO:0042633	hair cycle	3 of 167 in the list	21 of 7427 in the genome	1	ECO_ptgs2_11582,ECO_foxq1b_01183,ECO_TRPV1_05673
GO:0051047	positive regulation of secretion	2 of 167 in the list	8 of 7427 in the genome	1	ECO_NA_17674,ECO_TRPV1_05673
GO:0009746	response to hexose stimulus	4 of 167 in the list	41 of 7427 in the genome	1	ECO_ptgs2_11582,ECO_GCK_11027,ECO_ctgf_00327,ECO_MLXIPL_05650
GO:0034284	response to monosaccharide stimulus	4 of 167 in the list	41 of 7427 in the genome	1	ECO_ptgs2_11582,ECO_GCK_11027,ECO_ctgf_00327,ECO_MLXIPL_05650
GO:0009743	response to carbohydrate stimulus	4 of 167 in the list	42 of 7427 in the genome	1	ECO_ptgs2_11582,ECO_GCK_11027,ECO_ctgf_00327,ECO_MLXIPL_05650
GO:0034728	nucleosome organization	3 of 167 in the list	24 of 7427 in the genome	1	ECO_H3F3C_21519,ECO_hist2h2l_20893,ECO_H1F0_02141
GO:0042303	molting cycle	3 of 167 in the list	24 of 7427 in the genome	1	ECO_ptgs2_11582,ECO_foxq1b_01183,ECO_TRPV1_05673
GO:0002526	acute inflammatory response	2 of 167 in the list	9 of 7427 in the genome	1	ECO_ptgs2_11582,ECO_TRPV1_05673
GO:0090066	regulation of anatomical structure size	5 of 167 in the list	69 of 7427 in the genome	1	ECO_Q05K84_ORYLA_11224,ECO_CPS1_22925,ECO_EDN2_20104,ECO_ANFC4_ORYLA_11865,ECO_NA_08297
GO:0044281	small molecule metabolic process	29 of 167 in the list	873 of 7427 in the genome	1	ECO_TXNDC6_05157,ECO_NA_15511,ECO_UPP1_16939,ECO_NA_02193,ECO_NA_00657,ECO_GNGT1_16087,ECO_ANFC4_ORYLA_11865,ECO_NT5DC4_19275,ECO_A2LD1_04744,ECO_Q76N20_ORYLA_00910,ECO_SLC5A5_11889,ECO_NA_08744,ECO_DNAH2_03918,ECO_NA_07970,ECO_atp10a_08555,ECO_NA_12341,ECO_BX546446.1_03377,ECO_ATP5S_11209,ECO_ptgs2_11582,ECO_CABZ01117575.1_11244,ECO_CPS1_22925,ECO_NA_08297,ECO_cetp_01675,ECO_CYP24A1_20558,ECO_ML…
GO:0009583	detection of light stimulus	2 of 167 in the list	10 of 7427 in the genome	1	ECO_OPN3_01152,ECO_AIPL1_08370
GO:0042221	response to chemical stimulus	27 of 167 in the list	802 of 7427 in the genome	1	ECO_CABZ01009047.1_10676,ECO_NA_15511,ECO_trim25_17833,ECO_NA_02825,ECO_ctgf_00327,ECO_GPR44_12126,ECO_NA_16672,ECO_GNGT1_16087,ECO_LOC100144365_18480,ECO_KL_20657,ECO_ANFC4_ORYLA_11865,ECO_Q76N20_ORYLA_00910,ECO_foxq1b_01183,ECO_GCK_11027,ECO_NA_07970,ECO_CSF3R_22900,ECO_NA_16237,ECO_trim25_17834,ECO_foxq1a_22342,ECO_TRPV1_05673,ECO_ugt2a4_03692,ECO_C1K2Z2_ORYLA_01182,ECO_ptgs2_11582,ECO_CPS1_22…
GO:0033500	carbohydrate homeostasis	3 of 167 in the list	27 of 7427 in the genome	1	ECO_GCK_11027,ECO_MLXIPL_05650,ECO_G6PC2_02546
GO:0006633	fatty acid biosynthetic process	2 of 167 in the list	11 of 7427 in the genome	1	ECO_ptgs2_11582,ECO_MLXIPL_05650
GO:0006720	isoprenoid metabolic process	3 of 167 in the list	29 of 7427 in the genome	1	ECO_A5HL78_ORYLA_20577,ECO_BX546446.1_03377,ECO_adh5_09000
GO:0071702	organic substance transport	9 of 167 in the list	190 of 7427 in the genome	1	ECO_CABZ01009047.1_10676,ECO_SLC25A26_12349,ECO_Q5MQ82_ORYLA_08559,ECO_NA_07970,ECO_atp10a_08555,ECO_slc43a1a_14571,ECO_G6PC2_02546,ECO_cetp_01675,ECO_NA_08297
GO:0003006	developmental process involved in reproduction	7 of 167 in the list	131 of 7427 in the genome	1	ECO_ptgs2_11582,ECO_C1K2Z2_ORYLA_01182,ECO_LHX8_18674,ECO_RQCD1_16392,ECO_foxq1a_22342,ECO_BX546446.1_03377,ECO_BMP5_09180
GO:0009190	cyclic nucleotide biosynthetic process	2 of 167 in the list	12 of 7427 in the genome	1	ECO_ANFC4_ORYLA_11865,ECO_NA_08297
GO:0009593	detection of chemical stimulus	2 of 167 in the list	12 of 7427 in the genome	1	ECO_GCK_11027,ECO_TRPV1_05673
GO:0043467	regulation of generation of precursor metabolites and energy	2 of 167 in the list	12 of 7427 in the genome	1	ECO_GCK_11027,ECO_MLXIPL_05650
GO:0043523	regulation of neuron apoptotic process	2 of 167 in the list	12 of 7427 in the genome	1	ECO_CABZ01009047.1_10676,ECO_NA_17562
GO:1901214	regulation of neuron death	2 of 167 in the list	12 of 7427 in the genome	1	ECO_CABZ01009047.1_10676,ECO_NA_17562
GO:0006766	vitamin metabolic process	3 of 167 in the list	30 of 7427 in the genome	1	ECO_CYP24A1_20558,ECO_A5HL78_ORYLA_20577,ECO_BX546446.1_03377
GO:0006865	amino acid transport	4 of 167 in the list	53 of 7427 in the genome	1	ECO_CABZ01009047.1_10676,ECO_SLC25A26_12349,ECO_NA_07970,ECO_slc43a1a_14571
GO:0009187	cyclic nucleotide metabolic process	2 of 167 in the list	13 of 7427 in the genome	1	ECO_ANFC4_ORYLA_11865,ECO_NA_08297
GO:0010906	regulation of glucose metabolic process	2 of 167 in the list	14 of 7427 in the genome	1	ECO_GCK_11027,ECO_MLXIPL_05650
GO:0030799	regulation of cyclic nucleotide metabolic process	2 of 167 in the list	14 of 7427 in the genome	1	ECO_AIPL1_08370,ECO_NA_02825
GO:0042445	hormone metabolic process	2 of 167 in the list	14 of 7427 in the genome	1	ECO_SLC5A5_11889,ECO_BX546446.1_03377
GO:0003012	muscle system process	5 of 167 in the list	83 of 7427 in the genome	1	ECO_Q76N20_ORYLA_00910,ECO_ptgs2_11582,ECO_EDN2_20104,ECO_NA_08297,ECO_TRPV1_05673
GO:0006109	regulation of carbohydrate metabolic process	2 of 167 in the list	15 of 7427 in the genome	1	ECO_GCK_11027,ECO_MLXIPL_05650
GO:0010675	regulation of cellular carbohydrate metabolic process	2 of 167 in the list	15 of 7427 in the genome	1	ECO_GCK_11027,ECO_MLXIPL_05650
GO:0048565	digestive tract development	2 of 167 in the list	15 of 7427 in the genome	1	ECO_CPS1_22925,ECO_C3VV17_ORYLA_09253
GO:0055123	digestive system development	2 of 167 in the list	15 of 7427 in the genome	1	ECO_CPS1_22925,ECO_C3VV17_ORYLA_09253
GO:0046942	carboxylic acid transport	5 of 167 in the list	86 of 7427 in the genome	1	ECO_CABZ01009047.1_10676,ECO_SLC25A26_12349,ECO_Q5MQ82_ORYLA_08559,ECO_NA_07970,ECO_slc43a1a_14571
GO:0015849	organic acid transport	5 of 167 in the list	87 of 7427 in the genome	1	ECO_CABZ01009047.1_10676,ECO_SLC25A26_12349,ECO_Q5MQ82_ORYLA_08559,ECO_NA_07970,ECO_slc43a1a_14571
GO:0001523	retinoid metabolic process	2 of 167 in the list	16 of 7427 in the genome	1	ECO_A5HL78_ORYLA_20577,ECO_BX546446.1_03377
GO:0009582	detection of abiotic stimulus	2 of 167 in the list	16 of 7427 in the genome	1	ECO_OPN3_01152,ECO_AIPL1_08370
GO:0031214	biomineral tissue development	2 of 167 in the list	17 of 7427 in the genome	1	ECO_KL_20657,ECO_OTOP1_03594
GO:0046530	photoreceptor cell differentiation	3 of 167 in the list	39 of 7427 in the genome	1	ECO_GNGT1_16087,ECO_pdzd7a_21823,ECO_A5HL78_ORYLA_20577
GO:0031328	positive regulation of cellular biosynthetic process	3 of 167 in the list	40 of 7427 in the genome	1	ECO_ptgs2_11582,ECO_NA_02825,ECO_TRPV1_05673
GO:0009581	detection of external stimulus	2 of 167 in the list	18 of 7427 in the genome	1	ECO_OPN3_01152,ECO_AIPL1_08370
GO:0002237	response to molecule of bacterial origin	3 of 167 in the list	41 of 7427 in the genome	1	ECO_ptgs2_11582,ECO_CPS1_22925,ECO_adh5_09000
GO:0030900	forebrain development	6 of 167 in the list	126 of 7427 in the genome	1	ECO_LOC100144365_18480,ECO_NA_03120,ECO_LHX8_18674,ECO_C3VV16_ORYLA_19077,ECO_C1K2Y3_ORYLA_12685,ECO_Q76B16_ORYLA_04134
GO:0071363	cellular response to growth factor stimulus	2 of 167 in the list	19 of 7427 in the genome	1	ECO_KL_20657,ECO_CPS1_22925
GO:0006811	ion transport	16 of 167 in the list	477 of 7427 in the genome	1	ECO_BEST1_15606,ECO_scn8ab_21265,ECO_ctgf_00327,ECO_CLIC6_16395,ECO_NA_17208,ECO_NA_16218,ECO_NA_04528,ECO_SLC5A5_11889,ECO_NA_18544,ECO_Q5MQ82_ORYLA_08559,ECO_NA_07970,ECO_NA_02435,ECO_atp10a_08555,ECO_TRPV1_05673,ECO_NA_01317,ECO_P2RX5_03956
GO:0070848	response to growth factor stimulus	3 of 167 in the list	43 of 7427 in the genome	1	ECO_KL_20657,ECO_CPS1_22925,ECO_TRPV1_05673
GO:0035115	embryonic forelimb morphogenesis	2 of 167 in the list	20 of 7427 in the genome	1	ECO_NA_15630,ECO_A5HL78_ORYLA_20577
GO:0006629	lipid metabolic process	13 of 167 in the list	372 of 7427 in the genome	1	ECO_NA_08744,ECO_ctgf_00327,ECO_BX546446.1_03377,ECO_sult4a1_18460,ECO_ptgs2_11582,ECO_PRDX6_21332,ECO_CPS1_22925,ECO_CYP24A1_20558,ECO_cetp_01675,ECO_MLXIPL_05650,ECO_A5HL78_ORYLA_20577,ECO_NA_04253,ECO_adh5_09000
GO:0031960	response to corticosteroid stimulus	3 of 167 in the list	45 of 7427 in the genome	1	ECO_ptgs2_11582,ECO_CPS1_22925,ECO_ctgf_00327
GO:0035136	forelimb morphogenesis	2 of 167 in the list	21 of 7427 in the genome	1	ECO_NA_15630,ECO_A5HL78_ORYLA_20577
GO:0006869	lipid transport	3 of 167 in the list	46 of 7427 in the genome	1	ECO_CABZ01009047.1_10676,ECO_cetp_01675,ECO_atp10a_08555
GO:0009617	response to bacterium	3 of 167 in the list	46 of 7427 in the genome	1	ECO_ptgs2_11582,ECO_CPS1_22925,ECO_adh5_09000
GO:0006814	sodium ion transport	2 of 167 in the list	22 of 7427 in the genome	1	ECO_scn8ab_21265,ECO_NA_02435
GO:0048514	blood vessel morphogenesis	4 of 167 in the list	76 of 7427 in the genome	1	ECO_ptgs2_11582,ECO_gipc2_12290,ECO_NA_08297,ECO_msnb_13533
GO:0009201	ribonucleoside triphosphate biosynthetic process	3 of 167 in the list	48 of 7427 in the genome	1	ECO_ATP5S_11209,ECO_TXNDC6_05157,ECO_atp10a_08555
GO:0045137	development of primary sexual characteristics	3 of 167 in the list	48 of 7427 in the genome	1	ECO_LHX8_18674,ECO_BX546446.1_03377,ECO_BMP5_09180
GO:0009165	nucleotide biosynthetic process	5 of 167 in the list	107 of 7427 in the genome	1	ECO_ATP5S_11209,ECO_TXNDC6_05157,ECO_ANFC4_ORYLA_11865,ECO_NA_08297,ECO_atp10a_08555
GO:0001894	tissue homeostasis	2 of 167 in the list	23 of 7427 in the genome	1	ECO_AIPL1_08370,ECO_NA_16237
GO:0006954	inflammatory response	2 of 167 in the list	23 of 7427 in the genome	1	ECO_ptgs2_11582,ECO_TRPV1_05673
GO:0033762	response to glucagon stimulus	2 of 167 in the list	23 of 7427 in the genome	1	ECO_CPS1_22925,ECO_NA_02825
GO:0033993	response to lipid	2 of 167 in the list	23 of 7427 in the genome	1	ECO_CPS1_22925,ECO_ctgf_00327
GO:0055088	lipid homeostasis	2 of 167 in the list	23 of 7427 in the genome	1	ECO_cetp_01675,ECO_MLXIPL_05650
GO:0052547	regulation of peptidase activity	3 of 167 in the list	49 of 7427 in the genome	1	ECO_ITIH2_17922,ECO_ctgf_00327,ECO_c3a_07191
GO:0044271	cellular nitrogen compound biosynthetic process	6 of 167 in the list	143 of 7427 in the genome	1	ECO_ATP5S_11209,ECO_TXNDC6_05157,ECO_CPS1_22925,ECO_ANFC4_ORYLA_11865,ECO_NA_08297,ECO_atp10a_08555
GO:0009142	nucleoside triphosphate biosynthetic process	3 of 167 in the list	51 of 7427 in the genome	1	ECO_ATP5S_11209,ECO_TXNDC6_05157,ECO_atp10a_08555
GO:0044264	cellular polysaccharide metabolic process	2 of 167 in the list	25 of 7427 in the genome	1	ECO_CPS1_22925,ECO_NA_00657
GO:0060560	developmental growth involved in morphogenesis	2 of 167 in the list	25 of 7427 in the genome	1	ECO_ANFC4_ORYLA_11865,ECO_BX546446.1_03377
GO:0001568	blood vessel development	4 of 167 in the list	81 of 7427 in the genome	1	ECO_ptgs2_11582,ECO_gipc2_12290,ECO_NA_08297,ECO_msnb_13533
GO:0006725	cellular aromatic compound metabolic process	4 of 167 in the list	81 of 7427 in the genome	1	ECO_SLC5A5_11889,ECO_CABZ01117575.1_11244,ECO_NT5DC4_19275,ECO_HGD_23021
GO:0010033	response to organic substance	14 of 167 in the list	434 of 7427 in the genome	1	ECO_Q76N20_ORYLA_00910,ECO_trim25_17833,ECO_GCK_11027,ECO_NA_02825,ECO_CSF3R_22900,ECO_ctgf_00327,ECO_NA_16237,ECO_TRPV1_05673,ECO_ptgs2_11582,ECO_KL_20657,ECO_CPS1_22925,ECO_ANFC4_ORYLA_11865,ECO_MLXIPL_05650,ECO_adh5_09000
GO:0014031	mesenchymal cell development	3 of 167 in the list	53 of 7427 in the genome	1	ECO_NA_08297,ECO_NA_09417,ECO_BX546446.1_03377
GO:0009888	tissue development	15 of 167 in the list	477 of 7427 in the genome	1	ECO_Q76N20_ORYLA_00910,ECO_foxq1b_01183,ECO_CABZ01041002.1_00522,ECO_ctgf_00327,ECO_C1K2Y3_ORYLA_12685,ECO_BX546446.1_03377,ECO_NA_15088,ECO_KL_20657,ECO_ANFC4_ORYLA_11865,ECO_C3VV17_ORYLA_09253,ECO_NA_08297,ECO_OTOP1_03594,ECO_mgp_22537,ECO_NA_09417,ECO_BMP5_09180
GO:0008219	cell death	11 of 167 in the list	327 of 7427 in the genome	1	ECO_Q76N20_ORYLA_00910,ECO_AIPL1_08370,ECO_ctgf_00327,ECO_NA_16237,ECO_NA_16672,ECO_TRPV1_05673,ECO_GNGT1_16087,ECO_ptgs2_11582,ECO_LOC100144365_18480,ECO_DUSP2_19957,ECO_Q76B16_ORYLA_04134
GO:0016265	death	11 of 167 in the list	328 of 7427 in the genome	1	ECO_Q76N20_ORYLA_00910,ECO_AIPL1_08370,ECO_ctgf_00327,ECO_NA_16237,ECO_NA_16672,ECO_TRPV1_05673,ECO_GNGT1_16087,ECO_ptgs2_11582,ECO_LOC100144365_18480,ECO_DUSP2_19957,ECO_Q76B16_ORYLA_04134
GO:0034654	nucleobase-containing compound biosynthetic process	5 of 167 in the list	116 of 7427 in the genome	1	ECO_ATP5S_11209,ECO_TXNDC6_05157,ECO_ANFC4_ORYLA_11865,ECO_NA_08297,ECO_atp10a_08555
GO:0001101	response to acid	2 of 167 in the list	27 of 7427 in the genome	1	ECO_CPS1_22925,ECO_ctgf_00327
GO:0051216	cartilage development	2 of 167 in the list	27 of 7427 in the genome	1	ECO_ANFC4_ORYLA_11865,ECO_CABZ01041002.1_00522
GO:0001944	vasculature development	5 of 167 in the list	117 of 7427 in the genome	1	ECO_ptgs2_11582,ECO_gipc2_12290,ECO_NA_08297,ECO_msnb_13533,ECO_NA_16672
GO:0006164	purine nucleotide biosynthetic process	4 of 167 in the list	85 of 7427 in the genome	1	ECO_ATP5S_11209,ECO_ANFC4_ORYLA_11865,ECO_NA_08297,ECO_atp10a_08555
GO:0018130	heterocycle biosynthetic process	5 of 167 in the list	118 of 7427 in the genome	1	ECO_ATP5S_11209,ECO_TXNDC6_05157,ECO_ANFC4_ORYLA_11865,ECO_NA_08297,ECO_atp10a_08555
GO:0061448	connective tissue development	2 of 167 in the list	28 of 7427 in the genome	1	ECO_ANFC4_ORYLA_11865,ECO_CABZ01041002.1_00522
GO:0055086	nucleobase-containing small molecule metabolic process	13 of 167 in the list	411 of 7427 in the genome	1	ECO_TXNDC6_05157,ECO_Q76N20_ORYLA_00910,ECO_NA_15511,ECO_DNAH2_03918,ECO_UPP1_16939,ECO_atp10a_08555,ECO_NA_12341,ECO_GNGT1_16087,ECO_ATP5S_11209,ECO_CABZ01117575.1_11244,ECO_ANFC4_ORYLA_11865,ECO_NA_08297,ECO_NT5DC4_19275
GO:0048762	mesenchymal cell differentiation	3 of 167 in the list	57 of 7427 in the genome	1	ECO_NA_08297,ECO_NA_09417,ECO_BX546446.1_03377
GO:0009117	nucleotide metabolic process	12 of 167 in the list	375 of 7427 in the genome	1	ECO_TXNDC6_05157,ECO_Q76N20_ORYLA_00910,ECO_NA_15511,ECO_DNAH2_03918,ECO_UPP1_16939,ECO_atp10a_08555,ECO_NA_12341,ECO_GNGT1_16087,ECO_ATP5S_11209,ECO_ANFC4_ORYLA_11865,ECO_NA_08297,ECO_NT5DC4_19275
GO:0010466	negative regulation of peptidase activity	2 of 167 in the list	29 of 7427 in the genome	1	ECO_ITIH2_17922,ECO_c3a_07191
GO:0051240	positive regulation of multicellular organismal process	2 of 167 in the list	29 of 7427 in the genome	1	ECO_ptgs2_11582,ECO_ctgf_00327
GO:0072522	purine-containing compound biosynthetic process	4 of 167 in the list	89 of 7427 in the genome	1	ECO_ATP5S_11209,ECO_ANFC4_ORYLA_11865,ECO_NA_08297,ECO_atp10a_08555
GO:0007548	sex differentiation	3 of 167 in the list	59 of 7427 in the genome	1	ECO_LHX8_18674,ECO_BX546446.1_03377,ECO_BMP5_09180
GO:0030326	embryonic limb morphogenesis	3 of 167 in the list	59 of 7427 in the genome	1	ECO_NA_15630,ECO_A5HL78_ORYLA_20577,ECO_BX546446.1_03377
GO:0051234	establishment of localization	42 of 167 in the list	1601 of 7427 in the genome	1	ECO_SLC25A26_12349,ECO_NA_15511,ECO_NA_02825,ECO_scn8ab_21265,ECO_NA_01070,ECO_NA_17208,ECO_NA_16218,ECO_NA_12823,ECO_Q8AYQ1_ORYLA_02258,ECO_NA_17674,ECO_NA_18544,ECO_NA_07970,ECO_NA_13248,ECO_NA_01317,ECO_NA_08297,ECO_cetp_01675,ECO_gipc2_12290,ECO_CABZ01009047.1_10676,ECO_BEST1_15606,ECO_ctgf_00327,ECO_slc43a1a_14571,ECO_CLIC6_16395,ECO_NA_06247,ECO_NA_04528,ECO_NA_15156,ECO_SLC5A5_11889,ECO_Q5…
GO:0071310	cellular response to organic substance	4 of 167 in the list	91 of 7427 in the genome	1	ECO_KL_20657,ECO_CPS1_22925,ECO_CSF3R_22900,ECO_MLXIPL_05650
GO:0006753	nucleoside phosphate metabolic process	12 of 167 in the list	382 of 7427 in the genome	1	ECO_TXNDC6_05157,ECO_Q76N20_ORYLA_00910,ECO_NA_15511,ECO_DNAH2_03918,ECO_UPP1_16939,ECO_atp10a_08555,ECO_NA_12341,ECO_GNGT1_16087,ECO_ATP5S_11209,ECO_ANFC4_ORYLA_11865,ECO_NA_08297,ECO_NT5DC4_19275
GO:0001503	ossification	3 of 167 in the list	60 of 7427 in the genome	1	ECO_ptgs2_11582,ECO_KL_20657,ECO_CYP24A1_20558
GO:0035113	embryonic appendage morphogenesis	3 of 167 in the list	60 of 7427 in the genome	1	ECO_NA_15630,ECO_A5HL78_ORYLA_20577,ECO_BX546446.1_03377
GO:0001754	eye photoreceptor cell differentiation	2 of 167 in the list	31 of 7427 in the genome	1	ECO_GNGT1_16087,ECO_pdzd7a_21823
GO:0008645	hexose transport	2 of 167 in the list	31 of 7427 in the genome	1	ECO_NA_08297,ECO_G6PC2_02546
GO:0015749	monosaccharide transport	2 of 167 in the list	31 of 7427 in the genome	1	ECO_NA_08297,ECO_G6PC2_02546
GO:0019752	carboxylic acid metabolic process	11 of 167 in the list	345 of 7427 in the genome	1	ECO_SLC5A5_11889,ECO_NA_07970,ECO_NA_02193,ECO_NA_00657,ECO_BX546446.1_03377,ECO_ptgs2_11582,ECO_CPS1_22925,ECO_ghra_21703,ECO_MLXIPL_05650,ECO_HGD_23021,ECO_A2LD1_04744
GO:0051707	response to other organism	4 of 167 in the list	93 of 7427 in the genome	1	ECO_ptgs2_11582,ECO_CPS1_22925,ECO_rsad2_10893,ECO_adh5_09000
GO:0009260	ribonucleotide biosynthetic process	3 of 167 in the list	61 of 7427 in the genome	1	ECO_ATP5S_11209,ECO_TXNDC6_05157,ECO_atp10a_08555
GO:0042592	homeostatic process	11 of 167 in the list	348 of 7427 in the genome	1	ECO_AIPL1_08370,ECO_GCK_11027,ECO_NA_07970,ECO_NA_16237,ECO_TRPV1_05673,ECO_G6PC2_02546,ECO_ptgs2_11582,ECO_PRDX6_21332,ECO_CPS1_22925,ECO_cetp_01675,ECO_MLXIPL_05650
GO:0043436	oxoacid metabolic process	11 of 167 in the list	348 of 7427 in the genome	1	ECO_SLC5A5_11889,ECO_NA_07970,ECO_NA_02193,ECO_NA_00657,ECO_BX546446.1_03377,ECO_ptgs2_11582,ECO_CPS1_22925,ECO_ghra_21703,ECO_MLXIPL_05650,ECO_HGD_23021,ECO_A2LD1_04744
GO:0050896	response to stimulus	61 of 167 in the list	2427 of 7427 in the genome	1	ECO_H3F3C_21519,ECO_NA_15511,ECO_rsad2_10893,ECO_NA_02825,ECO_GPR44_12126,ECO_NA_13110,ECO_GNGT1_16087,ECO_hspa8_11310,ECO_KL_20657,ECO_PRDX6_21332,ECO_EDN2_20104,ECO_LHX8_18674,ECO_NA_16218,ECO_SCUBE2_10931,ECO_Q1L7T9_ORYLA_01503,ECO_NA_12823,ECO_NA_21295,ECO_AIPL1_08370,ECO_foxq1b_01183,ECO_GCK_11027,ECO_NA_07970,ECO_trim25_17834,ECO_NA_21676,ECO_ptgs2_11582,ECO_ugt2a4_03692,ECO_NA_08297,ECO_NA…
GO:0012501	programmed cell death	10 of 167 in the list	311 of 7427 in the genome	1	ECO_Q76N20_ORYLA_00910,ECO_AIPL1_08370,ECO_NA_16237,ECO_NA_16672,ECO_TRPV1_05673,ECO_GNGT1_16087,ECO_ptgs2_11582,ECO_LOC100144365_18480,ECO_DUSP2_19957,ECO_Q76B16_ORYLA_04134
GO:0006082	organic acid metabolic process	11 of 167 in the list	351 of 7427 in the genome	1	ECO_SLC5A5_11889,ECO_NA_07970,ECO_NA_02193,ECO_NA_00657,ECO_BX546446.1_03377,ECO_ptgs2_11582,ECO_CPS1_22925,ECO_ghra_21703,ECO_MLXIPL_05650,ECO_HGD_23021,ECO_A2LD1_04744
GO:0051346	negative regulation of hydrolase activity	2 of 167 in the list	33 of 7427 in the genome	1	ECO_ITIH2_17922,ECO_c3a_07191
GO:0042180	cellular ketone metabolic process	11 of 167 in the list	353 of 7427 in the genome	1	ECO_SLC5A5_11889,ECO_NA_07970,ECO_NA_02193,ECO_NA_00657,ECO_BX546446.1_03377,ECO_ptgs2_11582,ECO_CPS1_22925,ECO_ghra_21703,ECO_MLXIPL_05650,ECO_HGD_23021,ECO_A2LD1_04744
GO:0006091	generation of precursor metabolites and energy	5 of 167 in the list	131 of 7427 in the genome	1	ECO_KL_20657,ECO_CPS1_22925,ECO_NA_02825,ECO_NDUFS8_14578,ECO_MLXIPL_05650
GO:0006006	glucose metabolic process	3 of 167 in the list	64 of 7427 in the genome	1	ECO_GCK_11027,ECO_FBP2_03280,ECO_G6PC2_02546
GO:0021953	central nervous system neuron differentiation	2 of 167 in the list	34 of 7427 in the genome	1	ECO_LOC100144365_18480,ECO_LHX8_18674
GO:0009607	response to biotic stimulus	4 of 167 in the list	98 of 7427 in the genome	1	ECO_ptgs2_11582,ECO_CPS1_22925,ECO_rsad2_10893,ECO_adh5_09000
GO:0060485	mesenchyme development	3 of 167 in the list	66 of 7427 in the genome	1	ECO_NA_08297,ECO_NA_09417,ECO_BX546446.1_03377
GO:0060249	anatomical structure homeostasis	2 of 167 in the list	35 of 7427 in the genome	1	ECO_AIPL1_08370,ECO_NA_16237
GO:0046483	heterocycle metabolic process	13 of 167 in the list	438 of 7427 in the genome	1	ECO_TXNDC6_05157,ECO_Q76N20_ORYLA_00910,ECO_NA_15511,ECO_DNAH2_03918,ECO_UPP1_16939,ECO_atp10a_08555,ECO_NA_12341,ECO_GNGT1_16087,ECO_ATP5S_11209,ECO_CABZ01117575.1_11244,ECO_ANFC4_ORYLA_11865,ECO_NA_08297,ECO_NT5DC4_19275
GO:0051046	regulation of secretion	3 of 167 in the list	67 of 7427 in the genome	1	ECO_NA_17674,ECO_GCK_11027,ECO_TRPV1_05673
GO:0051050	positive regulation of transport	3 of 167 in the list	67 of 7427 in the genome	1	ECO_NA_17674,ECO_TRPV1_05673,ECO_Q76B16_ORYLA_04134
GO:0007179	transforming growth factor beta receptor signaling pathway	2 of 167 in the list	36 of 7427 in the genome	1	ECO_gipc2_12290,ECO_NA_09417
GO:0043627	response to estrogen stimulus	2 of 167 in the list	36 of 7427 in the genome	1	ECO_ptgs2_11582,ECO_ctgf_00327
GO:0051345	positive regulation of hydrolase activity	3 of 167 in the list	68 of 7427 in the genome	1	ECO_NA_02825,ECO_ctgf_00327,ECO_NA_16672
GO:0072358	cardiovascular system development	7 of 167 in the list	212 of 7427 in the genome	1	ECO_ptgs2_11582,ECO_Q3V611_ORYLA_04832,ECO_gipc2_12290,ECO_NA_08297,ECO_msnb_13533,ECO_NA_09417,ECO_NA_16672
GO:0072359	circulatory system development	7 of 167 in the list	212 of 7427 in the genome	1	ECO_ptgs2_11582,ECO_Q3V611_ORYLA_04832,ECO_gipc2_12290,ECO_NA_08297,ECO_msnb_13533,ECO_NA_09417,ECO_NA_16672
GO:0006163	purine nucleotide metabolic process	10 of 167 in the list	327 of 7427 in the genome	1	ECO_Q76N20_ORYLA_00910,ECO_NA_15511,ECO_DNAH2_03918,ECO_atp10a_08555,ECO_NA_12341,ECO_GNGT1_16087,ECO_ATP5S_11209,ECO_ANFC4_ORYLA_11865,ECO_NA_08297,ECO_NT5DC4_19275
GO:0006575	cellular modified amino acid metabolic process	2 of 167 in the list	37 of 7427 in the genome	1	ECO_SLC5A5_11889,ECO_A2LD1_04744
GO:0016053	organic acid biosynthetic process	2 of 167 in the list	37 of 7427 in the genome	1	ECO_ptgs2_11582,ECO_MLXIPL_05650
GO:0046394	carboxylic acid biosynthetic process	2 of 167 in the list	37 of 7427 in the genome	1	ECO_ptgs2_11582,ECO_MLXIPL_05650
GO:0010876	lipid localization	3 of 167 in the list	70 of 7427 in the genome	1	ECO_CABZ01009047.1_10676,ECO_cetp_01675,ECO_atp10a_08555
GO:0006955	immune response	2 of 167 in the list	38 of 7427 in the genome	1	ECO_NA_10327,ECO_C2_20777
GO:0009112	nucleobase metabolic process	2 of 167 in the list	38 of 7427 in the genome	1	ECO_CABZ01117575.1_11244,ECO_NT5DC4_19275
GO:0072527	pyrimidine-containing compound metabolic process	2 of 167 in the list	38 of 7427 in the genome	1	ECO_TXNDC6_05157,ECO_UPP1_16939
GO:0051179	localization	48 of 167 in the list	1917 of 7427 in the genome	1	ECO_SLC25A26_12349,ECO_NA_15511,ECO_NA_02825,ECO_scn8ab_21265,ECO_C1K2Y3_ORYLA_12685,ECO_NA_01070,ECO_NA_17208,ECO_GNGT1_16087,ECO_C3VV17_ORYLA_09253,ECO_NA_16218,ECO_NA_12823,ECO_Q8AYQ1_ORYLA_02258,ECO_NA_17674,ECO_NA_18544,ECO_NA_07970,ECO_NA_13248,ECO_ptgs2_11582,ECO_NA_01317,ECO_NA_08297,ECO_cetp_01675,ECO_gipc2_12290,ECO_CABZ01009047.1_10676,ECO_BEST1_15606,ECO_ctgf_00327,ECO_NA_16672,ECO_sl…
GO:0015980	energy derivation by oxidation of organic compounds	4 of 167 in the list	106 of 7427 in the genome	1	ECO_KL_20657,ECO_CPS1_22925,ECO_NA_02825,ECO_MLXIPL_05650
GO:0010817	regulation of hormone levels	3 of 167 in the list	73 of 7427 in the genome	1	ECO_SLC5A5_11889,ECO_BX546446.1_03377,ECO_G6PC2_02546
GO:0048589	developmental growth	2 of 167 in the list	40 of 7427 in the genome	1	ECO_ANFC4_ORYLA_11865,ECO_BX546446.1_03377
GO:0072521	purine-containing compound metabolic process	10 of 167 in the list	338 of 7427 in the genome	1	ECO_Q76N20_ORYLA_00910,ECO_NA_15511,ECO_DNAH2_03918,ECO_atp10a_08555,ECO_NA_12341,ECO_GNGT1_16087,ECO_ATP5S_11209,ECO_ANFC4_ORYLA_11865,ECO_NA_08297,ECO_NT5DC4_19275
GO:0005996	monosaccharide metabolic process	4 of 167 in the list	111 of 7427 in the genome	1	ECO_GCK_11027,ECO_NA_00657,ECO_FBP2_03280,ECO_G6PC2_02546
GO:0007167	enzyme linked receptor protein signaling pathway	10 of 167 in the list	343 of 7427 in the genome	1	ECO_gipc2_12290,ECO_NA_02825,ECO_ctgf_00327,ECO_NA_16237,ECO_NA_16672,ECO_NA_13110,ECO_KL_20657,ECO_ANFC4_ORYLA_11865,ECO_SCUBE2_10931,ECO_NA_09417
GO:0008643	carbohydrate transport	2 of 167 in the list	42 of 7427 in the genome	1	ECO_NA_08297,ECO_G6PC2_02546
GO:0009124	nucleoside monophosphate biosynthetic process	2 of 167 in the list	42 of 7427 in the genome	1	ECO_ANFC4_ORYLA_11865,ECO_NA_08297
GO:0033273	response to vitamin	2 of 167 in the list	42 of 7427 in the genome	1	ECO_ptgs2_11582,ECO_CYP24A1_20558
GO:0006140	regulation of nucleotide metabolic process	4 of 167 in the list	112 of 7427 in the genome	1	ECO_AIPL1_08370,ECO_gipc2_12290,ECO_NA_02825,ECO_NA_16672
GO:0070887	cellular response to chemical stimulus	4 of 167 in the list	112 of 7427 in the genome	1	ECO_KL_20657,ECO_CPS1_22925,ECO_CSF3R_22900,ECO_MLXIPL_05650
GO:0044255	cellular lipid metabolic process	8 of 167 in the list	266 of 7427 in the genome	1	ECO_ptgs2_11582,ECO_PRDX6_21332,ECO_CPS1_22925,ECO_cetp_01675,ECO_MLXIPL_05650,ECO_A5HL78_ORYLA_20577,ECO_BX546446.1_03377,ECO_adh5_09000
GO:0006952	defense response	4 of 167 in the list	113 of 7427 in the genome	1	ECO_NA_12739,ECO_ptgs2_11582,ECO_NA_19671,ECO_TRPV1_05673
GO:0006790	sulfur compound metabolic process	2 of 167 in the list	43 of 7427 in the genome	1	ECO_NA_00657,ECO_sult4a1_18460
GO:0007584	response to nutrient	2 of 167 in the list	43 of 7427 in the genome	1	ECO_ptgs2_11582,ECO_CYP24A1_20558
GO:0030001	metal ion transport	8 of 167 in the list	267 of 7427 in the genome	1	ECO_SLC5A5_11889,ECO_NA_18544,ECO_scn8ab_21265,ECO_ctgf_00327,ECO_NA_02435,ECO_TRPV1_05673,ECO_NA_04528,ECO_NA_16218
GO:0007017	microtubule-based process	4 of 167 in the list	114 of 7427 in the genome	1	ECO_KIF9_09286,ECO_DNAH2_03918,ECO_CEP135_16832,ECO_dnah7l_05972
GO:0009199	ribonucleoside triphosphate metabolic process	8 of 167 in the list	268 of 7427 in the genome	1	ECO_TXNDC6_05157,ECO_Q76N20_ORYLA_00910,ECO_NA_15511,ECO_DNAH2_03918,ECO_atp10a_08555,ECO_NA_12341,ECO_ATP5S_11209,ECO_GNGT1_16087
GO:0051336	regulation of hydrolase activity	6 of 167 in the list	190 of 7427 in the genome	1	ECO_ITIH2_17922,ECO_gipc2_12290,ECO_NA_02825,ECO_ctgf_00327,ECO_c3a_07191,ECO_NA_16672
GO:0008202	steroid metabolic process	3 of 167 in the list	78 of 7427 in the genome	1	ECO_NA_08744,ECO_cetp_01675,ECO_CYP24A1_20558
GO:0006915	apoptotic process	7 of 167 in the list	229 of 7427 in the genome	1	ECO_GNGT1_16087,ECO_ptgs2_11582,ECO_AIPL1_08370,ECO_LOC100144365_18480,ECO_DUSP2_19957,ECO_TRPV1_05673,ECO_Q76B16_ORYLA_04134
GO:0010035	response to inorganic substance	4 of 167 in the list	115 of 7427 in the genome	1	ECO_ptgs2_11582,ECO_CPS1_22925,ECO_NA_15511,ECO_NA_16237
GO:0007188	adenylate cyclase-modulating G-protein coupled receptor signaling pathway	2 of 167 in the list	44 of 7427 in the genome	1	ECO_NA_02825,ECO_GPR44_12126
GO:0044262	cellular carbohydrate metabolic process	2 of 167 in the list	44 of 7427 in the genome	1	ECO_CPS1_22925,ECO_NA_00657
GO:0044283	small molecule biosynthetic process	2 of 167 in the list	44 of 7427 in the genome	1	ECO_ptgs2_11582,ECO_MLXIPL_05650
GO:0035108	limb morphogenesis	3 of 167 in the list	79 of 7427 in the genome	1	ECO_NA_15630,ECO_A5HL78_ORYLA_20577,ECO_BX546446.1_03377
GO:0060173	limb development	3 of 167 in the list	79 of 7427 in the genome	1	ECO_NA_15630,ECO_A5HL78_ORYLA_20577,ECO_BX546446.1_03377
GO:0032879	regulation of localization	8 of 167 in the list	271 of 7427 in the genome	1	ECO_ptgs2_11582,ECO_NA_17674,ECO_EDN2_20104,ECO_GCK_11027,ECO_NA_16672,ECO_TRPV1_05673,ECO_CLIC6_16395,ECO_Q76B16_ORYLA_04134
GO:0006812	cation transport	9 of 167 in the list	311 of 7427 in the genome	1	ECO_SLC5A5_11889,ECO_NA_18544,ECO_NA_07970,ECO_scn8ab_21265,ECO_ctgf_00327,ECO_NA_02435,ECO_TRPV1_05673,ECO_NA_16218,ECO_NA_04528
GO:0003001	generation of a signal involved in cell-cell signaling	3 of 167 in the list	80 of 7427 in the genome	1	ECO_gipc2_12290,ECO_TRPV1_05673,ECO_G6PC2_02546
GO:0023061	signal release	3 of 167 in the list	80 of 7427 in the genome	1	ECO_gipc2_12290,ECO_TRPV1_05673,ECO_G6PC2_02546
GO:0006810	transport	37 of 167 in the list	1486 of 7427 in the genome	1	ECO_SLC25A26_12349,ECO_NA_15511,ECO_NA_02825,ECO_scn8ab_21265,ECO_NA_01070,ECO_NA_17208,ECO_NA_16218,ECO_Q8AYQ1_ORYLA_02258,ECO_NA_17674,ECO_NA_18544,ECO_NA_07970,ECO_NA_13248,ECO_NA_01317,ECO_NA_08297,ECO_cetp_01675,ECO_gipc2_12290,ECO_CABZ01009047.1_10676,ECO_BEST1_15606,ECO_ctgf_00327,ECO_slc43a1a_14571,ECO_CLIC6_16395,ECO_NA_04528,ECO_NA_15156,ECO_SLC5A5_11889,ECO_Q5MQ82_ORYLA_08559,ECO_NA_18…
GO:0009141	nucleoside triphosphate metabolic process	8 of 167 in the list	273 of 7427 in the genome	1	ECO_TXNDC6_05157,ECO_Q76N20_ORYLA_00910,ECO_NA_15511,ECO_DNAH2_03918,ECO_atp10a_08555,ECO_NA_12341,ECO_ATP5S_11209,ECO_GNGT1_16087
GO:0006066	alcohol metabolic process	3 of 167 in the list	81 of 7427 in the genome	1	ECO_NA_08744,ECO_cetp_01675,ECO_adh5_09000
GO:0006399	tRNA metabolic process	2 of 167 in the list	46 of 7427 in the genome	1	ECO_NA_02193,ECO_ELAC1_12630
GO:0009206	purine ribonucleoside triphosphate biosynthetic process	2 of 167 in the list	46 of 7427 in the genome	1	ECO_ATP5S_11209,ECO_atp10a_08555
GO:0006928	cellular component movement	9 of 167 in the list	316 of 7427 in the genome	1	ECO_Q76N20_ORYLA_00910,ECO_CABZ01009047.1_10676,ECO_gipc2_12290,ECO_ctgf_00327,ECO_C1K2Y3_ORYLA_12685,ECO_NA_16672,ECO_ptgs2_11582,ECO_C3VV17_ORYLA_09253,ECO_NA_09417
GO:0005976	polysaccharide metabolic process	2 of 167 in the list	47 of 7427 in the genome	1	ECO_CPS1_22925,ECO_NA_00657
GO:0009145	purine nucleoside triphosphate biosynthetic process	2 of 167 in the list	47 of 7427 in the genome	1	ECO_ATP5S_11209,ECO_atp10a_08555
GO:0009123	nucleoside monophosphate metabolic process	2 of 167 in the list	48 of 7427 in the genome	1	ECO_ANFC4_ORYLA_11865,ECO_NA_08297
GO:0065008	regulation of biological quality	20 of 167 in the list	777 of 7427 in the genome	1	ECO_H3F3C_21519,ECO_PRDX6_21332,ECO_ANFC4_ORYLA_11865,ECO_EDN2_20104,ECO_SLC5A5_11889,ECO_AIPL1_08370,ECO_KIF9_09286,ECO_GCK_11027,ECO_NA_07970,ECO_NA_16237,ECO_TRPV1_05673,ECO_G6PC2_02546,ECO_BX546446.1_03377,ECO_ptgs2_11582,ECO_Q05K84_ORYLA_11224,ECO_CPS1_22925,ECO_cetp_01675,ECO_NA_08297,ECO_MLXIPL_05650,ECO_adh5_09000
GO:0009259	ribonucleotide metabolic process	8 of 167 in the list	284 of 7427 in the genome	1	ECO_TXNDC6_05157,ECO_Q76N20_ORYLA_00910,ECO_NA_15511,ECO_DNAH2_03918,ECO_atp10a_08555,ECO_NA_12341,ECO_ATP5S_11209,ECO_GNGT1_16087
GO:0001525	angiogenesis	2 of 167 in the list	50 of 7427 in the genome	1	ECO_ptgs2_11582,ECO_NA_08297
GO:0031016	pancreas development	2 of 167 in the list	50 of 7427 in the genome	1	ECO_A5HL78_ORYLA_20577,ECO_BHLHA15_02229
GO:0048878	chemical homeostasis	7 of 167 in the list	246 of 7427 in the genome	1	ECO_CPS1_22925,ECO_GCK_11027,ECO_NA_07970,ECO_cetp_01675,ECO_MLXIPL_05650,ECO_TRPV1_05673,ECO_G6PC2_02546
GO:0009314	response to radiation	3 of 167 in the list	88 of 7427 in the genome	1	ECO_NA_12823,ECO_OPN3_01152,ECO_AIPL1_08370
GO:0010038	response to metal ion	3 of 167 in the list	88 of 7427 in the genome	1	ECO_ptgs2_11582,ECO_CPS1_22925,ECO_NA_15511
GO:0015833	peptide transport	2 of 167 in the list	51 of 7427 in the genome	1	ECO_CABZ01009047.1_10676,ECO_G6PC2_02546
GO:0048732	gland development	2 of 167 in the list	51 of 7427 in the genome	1	ECO_NA_03120,ECO_C1K2Y3_ORYLA_12685
GO:0015672	monovalent inorganic cation transport	2 of 167 in the list	52 of 7427 in the genome	1	ECO_scn8ab_21265,ECO_NA_02435
GO:0016477	cell migration	7 of 167 in the list	250 of 7427 in the genome	1	ECO_ptgs2_11582,ECO_CABZ01009047.1_10676,ECO_gipc2_12290,ECO_C3VV17_ORYLA_09253,ECO_C1K2Y3_ORYLA_12685,ECO_NA_09417,ECO_NA_16672
GO:0048870	cell motility	8 of 167 in the list	294 of 7427 in the genome	1	ECO_ptgs2_11582,ECO_CABZ01009047.1_10676,ECO_gipc2_12290,ECO_C3VV17_ORYLA_09253,ECO_ctgf_00327,ECO_C1K2Y3_ORYLA_12685,ECO_NA_09417,ECO_NA_16672
GO:0051674	localization of cell	8 of 167 in the list	294 of 7427 in the genome	1	ECO_ptgs2_11582,ECO_CABZ01009047.1_10676,ECO_gipc2_12290,ECO_C3VV17_ORYLA_09253,ECO_ctgf_00327,ECO_C1K2Y3_ORYLA_12685,ECO_NA_09417,ECO_NA_16672
GO:0007166	cell surface receptor signaling pathway	21 of 167 in the list	843 of 7427 in the genome	1	ECO_gipc2_12290,ECO_NA_02825,ECO_ctgf_00327,ECO_GPR44_12126,ECO_NA_16672,ECO_NA_13110,ECO_GNGT1_16087,ECO_KL_20657,ECO_ANFC4_ORYLA_11865,ECO_MC4R_03670,ECO_SCUBE2_10931,ECO_rrh_11912,ECO_Q1L7T9_ORYLA_01503,ECO_NA_21295,ECO_CSF3R_22900,ECO_ednr_13559,ECO_RQCD1_16392,ECO_NA_16237,ECO_OPN3_01152,ECO_NA_08297,ECO_NA_09417
GO:0042692	muscle cell differentiation	3 of 167 in the list	92 of 7427 in the genome	1	ECO_Q76N20_ORYLA_00910,ECO_SCUBE2_10931,ECO_NA_06697
GO:0001654	eye development	4 of 167 in the list	133 of 7427 in the genome	1	ECO_GNGT1_16087,ECO_pdzd7a_21823,ECO_NA_03120,ECO_BX546446.1_03377
GO:0009152	purine ribonucleotide biosynthetic process	2 of 167 in the list	55 of 7427 in the genome	1	ECO_ATP5S_11209,ECO_atp10a_08555
GO:0007169	transmembrane receptor protein tyrosine kinase signaling pathway	6 of 167 in the list	215 of 7427 in the genome	1	ECO_KL_20657,ECO_NA_02825,ECO_ctgf_00327,ECO_NA_16237,ECO_NA_16672,ECO_NA_13110
GO:0032940	secretion by cell	4 of 167 in the list	134 of 7427 in the genome	1	ECO_NA_17674,ECO_NA_13248,ECO_ctgf_00327,ECO_G6PC2_02546
GO:0032787	monocarboxylic acid metabolic process	4 of 167 in the list	136 of 7427 in the genome	1	ECO_ptgs2_11582,ECO_MLXIPL_05650,ECO_NA_00657,ECO_BX546446.1_03377
GO:0006520	cellular amino acid metabolic process	5 of 167 in the list	177 of 7427 in the genome	1	ECO_SLC5A5_11889,ECO_CPS1_22925,ECO_NA_02193,ECO_HGD_23021,ECO_A2LD1_04744
GO:0048592	eye morphogenesis	2 of 167 in the list	57 of 7427 in the genome	1	ECO_GNGT1_16087,ECO_pdzd7a_21823
GO:0045165	cell fate commitment	3 of 167 in the list	97 of 7427 in the genome	1	ECO_Q3V611_ORYLA_04832,ECO_SCUBE2_10931,ECO_Q76B16_ORYLA_04134
GO:0043085	positive regulation of catalytic activity	4 of 167 in the list	138 of 7427 in the genome	1	ECO_NA_02825,ECO_ctgf_00327,ECO_NA_16237,ECO_NA_16672
GO:0055114	oxidation-reduction process	4 of 167 in the list	138 of 7427 in the genome	1	ECO_KL_20657,ECO_CPS1_22925,ECO_NA_02825,ECO_MLXIPL_05650
GO:0031667	response to nutrient levels	3 of 167 in the list	98 of 7427 in the genome	1	ECO_ptgs2_11582,ECO_CPS1_22925,ECO_CYP24A1_20558
GO:0003008	system process	12 of 167 in the list	477 of 7427 in the genome	1	ECO_Q76N20_ORYLA_00910,ECO_AIPL1_08370,ECO_TRPV1_05673,ECO_ptgs2_11582,ECO_Q05K84_ORYLA_11224,ECO_ANFC4_ORYLA_11865,ECO_EDN2_20104,ECO_CPS1_22925,ECO_NA_08297,ECO_SCUBE2_10931,ECO_rrh_11912,ECO_adh5_09000
GO:0009205	purine ribonucleoside triphosphate metabolic process	7 of 167 in the list	266 of 7427 in the genome	1	ECO_GNGT1_16087,ECO_ATP5S_11209,ECO_Q76N20_ORYLA_00910,ECO_NA_15511,ECO_DNAH2_03918,ECO_atp10a_08555,ECO_NA_12341
GO:0009143	nucleoside triphosphate catabolic process	6 of 167 in the list	224 of 7427 in the genome	1	ECO_GNGT1_16087,ECO_Q76N20_ORYLA_00910,ECO_NA_15511,ECO_DNAH2_03918,ECO_atp10a_08555,ECO_NA_12341
GO:0009146	purine nucleoside triphosphate catabolic process	6 of 167 in the list	224 of 7427 in the genome	1	ECO_GNGT1_16087,ECO_Q76N20_ORYLA_00910,ECO_NA_15511,ECO_DNAH2_03918,ECO_atp10a_08555,ECO_NA_12341
GO:0009203	ribonucleoside triphosphate catabolic process	6 of 167 in the list	224 of 7427 in the genome	1	ECO_GNGT1_16087,ECO_Q76N20_ORYLA_00910,ECO_NA_15511,ECO_DNAH2_03918,ECO_atp10a_08555,ECO_NA_12341
GO:0009207	purine ribonucleoside triphosphate catabolic process	6 of 167 in the list	224 of 7427 in the genome	1	ECO_GNGT1_16087,ECO_Q76N20_ORYLA_00910,ECO_NA_15511,ECO_DNAH2_03918,ECO_atp10a_08555,ECO_NA_12341
GO:0048545	response to steroid hormone stimulus	3 of 167 in the list	100 of 7427 in the genome	1	ECO_ptgs2_11582,ECO_CPS1_22925,ECO_ctgf_00327
GO:0007417	central nervous system development	9 of 167 in the list	353 of 7427 in the genome	1	ECO_H3F3C_21519,ECO_NA_03120,ECO_C3VV16_ORYLA_19077,ECO_C1K2Y3_ORYLA_12685,ECO_Q3V611_ORYLA_04832,ECO_LOC100144365_18480,ECO_LHX8_18674,ECO_Q1L7T9_ORYLA_01503,ECO_Q76B16_ORYLA_04134
GO:0009144	purine nucleoside triphosphate metabolic process	7 of 167 in the list	269 of 7427 in the genome	1	ECO_GNGT1_16087,ECO_ATP5S_11209,ECO_Q76N20_ORYLA_00910,ECO_NA_15511,ECO_DNAH2_03918,ECO_atp10a_08555,ECO_NA_12341
GO:0009154	purine ribonucleotide catabolic process	6 of 167 in the list	227 of 7427 in the genome	1	ECO_GNGT1_16087,ECO_Q76N20_ORYLA_00910,ECO_NA_15511,ECO_DNAH2_03918,ECO_atp10a_08555,ECO_NA_12341
GO:0009719	response to endogenous stimulus	7 of 167 in the list	270 of 7427 in the genome	1	ECO_ptgs2_11582,ECO_H3F3C_21519,ECO_KL_20657,ECO_CPS1_22925,ECO_NA_02825,ECO_ctgf_00327,ECO_TRPV1_05673
GO:0007423	sensory organ development	6 of 167 in the list	228 of 7427 in the genome	1	ECO_GNGT1_16087,ECO_pdzd7a_21823,ECO_NA_03120,ECO_OTOP1_03594,ECO_Q1L7T9_ORYLA_01503,ECO_BX546446.1_03377
GO:0009261	ribonucleotide catabolic process	6 of 167 in the list	228 of 7427 in the genome	1	ECO_GNGT1_16087,ECO_Q76N20_ORYLA_00910,ECO_NA_15511,ECO_DNAH2_03918,ECO_atp10a_08555,ECO_NA_12341
GO:0009416	response to light stimulus	2 of 167 in the list	62 of 7427 in the genome	1	ECO_OPN3_01152,ECO_AIPL1_08370
GO:0009991	response to extracellular stimulus	3 of 167 in the list	103 of 7427 in the genome	1	ECO_ptgs2_11582,ECO_CPS1_22925,ECO_CYP24A1_20558
GO:0022414	reproductive process	8 of 167 in the list	314 of 7427 in the genome	1	ECO_H3F3C_21519,ECO_RQCD1_16392,ECO_foxq1a_22342,ECO_BX546446.1_03377,ECO_C1K2Z2_ORYLA_01182,ECO_ptgs2_11582,ECO_LHX8_18674,ECO_BMP5_09180
GO:0009790	embryo development	12 of 167 in the list	486 of 7427 in the genome	1	ECO_Q76N20_ORYLA_00910,ECO_NA_15630,ECO_ctgf_00327,ECO_C1K2Y3_ORYLA_12685,ECO_NA_16672,ECO_BX546446.1_03377,ECO_NA_08297,ECO_OTOP1_03594,ECO_A5HL78_ORYLA_20577,ECO_NA_09417,ECO_DUSP2_19957,ECO_Q76B16_ORYLA_04134
GO:0048856	anatomical structure development	43 of 167 in the list	1839 of 7427 in the genome	1	ECO_H3F3C_21519,ECO_msnb_13533,ECO_CABZ01041002.1_00522,ECO_NA_00657,ECO_C1K2Y3_ORYLA_12685,ECO_GNGT1_16087,ECO_KL_20657,ECO_naglu_20225,ECO_C3VV17_ORYLA_09253,ECO_LHX8_18674,ECO_SCUBE2_10931,ECO_BHLHA15_02229,ECO_Q1L7T9_ORYLA_01503,ECO_foxq1b_01183,ECO_BX546446.1_03377,ECO_ptgs2_11582,ECO_Q3V611_ORYLA_04832,ECO_NA_08297,ECO_mgp_22537,ECO_A5HL78_ORYLA_20577,ECO_gipc2_12290,ECO_ctgf_00327,ECO_hes6…
GO:0048869	cellular developmental process	23 of 167 in the list	965 of 7427 in the genome	1	ECO_CABZ01041002.1_00522,ECO_ctgf_00327,ECO_C1K2Y3_ORYLA_12685,ECO_NA_16672,ECO_GNGT1_16087,ECO_LOC100144365_18480,ECO_ANFC4_ORYLA_11865,ECO_LHX8_18674,ECO_SCUBE2_10931,ECO_NA_06697,ECO_Q76B16_ORYLA_04134,ECO_Q76N20_ORYLA_00910,ECO_pdzd7a_21823,ECO_NA_16237,ECO_arl4ab_07436,ECO_BX546446.1_03377,ECO_Q3V611_ORYLA_04832,ECO_CPS1_22925,ECO_NA_08297,ECO_mgp_22537,ECO_A5HL78_ORYLA_20577,ECO_NA_09417,EC…
GO:0006887	exocytosis	2 of 167 in the list	63 of 7427 in the genome	1	ECO_NA_17674,ECO_NA_13248
GO:0007187	G-protein coupled receptor signaling pathway, coupled to cyclic nucleotide second messenger	2 of 167 in the list	63 of 7427 in the genome	1	ECO_NA_02825,ECO_GPR44_12126
GO:0009628	response to abiotic stimulus	4 of 167 in the list	146 of 7427 in the genome	1	ECO_NA_12823,ECO_OPN3_01152,ECO_AIPL1_08370,ECO_TRPV1_05673
GO:0007420	brain development	6 of 167 in the list	231 of 7427 in the genome	1	ECO_LOC100144365_18480,ECO_NA_03120,ECO_LHX8_18674,ECO_C3VV16_ORYLA_19077,ECO_C1K2Y3_ORYLA_12685,ECO_Q76B16_ORYLA_04134
GO:0019318	hexose metabolic process	3 of 167 in the list	105 of 7427 in the genome	1	ECO_GCK_11027,ECO_FBP2_03280,ECO_G6PC2_02546
GO:0055085	transmembrane transport	4 of 167 in the list	147 of 7427 in the genome	1	ECO_SLC25A26_12349,ECO_NA_04528,ECO_NA_02435,ECO_CLIC6_16395
GO:0006195	purine nucleotide catabolic process	6 of 167 in the list	232 of 7427 in the genome	1	ECO_GNGT1_16087,ECO_Q76N20_ORYLA_00910,ECO_NA_15511,ECO_DNAH2_03918,ECO_atp10a_08555,ECO_NA_12341
GO:0002376	immune system process	10 of 167 in the list	404 of 7427 in the genome	1	ECO_NA_12739,ECO_NA_07970,ECO_msnb_13533,ECO_CABZ01041002.1_00522,ECO_TRPV1_05673,ECO_Q8UUL6_ORYLA_04454,ECO_NA_10327,ECO_Q8UUL6_ORYLA_04455,ECO_C2_20777,ECO_Q76B16_ORYLA_04134
GO:0035107	appendage morphogenesis	3 of 167 in the list	106 of 7427 in the genome	1	ECO_NA_15630,ECO_A5HL78_ORYLA_20577,ECO_BX546446.1_03377
GO:0048513	organ development	24 of 167 in the list	1015 of 7427 in the genome	1	ECO_CABZ01041002.1_00522,ECO_ctgf_00327,ECO_C1K2Y3_ORYLA_12685,ECO_GNGT1_16087,ECO_LOC100144365_18480,ECO_KL_20657,ECO_ANFC4_ORYLA_11865,ECO_LHX8_18674,ECO_SCUBE2_10931,ECO_BHLHA15_02229,ECO_Q1L7T9_ORYLA_01503,ECO_Q76B16_ORYLA_04134,ECO_Q76N20_ORYLA_00910,ECO_foxq1b_01183,ECO_pdzd7a_21823,ECO_NA_03120,ECO_C3VV16_ORYLA_19077,ECO_BX546446.1_03377,ECO_Q3V611_ORYLA_04832,ECO_CPS1_22925,ECO_NA_08297,E…
GO:0000003	reproduction	8 of 167 in the list	320 of 7427 in the genome	1	ECO_H3F3C_21519,ECO_RQCD1_16392,ECO_foxq1a_22342,ECO_BX546446.1_03377,ECO_C1K2Z2_ORYLA_01182,ECO_ptgs2_11582,ECO_LHX8_18674,ECO_BMP5_09180
GO:0009150	purine ribonucleotide metabolic process	7 of 167 in the list	277 of 7427 in the genome	1	ECO_GNGT1_16087,ECO_ATP5S_11209,ECO_Q76N20_ORYLA_00910,ECO_NA_15511,ECO_DNAH2_03918,ECO_atp10a_08555,ECO_NA_12341
GO:1900542	regulation of purine nucleotide metabolic process	3 of 167 in the list	107 of 7427 in the genome	1	ECO_gipc2_12290,ECO_NA_02825,ECO_NA_16672
GO:0051049	regulation of transport	6 of 167 in the list	235 of 7427 in the genome	1	ECO_ptgs2_11582,ECO_NA_17674,ECO_GCK_11027,ECO_TRPV1_05673,ECO_CLIC6_16395,ECO_Q76B16_ORYLA_04134
GO:1901136	carbohydrate derivative catabolic process	6 of 167 in the list	235 of 7427 in the genome	1	ECO_GNGT1_16087,ECO_Q76N20_ORYLA_00910,ECO_NA_15511,ECO_DNAH2_03918,ECO_atp10a_08555,ECO_NA_12341
GO:0072523	purine-containing compound catabolic process	6 of 167 in the list	236 of 7427 in the genome	1	ECO_GNGT1_16087,ECO_Q76N20_ORYLA_00910,ECO_NA_15511,ECO_DNAH2_03918,ECO_atp10a_08555,ECO_NA_12341
GO:0008610	lipid biosynthetic process	2 of 167 in the list	66 of 7427 in the genome	1	ECO_ptgs2_11582,ECO_MLXIPL_05650
GO:0009166	nucleotide catabolic process	6 of 167 in the list	237 of 7427 in the genome	1	ECO_GNGT1_16087,ECO_Q76N20_ORYLA_00910,ECO_NA_15511,ECO_DNAH2_03918,ECO_atp10a_08555,ECO_NA_12341
GO:0007178	transmembrane receptor protein serine/threonine kinase signaling pathway	3 of 167 in the list	109 of 7427 in the genome	1	ECO_gipc2_12290,ECO_SCUBE2_10931,ECO_NA_09417
GO:0005975	carbohydrate metabolic process	6 of 167 in the list	239 of 7427 in the genome	1	ECO_CPS1_22925,ECO_GCK_11027,ECO_NA_01250,ECO_NA_00657,ECO_FBP2_03280,ECO_G6PC2_02546
GO:0045597	positive regulation of cell differentiation	3 of 167 in the list	110 of 7427 in the genome	1	ECO_ptgs2_11582,ECO_ANFC4_ORYLA_11865,ECO_NA_06697
GO:0009611	response to wounding	2 of 167 in the list	68 of 7427 in the genome	1	ECO_ptgs2_11582,ECO_TRPV1_05673
GO:0061061	muscle structure development	3 of 167 in the list	111 of 7427 in the genome	1	ECO_Q76N20_ORYLA_00910,ECO_SCUBE2_10931,ECO_NA_06697
GO:0002521	leukocyte differentiation	2 of 167 in the list	69 of 7427 in the genome	1	ECO_CABZ01041002.1_00522,ECO_Q76B16_ORYLA_04134
GO:0001501	skeletal system development	2 of 167 in the list	70 of 7427 in the genome	1	ECO_ANFC4_ORYLA_11865,ECO_CABZ01041002.1_00522
GO:0043434	response to peptide hormone stimulus	2 of 167 in the list	70 of 7427 in the genome	1	ECO_CPS1_22925,ECO_NA_02825
GO:0007275	multicellular organismal development	39 of 167 in the list	1698 of 7427 in the genome	1	ECO_H3F3C_21519,ECO_msnb_13533,ECO_CABZ01041002.1_00522,ECO_NA_00657,ECO_C1K2Y3_ORYLA_12685,ECO_GNGT1_16087,ECO_KL_20657,ECO_naglu_20225,ECO_C3VV17_ORYLA_09253,ECO_LHX8_18674,ECO_SCUBE2_10931,ECO_BHLHA15_02229,ECO_Q1L7T9_ORYLA_01503,ECO_foxq1b_01183,ECO_BX546446.1_03377,ECO_ptgs2_11582,ECO_Q3V611_ORYLA_04832,ECO_NA_08297,ECO_A5HL78_ORYLA_20577,ECO_gipc2_12290,ECO_ctgf_00327,ECO_hes6_10559,ECO_NA_…
GO:0006950	response to stress	13 of 167 in the list	551 of 7427 in the genome	1	ECO_NA_12739,ECO_CABZ01009047.1_10676,ECO_NA_19671,ECO_ctgf_00327,ECO_NA_16237,ECO_TRPV1_05673,ECO_GNGT1_16087,ECO_ptgs2_11582,ECO_PRDX6_21332,ECO_CPS1_22925,ECO_ANFC4_ORYLA_11865,ECO_NA_08297,ECO_adh5_09000
GO:0009952	anterior/posterior pattern specification	2 of 167 in the list	71 of 7427 in the genome	1	ECO_SCUBE2_10931,ECO_Q1L7T9_ORYLA_01503
GO:0034655	nucleobase-containing compound catabolic process	6 of 167 in the list	246 of 7427 in the genome	1	ECO_GNGT1_16087,ECO_Q76N20_ORYLA_00910,ECO_NA_15511,ECO_DNAH2_03918,ECO_atp10a_08555,ECO_NA_12341
GO:0046903	secretion	4 of 167 in the list	160 of 7427 in the genome	1	ECO_NA_17674,ECO_NA_13248,ECO_ctgf_00327,ECO_G6PC2_02546
GO:0046700	heterocycle catabolic process	6 of 167 in the list	250 of 7427 in the genome	1	ECO_GNGT1_16087,ECO_Q76N20_ORYLA_00910,ECO_NA_15511,ECO_DNAH2_03918,ECO_atp10a_08555,ECO_NA_12341
GO:0034220	ion transmembrane transport	3 of 167 in the list	119 of 7427 in the genome	1	ECO_NA_04528,ECO_NA_02435,ECO_CLIC6_16395
GO:0034660	ncRNA metabolic process	2 of 167 in the list	75 of 7427 in the genome	1	ECO_NA_02193,ECO_ELAC1_12630
GO:0043087	regulation of GTPase activity	2 of 167 in the list	75 of 7427 in the genome	1	ECO_gipc2_12290,ECO_NA_16672
GO:0051094	positive regulation of developmental process	3 of 167 in the list	120 of 7427 in the genome	1	ECO_ptgs2_11582,ECO_ANFC4_ORYLA_11865,ECO_NA_06697
GO:0044270	cellular nitrogen compound catabolic process	6 of 167 in the list	254 of 7427 in the genome	1	ECO_GNGT1_16087,ECO_Q76N20_ORYLA_00910,ECO_NA_15511,ECO_DNAH2_03918,ECO_atp10a_08555,ECO_NA_12341
GO:0050804	regulation of synaptic transmission	2 of 167 in the list	76 of 7427 in the genome	1	ECO_ptgs2_11582,ECO_gipc2_12290
GO:0048736	appendage development	3 of 167 in the list	121 of 7427 in the genome	1	ECO_NA_15630,ECO_A5HL78_ORYLA_20577,ECO_BX546446.1_03377
GO:0030154	cell differentiation	19 of 167 in the list	836 of 7427 in the genome	1	ECO_CABZ01041002.1_00522,ECO_C1K2Y3_ORYLA_12685,ECO_NA_16672,ECO_GNGT1_16087,ECO_LOC100144365_18480,ECO_ANFC4_ORYLA_11865,ECO_LHX8_18674,ECO_SCUBE2_10931,ECO_NA_06697,ECO_Q76B16_ORYLA_04134,ECO_Q76N20_ORYLA_00910,ECO_pdzd7a_21823,ECO_arl4ab_07436,ECO_BX546446.1_03377,ECO_Q3V611_ORYLA_04832,ECO_CPS1_22925,ECO_NA_08297,ECO_A5HL78_ORYLA_20577,ECO_NA_09417
GO:0048731	system development	33 of 167 in the list	1462 of 7427 in the genome	1	ECO_H3F3C_21519,ECO_msnb_13533,ECO_CABZ01041002.1_00522,ECO_NA_00657,ECO_C1K2Y3_ORYLA_12685,ECO_GNGT1_16087,ECO_KL_20657,ECO_naglu_20225,ECO_C3VV17_ORYLA_09253,ECO_LHX8_18674,ECO_SCUBE2_10931,ECO_BHLHA15_02229,ECO_Q1L7T9_ORYLA_01503,ECO_foxq1b_01183,ECO_BX546446.1_03377,ECO_ptgs2_11582,ECO_Q3V611_ORYLA_04832,ECO_NA_08297,ECO_A5HL78_ORYLA_20577,ECO_gipc2_12290,ECO_ctgf_00327,ECO_NA_16672,ECO_LOC10…
GO:0009725	response to hormone stimulus	5 of 167 in the list	213 of 7427 in the genome	1	ECO_ptgs2_11582,ECO_CPS1_22925,ECO_NA_02825,ECO_ctgf_00327,ECO_TRPV1_05673
GO:0051704	multi-organism process	4 of 167 in the list	171 of 7427 in the genome	1	ECO_ptgs2_11582,ECO_CPS1_22925,ECO_rsad2_10893,ECO_adh5_09000
GO:0009605	response to external stimulus	8 of 167 in the list	352 of 7427 in the genome	1	ECO_OPN3_01152,ECO_ptgs2_11582,ECO_AIPL1_08370,ECO_LOC100144365_18480,ECO_CABZ01009047.1_10676,ECO_CPS1_22925,ECO_CYP24A1_20558,ECO_NA_16672
GO:0032502	developmental process	46 of 167 in the list	2052 of 7427 in the genome	1	ECO_H3F3C_21519,ECO_msnb_13533,ECO_CABZ01041002.1_00522,ECO_NA_00657,ECO_C1K2Y3_ORYLA_12685,ECO_GNGT1_16087,ECO_KL_20657,ECO_naglu_20225,ECO_C3VV17_ORYLA_09253,ECO_LHX8_18674,ECO_SCUBE2_10931,ECO_BHLHA15_02229,ECO_Q1L7T9_ORYLA_01503,ECO_foxq1b_01183,ECO_BX546446.1_03377,ECO_ptgs2_11582,ECO_Q3V611_ORYLA_04832,ECO_NA_08297,ECO_mgp_22537,ECO_A5HL78_ORYLA_20577,ECO_gipc2_12290,ECO_ctgf_00327,ECO_hes6…
GO:0048646	anatomical structure formation involved in morphogenesis	7 of 167 in the list	307 of 7427 in the genome	1	ECO_Q76N20_ORYLA_00910,ECO_ptgs2_11582,ECO_NA_08297,ECO_ctgf_00327,ECO_OTOP1_03594,ECO_DUSP2_19957,ECO_NA_16672
GO:0009653	anatomical structure morphogenesis	20 of 167 in the list	892 of 7427 in the genome	1	ECO_gipc2_12290,ECO_msnb_13533,ECO_CABZ01041002.1_00522,ECO_ctgf_00327,ECO_NA_16672,ECO_GNGT1_16087,ECO_LOC100144365_18480,ECO_ANFC4_ORYLA_11865,ECO_C3VV17_ORYLA_09253,ECO_LHX8_18674,ECO_Q76N20_ORYLA_00910,ECO_pdzd7a_21823,ECO_NA_15630,ECO_BX546446.1_03377,ECO_ptgs2_11582,ECO_NA_08297,ECO_OTOP1_03594,ECO_A5HL78_ORYLA_20577,ECO_NA_09417,ECO_DUSP2_19957
GO:0006325	chromatin organization	4 of 167 in the list	172 of 7427 in the genome	1	ECO_H3F3C_21519,ECO_hist2h2l_20893,ECO_H1F0_02141,ECO_USP21_14819
GO:0007165	signal transduction	33 of 167 in the list	1476 of 7427 in the genome	1	ECO_NA_02825,ECO_GPR44_12126,ECO_NA_13110,ECO_GNGT1_16087,ECO_KL_20657,ECO_EDN2_20104,ECO_NA_16218,ECO_SCUBE2_10931,ECO_Q1L7T9_ORYLA_01503,ECO_NA_21295,ECO_AIPL1_08370,ECO_NA_21676,ECO_NA_08297,ECO_CYP24A1_20558,ECO_gipc2_12290,ECO_ctgf_00327,ECO_NA_16672,ECO_ANFC4_ORYLA_11865,ECO_MC4R_03670,ECO_rrh_11912,ECO_NA_06697,ECO_CSF3R_22900,ECO_RERGL_11228,ECO_RQCD1_16392,ECO_ednr_13559,ECO_NA_16237,ECO…
GO:0043086	negative regulation of catalytic activity	2 of 167 in the list	82 of 7427 in the genome	1	ECO_ITIH2_17922,ECO_c3a_07191
GO:0043269	regulation of ion transport	2 of 167 in the list	82 of 7427 in the genome	1	ECO_ptgs2_11582,ECO_CLIC6_16395
GO:0050953	sensory perception of light stimulus	2 of 167 in the list	82 of 7427 in the genome	1	ECO_AIPL1_08370,ECO_rrh_11912
GO:0051969	regulation of transmission of nerve impulse	2 of 167 in the list	82 of 7427 in the genome	1	ECO_ptgs2_11582,ECO_gipc2_12290
GO:0033124	regulation of GTP catabolic process	2 of 167 in the list	83 of 7427 in the genome	1	ECO_gipc2_12290,ECO_NA_16672
GO:0031329	regulation of cellular catabolic process	3 of 167 in the list	130 of 7427 in the genome	1	ECO_gipc2_12290,ECO_MLXIPL_05650,ECO_NA_16672
GO:0009893	positive regulation of metabolic process	5 of 167 in the list	223 of 7427 in the genome	1	ECO_ptgs2_11582,ECO_NA_02825,ECO_ctgf_00327,ECO_MLXIPL_05650,ECO_TRPV1_05673
GO:0046486	glycerolipid metabolic process	2 of 167 in the list	84 of 7427 in the genome	1	ECO_CPS1_22925,ECO_cetp_01675
GO:0031644	regulation of neurological system process	2 of 167 in the list	85 of 7427 in the genome	1	ECO_ptgs2_11582,ECO_gipc2_12290
GO:0070838	divalent metal ion transport	2 of 167 in the list	85 of 7427 in the genome	1	ECO_ctgf_00327,ECO_TRPV1_05673
GO:0007267	cell-cell signaling	6 of 167 in the list	271 of 7427 in the genome	1	ECO_GNGT1_16087,ECO_ptgs2_11582,ECO_gipc2_12290,ECO_NA_02825,ECO_TRPV1_05673,ECO_G6PC2_02546
GO:0072511	divalent inorganic cation transport	2 of 167 in the list	86 of 7427 in the genome	1	ECO_ctgf_00327,ECO_TRPV1_05673
GO:0043009	chordate embryonic development	4 of 167 in the list	180 of 7427 in the genome	1	ECO_NA_08297,ECO_C1K2Y3_ORYLA_12685,ECO_BX546446.1_03377,ECO_Q76B16_ORYLA_04134
GO:0034621	cellular macromolecular complex subunit organization	3 of 167 in the list	135 of 7427 in the genome	1	ECO_H3F3C_21519,ECO_hist2h2l_20893,ECO_H1F0_02141
GO:0045321	leukocyte activation	2 of 167 in the list	89 of 7427 in the genome	1	ECO_CABZ01041002.1_00522,ECO_TRPV1_05673
GO:0009887	organ morphogenesis	7 of 167 in the list	327 of 7427 in the genome	1	ECO_GNGT1_16087,ECO_Q76N20_ORYLA_00910,ECO_pdzd7a_21823,ECO_ANFC4_ORYLA_11865,ECO_LHX8_18674,ECO_OTOP1_03594,ECO_NA_09417
GO:0009792	embryo development ending in birth or egg hatching	4 of 167 in the list	187 of 7427 in the genome	1	ECO_NA_08297,ECO_C1K2Y3_ORYLA_12685,ECO_BX546446.1_03377,ECO_Q76B16_ORYLA_04134
GO:0032501	multicellular organismal process	52 of 167 in the list	2369 of 7427 in the genome	1	ECO_H3F3C_21519,ECO_msnb_13533,ECO_CABZ01041002.1_00522,ECO_NA_00657,ECO_C1K2Y3_ORYLA_12685,ECO_GNGT1_16087,ECO_KL_20657,ECO_naglu_20225,ECO_C3VV17_ORYLA_09253,ECO_EDN2_20104,ECO_LHX8_18674,ECO_SCUBE2_10931,ECO_BHLHA15_02229,ECO_Q1L7T9_ORYLA_01503,ECO_AIPL1_08370,ECO_foxq1b_01183,ECO_NA_07970,ECO_adamts9_12347,ECO_BX546446.1_03377,ECO_ptgs2_11582,ECO_Q05K84_ORYLA_11224,ECO_Q3V611_ORYLA_04832,ECO_…
GO:0007154	cell communication	36 of 167 in the list	1661 of 7427 in the genome	1	ECO_NA_02825,ECO_GPR44_12126,ECO_NA_13110,ECO_GNGT1_16087,ECO_KL_20657,ECO_EDN2_20104,ECO_NA_16218,ECO_SCUBE2_10931,ECO_Q1L7T9_ORYLA_01503,ECO_NA_21295,ECO_AIPL1_08370,ECO_NA_21676,ECO_ptgs2_11582,ECO_NA_08297,ECO_CYP24A1_20558,ECO_gipc2_12290,ECO_ctgf_00327,ECO_NA_16672,ECO_ANFC4_ORYLA_11865,ECO_MC4R_03670,ECO_rrh_11912,ECO_NA_06697,ECO_CSF3R_22900,ECO_RERGL_11228,ECO_RQCD1_16392,ECO_ednr_13559,…
GO:1901135	carbohydrate derivative metabolic process	8 of 167 in the list	382 of 7427 in the genome	1	ECO_Q76N20_ORYLA_00910,ECO_NA_15511,ECO_DNAH2_03918,ECO_UPP1_16939,ECO_NA_00657,ECO_atp10a_08555,ECO_NA_12341,ECO_GNGT1_16087
GO:0006631	fatty acid metabolic process	2 of 167 in the list	96 of 7427 in the genome	1	ECO_ptgs2_11582,ECO_MLXIPL_05650
GO:0030811	regulation of nucleotide catabolic process	2 of 167 in the list	96 of 7427 in the genome	1	ECO_gipc2_12290,ECO_NA_16672
GO:0033121	regulation of purine nucleotide catabolic process	2 of 167 in the list	96 of 7427 in the genome	1	ECO_gipc2_12290,ECO_NA_16672
GO:0023052	signaling	39 of 167 in the list	1814 of 7427 in the genome	1	ECO_NA_02825,ECO_GPR44_12126,ECO_NA_13110,ECO_GNGT1_16087,ECO_KL_20657,ECO_EDN2_20104,ECO_NA_16218,ECO_SCUBE2_10931,ECO_Q1L7T9_ORYLA_01503,ECO_NA_21295,ECO_AIPL1_08370,ECO_NA_21676,ECO_ptgs2_11582,ECO_NA_08297,ECO_CYP24A1_20558,ECO_NA_19671,ECO_gipc2_12290,ECO_NA_08752,ECO_ctgf_00327,ECO_NA_16672,ECO_STAT1_21711,ECO_ANFC4_ORYLA_11865,ECO_MC4R_03670,ECO_rrh_11912,ECO_NA_06697,ECO_CSF3R_22900,ECO_R…
GO:0007389	pattern specification process	5 of 167 in the list	247 of 7427 in the genome	1	ECO_LOC100144365_18480,ECO_CABZ01041002.1_00522,ECO_SCUBE2_10931,ECO_C1K2Y3_ORYLA_12685,ECO_Q1L7T9_ORYLA_01503
GO:0040011	locomotion	9 of 167 in the list	441 of 7427 in the genome	1	ECO_CABZ01009047.1_10676,ECO_gipc2_12290,ECO_ctgf_00327,ECO_C1K2Y3_ORYLA_12685,ECO_NA_16672,ECO_ptgs2_11582,ECO_LOC100144365_18480,ECO_C3VV17_ORYLA_09253,ECO_NA_09417
GO:0006351	transcription, DNA-dependent	9 of 167 in the list	442 of 7427 in the genome	1	ECO_RQCD1_16392,ECO_STAT1_21711,ECO_Q3V607_ORYLA_14768,ECO_Q3V611_ORYLA_04832,ECO_LOC100144365_18480,ECO_BATF3_22610,ECO_LHX8_18674,ECO_NA_07577,ECO_NA_16218
GO:0032774	RNA biosynthetic process	9 of 167 in the list	443 of 7427 in the genome	1	ECO_RQCD1_16392,ECO_STAT1_21711,ECO_Q3V607_ORYLA_14768,ECO_Q3V611_ORYLA_04832,ECO_LOC100144365_18480,ECO_BATF3_22610,ECO_LHX8_18674,ECO_NA_07577,ECO_NA_16218
GO:0009894	regulation of catabolic process	3 of 167 in the list	153 of 7427 in the genome	1	ECO_gipc2_12290,ECO_MLXIPL_05650,ECO_NA_16672
GO:0048568	embryonic organ development	3 of 167 in the list	153 of 7427 in the genome	1	ECO_ctgf_00327,ECO_OTOP1_03594,ECO_Q76B16_ORYLA_04134
GO:0003002	regionalization	4 of 167 in the list	203 of 7427 in the genome	1	ECO_LOC100144365_18480,ECO_CABZ01041002.1_00522,ECO_SCUBE2_10931,ECO_Q1L7T9_ORYLA_01503
GO:0071704	organic substance metabolic process	8 of 167 in the list	397 of 7427 in the genome	1	ECO_Q76N20_ORYLA_00910,ECO_NA_15511,ECO_DNAH2_03918,ECO_UPP1_16939,ECO_NA_00657,ECO_atp10a_08555,ECO_NA_12341,ECO_GNGT1_16087
GO:0007610	behavior	3 of 167 in the list	157 of 7427 in the genome	1	ECO_ptgs2_11582,ECO_LHX8_18674,ECO_TRPV1_05673
GO:0006796	phosphate-containing compound metabolic process	7 of 167 in the list	355 of 7427 in the genome	1	ECO_CABZ01071036.1_15788,ECO_NA_19464,ECO_GCK_11027,ECO_DUSP2_19957,ECO_NA_16237,ECO_FBP2_03280,ECO_NA_06697
GO:0006793	phosphorus metabolic process	7 of 167 in the list	357 of 7427 in the genome	1	ECO_CABZ01071036.1_15788,ECO_NA_19464,ECO_GCK_11027,ECO_DUSP2_19957,ECO_NA_16237,ECO_FBP2_03280,ECO_NA_06697
GO:0044057	regulation of system process	3 of 167 in the list	159 of 7427 in the genome	1	ECO_ptgs2_11582,ECO_gipc2_12290,ECO_ctgf_00327
GO:0051276	chromosome organization	4 of 167 in the list	210 of 7427 in the genome	1	ECO_H3F3C_21519,ECO_hist2h2l_20893,ECO_H1F0_02141,ECO_USP21_14819
GO:0007507	heart development	2 of 167 in the list	108 of 7427 in the genome	1	ECO_Q3V611_ORYLA_04832,ECO_NA_09417
GO:0044093	positive regulation of molecular function	4 of 167 in the list	211 of 7427 in the genome	1	ECO_NA_02825,ECO_ctgf_00327,ECO_NA_16237,ECO_NA_16672
GO:0009889	regulation of biosynthetic process	13 of 167 in the list	650 of 7427 in the genome	1	ECO_foxq1b_01183,ECO_GCK_11027,ECO_NA_03120,ECO_NA_02825,ECO_ctgf_00327,ECO_C3VV16_ORYLA_19077,ECO_C1K2Y3_ORYLA_12685,ECO_hes6_10559,ECO_TRPV1_05673,ECO_ptgs2_11582,ECO_C3VV17_ORYLA_09253,ECO_MLXIPL_05650,ECO_USP21_14819
GO:0009892	negative regulation of metabolic process	3 of 167 in the list	164 of 7427 in the genome	1	ECO_gipc2_12290,ECO_ANFC4_ORYLA_11865,ECO_MLXIPL_05650
GO:0042127	regulation of cell proliferation	2 of 167 in the list	112 of 7427 in the genome	1	ECO_ptgs2_11582,ECO_ANFC4_ORYLA_11865
GO:0044249	cellular biosynthetic process	19 of 167 in the list	938 of 7427 in the genome	1	ECO_TXNDC6_05157,ECO_NA_02193,ECO_NA_00657,ECO_STAT1_21711,ECO_LOC100144365_18480,ECO_ANFC4_ORYLA_11865,ECO_LHX8_18674,ECO_NA_16218,ECO_NA_07577,ECO_RQCD1_16392,ECO_atp10a_08555,ECO_ptgs2_11582,ECO_ATP5S_11209,ECO_Q3V607_ORYLA_14768,ECO_Q3V611_ORYLA_04832,ECO_CPS1_22925,ECO_BATF3_22610,ECO_NA_08297,ECO_MLXIPL_05650
GO:0051716	cellular response to stimulus	34 of 167 in the list	1633 of 7427 in the genome	1	ECO_NA_02825,ECO_GPR44_12126,ECO_NA_13110,ECO_GNGT1_16087,ECO_KL_20657,ECO_EDN2_20104,ECO_NA_16218,ECO_SCUBE2_10931,ECO_Q1L7T9_ORYLA_01503,ECO_NA_21295,ECO_AIPL1_08370,ECO_NA_21676,ECO_NA_08297,ECO_CYP24A1_20558,ECO_gipc2_12290,ECO_ctgf_00327,ECO_NA_16672,ECO_ANFC4_ORYLA_11865,ECO_MC4R_03670,ECO_rrh_11912,ECO_NA_06697,ECO_CSF3R_22900,ECO_RERGL_11228,ECO_RQCD1_16392,ECO_ednr_13559,ECO_NA_16237,ECO…
GO:0050790	regulation of catalytic activity	7 of 167 in the list	370 of 7427 in the genome	1	ECO_ITIH2_17922,ECO_gipc2_12290,ECO_NA_02825,ECO_ctgf_00327,ECO_c3a_07191,ECO_NA_16237,ECO_NA_16672
GO:0007600	sensory perception	3 of 167 in the list	168 of 7427 in the genome	1	ECO_AIPL1_08370,ECO_TRPV1_05673,ECO_rrh_11912
GO:0030182	neuron differentiation	5 of 167 in the list	271 of 7427 in the genome	1	ECO_GNGT1_16087,ECO_LOC100144365_18480,ECO_pdzd7a_21823,ECO_LHX8_18674,ECO_A5HL78_ORYLA_20577
GO:0044092	negative regulation of molecular function	2 of 167 in the list	116 of 7427 in the genome	1	ECO_ITIH2_17922,ECO_c3a_07191
GO:0007599	hemostasis	3 of 167 in the list	170 of 7427 in the genome	1	ECO_H3F3C_21519,ECO_KIF9_09286,ECO_NA_07970
GO:0009058	biosynthetic process	20 of 167 in the list	996 of 7427 in the genome	1	ECO_TXNDC6_05157,ECO_NA_02193,ECO_NA_00657,ECO_STAT1_21711,ECO_LOC100144365_18480,ECO_ANFC4_ORYLA_11865,ECO_LHX8_18674,ECO_NA_16218,ECO_NA_07577,ECO_RQCD1_16392,ECO_atp10a_08555,ECO_ptgs2_11582,ECO_ATP5S_11209,ECO_Q3V607_ORYLA_14768,ECO_Q3V611_ORYLA_04832,ECO_CPS1_22925,ECO_BATF3_22610,ECO_CYP24A1_20558,ECO_NA_08297,ECO_MLXIPL_05650
GO:0055080	cation homeostasis	2 of 167 in the list	117 of 7427 in the genome	1	ECO_NA_07970,ECO_TRPV1_05673
GO:0006807	nitrogen compound metabolic process	29 of 167 in the list	1422 of 7427 in the genome	1	ECO_TXNDC6_05157,ECO_NA_15511,ECO_UPP1_16939,ECO_ctgf_00327,ECO_NA_02193,ECO_STAT1_21711,ECO_GNGT1_16087,ECO_AOC2_14996,ECO_LOC100144365_18480,ECO_ANFC4_ORYLA_11865,ECO_LHX8_18674,ECO_NA_16218,ECO_NA_07577,ECO_NT5DC4_19275,ECO_Q76N20_ORYLA_00910,ECO_DNAH2_03918,ECO_NA_07970,ECO_atp10a_08555,ECO_RQCD1_16392,ECO_NA_12341,ECO_Q3V607_ORYLA_14768,ECO_ATP5S_11209,ECO_CABZ01117575.1_11244,ECO_Q3V611_ORY…
GO:0051726	regulation of cell cycle	3 of 167 in the list	176 of 7427 in the genome	1	ECO_ctgf_00327,ECO_MLXIPL_05650,ECO_NA_06697
GO:0009056	catabolic process	11 of 167 in the list	579 of 7427 in the genome	1	ECO_Q76N20_ORYLA_00910,ECO_NA_15511,ECO_DNAH2_03918,ECO_GCK_11027,ECO_atp10a_08555,ECO_NA_12341,ECO_RQCD1_16392,ECO_adamts9_12347,ECO_GNGT1_16087,ECO_CYP24A1_20558,ECO_adh5_09000
GO:0007399	nervous system development	13 of 167 in the list	678 of 7427 in the genome	1	ECO_H3F3C_21519,ECO_pdzd7a_21823,ECO_NA_03120,ECO_C3VV16_ORYLA_19077,ECO_C1K2Y3_ORYLA_12685,ECO_NA_16672,ECO_GNGT1_16087,ECO_Q3V611_ORYLA_04832,ECO_LOC100144365_18480,ECO_LHX8_18674,ECO_A5HL78_ORYLA_20577,ECO_Q1L7T9_ORYLA_01503,ECO_Q76B16_ORYLA_04134
GO:0030097	hemopoiesis	2 of 167 in the list	126 of 7427 in the genome	1	ECO_CABZ01041002.1_00522,ECO_Q76B16_ORYLA_04134
GO:0031324	negative regulation of cellular metabolic process	2 of 167 in the list	126 of 7427 in the genome	1	ECO_gipc2_12290,ECO_MLXIPL_05650
GO:0040007	growth	3 of 167 in the list	190 of 7427 in the genome	1	ECO_ANFC4_ORYLA_11865,ECO_ctgf_00327,ECO_BX546446.1_03377
GO:0050878	regulation of body fluid levels	3 of 167 in the list	190 of 7427 in the genome	1	ECO_H3F3C_21519,ECO_KIF9_09286,ECO_NA_07970
GO:0031325	positive regulation of cellular metabolic process	3 of 167 in the list	192 of 7427 in the genome	1	ECO_ptgs2_11582,ECO_NA_02825,ECO_TRPV1_05673
GO:0050801	ion homeostasis	3 of 167 in the list	196 of 7427 in the genome	1	ECO_CPS1_22925,ECO_NA_07970,ECO_TRPV1_05673
GO:0034641	cellular nitrogen compound metabolic process	27 of 167 in the list	1387 of 7427 in the genome	1	ECO_TXNDC6_05157,ECO_NA_15511,ECO_UPP1_16939,ECO_ctgf_00327,ECO_NA_02193,ECO_STAT1_21711,ECO_GNGT1_16087,ECO_LOC100144365_18480,ECO_ANFC4_ORYLA_11865,ECO_LHX8_18674,ECO_NA_16218,ECO_NA_07577,ECO_NT5DC4_19275,ECO_Q76N20_ORYLA_00910,ECO_DNAH2_03918,ECO_atp10a_08555,ECO_RQCD1_16392,ECO_NA_12341,ECO_Q3V607_ORYLA_14768,ECO_ATP5S_11209,ECO_CABZ01117575.1_11244,ECO_Q3V611_ORYLA_04832,ECO_CPS1_22925,ECO_…
GO:0043933	macromolecular complex subunit organization	5 of 167 in the list	307 of 7427 in the genome	1	ECO_H3F3C_21519,ECO_hist2h2l_20893,ECO_H1F0_02141,ECO_cetp_01675,ECO_NA_16237
GO:0001932	regulation of protein phosphorylation	3 of 167 in the list	199 of 7427 in the genome	1	ECO_NA_02825,ECO_ctgf_00327,ECO_MLXIPL_05650
GO:0010605	negative regulation of macromolecule metabolic process	2 of 167 in the list	141 of 7427 in the genome	1	ECO_ANFC4_ORYLA_11865,ECO_MLXIPL_05650
GO:0006935	chemotaxis	3 of 167 in the list	202 of 7427 in the genome	1	ECO_LOC100144365_18480,ECO_CABZ01009047.1_10676,ECO_NA_16672
GO:0042330	taxis	3 of 167 in the list	202 of 7427 in the genome	1	ECO_LOC100144365_18480,ECO_CABZ01009047.1_10676,ECO_NA_16672
GO:0006139	nucleobase-containing compound metabolic process	25 of 167 in the list	1307 of 7427 in the genome	1	ECO_TXNDC6_05157,ECO_NA_15511,ECO_UPP1_16939,ECO_ctgf_00327,ECO_NA_02193,ECO_STAT1_21711,ECO_GNGT1_16087,ECO_LOC100144365_18480,ECO_ANFC4_ORYLA_11865,ECO_LHX8_18674,ECO_NA_16218,ECO_NA_07577,ECO_NT5DC4_19275,ECO_Q76N20_ORYLA_00910,ECO_DNAH2_03918,ECO_RQCD1_16392,ECO_NA_12341,ECO_atp10a_08555,ECO_Q3V607_ORYLA_14768,ECO_ATP5S_11209,ECO_CABZ01117575.1_11244,ECO_Q3V611_ORYLA_04832,ECO_BATF3_22610,ECO…
GO:0032268	regulation of cellular protein metabolic process	4 of 167 in the list	264 of 7427 in the genome	1	ECO_NA_02825,ECO_ctgf_00327,ECO_MLXIPL_05650,ECO_NA_16237
GO:0031326	regulation of cellular biosynthetic process	11 of 167 in the list	632 of 7427 in the genome	1	ECO_foxq1b_01183,ECO_GCK_11027,ECO_NA_03120,ECO_NA_02825,ECO_C3VV16_ORYLA_19077,ECO_C1K2Y3_ORYLA_12685,ECO_hes6_10559,ECO_TRPV1_05673,ECO_ptgs2_11582,ECO_C3VV17_ORYLA_09253,ECO_USP21_14819
GO:0044238	primary metabolic process	63 of 167 in the list	3076 of 7427 in the genome	1	ECO_mnep_03107,ECO_NA_15511,ECO_UPP1_16939,ECO_NA_02193,ECO_NA_00657,ECO_tgm2b_11359,ECO_NA_13110,ECO_GNGT1_16087,ECO_PRDX6_21332,ECO_LHX8_18674,ECO_NA_16218,ECO_NA_04253,ECO_A2LD1_04744,ECO_NA_03069,ECO_AIPL1_08370,ECO_DNAH2_03918,ECO_GCK_11027,ECO_adamts9_12347,ECO_BX546446.1_03377,ECO_ptgs2_11582,ECO_Q3V611_ORYLA_04832,ECO_BATF3_22610,ECO_NA_08297,ECO_cetp_01675,ECO_CYP24A1_20558,ECO_ghra_2170…
GO:0045595	regulation of cell differentiation	4 of 167 in the list	269 of 7427 in the genome	1	ECO_ptgs2_11582,ECO_ANFC4_ORYLA_11865,ECO_TRPV1_05673,ECO_NA_06697
GO:0001775	cell activation	2 of 167 in the list	154 of 7427 in the genome	1	ECO_CABZ01041002.1_00522,ECO_TRPV1_05673
GO:0010604	positive regulation of macromolecule metabolic process	2 of 167 in the list	154 of 7427 in the genome	1	ECO_NA_02825,ECO_ctgf_00327
GO:0065007	biological regulation	66 of 167 in the list	3225 of 7427 in the genome	1	ECO_NA_02825,ECO_GPR44_12126,ECO_NA_13110,ECO_GNGT1_16087,ECO_KL_20657,ECO_NA_16218,ECO_SCUBE2_10931,ECO_Q1L7T9_ORYLA_01503,ECO_AIPL1_08370,ECO_GCK_11027,ECO_NA_21676,ECO_Q05K84_ORYLA_11224,ECO_cetp_01675,ECO_CYP24A1_20558,ECO_ghra_21703,ECO_mgp_22537,ECO_CABZ01009047.1_10676,ECO_ctgf_00327,ECO_hes6_10559,ECO_NA_16672,ECO_MC4R_03670,ECO_USP21_14819,ECO_c3a_07191,ECO_rrh_11912,ECO_Q76B16_ORYLA_041…
GO:0048699	generation of neurons	5 of 167 in the list	331 of 7427 in the genome	1	ECO_GNGT1_16087,ECO_LOC100144365_18480,ECO_pdzd7a_21823,ECO_LHX8_18674,ECO_A5HL78_ORYLA_20577
GO:0050793	regulation of developmental process	5 of 167 in the list	335 of 7427 in the genome	1	ECO_ptgs2_11582,ECO_ANFC4_ORYLA_11865,ECO_TRPV1_05673,ECO_NA_06697,ECO_Q76B16_ORYLA_04134
GO:0048598	embryonic morphogenesis	5 of 167 in the list	338 of 7427 in the genome	1	ECO_NA_15630,ECO_OTOP1_03594,ECO_A5HL78_ORYLA_20577,ECO_DUSP2_19957,ECO_BX546446.1_03377
GO:0007155	cell adhesion	2 of 167 in the list	163 of 7427 in the genome	1	ECO_msnb_13533,ECO_ctgf_00327
GO:0007243	intracellular protein kinase cascade	2 of 167 in the list	163 of 7427 in the genome	1	ECO_DUSP2_19957,ECO_NA_16237
GO:0022610	biological adhesion	2 of 167 in the list	163 of 7427 in the genome	1	ECO_msnb_13533,ECO_ctgf_00327
GO:0051239	regulation of multicellular organismal process	6 of 167 in the list	395 of 7427 in the genome	1	ECO_ptgs2_11582,ECO_gipc2_12290,ECO_ctgf_00327,ECO_mgp_22537,ECO_TRPV1_05673,ECO_Q76B16_ORYLA_04134
GO:0051246	regulation of protein metabolic process	4 of 167 in the list	285 of 7427 in the genome	1	ECO_NA_02825,ECO_ctgf_00327,ECO_MLXIPL_05650,ECO_NA_16237
GO:0042325	regulation of phosphorylation	3 of 167 in the list	227 of 7427 in the genome	1	ECO_NA_02825,ECO_ctgf_00327,ECO_MLXIPL_05650
GO:0048518	positive regulation of biological process	13 of 167 in the list	768 of 7427 in the genome	1	ECO_NA_17674,ECO_NA_02825,ECO_CSF3R_22900,ECO_ctgf_00327,ECO_NA_16672,ECO_TRPV1_05673,ECO_ptgs2_11582,ECO_ANFC4_ORYLA_11865,ECO_EDN2_20104,ECO_MLXIPL_05650,ECO_C2_20777,ECO_Q76B16_ORYLA_04134,ECO_NA_06697
GO:0019220	regulation of phosphate metabolic process	3 of 167 in the list	233 of 7427 in the genome	1	ECO_NA_02825,ECO_ctgf_00327,ECO_MLXIPL_05650
GO:0051174	regulation of phosphorus metabolic process	3 of 167 in the list	233 of 7427 in the genome	1	ECO_NA_02825,ECO_ctgf_00327,ECO_MLXIPL_05650
GO:0048468	cell development	6 of 167 in the list	408 of 7427 in the genome	1	ECO_Q76N20_ORYLA_00910,ECO_LOC100144365_18480,ECO_pdzd7a_21823,ECO_NA_08297,ECO_NA_09417,ECO_BX546446.1_03377
GO:0031323	regulation of cellular metabolic process	17 of 167 in the list	988 of 7427 in the genome	1	ECO_gipc2_12290,ECO_NA_02825,ECO_ctgf_00327,ECO_C1K2Y3_ORYLA_12685,ECO_NA_16672,ECO_hes6_10559,ECO_C3VV17_ORYLA_09253,ECO_USP21_14819,ECO_foxq1b_01183,ECO_AIPL1_08370,ECO_NA_03120,ECO_GCK_11027,ECO_C3VV16_ORYLA_19077,ECO_NA_16237,ECO_TRPV1_05673,ECO_ptgs2_11582,ECO_MLXIPL_05650
GO:0008152	metabolic process	77 of 167 in the list	3784 of 7427 in the genome	1	ECO_NA_15511,ECO_NA_02825,ECO_NDUFS8_14578,ECO_NA_00657,ECO_tgm2b_11359,ECO_NA_13110,ECO_GNGT1_16087,ECO_AOC2_14996,ECO_KL_20657,ECO_NA_16218,ECO_NA_13845,ECO_NA_04253,ECO_NA_03069,ECO_AIPL1_08370,ECO_DNAH2_03918,ECO_GCK_11027,ECO_Q3V611_ORYLA_04832,ECO_cetp_01675,ECO_CYP24A1_20558,ECO_ghra_21703,ECO_HGD_23021,ECO_TXNDC6_05157,ECO_CABZ01009047.1_10676,ECO_ctgf_00327,ECO_STAT1_21711,ECO_NA_06247,E…
GO:0007186	G-protein coupled receptor signaling pathway	2 of 167 in the list	177 of 7427 in the genome	1	ECO_NA_02825,ECO_GPR44_12126
GO:0031399	regulation of protein modification process	3 of 167 in the list	241 of 7427 in the genome	1	ECO_NA_02825,ECO_ctgf_00327,ECO_MLXIPL_05650
GO:0022008	neurogenesis	5 of 167 in the list	361 of 7427 in the genome	1	ECO_GNGT1_16087,ECO_LOC100144365_18480,ECO_pdzd7a_21823,ECO_LHX8_18674,ECO_A5HL78_ORYLA_20577
GO:0019222	regulation of metabolic process	21 of 167 in the list	1197 of 7427 in the genome	1	ECO_gipc2_12290,ECO_NA_02825,ECO_ctgf_00327,ECO_C1K2Y3_ORYLA_12685,ECO_NA_16672,ECO_hes6_10559,ECO_ITIH2_17922,ECO_ANFC4_ORYLA_11865,ECO_C3VV17_ORYLA_09253,ECO_USP21_14819,ECO_c3a_07191,ECO_foxq1b_01183,ECO_AIPL1_08370,ECO_GCK_11027,ECO_NA_03120,ECO_C3VV16_ORYLA_19077,ECO_NA_16237,ECO_TRPV1_05673,ECO_ptgs2_11582,ECO_MLXIPL_05650,ECO_NA_09417
GO:0048534	hemopoietic or lymphoid organ development	2 of 167 in the list	181 of 7427 in the genome	1	ECO_CABZ01041002.1_00522,ECO_Q76B16_ORYLA_04134
GO:0002682	regulation of immune system process	2 of 167 in the list	182 of 7427 in the genome	1	ECO_C2_20777,ECO_Q76B16_ORYLA_04134
GO:0019219	regulation of nucleobase-containing compound metabolic process	11 of 167 in the list	697 of 7427 in the genome	1	ECO_AIPL1_08370,ECO_foxq1b_01183,ECO_gipc2_12290,ECO_NA_03120,ECO_NA_02825,ECO_C3VV16_ORYLA_19077,ECO_C1K2Y3_ORYLA_12685,ECO_NA_16672,ECO_hes6_10559,ECO_C3VV17_ORYLA_09253,ECO_USP21_14819
GO:0060255	regulation of macromolecule metabolic process	15 of 167 in the list	906 of 7427 in the genome	1	ECO_foxq1b_01183,ECO_gipc2_12290,ECO_GCK_11027,ECO_NA_03120,ECO_NA_02825,ECO_ctgf_00327,ECO_C3VV16_ORYLA_19077,ECO_C1K2Y3_ORYLA_12685,ECO_NA_16237,ECO_hes6_10559,ECO_ANFC4_ORYLA_11865,ECO_C3VV17_ORYLA_09253,ECO_MLXIPL_05650,ECO_USP21_14819,ECO_NA_09417
GO:0051171	regulation of nitrogen compound metabolic process	11 of 167 in the list	703 of 7427 in the genome	1	ECO_AIPL1_08370,ECO_foxq1b_01183,ECO_gipc2_12290,ECO_NA_03120,ECO_NA_02825,ECO_C3VV16_ORYLA_19077,ECO_C1K2Y3_ORYLA_12685,ECO_NA_16672,ECO_hes6_10559,ECO_C3VV17_ORYLA_09253,ECO_USP21_14819
GO:0035556	intracellular signal transduction	8 of 167 in the list	543 of 7427 in the genome	1	ECO_RABIF_12781,ECO_MLXIPL_05650,ECO_RERGL_11228,ECO_DUSP2_19957,ECO_NA_16237,ECO_arl4ab_07436,ECO_BX571714.2_22988,ECO_NA_06697
GO:0002520	immune system development	2 of 167 in the list	191 of 7427 in the genome	1	ECO_CABZ01041002.1_00522,ECO_Q76B16_ORYLA_04134
GO:0000904	cell morphogenesis involved in differentiation	2 of 167 in the list	192 of 7427 in the genome	1	ECO_LOC100144365_18480,ECO_NA_09417
GO:0007049	cell cycle	5 of 167 in the list	380 of 7427 in the genome	1	ECO_HAUS5_03645,ECO_ptgs2_11582,ECO_H3F3C_21519,ECO_MLXIPL_05650,ECO_CEP135_16832
GO:0016070	RNA metabolic process	11 of 167 in the list	716 of 7427 in the genome	1	ECO_NA_02193,ECO_RQCD1_16392,ECO_STAT1_21711,ECO_Q3V607_ORYLA_14768,ECO_Q3V611_ORYLA_04832,ECO_LOC100144365_18480,ECO_BATF3_22610,ECO_LHX8_18674,ECO_NA_16218,ECO_NA_07577,ECO_ELAC1_12630
GO:0034645	cellular macromolecule biosynthetic process	11 of 167 in the list	717 of 7427 in the genome	1	ECO_NA_02193,ECO_NA_00657,ECO_RQCD1_16392,ECO_STAT1_21711,ECO_Q3V607_ORYLA_14768,ECO_Q3V611_ORYLA_04832,ECO_LOC100144365_18480,ECO_BATF3_22610,ECO_LHX8_18674,ECO_NA_16218,ECO_NA_07577
GO:0048729	tissue morphogenesis	2 of 167 in the list	197 of 7427 in the genome	1	ECO_Q76N20_ORYLA_00910,ECO_BX546446.1_03377
GO:0048666	neuron development	2 of 167 in the list	198 of 7427 in the genome	1	ECO_LOC100144365_18480,ECO_pdzd7a_21823
GO:0050877	neurological system process	4 of 167 in the list	329 of 7427 in the genome	1	ECO_ptgs2_11582,ECO_AIPL1_08370,ECO_TRPV1_05673,ECO_rrh_11912
GO:0065009	regulation of molecular function	7 of 167 in the list	505 of 7427 in the genome	1	ECO_ITIH2_17922,ECO_gipc2_12290,ECO_NA_02825,ECO_ctgf_00327,ECO_c3a_07191,ECO_NA_16237,ECO_NA_16672
GO:0044248	cellular catabolic process	7 of 167 in the list	506 of 7427 in the genome	1	ECO_GNGT1_16087,ECO_Q76N20_ORYLA_00910,ECO_NA_15511,ECO_DNAH2_03918,ECO_atp10a_08555,ECO_NA_12341,ECO_RQCD1_16392
GO:0010556	regulation of macromolecule biosynthetic process	9 of 167 in the list	618 of 7427 in the genome	1	ECO_foxq1b_01183,ECO_GCK_11027,ECO_NA_03120,ECO_ctgf_00327,ECO_C3VV16_ORYLA_19077,ECO_C1K2Y3_ORYLA_12685,ECO_hes6_10559,ECO_C3VV17_ORYLA_09253,ECO_USP21_14819
GO:0042981	regulation of apoptotic process	2 of 167 in the list	204 of 7427 in the genome	1	ECO_CABZ01009047.1_10676,ECO_NA_17562
GO:0009059	macromolecule biosynthetic process	11 of 167 in the list	731 of 7427 in the genome	1	ECO_NA_02193,ECO_NA_00657,ECO_RQCD1_16392,ECO_STAT1_21711,ECO_Q3V607_ORYLA_14768,ECO_Q3V611_ORYLA_04832,ECO_LOC100144365_18480,ECO_BATF3_22610,ECO_LHX8_18674,ECO_NA_16218,ECO_NA_07577
GO:0050789	regulation of biological process	56 of 167 in the list	2916 of 7427 in the genome	1	ECO_NA_02825,ECO_CABZ01041002.1_00522,ECO_GPR44_12126,ECO_C1K2Y3_ORYLA_12685,ECO_NA_13110,ECO_GNGT1_16087,ECO_ITIH2_17922,ECO_KL_20657,ECO_C3VV17_ORYLA_09253,ECO_EDN2_20104,ECO_NA_17562,ECO_NA_16218,ECO_SCUBE2_10931,ECO_Q1L7T9_ORYLA_01503,ECO_NA_21295,ECO_AIPL1_08370,ECO_foxq1b_01183,ECO_NA_17674,ECO_GCK_11027,ECO_NA_21676,ECO_ptgs2_11582,ECO_NA_08297,ECO_cetp_01675,ECO_CYP24A1_20558,ECO_ghra_217…
GO:0080090	regulation of primary metabolic process	15 of 167 in the list	943 of 7427 in the genome	1	ECO_AIPL1_08370,ECO_foxq1b_01183,ECO_gipc2_12290,ECO_GCK_11027,ECO_NA_03120,ECO_NA_02825,ECO_ctgf_00327,ECO_C3VV16_ORYLA_19077,ECO_C1K2Y3_ORYLA_12685,ECO_NA_16237,ECO_NA_16672,ECO_hes6_10559,ECO_C3VV17_ORYLA_09253,ECO_MLXIPL_05650,ECO_USP21_14819
GO:0009057	macromolecule catabolic process	2 of 167 in the list	207 of 7427 in the genome	1	ECO_RQCD1_16392,ECO_adamts9_12347
GO:0044237	cellular metabolic process	59 of 167 in the list	3067 of 7427 in the genome	1	ECO_NA_15511,ECO_NA_02825,ECO_UPP1_16939,ECO_NDUFS8_14578,ECO_NA_02193,ECO_NA_00657,ECO_tgm2b_11359,ECO_NA_13110,ECO_GNGT1_16087,ECO_KL_20657,ECO_PRDX6_21332,ECO_LHX8_18674,ECO_NA_16218,ECO_A2LD1_04744,ECO_NA_03069,ECO_AIPL1_08370,ECO_DNAH2_03918,ECO_GCK_11027,ECO_NA_07970,ECO_BX546446.1_03377,ECO_ptgs2_11582,ECO_Q3V611_ORYLA_04832,ECO_BATF3_22610,ECO_NA_08297,ECO_cetp_01675,ECO_CYP24A1_20558,ECO…
GO:0051649	establishment of localization in cell	6 of 167 in the list	463 of 7427 in the genome	1	ECO_gipc2_12290,ECO_NA_17674,ECO_NA_13248,ECO_ctgf_00327,ECO_NA_15156,ECO_G6PC2_02546
GO:0006412	translation	2 of 167 in the list	215 of 7427 in the genome	1	ECO_NA_02193,ECO_NA_00657
GO:0019725	cellular homeostasis	2 of 167 in the list	216 of 7427 in the genome	1	ECO_PRDX6_21332,ECO_TRPV1_05673
GO:0032989	cellular component morphogenesis	3 of 167 in the list	288 of 7427 in the genome	1	ECO_Q76N20_ORYLA_00910,ECO_LOC100144365_18480,ECO_NA_09417
GO:2000112	regulation of cellular macromolecule biosynthetic process	8 of 167 in the list	593 of 7427 in the genome	1	ECO_foxq1b_01183,ECO_GCK_11027,ECO_NA_03120,ECO_C3VV16_ORYLA_19077,ECO_C1K2Y3_ORYLA_12685,ECO_hes6_10559,ECO_C3VV17_ORYLA_09253,ECO_USP21_14819
GO:0048522	positive regulation of cellular process	9 of 167 in the list	652 of 7427 in the genome	1	ECO_NA_02825,ECO_CSF3R_22900,ECO_ctgf_00327,ECO_NA_16672,ECO_TRPV1_05673,ECO_ptgs2_11582,ECO_ANFC4_ORYLA_11865,ECO_Q76B16_ORYLA_04134,ECO_NA_06697
GO:0010646	regulation of cell communication	3 of 167 in the list	294 of 7427 in the genome	1	ECO_ptgs2_11582,ECO_gipc2_12290,ECO_GCK_11027
GO:0006355	regulation of transcription, DNA-dependent	7 of 167 in the list	553 of 7427 in the genome	1	ECO_foxq1b_01183,ECO_C3VV17_ORYLA_09253,ECO_NA_03120,ECO_USP21_14819,ECO_C3VV16_ORYLA_19077,ECO_C1K2Y3_ORYLA_12685,ECO_hes6_10559
GO:2001141	regulation of RNA biosynthetic process	7 of 167 in the list	553 of 7427 in the genome	1	ECO_foxq1b_01183,ECO_C3VV17_ORYLA_09253,ECO_NA_03120,ECO_USP21_14819,ECO_C3VV16_ORYLA_19077,ECO_C1K2Y3_ORYLA_12685,ECO_hes6_10559
GO:0030030	cell projection organization	2 of 167 in the list	236 of 7427 in the genome	1	ECO_LOC100144365_18480,ECO_NA_15156
GO:0010468	regulation of gene expression	9 of 167 in the list	672 of 7427 in the genome	1	ECO_foxq1b_01183,ECO_gipc2_12290,ECO_NA_03120,ECO_C3VV16_ORYLA_19077,ECO_C1K2Y3_ORYLA_12685,ECO_hes6_10559,ECO_C3VV17_ORYLA_09253,ECO_USP21_14819,ECO_NA_09417
GO:0051252	regulation of RNA metabolic process	7 of 167 in the list	557 of 7427 in the genome	1	ECO_foxq1b_01183,ECO_C3VV17_ORYLA_09253,ECO_NA_03120,ECO_USP21_14819,ECO_C3VV16_ORYLA_19077,ECO_C1K2Y3_ORYLA_12685,ECO_hes6_10559
GO:0048519	negative regulation of biological process	8 of 167 in the list	616 of 7427 in the genome	1	ECO_gipc2_12290,ECO_C1K2Y3_ORYLA_12685,ECO_TRPV1_05673,ECO_ptgs2_11582,ECO_ANFC4_ORYLA_11865,ECO_mgp_22537,ECO_MLXIPL_05650,ECO_NA_09417
GO:0000902	cell morphogenesis	2 of 167 in the list	238 of 7427 in the genome	1	ECO_LOC100144365_18480,ECO_NA_09417
GO:0010467	gene expression	14 of 167 in the list	963 of 7427 in the genome	1	ECO_MOV10_14781,ECO_ctgf_00327,ECO_NA_02193,ECO_NA_00657,ECO_RQCD1_16392,ECO_STAT1_21711,ECO_Q3V607_ORYLA_14768,ECO_Q3V611_ORYLA_04832,ECO_LOC100144365_18480,ECO_BATF3_22610,ECO_LHX8_18674,ECO_NA_16218,ECO_NA_07577,ECO_ELAC1_12630
GO:0007010	cytoskeleton organization	2 of 167 in the list	247 of 7427 in the genome	1	ECO_Q76N20_ORYLA_00910,ECO_CEP135_16832
GO:0050794	regulation of cellular process	48 of 167 in the list	2653 of 7427 in the genome	1	ECO_NA_02825,ECO_CABZ01041002.1_00522,ECO_GPR44_12126,ECO_C1K2Y3_ORYLA_12685,ECO_NA_13110,ECO_GNGT1_16087,ECO_KL_20657,ECO_C3VV17_ORYLA_09253,ECO_EDN2_20104,ECO_NA_17562,ECO_NA_16218,ECO_SCUBE2_10931,ECO_Q1L7T9_ORYLA_01503,ECO_NA_21295,ECO_AIPL1_08370,ECO_foxq1b_01183,ECO_GCK_11027,ECO_NA_21676,ECO_ptgs2_11582,ECO_NA_08297,ECO_CYP24A1_20558,ECO_gipc2_12290,ECO_CABZ01009047.1_10676,ECO_ctgf_00327,…
GO:0071844	cellular component assembly at cellular level	2 of 167 in the list	251 of 7427 in the genome	1	ECO_Q76N20_ORYLA_00910,ECO_NA_16237
GO:0022402	cell cycle process	3 of 167 in the list	326 of 7427 in the genome	1	ECO_H3F3C_21519,ECO_MLXIPL_05650,ECO_CEP135_16832
GO:0033036	macromolecule localization	5 of 167 in the list	461 of 7427 in the genome	1	ECO_GNGT1_16087,ECO_CABZ01009047.1_10676,ECO_gipc2_12290,ECO_cetp_01675,ECO_atp10a_08555
GO:0051641	cellular localization	6 of 167 in the list	524 of 7427 in the genome	1	ECO_gipc2_12290,ECO_NA_17674,ECO_NA_13248,ECO_ctgf_00327,ECO_NA_15156,ECO_G6PC2_02546
GO:0043067	regulation of programmed cell death	2 of 167 in the list	261 of 7427 in the genome	1	ECO_CABZ01009047.1_10676,ECO_NA_17562
GO:0006996	organelle organization	8 of 167 in the list	653 of 7427 in the genome	1	ECO_Q76N20_ORYLA_00910,ECO_H3F3C_21519,ECO_H1F0_02141,ECO_HAUS5_03645,ECO_NA_09331,ECO_hist2h2l_20893,ECO_CEP135_16832,ECO_USP21_14819
GO:0006464	cellular protein modification process	12 of 167 in the list	885 of 7427 in the genome	1	ECO_NA_03069,ECO_AIPL1_08370,ECO_TRIB3_15472,ECO_NA_16237,ECO_tgm2b_11359,ECO_NA_13110,ECO_LHX8_18674,ECO_USP21_14819,ECO_DUSP2_19957,ECO_rrh_11912,ECO_adh5_09000,ECO_NA_06697
GO:0036211	protein modification process	12 of 167 in the list	885 of 7427 in the genome	1	ECO_NA_03069,ECO_AIPL1_08370,ECO_TRIB3_15472,ECO_NA_16237,ECO_tgm2b_11359,ECO_NA_13110,ECO_LHX8_18674,ECO_USP21_14819,ECO_DUSP2_19957,ECO_rrh_11912,ECO_adh5_09000,ECO_NA_06697
GO:0010941	regulation of cell death	2 of 167 in the list	270 of 7427 in the genome	1	ECO_CABZ01009047.1_10676,ECO_NA_17562
GO:0008283	cell proliferation	2 of 167 in the list	285 of 7427 in the genome	1	ECO_ctgf_00327,ECO_MLXIPL_05650
GO:0090304	nucleic acid metabolic process	12 of 167 in the list	922 of 7427 in the genome	1	ECO_ctgf_00327,ECO_NA_02193,ECO_RQCD1_16392,ECO_STAT1_21711,ECO_Q3V607_ORYLA_14768,ECO_Q3V611_ORYLA_04832,ECO_LOC100144365_18480,ECO_BATF3_22610,ECO_LHX8_18674,ECO_NA_16218,ECO_NA_07577,ECO_ELAC1_12630
GO:0016192	vesicle-mediated transport	2 of 167 in the list	300 of 7427 in the genome	1	ECO_NA_17674,ECO_NA_13248
GO:0043412	macromolecule modification	12 of 167 in the list	945 of 7427 in the genome	1	ECO_NA_03069,ECO_AIPL1_08370,ECO_TRIB3_15472,ECO_NA_16237,ECO_tgm2b_11359,ECO_NA_13110,ECO_LHX8_18674,ECO_USP21_14819,ECO_DUSP2_19957,ECO_rrh_11912,ECO_adh5_09000,ECO_NA_06697
GO:0006357	regulation of transcription from RNA polymerase II promoter	2 of 167 in the list	304 of 7427 in the genome	1	ECO_C3VV17_ORYLA_09253,ECO_C3VV16_ORYLA_19077
GO:0048523	negative regulation of cellular process	5 of 167 in the list	526 of 7427 in the genome	1	ECO_gipc2_12290,ECO_MLXIPL_05650,ECO_C1K2Y3_ORYLA_12685,ECO_NA_09417,ECO_TRPV1_05673
GO:0046907	intracellular transport	2 of 167 in the list	316 of 7427 in the genome	1	ECO_gipc2_12290,ECO_NA_15156
GO:0023051	regulation of signaling	5 of 167 in the list	551 of 7427 in the genome	1	ECO_ptgs2_11582,ECO_gipc2_12290,ECO_GCK_11027,ECO_GPR44_12126,ECO_NA_16672
GO:0009987	cellular process	113 of 167 in the list	5660 of 7427 in the genome	1	ECO_WDR36_03685,ECO_SLC25A26_12349,ECO_NA_15511,ECO_H1F0_02141,ECO_CCDC40_17827,ECO_NA_02825,ECO_msnb_13533,ECO_NDUFS8_14578,ECO_GPR44_12126,ECO_NA_00657,ECO_NA_01070,ECO_tgm2b_11359,ECO_NA_13110,ECO_GNGT1_16087,ECO_KL_20657,ECO_NA_16218,ECO_SCUBE2_10931,ECO_NA_04253,ECO_Q1L7T9_ORYLA_01503,ECO_NA_03069,ECO_AIPL1_08370,ECO_SCARF1_08383,ECO_DNAH2_03918,ECO_GCK_11027,ECO_NA_21958,ECO_NA_21676,ECO_Q3…
GO:0071841	cellular component organization or biogenesis at cellular level	13 of 167 in the list	1061 of 7427 in the genome	1	ECO_WDR36_03685,ECO_Q76N20_ORYLA_00910,ECO_H3F3C_21519,ECO_H1F0_02141,ECO_NA_00657,ECO_NA_16237,ECO_HAUS5_03645,ECO_hist2h2l_20893,ECO_NA_09331,ECO_LOC100144365_18480,ECO_USP21_14819,ECO_NA_15156,ECO_CEP135_16832
GO:0071842	cellular component organization at cellular level	12 of 167 in the list	1008 of 7427 in the genome	1	ECO_Q76N20_ORYLA_00910,ECO_H3F3C_21519,ECO_H1F0_02141,ECO_NA_00657,ECO_NA_16237,ECO_HAUS5_03645,ECO_hist2h2l_20893,ECO_NA_09331,ECO_LOC100144365_18480,ECO_USP21_14819,ECO_NA_15156,ECO_CEP135_16832
GO:0044085	cellular component biogenesis	3 of 167 in the list	457 of 7427 in the genome	1	ECO_WDR36_03685,ECO_Q76N20_ORYLA_00910,ECO_NA_16237
GO:0044267	cellular protein metabolic process	14 of 167 in the list	1172 of 7427 in the genome	1	ECO_NA_03069,ECO_AIPL1_08370,ECO_TRIB3_15472,ECO_NA_02193,ECO_NA_00657,ECO_NA_16237,ECO_tgm2b_11359,ECO_NA_13110,ECO_LHX8_18674,ECO_USP21_14819,ECO_DUSP2_19957,ECO_rrh_11912,ECO_adh5_09000,ECO_NA_06697
GO:0071840	cellular component organization or biogenesis	17 of 167 in the list	1352 of 7427 in the genome	1	ECO_WDR36_03685,ECO_H3F3C_21519,ECO_H1F0_02141,ECO_NA_00657,ECO_HAUS5_03645,ECO_LOC100144365_18480,ECO_NA_09331,ECO_USP21_14819,ECO_NA_15156,ECO_Q76N20_ORYLA_00910,ECO_SCARF1_08383,ECO_NA_16237,ECO_hist2h2l_20893,ECO_RABIF_12781,ECO_cetp_01675,ECO_CEP135_16832,ECO_NA_09417
GO:0016043	cellular component organization	16 of 167 in the list	1299 of 7427 in the genome	1	ECO_H3F3C_21519,ECO_H1F0_02141,ECO_NA_00657,ECO_HAUS5_03645,ECO_LOC100144365_18480,ECO_NA_09331,ECO_USP21_14819,ECO_NA_15156,ECO_Q76N20_ORYLA_00910,ECO_SCARF1_08383,ECO_NA_16237,ECO_hist2h2l_20893,ECO_cetp_01675,ECO_RABIF_12781,ECO_CEP135_16832,ECO_NA_09417
GO:0019538	protein metabolic process	17 of 167 in the list	1368 of 7427 in the genome	1	ECO_mnep_03107,ECO_NA_02193,ECO_NA_00657,ECO_tgm2b_11359,ECO_NA_13110,ECO_LHX8_18674,ECO_USP21_14819,ECO_rrh_11912,ECO_NA_06697,ECO_NA_03069,ECO_AIPL1_08370,ECO_TRIB3_15472,ECO_NA_16237,ECO_adamts9_12347,ECO_C2_20777,ECO_DUSP2_19957,ECO_adh5_09000
GO:0022607	cellular component assembly	2 of 167 in the list	404 of 7427 in the genome	1	ECO_Q76N20_ORYLA_00910,ECO_NA_16237
GO:0009966	regulation of signal transduction	2 of 167 in the list	455 of 7427 in the genome	1	ECO_GPR44_12126,ECO_NA_16672
GO:0044260	cellular macromolecule metabolic process	26 of 167 in the list	2009 of 7427 in the genome	1	ECO_ctgf_00327,ECO_NA_02193,ECO_NA_00657,ECO_tgm2b_11359,ECO_NA_13110,ECO_STAT1_21711,ECO_LOC100144365_18480,ECO_LHX8_18674,ECO_NA_16218,ECO_USP21_14819,ECO_NA_07577,ECO_rrh_11912,ECO_NA_06697,ECO_NA_03069,ECO_AIPL1_08370,ECO_TRIB3_15472,ECO_NA_17616,ECO_RQCD1_16392,ECO_NA_16237,ECO_Q3V607_ORYLA_14768,ECO_Q3V611_ORYLA_04832,ECO_CPS1_22925,ECO_BATF3_22610,ECO_DUSP2_19957,ECO_ELAC1_12630,ECO_adh5_0…
GO:0048583	regulation of response to stimulus	3 of 167 in the list	582 of 7427 in the genome	1	ECO_GPR44_12126,ECO_C2_20777,ECO_NA_16672
GO:0043170	macromolecule metabolic process	30 of 167 in the list	2356 of 7427 in the genome	1	ECO_mnep_03107,ECO_ctgf_00327,ECO_NA_02193,ECO_NA_00657,ECO_tgm2b_11359,ECO_NA_13110,ECO_STAT1_21711,ECO_LOC100144365_18480,ECO_LHX8_18674,ECO_NA_16218,ECO_USP21_14819,ECO_NA_07577,ECO_rrh_11912,ECO_NA_06697,ECO_NA_03069,ECO_MOV10_14781,ECO_AIPL1_08370,ECO_TRIB3_15472,ECO_NA_17616,ECO_RQCD1_16392,ECO_NA_16237,ECO_adamts9_12347,ECO_Q3V607_ORYLA_14768,ECO_Q3V611_ORYLA_04832,ECO_CPS1_22925,ECO_BATF3…
