# Supplementary material for: Transcriptome analysis reveals the molecular mechanisms underlying growth superiority in a novel grouper hybrid (Epinephelus fuscogutatus♀ × E. lanceolatus♂)
Source: BMC Genet. 2016 Jan 19;17:24. doi: 10.1186/s12863-016-0328-y (PMC4719697; doi:10.1186/s12863-016-0328-y)
Supplement: Additional file 13: — Sequences of the primers used for real-time RT-PCR and related gene sequences. (XLSX 13 kb) [file 12863_2016_328_MOESM13_ESM.xlsx]

## Sheet: Sheet1
primer name	primer sequences			gene name	sequences
IGF1-FP	CGCTCTTTCCTTTCAGTG			IGF1	ATGTCTAGCGCTCTTTCCTTTCAGTGGCATTTATGTGATGTCTTCAAGAGTGCGATGTGCTGTATCTCCTGTAGCCACACCCTCTCACTACTGCTGTGCGTCCTCACCCTGACTCCGACGGCAACAGGGGCGGGCCCAGAGACCCTGTGCGGGGCGGAGCTGGTCGACACGCTGCAGTTTGTGTGTGGAGAGAGAGGCTTTTATTTCAGTAAACCAACAGGCTATGGCCCCAATGCACGGCGGTCACGTGGCATTGTGGACGAATGCTGCTTCCAAAGCTGTGAGCTACGGCGCCTGGAGATGTACTGTGCACCTGCCAAGACTAGCAAGGCTGCTCGCTCTGTGCGTGCACAGCGCCACACAGACATGCCGAGAGCACCCAAGGTTAGTACCGCAGGG…
IGF1-RP	CAGCCTTGCTAGTCTTGG
IGF2b-FP	CTGTGCCAAACCCGCCAAGT			IGF2b	ATGGAGACCCCGCAAAGATACGGACACCACTCACTTTGCCACACCTGCCGGAGAACGGAGAGCAGCAGAATGAAGGTCAAGAAGATGTCCTCGTCCAGTCGCGCGCTGCTGTTTGCACTGGCCCTAACGCTCTACGTTGTGGAAATAGCGTCGGCAGAGACGCTGTGTGGGGGAGAGCTGGTGGATGCGCTGCAGTTCGTCTGTGAAGACAGAGGCTTCTATTTCAGTAGGCCAACCAGCAGGGGTAGCAACCGGCGCAACCAGAACCGTGGGATCGTAGAGGAGTGTTGTTTCCGTAGCTGTGACCTCAACCTGCTGGAGCAGTACTGTGCCAAACCCGCCAAGTCCGAAAGGGACGTGTCGGCCACCTCTCTGCAGGTCATACCCGTGATGCCCGCA…
IGF2b-RP	TCCGCCTGCCTCCGAAACT
IGFBP1-FP	CCAAGGTCAATGCCATCA			IGFBP1	GCCGTGGTGAGGTCATCCCCGGTAGTGGGCCCTGAGCCCATCCGTTGTGCTACCTGTACGCAAGAGAAACTCAACAACTGTCCTGCCATCCCAGCAGACTGCAGGCAGGTGCTGAGGGAGCCTGGGTGCGGCTGCTGCATGGCCTGCGCTCTGGAGAGAGGAGCGTCCTGTGGGATTCACACAGCCCACTGTGCCGAGGGGCTCCGCTGCACTCCCAGACCCGGTGAGACCAGCCCGCTCCACGCTCTGACCAGAGGGCAGGGGGTCTGCACTGAGGATGTGGGCCAAGGTAGTCTTAGAGTTTCATGGTTTTTTCTTCTTCATGTGTTAACTGTTTAGGAAACTGATGGAGCCCCTGACCACAGCTCCCTGCACTACCTGTTGGATCTCAACCTTCCT…
IGFBP1-RP	AGCTTCTTCCCGTTCCAG
IGFBP2a-FP	CGAGATGTGCGGCGTGTA			IGFBP2a	ATGCTGTCGTACGCGGGCTGTAGCTTGCTGATCCTCTCCGCCTCTCTCGCCGGTGCCTCCTTGGCCGAGATGGTGTTCCGCTGCCCCGGCTGCACCGCGGAGCGCCAGGCGCTGTGCCCAAGGCTCACCGAGACTTGCGCGGAGATAGTGCGCGAGCCTGGCTGCGGGTGCTGCCCCGTGTGTGCCCGGCAAGAGGGCGAGATGTGCGGCGTGTACACCCCGAGGTGCTCCACCGGTCTGCGATGCTACCCGACGCCCGACTCGGAGCTTCCTCTGGAGCAACTGGTGCAGGGCCAGGGGCAGTGCCGGCGCAAAGTGGACACCGAGACGACCACTTACAGCCAGGAGCACCGGGAGCAAACCAGCGGTGAGGCTGTGGAGCCGCTGCCTGAGCAGGGT…
IGFBP2a-RP	CGGTGCTCCTGGCTGTAAGT
IGFBP4-FP	TGCCAGGGAGGAGACCAA			IGFBP4	ATGGAGAGGCAGGATGAGATCATCCCTGAGCACCCAAACAACAGCAATATCCGGTGCAGTCCACAGGACAAGCGCTGCATACAGAAGACCCTGGCCCGACACCCTCCAAAATCCACAAATCAGAGGAGCAACACTGCCAGGGAGGAGACCAAGGCAGCGCTGGCTCCATGTCGTGCTGAGCTACAGAGAGCGTTGGACAGATTAGCATCAAATACACGCACACACGATGATCTCTTCACGATTCCCATACCCAACTGTGACAAGAACGGAGATTTCCACGCCAAACAGTGTCATCCTGCACGTGACGGCCAGCGGGGAAAGTGCTGGTGCGTGGATCAGAAGACCGGCCTGAGGCTGCCGGGTCCGCTGGAGCTGCGAGGGGATCTGGACTGCCACCAG…
IGFBP4-RP	TCCACGCACCAGCACTTT
EIF4E3-FP	CTGGAGCACAACATTCAC			EIF4E3	ATGGCAGTCCCTGTAGCTGCGTTACAGCTGAGCACATCATCCAGCCCGGGTCTGCTGGAGCACAACATTCACATCAGCGACAGAGATTTGGGAAGGATTTCAAGTGACAATGAAAACGACATTCTGCCTTTACATTCTCCCTGGACTTTCTGGCTCGACAGATCCCTACCAGGAACAACGGCAGCTGAATGCGAGTCAAACCTGAAGAAAATCTACACTGTGGAGACTGTCCAGAACTTTTGGAGAGTTTACAACAACATACCCGGCGTCTCCAGCCTGCCATTGAGATGTAGCTATCATCTGATGAGAGGAGAAAGAAAGCCACTCTGGGAGGAGGAAAGCAATGCTAAAGGTGGTGTTTGGAAGATGAAAGTCCCTAAAGAATGCACTTCTGCTGTG…
EIF4E3-RP	AAACACCACCTTTAGCATT
EIF4EBP1 -FP	ACTGGCACAAAGGAAGTTAA			EIF4EBP1	ATGTCGACTGGCACAAAGGAAGTTAAGAGCTGCCCCATCCCTACCAGGGTGCTCACCCTGAAGGACTGGTCCCAGCTACCAGACTGTTACAGCCAGACACCCGGTGGGACCCTCTTCTCCACCACGCCTGGAGGCACCCGCATCATCTATGACAGGAAATTTCTGTTGGATTGCCGAAACTCCCCTCTTGCCCGGACCCCCCCATGCTGTCTGCCCCAGATCCCAGGGGTGACGGTACCCGCCACACACCCCATGGGGAAACTGCAGGATCTAAAAGAGGAGGCAGAGGAGGAAGAGAAGGACATTGGTAAACATACACAAATATTGAGTTCTTGTTTAGTTTTCTAG
EIF4EBP1 -RP	GTGGTGGAGAAGAGGGTC
PIK3R -FP	TCAATGAGAAACTGAGGGAC			PIK3R	ATGAGTGCTGAAGGATATCAGTACAGAGCGCTTTATGACTACAAGAAGGAGAGGGAGGAGGACATTAATCTGCATGTGGGGGATATACTGTTGGTGAGCAAAGGCGCTCTGGTGGCTCTTGGGTACACTGATGGGCTGGAACAGAGGCCAGATAATATTGGCTGGCTGCCAGGCTTCAATGAAACCACTCAGGAAAAAGGGGACTTCCCTGGGACATATGTCGAGTATGTAGGGAAGAAGTGGATCTCTCCCCCCACACCCAAGCCAAGGCCCCTCAGACCCTTACCTGTTGCCCCAGGTGGCTTCAGGGCAGAGGCAGACTCCGACTCAGAGCAAGGCTTCTGTTTGCTGGACCTGACGGAGCAGTTTTCCCTTCCAGAGACCAGTCCACCCATGCTT…
PIK3R -RP	GATTCGTTGCGATAGTGG
PIK3C -FP	GTCCTCCAACCCACCTTT			PIK3C	ATGGAGAGCCACATGTTCGAGTGTGTCAACCAGGCAGCGGTGCACGAAGAACTGGAGGATGAAACGCGCAGGCTGTGCGACGTTCGCCCTTTCCTGCCGGTCCTCAAGCTGGTGACGCGCAACTGCGGCCGAGCAGAGCGCCTGCTGGACTCTAAAATCGGCGTGCTCATTGGCAAGGGTCTCCATGAACTCGATGCCATAAATGATCAGGAGGTGAAGGACTTTCGCGGCAAGATGTTTCGTCTCAGTGAAGAGAGGATGCAGCGAGTCCAGATGATGACGTGCACAGAGTGGCTGCAGGCCTGCTTCTCCCCACAGCTGGAGCCCGCTGCAGGGACGGCCATCACTGATGGGGTCAACGACCGGCCGGCCGATCTGAAAGTCATCATCCACTTTGAC…
PIK3C -RP	GTTCACCTTGCTGCCATT
GH-FP	GCCGTCAGCAGAGTTCAA			GH	GTCGTCCTCCTGCTGTCAGTAGTGTCTCTGGGTGTTTCCTCTCAGCCAATCACAGACGGCCAGCGTCTGTTCTCCATCGCCGTCAGCAGAGTTCAACATCTCCACCTGCTTGCTCAGAGACTCTTCTCCGACTTTGTAAGTCTTCAGCAGCTGGCAGGGACGGACAGTGTTGAAGCTGTCGTCTCTGTCCTCTCGTCTGATTGGTTAGACGTGTTGACACTGTTGTCTCTGTCTTGTGATTGGTTGCAGGTGTTGAAGCTGTTGTCGATCTCCTATCGGTTGGTGGAGTCCTGGGAGTTCCCCAGTCGGTCCCTGTCCGGAGGTTCTGCTCCCAGAAACCAGATTTCTCCCAAACTGTCTGAATTGAAGACCGGGATCCTGCTGCTGATCAGGGCCAAT…
GH-RP	CTCCCAGGACTCCACCAA
β-actin-FP	TACGAGCTGCCTGACGGACA
β-actin-RP	GGCTGTGATCTCCTTCTGCA
